# Supplementary material for: In vivo CRISPR screens reveal Serpinb9 and Adam2 as regulators of immune therapy response in lung cancer
Source: Nat Commun. 2023 May 31;14:3150. doi: 10.1038/s41467-023-38841-7 (PMC10232477; doi:10.1038/s41467-023-38841-7)
Supplement: Supplementary file 4 — Supplementary Data 1 [file 41467_2023_38841_MOESM4_ESM.xlsx]

## Sheet: Immune target library
Gene	sgRNA	5' addition	3' addition	Oligo to order
A2M	CCCTTGACTCACGATGAAGG	ACAGCACGGAGAAATAGACACGTCTCACACCG	GTTTGGAGACGCATTTCCGATACACCGAAGC	ACAGCACGGAGAAATAGACACGTCTCACACCG CCCTTGACTCACGATGAAGG GTTTGGAGACGCATTTCCGATACACCGAAGC
A2M	CAACTCATGAGTTCAGGAGG	ACAGCACGGAGAAATAGACACGTCTCACACCG	GTTTGGAGACGCATTTCCGATACACCGAAGC	ACAGCACGGAGAAATAGACACGTCTCACACCG CAACTCATGAGTTCAGGAGG GTTTGGAGACGCATTTCCGATACACCGAAGC
A2M	CACTCAGGGCTCCTACAAGG	ACAGCACGGAGAAATAGACACGTCTCACACCG	GTTTGGAGACGCATTTCCGATACACCGAAGC	ACAGCACGGAGAAATAGACACGTCTCACACCG CACTCAGGGCTCCTACAAGG GTTTGGAGACGCATTTCCGATACACCGAAGC
A2M	AGAGACAATCACCATCCTGG	ACAGCACGGAGAAATAGACACGTCTCACACCG	GTTTGGAGACGCATTTCCGATACACCGAAGC	ACAGCACGGAGAAATAGACACGTCTCACACCG AGAGACAATCACCATCCTGG GTTTGGAGACGCATTTCCGATACACCGAAGC
ABCB6	CTGCAAATGTCACAGTCCAG	ACAGCACGGAGAAATAGACACGTCTCACACCG	GTTTGGAGACGCATTTCCGATACACCGAAGC	ACAGCACGGAGAAATAGACACGTCTCACACCG CTGCAAATGTCACAGTCCAG GTTTGGAGACGCATTTCCGATACACCGAAGC
ABCB6	CTCCAGAGGTCACATAACGC	ACAGCACGGAGAAATAGACACGTCTCACACCG	GTTTGGAGACGCATTTCCGATACACCGAAGC	ACAGCACGGAGAAATAGACACGTCTCACACCG CTCCAGAGGTCACATAACGC GTTTGGAGACGCATTTCCGATACACCGAAGC
ABCB6	CAACAGACCGACGATCCACC	ACAGCACGGAGAAATAGACACGTCTCACACCG	GTTTGGAGACGCATTTCCGATACACCGAAGC	ACAGCACGGAGAAATAGACACGTCTCACACCG CAACAGACCGACGATCCACC GTTTGGAGACGCATTTCCGATACACCGAAGC
ABCB6	AGTGAACTTACTGACTGCGA	ACAGCACGGAGAAATAGACACGTCTCACACCG	GTTTGGAGACGCATTTCCGATACACCGAAGC	ACAGCACGGAGAAATAGACACGTCTCACACCG AGTGAACTTACTGACTGCGA GTTTGGAGACGCATTTCCGATACACCGAAGC
ABCD2	TTCGGGAGTGGACATACCGC	ACAGCACGGAGAAATAGACACGTCTCACACCG	GTTTGGAGACGCATTTCCGATACACCGAAGC	ACAGCACGGAGAAATAGACACGTCTCACACCG TTCGGGAGTGGACATACCGC GTTTGGAGACGCATTTCCGATACACCGAAGC
ABCD2	CAGCTGTGGACTAATTATGG	ACAGCACGGAGAAATAGACACGTCTCACACCG	GTTTGGAGACGCATTTCCGATACACCGAAGC	ACAGCACGGAGAAATAGACACGTCTCACACCG CAGCTGTGGACTAATTATGG GTTTGGAGACGCATTTCCGATACACCGAAGC
ABCD2	TTCAATTGCATCAGCTCCAG	ACAGCACGGAGAAATAGACACGTCTCACACCG	GTTTGGAGACGCATTTCCGATACACCGAAGC	ACAGCACGGAGAAATAGACACGTCTCACACCG TTCAATTGCATCAGCTCCAG GTTTGGAGACGCATTTCCGATACACCGAAGC
ABCD2	GGTTACCTCCACGCTTGCTA	ACAGCACGGAGAAATAGACACGTCTCACACCG	GTTTGGAGACGCATTTCCGATACACCGAAGC	ACAGCACGGAGAAATAGACACGTCTCACACCG GGTTACCTCCACGCTTGCTA GTTTGGAGACGCATTTCCGATACACCGAAGC
ABI3	TAACTGCTGCAGCTCCGCCA	ACAGCACGGAGAAATAGACACGTCTCACACCG	GTTTGGAGACGCATTTCCGATACACCGAAGC	ACAGCACGGAGAAATAGACACGTCTCACACCG TAACTGCTGCAGCTCCGCCA GTTTGGAGACGCATTTCCGATACACCGAAGC
ABI3	TCAGGCCACAGACAAGCGGA	ACAGCACGGAGAAATAGACACGTCTCACACCG	GTTTGGAGACGCATTTCCGATACACCGAAGC	ACAGCACGGAGAAATAGACACGTCTCACACCG TCAGGCCACAGACAAGCGGA GTTTGGAGACGCATTTCCGATACACCGAAGC
ABI3	AGAGGGCAGCCGCACAACAG	ACAGCACGGAGAAATAGACACGTCTCACACCG	GTTTGGAGACGCATTTCCGATACACCGAAGC	ACAGCACGGAGAAATAGACACGTCTCACACCG AGAGGGCAGCCGCACAACAG GTTTGGAGACGCATTTCCGATACACCGAAGC
ABI3	GCACGCAGCTGTCACGGACC	ACAGCACGGAGAAATAGACACGTCTCACACCG	GTTTGGAGACGCATTTCCGATACACCGAAGC	ACAGCACGGAGAAATAGACACGTCTCACACCG GCACGCAGCTGTCACGGACC GTTTGGAGACGCATTTCCGATACACCGAAGC
ACBD6	GCCACCACAGGCGACAGCGG	ACAGCACGGAGAAATAGACACGTCTCACACCG	GTTTGGAGACGCATTTCCGATACACCGAAGC	ACAGCACGGAGAAATAGACACGTCTCACACCG GCCACCACAGGCGACAGCGG GTTTGGAGACGCATTTCCGATACACCGAAGC
ACBD6	GGCTAGGGCTTGAGTCACCG	ACAGCACGGAGAAATAGACACGTCTCACACCG	GTTTGGAGACGCATTTCCGATACACCGAAGC	ACAGCACGGAGAAATAGACACGTCTCACACCG GGCTAGGGCTTGAGTCACCG GTTTGGAGACGCATTTCCGATACACCGAAGC
ACBD6	GAAGGCAGTAGTGGTTTCGG	ACAGCACGGAGAAATAGACACGTCTCACACCG	GTTTGGAGACGCATTTCCGATACACCGAAGC	ACAGCACGGAGAAATAGACACGTCTCACACCG GAAGGCAGTAGTGGTTTCGG GTTTGGAGACGCATTTCCGATACACCGAAGC
ACBD6	AGCCATCAAATCGAAAGCTG	ACAGCACGGAGAAATAGACACGTCTCACACCG	GTTTGGAGACGCATTTCCGATACACCGAAGC	ACAGCACGGAGAAATAGACACGTCTCACACCG AGCCATCAAATCGAAAGCTG GTTTGGAGACGCATTTCCGATACACCGAAGC
ACP5	CACAGCCACAAATCTCAGGG	ACAGCACGGAGAAATAGACACGTCTCACACCG	GTTTGGAGACGCATTTCCGATACACCGAAGC	ACAGCACGGAGAAATAGACACGTCTCACACCG CACAGCCACAAATCTCAGGG GTTTGGAGACGCATTTCCGATACACCGAAGC
ACP5	TTCCAGCCAGCACATACCAG	ACAGCACGGAGAAATAGACACGTCTCACACCG	GTTTGGAGACGCATTTCCGATACACCGAAGC	ACAGCACGGAGAAATAGACACGTCTCACACCG TTCCAGCCAGCACATACCAG GTTTGGAGACGCATTTCCGATACACCGAAGC
ACP5	TCCACGTACAAACATAACTG	ACAGCACGGAGAAATAGACACGTCTCACACCG	GTTTGGAGACGCATTTCCGATACACCGAAGC	ACAGCACGGAGAAATAGACACGTCTCACACCG TCCACGTACAAACATAACTG GTTTGGAGACGCATTTCCGATACACCGAAGC
ACP5	TCTTTAAGACCAGCCTCCCA	ACAGCACGGAGAAATAGACACGTCTCACACCG	GTTTGGAGACGCATTTCCGATACACCGAAGC	ACAGCACGGAGAAATAGACACGTCTCACACCG TCTTTAAGACCAGCCTCCCA GTTTGGAGACGCATTTCCGATACACCGAAGC
ACRBP	GCCATGATGAATCTAGCTGC	ACAGCACGGAGAAATAGACACGTCTCACACCG	GTTTGGAGACGCATTTCCGATACACCGAAGC	ACAGCACGGAGAAATAGACACGTCTCACACCG GCCATGATGAATCTAGCTGC GTTTGGAGACGCATTTCCGATACACCGAAGC
ACRBP	AGCCGTGGGTGGCACGGAGG	ACAGCACGGAGAAATAGACACGTCTCACACCG	GTTTGGAGACGCATTTCCGATACACCGAAGC	ACAGCACGGAGAAATAGACACGTCTCACACCG AGCCGTGGGTGGCACGGAGG GTTTGGAGACGCATTTCCGATACACCGAAGC
ACRBP	ATACTGAGCAAACTGGCAGA	ACAGCACGGAGAAATAGACACGTCTCACACCG	GTTTGGAGACGCATTTCCGATACACCGAAGC	ACAGCACGGAGAAATAGACACGTCTCACACCG ATACTGAGCAAACTGGCAGA GTTTGGAGACGCATTTCCGATACACCGAAGC
ACRBP	TGTGGCATGGGACACAATGG	ACAGCACGGAGAAATAGACACGTCTCACACCG	GTTTGGAGACGCATTTCCGATACACCGAAGC	ACAGCACGGAGAAATAGACACGTCTCACACCG TGTGGCATGGGACACAATGG GTTTGGAGACGCATTTCCGATACACCGAAGC
ACTR3B	CCGCAGTCAACCACGCAGGG	ACAGCACGGAGAAATAGACACGTCTCACACCG	GTTTGGAGACGCATTTCCGATACACCGAAGC	ACAGCACGGAGAAATAGACACGTCTCACACCG CCGCAGTCAACCACGCAGGG GTTTGGAGACGCATTTCCGATACACCGAAGC
ACTR3B	TAGTTGATCAAGCCCAAAGG	ACAGCACGGAGAAATAGACACGTCTCACACCG	GTTTGGAGACGCATTTCCGATACACCGAAGC	ACAGCACGGAGAAATAGACACGTCTCACACCG TAGTTGATCAAGCCCAAAGG GTTTGGAGACGCATTTCCGATACACCGAAGC
ACTR3B	CTCCAGTGGCCTATACGACA	ACAGCACGGAGAAATAGACACGTCTCACACCG	GTTTGGAGACGCATTTCCGATACACCGAAGC	ACAGCACGGAGAAATAGACACGTCTCACACCG CTCCAGTGGCCTATACGACA GTTTGGAGACGCATTTCCGATACACCGAAGC
ACTR3B	TTGGTGAACGCACACTAACG	ACAGCACGGAGAAATAGACACGTCTCACACCG	GTTTGGAGACGCATTTCCGATACACCGAAGC	ACAGCACGGAGAAATAGACACGTCTCACACCG TTGGTGAACGCACACTAACG GTTTGGAGACGCATTTCCGATACACCGAAGC
ACVR2B	AGAAGGGCGAGGGCCGCCCA	ACAGCACGGAGAAATAGACACGTCTCACACCG	GTTTGGAGACGCATTTCCGATACACCGAAGC	ACAGCACGGAGAAATAGACACGTCTCACACCG AGAAGGGCGAGGGCCGCCCA GTTTGGAGACGCATTTCCGATACACCGAAGC
ACVR2B	CAGCTCGGGCACCATCGAGC	ACAGCACGGAGAAATAGACACGTCTCACACCG	GTTTGGAGACGCATTTCCGATACACCGAAGC	ACAGCACGGAGAAATAGACACGTCTCACACCG CAGCTCGGGCACCATCGAGC GTTTGGAGACGCATTTCCGATACACCGAAGC
ACVR2B	CAGCAGCAGAAGTACACCTG	ACAGCACGGAGAAATAGACACGTCTCACACCG	GTTTGGAGACGCATTTCCGATACACCGAAGC	ACAGCACGGAGAAATAGACACGTCTCACACCG CAGCAGCAGAAGTACACCTG GTTTGGAGACGCATTTCCGATACACCGAAGC
ACVR2B	CCGATGACGATACATCCAGA	ACAGCACGGAGAAATAGACACGTCTCACACCG	GTTTGGAGACGCATTTCCGATACACCGAAGC	ACAGCACGGAGAAATAGACACGTCTCACACCG CCGATGACGATACATCCAGA GTTTGGAGACGCATTTCCGATACACCGAAGC
ADAM2	CTTAGCCAGTCCCAAACAGA	ACAGCACGGAGAAATAGACACGTCTCACACCG	GTTTGGAGACGCATTTCCGATACACCGAAGC	ACAGCACGGAGAAATAGACACGTCTCACACCG CTTAGCCAGTCCCAAACAGA GTTTGGAGACGCATTTCCGATACACCGAAGC
ADAM2	GTATACAGTTATGACAACGC	ACAGCACGGAGAAATAGACACGTCTCACACCG	GTTTGGAGACGCATTTCCGATACACCGAAGC	ACAGCACGGAGAAATAGACACGTCTCACACCG GTATACAGTTATGACAACGC GTTTGGAGACGCATTTCCGATACACCGAAGC
ADAM2	TGAACACGTGATCTACCAAG	ACAGCACGGAGAAATAGACACGTCTCACACCG	GTTTGGAGACGCATTTCCGATACACCGAAGC	ACAGCACGGAGAAATAGACACGTCTCACACCG TGAACACGTGATCTACCAAG GTTTGGAGACGCATTTCCGATACACCGAAGC
ADAM2	TGTGACAAGAACTATGCAGG	ACAGCACGGAGAAATAGACACGTCTCACACCG	GTTTGGAGACGCATTTCCGATACACCGAAGC	ACAGCACGGAGAAATAGACACGTCTCACACCG TGTGACAAGAACTATGCAGG GTTTGGAGACGCATTTCCGATACACCGAAGC
ADAMDEC1	TAAGCCACAGGACTGAAAGC	ACAGCACGGAGAAATAGACACGTCTCACACCG	GTTTGGAGACGCATTTCCGATACACCGAAGC	ACAGCACGGAGAAATAGACACGTCTCACACCG TAAGCCACAGGACTGAAAGC GTTTGGAGACGCATTTCCGATACACCGAAGC
ADAMDEC1	TTCGTGAGGCTTTAACTCGG	ACAGCACGGAGAAATAGACACGTCTCACACCG	GTTTGGAGACGCATTTCCGATACACCGAAGC	ACAGCACGGAGAAATAGACACGTCTCACACCG TTCGTGAGGCTTTAACTCGG GTTTGGAGACGCATTTCCGATACACCGAAGC
ADAMDEC1	GAAACATCTTACTCACCCAG	ACAGCACGGAGAAATAGACACGTCTCACACCG	GTTTGGAGACGCATTTCCGATACACCGAAGC	ACAGCACGGAGAAATAGACACGTCTCACACCG GAAACATCTTACTCACCCAG GTTTGGAGACGCATTTCCGATACACCGAAGC
ADAMDEC1	GTGACCTGGAAGTTCGAAGA	ACAGCACGGAGAAATAGACACGTCTCACACCG	GTTTGGAGACGCATTTCCGATACACCGAAGC	ACAGCACGGAGAAATAGACACGTCTCACACCG GTGACCTGGAAGTTCGAAGA GTTTGGAGACGCATTTCCGATACACCGAAGC
ADAP2	GTTGCGCTCGCGGTCGCCCA	ACAGCACGGAGAAATAGACACGTCTCACACCG	GTTTGGAGACGCATTTCCGATACACCGAAGC	ACAGCACGGAGAAATAGACACGTCTCACACCG GTTGCGCTCGCGGTCGCCCA GTTTGGAGACGCATTTCCGATACACCGAAGC
ADAP2	TGCGGTGGACGCCAGAGCAG	ACAGCACGGAGAAATAGACACGTCTCACACCG	GTTTGGAGACGCATTTCCGATACACCGAAGC	ACAGCACGGAGAAATAGACACGTCTCACACCG TGCGGTGGACGCCAGAGCAG GTTTGGAGACGCATTTCCGATACACCGAAGC
ADAP2	TTACAGTTCATGACTCACCA	ACAGCACGGAGAAATAGACACGTCTCACACCG	GTTTGGAGACGCATTTCCGATACACCGAAGC	ACAGCACGGAGAAATAGACACGTCTCACACCG TTACAGTTCATGACTCACCA GTTTGGAGACGCATTTCCGATACACCGAAGC
ADAP2	GAAGTACTACACCAAGGAGG	ACAGCACGGAGAAATAGACACGTCTCACACCG	GTTTGGAGACGCATTTCCGATACACCGAAGC	ACAGCACGGAGAAATAGACACGTCTCACACCG GAAGTACTACACCAAGGAGG GTTTGGAGACGCATTTCCGATACACCGAAGC
ADMR	GGACGCCTGAACGTTTCGGA	ACAGCACGGAGAAATAGACACGTCTCACACCG	GTTTGGAGACGCATTTCCGATACACCGAAGC	ACAGCACGGAGAAATAGACACGTCTCACACCG GGACGCCTGAACGTTTCGGA GTTTGGAGACGCATTTCCGATACACCGAAGC
ADMR	GGTGTGGAGATCCGCTGCAG	ACAGCACGGAGAAATAGACACGTCTCACACCG	GTTTGGAGACGCATTTCCGATACACCGAAGC	ACAGCACGGAGAAATAGACACGTCTCACACCG GGTGTGGAGATCCGCTGCAG GTTTGGAGACGCATTTCCGATACACCGAAGC
ADMR	GGCCGACAGGGCCACTGCCA	ACAGCACGGAGAAATAGACACGTCTCACACCG	GTTTGGAGACGCATTTCCGATACACCGAAGC	ACAGCACGGAGAAATAGACACGTCTCACACCG GGCCGACAGGGCCACTGCCA GTTTGGAGACGCATTTCCGATACACCGAAGC
ADMR	GCCACCAGCACCGAATACGG	ACAGCACGGAGAAATAGACACGTCTCACACCG	GTTTGGAGACGCATTTCCGATACACCGAAGC	ACAGCACGGAGAAATAGACACGTCTCACACCG GCCACCAGCACCGAATACGG GTTTGGAGACGCATTTCCGATACACCGAAGC
ADORA2A	CTCCACCATGATGTACACCG	ACAGCACGGAGAAATAGACACGTCTCACACCG	GTTTGGAGACGCATTTCCGATACACCGAAGC	ACAGCACGGAGAAATAGACACGTCTCACACCG CTCCACCATGATGTACACCG GTTTGGAGACGCATTTCCGATACACCGAAGC
ADORA2A	TTCGCCATCACCATCAGCAC	ACAGCACGGAGAAATAGACACGTCTCACACCG	GTTTGGAGACGCATTTCCGATACACCGAAGC	ACAGCACGGAGAAATAGACACGTCTCACACCG TTCGCCATCACCATCAGCAC GTTTGGAGACGCATTTCCGATACACCGAAGC
ADORA2A	GCTGTGAGCCGCCAAGGCCC	ACAGCACGGAGAAATAGACACGTCTCACACCG	GTTTGGAGACGCATTTCCGATACACCGAAGC	ACAGCACGGAGAAATAGACACGTCTCACACCG GCTGTGAGCCGCCAAGGCCC GTTTGGAGACGCATTTCCGATACACCGAAGC
ADORA2A	CATTGGCCCATACTCCCAGG	ACAGCACGGAGAAATAGACACGTCTCACACCG	GTTTGGAGACGCATTTCCGATACACCGAAGC	ACAGCACGGAGAAATAGACACGTCTCACACCG CATTGGCCCATACTCCCAGG GTTTGGAGACGCATTTCCGATACACCGAAGC
ADORA3	CATGGAAGCCGACAACACCA	ACAGCACGGAGAAATAGACACGTCTCACACCG	GTTTGGAGACGCATTTCCGATACACCGAAGC	ACAGCACGGAGAAATAGACACGTCTCACACCG CATGGAAGCCGACAACACCA GTTTGGAGACGCATTTCCGATACACCGAAGC
ADORA3	CACAACGGCACAGAGCCCGA	ACAGCACGGAGAAATAGACACGTCTCACACCG	GTTTGGAGACGCATTTCCGATACACCGAAGC	ACAGCACGGAGAAATAGACACGTCTCACACCG CACAACGGCACAGAGCCCGA GTTTGGAGACGCATTTCCGATACACCGAAGC
ADORA3	CATGTAATCCAAACTGACCA	ACAGCACGGAGAAATAGACACGTCTCACACCG	GTTTGGAGACGCATTTCCGATACACCGAAGC	ACAGCACGGAGAAATAGACACGTCTCACACCG CATGTAATCCAAACTGACCA GTTTGGAGACGCATTTCCGATACACCGAAGC
ADORA3	ATGACACACATGACAACCAG	ACAGCACGGAGAAATAGACACGTCTCACACCG	GTTTGGAGACGCATTTCCGATACACCGAAGC	ACAGCACGGAGAAATAGACACGTCTCACACCG ATGACACACATGACAACCAG GTTTGGAGACGCATTTCCGATACACCGAAGC
AGBL5	AAGCAGCAGACCCACTAGCG	ACAGCACGGAGAAATAGACACGTCTCACACCG	GTTTGGAGACGCATTTCCGATACACCGAAGC	ACAGCACGGAGAAATAGACACGTCTCACACCG AAGCAGCAGACCCACTAGCG GTTTGGAGACGCATTTCCGATACACCGAAGC
AGBL5	TGGAGAACTTACCTCAAAGG	ACAGCACGGAGAAATAGACACGTCTCACACCG	GTTTGGAGACGCATTTCCGATACACCGAAGC	ACAGCACGGAGAAATAGACACGTCTCACACCG TGGAGAACTTACCTCAAAGG GTTTGGAGACGCATTTCCGATACACCGAAGC
AGBL5	CTCTACGAAACGGTGAACAA	ACAGCACGGAGAAATAGACACGTCTCACACCG	GTTTGGAGACGCATTTCCGATACACCGAAGC	ACAGCACGGAGAAATAGACACGTCTCACACCG CTCTACGAAACGGTGAACAA GTTTGGAGACGCATTTCCGATACACCGAAGC
AGBL5	CTAACAATCACTTCCTGCCA	ACAGCACGGAGAAATAGACACGTCTCACACCG	GTTTGGAGACGCATTTCCGATACACCGAAGC	ACAGCACGGAGAAATAGACACGTCTCACACCG CTAACAATCACTTCCTGCCA GTTTGGAGACGCATTTCCGATACACCGAAGC
AIF1	AGCCAAAGCAGGGATTTGCA	ACAGCACGGAGAAATAGACACGTCTCACACCG	GTTTGGAGACGCATTTCCGATACACCGAAGC	ACAGCACGGAGAAATAGACACGTCTCACACCG AGCCAAAGCAGGGATTTGCA GTTTGGAGACGCATTTCCGATACACCGAAGC
AIF1	TCCCAAATACAGCAATGATG	ACAGCACGGAGAAATAGACACGTCTCACACCG	GTTTGGAGACGCATTTCCGATACACCGAAGC	ACAGCACGGAGAAATAGACACGTCTCACACCG TCCCAAATACAGCAATGATG GTTTGGAGACGCATTTCCGATACACCGAAGC
AIF1	TTAATTAGAGAGGTGTCCAG	ACAGCACGGAGAAATAGACACGTCTCACACCG	GTTTGGAGACGCATTTCCGATACACCGAAGC	ACAGCACGGAGAAATAGACACGTCTCACACCG TTAATTAGAGAGGTGTCCAG GTTTGGAGACGCATTTCCGATACACCGAAGC
AIF1	GGAGATAGCTTTCTTGGCTG	ACAGCACGGAGAAATAGACACGTCTCACACCG	GTTTGGAGACGCATTTCCGATACACCGAAGC	ACAGCACGGAGAAATAGACACGTCTCACACCG GGAGATAGCTTTCTTGGCTG GTTTGGAGACGCATTTCCGATACACCGAAGC
AIM2	CGGCCTGGACCACATCACGG	ACAGCACGGAGAAATAGACACGTCTCACACCG	GTTTGGAGACGCATTTCCGATACACCGAAGC	ACAGCACGGAGAAATAGACACGTCTCACACCG CGGCCTGGACCACATCACGG GTTTGGAGACGCATTTCCGATACACCGAAGC
AIM2	TCACGGAGGAAGAACTGAAA	ACAGCACGGAGAAATAGACACGTCTCACACCG	GTTTGGAGACGCATTTCCGATACACCGAAGC	ACAGCACGGAGAAATAGACACGTCTCACACCG TCACGGAGGAAGAACTGAAA GTTTGGAGACGCATTTCCGATACACCGAAGC
AIM2	TTCAACATCAACCACAACTG	ACAGCACGGAGAAATAGACACGTCTCACACCG	GTTTGGAGACGCATTTCCGATACACCGAAGC	ACAGCACGGAGAAATAGACACGTCTCACACCG TTCAACATCAACCACAACTG GTTTGGAGACGCATTTCCGATACACCGAAGC
AIM2	GCTTTGCAGCCTTAATAACC	ACAGCACGGAGAAATAGACACGTCTCACACCG	GTTTGGAGACGCATTTCCGATACACCGAAGC	ACAGCACGGAGAAATAGACACGTCTCACACCG GCTTTGCAGCCTTAATAACC GTTTGGAGACGCATTTCCGATACACCGAAGC
AKAP1	GGGAGAAGCGGACATCCAAG	ACAGCACGGAGAAATAGACACGTCTCACACCG	GTTTGGAGACGCATTTCCGATACACCGAAGC	ACAGCACGGAGAAATAGACACGTCTCACACCG GGGAGAAGCGGACATCCAAG GTTTGGAGACGCATTTCCGATACACCGAAGC
AKAP1	GGCAGGCTCCAACCCTAAGA	ACAGCACGGAGAAATAGACACGTCTCACACCG	GTTTGGAGACGCATTTCCGATACACCGAAGC	ACAGCACGGAGAAATAGACACGTCTCACACCG GGCAGGCTCCAACCCTAAGA GTTTGGAGACGCATTTCCGATACACCGAAGC
AKAP1	ATCCAGATCTGCCACATAGA	ACAGCACGGAGAAATAGACACGTCTCACACCG	GTTTGGAGACGCATTTCCGATACACCGAAGC	ACAGCACGGAGAAATAGACACGTCTCACACCG ATCCAGATCTGCCACATAGA GTTTGGAGACGCATTTCCGATACACCGAAGC
AKAP1	CACCCAAGACGTCATCGGCA	ACAGCACGGAGAAATAGACACGTCTCACACCG	GTTTGGAGACGCATTTCCGATACACCGAAGC	ACAGCACGGAGAAATAGACACGTCTCACACCG CACCCAAGACGTCATCGGCA GTTTGGAGACGCATTTCCGATACACCGAAGC
ALOX12B	CTTTGGGAGAGACTTTGCCA	ACAGCACGGAGAAATAGACACGTCTCACACCG	GTTTGGAGACGCATTTCCGATACACCGAAGC	ACAGCACGGAGAAATAGACACGTCTCACACCG CTTTGGGAGAGACTTTGCCA GTTTGGAGACGCATTTCCGATACACCGAAGC
ALOX12B	ACCACTTCCCAGCTTACCAG	ACAGCACGGAGAAATAGACACGTCTCACACCG	GTTTGGAGACGCATTTCCGATACACCGAAGC	ACAGCACGGAGAAATAGACACGTCTCACACCG ACCACTTCCCAGCTTACCAG GTTTGGAGACGCATTTCCGATACACCGAAGC
ALOX12B	TTGGGATTGCGGCACCGTCG	ACAGCACGGAGAAATAGACACGTCTCACACCG	GTTTGGAGACGCATTTCCGATACACCGAAGC	ACAGCACGGAGAAATAGACACGTCTCACACCG TTGGGATTGCGGCACCGTCG GTTTGGAGACGCATTTCCGATACACCGAAGC
ALOX12B	GAAGGAGGCTGTCTTGACGA	ACAGCACGGAGAAATAGACACGTCTCACACCG	GTTTGGAGACGCATTTCCGATACACCGAAGC	ACAGCACGGAGAAATAGACACGTCTCACACCG GAAGGAGGCTGTCTTGACGA GTTTGGAGACGCATTTCCGATACACCGAAGC
ALOX15B	CAGGGTGAGAGTATCCACGG	ACAGCACGGAGAAATAGACACGTCTCACACCG	GTTTGGAGACGCATTTCCGATACACCGAAGC	ACAGCACGGAGAAATAGACACGTCTCACACCG CAGGGTGAGAGTATCCACGG GTTTGGAGACGCATTTCCGATACACCGAAGC
ALOX15B	AGCGGGAGGGACACTTCCGG	ACAGCACGGAGAAATAGACACGTCTCACACCG	GTTTGGAGACGCATTTCCGATACACCGAAGC	ACAGCACGGAGAAATAGACACGTCTCACACCG AGCGGGAGGGACACTTCCGG GTTTGGAGACGCATTTCCGATACACCGAAGC
ALOX15B	AAAGGGCTCCTGGACCGCAC	ACAGCACGGAGAAATAGACACGTCTCACACCG	GTTTGGAGACGCATTTCCGATACACCGAAGC	ACAGCACGGAGAAATAGACACGTCTCACACCG AAAGGGCTCCTGGACCGCAC GTTTGGAGACGCATTTCCGATACACCGAAGC
ALOX15B	TGTTTGGGAGACTGTGACAG	ACAGCACGGAGAAATAGACACGTCTCACACCG	GTTTGGAGACGCATTTCCGATACACCGAAGC	ACAGCACGGAGAAATAGACACGTCTCACACCG TGTTTGGGAGACTGTGACAG GTTTGGAGACGCATTTCCGATACACCGAAGC
ALPK2	ATCAACGTTACTTTCCCAGA	ACAGCACGGAGAAATAGACACGTCTCACACCG	GTTTGGAGACGCATTTCCGATACACCGAAGC	ACAGCACGGAGAAATAGACACGTCTCACACCG ATCAACGTTACTTTCCCAGA GTTTGGAGACGCATTTCCGATACACCGAAGC
ALPK2	GAATGGTCAAGCCATAGACT	ACAGCACGGAGAAATAGACACGTCTCACACCG	GTTTGGAGACGCATTTCCGATACACCGAAGC	ACAGCACGGAGAAATAGACACGTCTCACACCG GAATGGTCAAGCCATAGACT GTTTGGAGACGCATTTCCGATACACCGAAGC
ALPK2	GATAACCCTAACCTACACGG	ACAGCACGGAGAAATAGACACGTCTCACACCG	GTTTGGAGACGCATTTCCGATACACCGAAGC	ACAGCACGGAGAAATAGACACGTCTCACACCG GATAACCCTAACCTACACGG GTTTGGAGACGCATTTCCGATACACCGAAGC
ALPK2	CCAGGATGGCAAGTCAGCCG	ACAGCACGGAGAAATAGACACGTCTCACACCG	GTTTGGAGACGCATTTCCGATACACCGAAGC	ACAGCACGGAGAAATAGACACGTCTCACACCG CCAGGATGGCAAGTCAGCCG GTTTGGAGACGCATTTCCGATACACCGAAGC
AMPD1	TCTGAAGTCAAAGATGAGGG	ACAGCACGGAGAAATAGACACGTCTCACACCG	GTTTGGAGACGCATTTCCGATACACCGAAGC	ACAGCACGGAGAAATAGACACGTCTCACACCG TCTGAAGTCAAAGATGAGGG GTTTGGAGACGCATTTCCGATACACCGAAGC
AMPD1	GATCACTGGAGACTATGCCT	ACAGCACGGAGAAATAGACACGTCTCACACCG	GTTTGGAGACGCATTTCCGATACACCGAAGC	ACAGCACGGAGAAATAGACACGTCTCACACCG GATCACTGGAGACTATGCCT GTTTGGAGACGCATTTCCGATACACCGAAGC
AMPD1	AACCGTTGAAGACTTTGAGG	ACAGCACGGAGAAATAGACACGTCTCACACCG	GTTTGGAGACGCATTTCCGATACACCGAAGC	ACAGCACGGAGAAATAGACACGTCTCACACCG AACCGTTGAAGACTTTGAGG GTTTGGAGACGCATTTCCGATACACCGAAGC
AMPD1	TGCTTGCTCTAATTGCACAA	ACAGCACGGAGAAATAGACACGTCTCACACCG	GTTTGGAGACGCATTTCCGATACACCGAAGC	ACAGCACGGAGAAATAGACACGTCTCACACCG TGCTTGCTCTAATTGCACAA GTTTGGAGACGCATTTCCGATACACCGAAGC
ANO2	AAACTTACCTCGCAGCCCAG	ACAGCACGGAGAAATAGACACGTCTCACACCG	GTTTGGAGACGCATTTCCGATACACCGAAGC	ACAGCACGGAGAAATAGACACGTCTCACACCG AAACTTACCTCGCAGCCCAG GTTTGGAGACGCATTTCCGATACACCGAAGC
ANO2	TGCTCCCTGGATCTCCACGT	ACAGCACGGAGAAATAGACACGTCTCACACCG	GTTTGGAGACGCATTTCCGATACACCGAAGC	ACAGCACGGAGAAATAGACACGTCTCACACCG TGCTCCCTGGATCTCCACGT GTTTGGAGACGCATTTCCGATACACCGAAGC
ANO2	GGCAAGGAGCGCCATGGCGG	ACAGCACGGAGAAATAGACACGTCTCACACCG	GTTTGGAGACGCATTTCCGATACACCGAAGC	ACAGCACGGAGAAATAGACACGTCTCACACCG GGCAAGGAGCGCCATGGCGG GTTTGGAGACGCATTTCCGATACACCGAAGC
ANO2	TCCGGACAAAGACAGATCCC	ACAGCACGGAGAAATAGACACGTCTCACACCG	GTTTGGAGACGCATTTCCGATACACCGAAGC	ACAGCACGGAGAAATAGACACGTCTCACACCG TCCGGACAAAGACAGATCCC GTTTGGAGACGCATTTCCGATACACCGAAGC
AP1M2	GTCCAGAATGAAGACTGCCG	ACAGCACGGAGAAATAGACACGTCTCACACCG	GTTTGGAGACGCATTTCCGATACACCGAAGC	ACAGCACGGAGAAATAGACACGTCTCACACCG GTCCAGAATGAAGACTGCCG GTTTGGAGACGCATTTCCGATACACCGAAGC
AP1M2	ACAGGAAGTGCACTCGGCCG	ACAGCACGGAGAAATAGACACGTCTCACACCG	GTTTGGAGACGCATTTCCGATACACCGAAGC	ACAGCACGGAGAAATAGACACGTCTCACACCG ACAGGAAGTGCACTCGGCCG GTTTGGAGACGCATTTCCGATACACCGAAGC
AP1M2	CAGAAAGGAGTACACCAGAG	ACAGCACGGAGAAATAGACACGTCTCACACCG	GTTTGGAGACGCATTTCCGATACACCGAAGC	ACAGCACGGAGAAATAGACACGTCTCACACCG CAGAAAGGAGTACACCAGAG GTTTGGAGACGCATTTCCGATACACCGAAGC
AP1M2	AGAGCGCCACGACACCGCAT	ACAGCACGGAGAAATAGACACGTCTCACACCG	GTTTGGAGACGCATTTCCGATACACCGAAGC	ACAGCACGGAGAAATAGACACGTCTCACACCG AGAGCGCCACGACACCGCAT GTTTGGAGACGCATTTCCGATACACCGAAGC
APBB1IP	GATGTTCAGCACTTTACTGG	ACAGCACGGAGAAATAGACACGTCTCACACCG	GTTTGGAGACGCATTTCCGATACACCGAAGC	ACAGCACGGAGAAATAGACACGTCTCACACCG GATGTTCAGCACTTTACTGG GTTTGGAGACGCATTTCCGATACACCGAAGC
APBB1IP	GTTTCCACAGAGTTTAGGAG	ACAGCACGGAGAAATAGACACGTCTCACACCG	GTTTGGAGACGCATTTCCGATACACCGAAGC	ACAGCACGGAGAAATAGACACGTCTCACACCG GTTTCCACAGAGTTTAGGAG GTTTGGAGACGCATTTCCGATACACCGAAGC
APBB1IP	AACCTCCTGAGGCTGTACCC	ACAGCACGGAGAAATAGACACGTCTCACACCG	GTTTGGAGACGCATTTCCGATACACCGAAGC	ACAGCACGGAGAAATAGACACGTCTCACACCG AACCTCCTGAGGCTGTACCC GTTTGGAGACGCATTTCCGATACACCGAAGC
APBB1IP	AGTCCACATTGCAGTCACAA	ACAGCACGGAGAAATAGACACGTCTCACACCG	GTTTGGAGACGCATTTCCGATACACCGAAGC	ACAGCACGGAGAAATAGACACGTCTCACACCG AGTCCACATTGCAGTCACAA GTTTGGAGACGCATTTCCGATACACCGAAGC
APOC1	TGTGGTCGTAGCCATGACCT	ACAGCACGGAGAAATAGACACGTCTCACACCG	GTTTGGAGACGCATTTCCGATACACCGAAGC	ACAGCACGGAGAAATAGACACGTCTCACACCG TGTGGTCGTAGCCATGACCT GTTTGGAGACGCATTTCCGATACACCGAAGC
APOC1	GCTACGACCACAATCAGGAC	ACAGCACGGAGAAATAGACACGTCTCACACCG	GTTTGGAGACGCATTTCCGATACACCGAAGC	ACAGCACGGAGAAATAGACACGTCTCACACCG GCTACGACCACAATCAGGAC GTTTGGAGACGCATTTCCGATACACCGAAGC
APOC1	GATATGTTCAATGGCTGCCC	ACAGCACGGAGAAATAGACACGTCTCACACCG	GTTTGGAGACGCATTTCCGATACACCGAAGC	ACAGCACGGAGAAATAGACACGTCTCACACCG GATATGTTCAATGGCTGCCC GTTTGGAGACGCATTTCCGATACACCGAAGC
APOC1	CCAAAGGGCCTGGTTCTCAG	ACAGCACGGAGAAATAGACACGTCTCACACCG	GTTTGGAGACGCATTTCCGATACACCGAAGC	ACAGCACGGAGAAATAGACACGTCTCACACCG CCAAAGGGCCTGGTTCTCAG GTTTGGAGACGCATTTCCGATACACCGAAGC
APOL2	AGCCTGGGAGGCCTTTGTGG	ACAGCACGGAGAAATAGACACGTCTCACACCG	GTTTGGAGACGCATTTCCGATACACCGAAGC	ACAGCACGGAGAAATAGACACGTCTCACACCG AGCCTGGGAGGCCTTTGTGG GTTTGGAGACGCATTTCCGATACACCGAAGC
APOL2	AGGAGACAGAACCTTCATTG	ACAGCACGGAGAAATAGACACGTCTCACACCG	GTTTGGAGACGCATTTCCGATACACCGAAGC	ACAGCACGGAGAAATAGACACGTCTCACACCG AGGAGACAGAACCTTCATTG GTTTGGAGACGCATTTCCGATACACCGAAGC
APOL2	TGTGTAGTCCACGATCCCAG	ACAGCACGGAGAAATAGACACGTCTCACACCG	GTTTGGAGACGCATTTCCGATACACCGAAGC	ACAGCACGGAGAAATAGACACGTCTCACACCG TGTGTAGTCCACGATCCCAG GTTTGGAGACGCATTTCCGATACACCGAAGC
APOL2	GCCGGCCACAAGCTTGGAGA	ACAGCACGGAGAAATAGACACGTCTCACACCG	GTTTGGAGACGCATTTCCGATACACCGAAGC	ACAGCACGGAGAAATAGACACGTCTCACACCG GCCGGCCACAAGCTTGGAGA GTTTGGAGACGCATTTCCGATACACCGAAGC
APOL6	CCCGAGCCATCAGACAGAGG	ACAGCACGGAGAAATAGACACGTCTCACACCG	GTTTGGAGACGCATTTCCGATACACCGAAGC	ACAGCACGGAGAAATAGACACGTCTCACACCG CCCGAGCCATCAGACAGAGG GTTTGGAGACGCATTTCCGATACACCGAAGC
APOL6	TCCAGAGGCGACTGATGCAG	ACAGCACGGAGAAATAGACACGTCTCACACCG	GTTTGGAGACGCATTTCCGATACACCGAAGC	ACAGCACGGAGAAATAGACACGTCTCACACCG TCCAGAGGCGACTGATGCAG GTTTGGAGACGCATTTCCGATACACCGAAGC
APOL6	TTGCAGAAGAGTTAAGAGCA	ACAGCACGGAGAAATAGACACGTCTCACACCG	GTTTGGAGACGCATTTCCGATACACCGAAGC	ACAGCACGGAGAAATAGACACGTCTCACACCG TTGCAGAAGAGTTAAGAGCA GTTTGGAGACGCATTTCCGATACACCGAAGC
APOL6	CACGGGCTGCAGAACGGGAG	ACAGCACGGAGAAATAGACACGTCTCACACCG	GTTTGGAGACGCATTTCCGATACACCGAAGC	ACAGCACGGAGAAATAGACACGTCTCACACCG CACGGGCTGCAGAACGGGAG GTTTGGAGACGCATTTCCGATACACCGAAGC
ARHGEF6	TTCTTCTGGATTCATGACTG	ACAGCACGGAGAAATAGACACGTCTCACACCG	GTTTGGAGACGCATTTCCGATACACCGAAGC	ACAGCACGGAGAAATAGACACGTCTCACACCG TTCTTCTGGATTCATGACTG GTTTGGAGACGCATTTCCGATACACCGAAGC
ARHGEF6	AGGATGTGCAACTCTTCAAG	ACAGCACGGAGAAATAGACACGTCTCACACCG	GTTTGGAGACGCATTTCCGATACACCGAAGC	ACAGCACGGAGAAATAGACACGTCTCACACCG AGGATGTGCAACTCTTCAAG GTTTGGAGACGCATTTCCGATACACCGAAGC
ARHGEF6	GCCTGATGACCTCTATTCGG	ACAGCACGGAGAAATAGACACGTCTCACACCG	GTTTGGAGACGCATTTCCGATACACCGAAGC	ACAGCACGGAGAAATAGACACGTCTCACACCG GCCTGATGACCTCTATTCGG GTTTGGAGACGCATTTCCGATACACCGAAGC
ARHGEF6	CTCTCAGACAAACCCGCAGG	ACAGCACGGAGAAATAGACACGTCTCACACCG	GTTTGGAGACGCATTTCCGATACACCGAAGC	ACAGCACGGAGAAATAGACACGTCTCACACCG CTCTCAGACAAACCCGCAGG GTTTGGAGACGCATTTCCGATACACCGAAGC
ARID2	CGGCAGTTCCACCACAGCAG	ACAGCACGGAGAAATAGACACGTCTCACACCG	GTTTGGAGACGCATTTCCGATACACCGAAGC	ACAGCACGGAGAAATAGACACGTCTCACACCG CGGCAGTTCCACCACAGCAG GTTTGGAGACGCATTTCCGATACACCGAAGC
ARID2	GTTTAAGAAGATCCCTGCGG	ACAGCACGGAGAAATAGACACGTCTCACACCG	GTTTGGAGACGCATTTCCGATACACCGAAGC	ACAGCACGGAGAAATAGACACGTCTCACACCG GTTTAAGAAGATCCCTGCGG GTTTGGAGACGCATTTCCGATACACCGAAGC
ARID2	GTTTCTGAGAAGAATCAGTG	ACAGCACGGAGAAATAGACACGTCTCACACCG	GTTTGGAGACGCATTTCCGATACACCGAAGC	ACAGCACGGAGAAATAGACACGTCTCACACCG GTTTCTGAGAAGAATCAGTG GTTTGGAGACGCATTTCCGATACACCGAAGC
ARID2	TTTACTGCTCGCTAATGCGG	ACAGCACGGAGAAATAGACACGTCTCACACCG	GTTTGGAGACGCATTTCCGATACACCGAAGC	ACAGCACGGAGAAATAGACACGTCTCACACCG TTTACTGCTCGCTAATGCGG GTTTGGAGACGCATTTCCGATACACCGAAGC
ARID5B	GAGGAAATAAAGTTTCGAGC	ACAGCACGGAGAAATAGACACGTCTCACACCG	GTTTGGAGACGCATTTCCGATACACCGAAGC	ACAGCACGGAGAAATAGACACGTCTCACACCG GAGGAAATAAAGTTTCGAGC GTTTGGAGACGCATTTCCGATACACCGAAGC
ARID5B	AGGCAGTCAACCCTCAACAG	ACAGCACGGAGAAATAGACACGTCTCACACCG	GTTTGGAGACGCATTTCCGATACACCGAAGC	ACAGCACGGAGAAATAGACACGTCTCACACCG AGGCAGTCAACCCTCAACAG GTTTGGAGACGCATTTCCGATACACCGAAGC
ARID5B	GTAACTGAGCACAATCACGT	ACAGCACGGAGAAATAGACACGTCTCACACCG	GTTTGGAGACGCATTTCCGATACACCGAAGC	ACAGCACGGAGAAATAGACACGTCTCACACCG GTAACTGAGCACAATCACGT GTTTGGAGACGCATTTCCGATACACCGAAGC
ARID5B	TGACGGTAAAGTTATCAGCA	ACAGCACGGAGAAATAGACACGTCTCACACCG	GTTTGGAGACGCATTTCCGATACACCGAAGC	ACAGCACGGAGAAATAGACACGTCTCACACCG TGACGGTAAAGTTATCAGCA GTTTGGAGACGCATTTCCGATACACCGAAGC
ARL11	CCTTCCAGGTAGCTCTGAGC	ACAGCACGGAGAAATAGACACGTCTCACACCG	GTTTGGAGACGCATTTCCGATACACCGAAGC	ACAGCACGGAGAAATAGACACGTCTCACACCG CCTTCCAGGTAGCTCTGAGC GTTTGGAGACGCATTTCCGATACACCGAAGC
ARL11	AGATGAAGCCCGCTTGCCTG	ACAGCACGGAGAAATAGACACGTCTCACACCG	GTTTGGAGACGCATTTCCGATACACCGAAGC	ACAGCACGGAGAAATAGACACGTCTCACACCG AGATGAAGCCCGCTTGCCTG GTTTGGAGACGCATTTCCGATACACCGAAGC
ARL11	CTTGTTGGCCAGTACCAAGA	ACAGCACGGAGAAATAGACACGTCTCACACCG	GTTTGGAGACGCATTTCCGATACACCGAAGC	ACAGCACGGAGAAATAGACACGTCTCACACCG CTTGTTGGCCAGTACCAAGA GTTTGGAGACGCATTTCCGATACACCGAAGC
ARL11	GGTACTGGCCAACAAGCAGG	ACAGCACGGAGAAATAGACACGTCTCACACCG	GTTTGGAGACGCATTTCCGATACACCGAAGC	ACAGCACGGAGAAATAGACACGTCTCACACCG GGTACTGGCCAACAAGCAGG GTTTGGAGACGCATTTCCGATACACCGAAGC
ARRB2	ATCTAGGCAAACTTACCCAC	ACAGCACGGAGAAATAGACACGTCTCACACCG	GTTTGGAGACGCATTTCCGATACACCGAAGC	ACAGCACGGAGAAATAGACACGTCTCACACCG ATCTAGGCAAACTTACCCAC GTTTGGAGACGCATTTCCGATACACCGAAGC
ARRB2	GACTACTTGAAGGACCGGAA	ACAGCACGGAGAAATAGACACGTCTCACACCG	GTTTGGAGACGCATTTCCGATACACCGAAGC	ACAGCACGGAGAAATAGACACGTCTCACACCG GACTACTTGAAGGACCGGAA GTTTGGAGACGCATTTCCGATACACCGAAGC
ARRB2	TCGGCCATAGCGGAAGGCAC	ACAGCACGGAGAAATAGACACGTCTCACACCG	GTTTGGAGACGCATTTCCGATACACCGAAGC	ACAGCACGGAGAAATAGACACGTCTCACACCG TCGGCCATAGCGGAAGGCAC GTTTGGAGACGCATTTCCGATACACCGAAGC
ARRB2	TGTCCAGGGAAGCCTCTAGG	ACAGCACGGAGAAATAGACACGTCTCACACCG	GTTTGGAGACGCATTTCCGATACACCGAAGC	ACAGCACGGAGAAATAGACACGTCTCACACCG TGTCCAGGGAAGCCTCTAGG GTTTGGAGACGCATTTCCGATACACCGAAGC
ARRDC5	GACAAGCTCCACCTTCACGA	ACAGCACGGAGAAATAGACACGTCTCACACCG	GTTTGGAGACGCATTTCCGATACACCGAAGC	ACAGCACGGAGAAATAGACACGTCTCACACCG GACAAGCTCCACCTTCACGA GTTTGGAGACGCATTTCCGATACACCGAAGC
ARRDC5	GATGGACTTCACCACAGACA	ACAGCACGGAGAAATAGACACGTCTCACACCG	GTTTGGAGACGCATTTCCGATACACCGAAGC	ACAGCACGGAGAAATAGACACGTCTCACACCG GATGGACTTCACCACAGACA GTTTGGAGACGCATTTCCGATACACCGAAGC
ARRDC5	GGATTTCTGAGTTCCGCCAG	ACAGCACGGAGAAATAGACACGTCTCACACCG	GTTTGGAGACGCATTTCCGATACACCGAAGC	ACAGCACGGAGAAATAGACACGTCTCACACCG GGATTTCTGAGTTCCGCCAG GTTTGGAGACGCATTTCCGATACACCGAAGC
ARRDC5	AGCCTTCAACAGTACCACAG	ACAGCACGGAGAAATAGACACGTCTCACACCG	GTTTGGAGACGCATTTCCGATACACCGAAGC	ACAGCACGGAGAAATAGACACGTCTCACACCG AGCCTTCAACAGTACCACAG GTTTGGAGACGCATTTCCGATACACCGAAGC
ARVCF	GGCCTCCTGTTCCTTCACCG	ACAGCACGGAGAAATAGACACGTCTCACACCG	GTTTGGAGACGCATTTCCGATACACCGAAGC	ACAGCACGGAGAAATAGACACGTCTCACACCG GGCCTCCTGTTCCTTCACCG GTTTGGAGACGCATTTCCGATACACCGAAGC
ARVCF	ATCGCTGGCCACGATGCCAG	ACAGCACGGAGAAATAGACACGTCTCACACCG	GTTTGGAGACGCATTTCCGATACACCGAAGC	ACAGCACGGAGAAATAGACACGTCTCACACCG ATCGCTGGCCACGATGCCAG GTTTGGAGACGCATTTCCGATACACCGAAGC
ARVCF	TCCCGAACCTACCACAGCAG	ACAGCACGGAGAAATAGACACGTCTCACACCG	GTTTGGAGACGCATTTCCGATACACCGAAGC	ACAGCACGGAGAAATAGACACGTCTCACACCG TCCCGAACCTACCACAGCAG GTTTGGAGACGCATTTCCGATACACCGAAGC
ARVCF	CTAACGAAGACTCGAAGCCC	ACAGCACGGAGAAATAGACACGTCTCACACCG	GTTTGGAGACGCATTTCCGATACACCGAAGC	ACAGCACGGAGAAATAGACACGTCTCACACCG CTAACGAAGACTCGAAGCCC GTTTGGAGACGCATTTCCGATACACCGAAGC
ASB2	TCTCAGACCAACCACCAGCC	ACAGCACGGAGAAATAGACACGTCTCACACCG	GTTTGGAGACGCATTTCCGATACACCGAAGC	ACAGCACGGAGAAATAGACACGTCTCACACCG TCTCAGACCAACCACCAGCC GTTTGGAGACGCATTTCCGATACACCGAAGC
ASB2	CCTGTTCAAGACCTCCCAGA	ACAGCACGGAGAAATAGACACGTCTCACACCG	GTTTGGAGACGCATTTCCGATACACCGAAGC	ACAGCACGGAGAAATAGACACGTCTCACACCG CCTGTTCAAGACCTCCCAGA GTTTGGAGACGCATTTCCGATACACCGAAGC
ASB2	TCTTGCAGAGCCCAACAAGG	ACAGCACGGAGAAATAGACACGTCTCACACCG	GTTTGGAGACGCATTTCCGATACACCGAAGC	ACAGCACGGAGAAATAGACACGTCTCACACCG TCTTGCAGAGCCCAACAAGG GTTTGGAGACGCATTTCCGATACACCGAAGC
ASB2	AGGGAGACTCCACTTTACAA	ACAGCACGGAGAAATAGACACGTCTCACACCG	GTTTGGAGACGCATTTCCGATACACCGAAGC	ACAGCACGGAGAAATAGACACGTCTCACACCG AGGGAGACTCCACTTTACAA GTTTGGAGACGCATTTCCGATACACCGAAGC
ASCC3	CGCAAGGCTCCTGTGAGCCG	ACAGCACGGAGAAATAGACACGTCTCACACCG	GTTTGGAGACGCATTTCCGATACACCGAAGC	ACAGCACGGAGAAATAGACACGTCTCACACCG CGCAAGGCTCCTGTGAGCCG GTTTGGAGACGCATTTCCGATACACCGAAGC
ASCC3	GCTGAAGTAGCAGATGACGA	ACAGCACGGAGAAATAGACACGTCTCACACCG	GTTTGGAGACGCATTTCCGATACACCGAAGC	ACAGCACGGAGAAATAGACACGTCTCACACCG GCTGAAGTAGCAGATGACGA GTTTGGAGACGCATTTCCGATACACCGAAGC
ASCC3	CTAAGGAACTCCGGATACAG	ACAGCACGGAGAAATAGACACGTCTCACACCG	GTTTGGAGACGCATTTCCGATACACCGAAGC	ACAGCACGGAGAAATAGACACGTCTCACACCG CTAAGGAACTCCGGATACAG GTTTGGAGACGCATTTCCGATACACCGAAGC
ASCC3	ATCCGCCAACACTTTCATCA	ACAGCACGGAGAAATAGACACGTCTCACACCG	GTTTGGAGACGCATTTCCGATACACCGAAGC	ACAGCACGGAGAAATAGACACGTCTCACACCG ATCCGCCAACACTTTCATCA GTTTGGAGACGCATTTCCGATACACCGAAGC
ASGR2	CCTTAGGGCCATCATGGAGA	ACAGCACGGAGAAATAGACACGTCTCACACCG	GTTTGGAGACGCATTTCCGATACACCGAAGC	ACAGCACGGAGAAATAGACACGTCTCACACCG CCTTAGGGCCATCATGGAGA GTTTGGAGACGCATTTCCGATACACCGAAGC
ASGR2	CCAGGGCGAGCAGACTGAGG	ACAGCACGGAGAAATAGACACGTCTCACACCG	GTTTGGAGACGCATTTCCGATACACCGAAGC	ACAGCACGGAGAAATAGACACGTCTCACACCG CCAGGGCGAGCAGACTGAGG GTTTGGAGACGCATTTCCGATACACCGAAGC
ASGR2	AAGCAGCAACAGCTAAAGGC	ACAGCACGGAGAAATAGACACGTCTCACACCG	GTTTGGAGACGCATTTCCGATACACCGAAGC	ACAGCACGGAGAAATAGACACGTCTCACACCG AAGCAGCAACAGCTAAAGGC GTTTGGAGACGCATTTCCGATACACCGAAGC
ASGR2	TCACCTGAAGCACTTCCCAA	ACAGCACGGAGAAATAGACACGTCTCACACCG	GTTTGGAGACGCATTTCCGATACACCGAAGC	ACAGCACGGAGAAATAGACACGTCTCACACCG TCACCTGAAGCACTTCCCAA GTTTGGAGACGCATTTCCGATACACCGAAGC
ASXL1	GAAGGAGCGCACGTGGGCCG	ACAGCACGGAGAAATAGACACGTCTCACACCG	GTTTGGAGACGCATTTCCGATACACCGAAGC	ACAGCACGGAGAAATAGACACGTCTCACACCG GAAGGAGCGCACGTGGGCCG GTTTGGAGACGCATTTCCGATACACCGAAGC
ASXL1	ATGGCATTGAGGCACGCAAG	ACAGCACGGAGAAATAGACACGTCTCACACCG	GTTTGGAGACGCATTTCCGATACACCGAAGC	ACAGCACGGAGAAATAGACACGTCTCACACCG ATGGCATTGAGGCACGCAAG GTTTGGAGACGCATTTCCGATACACCGAAGC
ASXL1	CACAGAAAGATGCAGTGCAG	ACAGCACGGAGAAATAGACACGTCTCACACCG	GTTTGGAGACGCATTTCCGATACACCGAAGC	ACAGCACGGAGAAATAGACACGTCTCACACCG CACAGAAAGATGCAGTGCAG GTTTGGAGACGCATTTCCGATACACCGAAGC
ASXL1	CAATCCCAGGGACAGCCACA	ACAGCACGGAGAAATAGACACGTCTCACACCG	GTTTGGAGACGCATTTCCGATACACCGAAGC	ACAGCACGGAGAAATAGACACGTCTCACACCG CAATCCCAGGGACAGCCACA GTTTGGAGACGCATTTCCGATACACCGAAGC
ATP6V1E1	ATCTGCATCGCTGAGCGCCA	ACAGCACGGAGAAATAGACACGTCTCACACCG	GTTTGGAGACGCATTTCCGATACACCGAAGC	ACAGCACGGAGAAATAGACACGTCTCACACCG ATCTGCATCGCTGAGCGCCA GTTTGGAGACGCATTTCCGATACACCGAAGC
ATP6V1E1	GCTCAAAGTCCTCAGAGCAA	ACAGCACGGAGAAATAGACACGTCTCACACCG	GTTTGGAGACGCATTTCCGATACACCGAAGC	ACAGCACGGAGAAATAGACACGTCTCACACCG GCTCAAAGTCCTCAGAGCAA GTTTGGAGACGCATTTCCGATACACCGAAGC
ATP6V1E1	TGTTGATGTCCAGATTGACC	ACAGCACGGAGAAATAGACACGTCTCACACCG	GTTTGGAGACGCATTTCCGATACACCGAAGC	ACAGCACGGAGAAATAGACACGTCTCACACCG TGTTGATGTCCAGATTGACC GTTTGGAGACGCATTTCCGATACACCGAAGC
ATP6V1E1	CAGATGATGCCAGAAGTCCG	ACAGCACGGAGAAATAGACACGTCTCACACCG	GTTTGGAGACGCATTTCCGATACACCGAAGC	ACAGCACGGAGAAATAGACACGTCTCACACCG CAGATGATGCCAGAAGTCCG GTTTGGAGACGCATTTCCGATACACCGAAGC
ATP8B4	ATCGAGATCACCAGGACCAG	ACAGCACGGAGAAATAGACACGTCTCACACCG	GTTTGGAGACGCATTTCCGATACACCGAAGC	ACAGCACGGAGAAATAGACACGTCTCACACCG ATCGAGATCACCAGGACCAG GTTTGGAGACGCATTTCCGATACACCGAAGC
ATP8B4	CTGTCGAGCAGTGAGCCACA	ACAGCACGGAGAAATAGACACGTCTCACACCG	GTTTGGAGACGCATTTCCGATACACCGAAGC	ACAGCACGGAGAAATAGACACGTCTCACACCG CTGTCGAGCAGTGAGCCACA GTTTGGAGACGCATTTCCGATACACCGAAGC
ATP8B4	TCACAGGGAAACAAACCTGA	ACAGCACGGAGAAATAGACACGTCTCACACCG	GTTTGGAGACGCATTTCCGATACACCGAAGC	ACAGCACGGAGAAATAGACACGTCTCACACCG TCACAGGGAAACAAACCTGA GTTTGGAGACGCATTTCCGATACACCGAAGC
ATP8B4	CACCAGCTGGTGCTTTGGAA	ACAGCACGGAGAAATAGACACGTCTCACACCG	GTTTGGAGACGCATTTCCGATACACCGAAGC	ACAGCACGGAGAAATAGACACGTCTCACACCG CACCAGCTGGTGCTTTGGAA GTTTGGAGACGCATTTCCGATACACCGAAGC
AXIN2	GCTGGACAAGCCAACCACGG	ACAGCACGGAGAAATAGACACGTCTCACACCG	GTTTGGAGACGCATTTCCGATACACCGAAGC	ACAGCACGGAGAAATAGACACGTCTCACACCG GCTGGACAAGCCAACCACGG GTTTGGAGACGCATTTCCGATACACCGAAGC
AXIN2	CCAGTCAATCCTTATCACGT	ACAGCACGGAGAAATAGACACGTCTCACACCG	GTTTGGAGACGCATTTCCGATACACCGAAGC	ACAGCACGGAGAAATAGACACGTCTCACACCG CCAGTCAATCCTTATCACGT GTTTGGAGACGCATTTCCGATACACCGAAGC
AXIN2	GAGAACCCACCGCCTGCCCA	ACAGCACGGAGAAATAGACACGTCTCACACCG	GTTTGGAGACGCATTTCCGATACACCGAAGC	ACAGCACGGAGAAATAGACACGTCTCACACCG GAGAACCCACCGCCTGCCCA GTTTGGAGACGCATTTCCGATACACCGAAGC
AXIN2	GCTATAGCGACCCACACCAG	ACAGCACGGAGAAATAGACACGTCTCACACCG	GTTTGGAGACGCATTTCCGATACACCGAAGC	ACAGCACGGAGAAATAGACACGTCTCACACCG GCTATAGCGACCCACACCAG GTTTGGAGACGCATTTCCGATACACCGAAGC
BATF2	GAAGAAGCAGAAGAACCGAG	ACAGCACGGAGAAATAGACACGTCTCACACCG	GTTTGGAGACGCATTTCCGATACACCGAAGC	ACAGCACGGAGAAATAGACACGTCTCACACCG GAAGAAGCAGAAGAACCGAG GTTTGGAGACGCATTTCCGATACACCGAAGC
BATF2	GCAGAAGCACACCAGTAAGG	ACAGCACGGAGAAATAGACACGTCTCACACCG	GTTTGGAGACGCATTTCCGATACACCGAAGC	ACAGCACGGAGAAATAGACACGTCTCACACCG GCAGAAGCACACCAGTAAGG GTTTGGAGACGCATTTCCGATACACCGAAGC
BATF2	GATCACAGTCCACTCTGCAC	ACAGCACGGAGAAATAGACACGTCTCACACCG	GTTTGGAGACGCATTTCCGATACACCGAAGC	ACAGCACGGAGAAATAGACACGTCTCACACCG GATCACAGTCCACTCTGCAC GTTTGGAGACGCATTTCCGATACACCGAAGC
BATF2	GCCTGGATTGGGCATCCAGA	ACAGCACGGAGAAATAGACACGTCTCACACCG	GTTTGGAGACGCATTTCCGATACACCGAAGC	ACAGCACGGAGAAATAGACACGTCTCACACCG GCCTGGATTGGGCATCCAGA GTTTGGAGACGCATTTCCGATACACCGAAGC
BATF3	CTCTGCAGCACGCTGACCGC	ACAGCACGGAGAAATAGACACGTCTCACACCG	GTTTGGAGACGCATTTCCGATACACCGAAGC	ACAGCACGGAGAAATAGACACGTCTCACACCG CTCTGCAGCACGCTGACCGC GTTTGGAGACGCATTTCCGATACACCGAAGC
BATF3	TCTCTGCAGCACGCTGACCG	ACAGCACGGAGAAATAGACACGTCTCACACCG	GTTTGGAGACGCATTTCCGATACACCGAAGC	ACAGCACGGAGAAATAGACACGTCTCACACCG TCTCTGCAGCACGCTGACCG GTTTGGAGACGCATTTCCGATACACCGAAGC
BATF3	CCGGAAGAAGCAGACCCAGA	ACAGCACGGAGAAATAGACACGTCTCACACCG	GTTTGGAGACGCATTTCCGATACACCGAAGC	ACAGCACGGAGAAATAGACACGTCTCACACCG CCGGAAGAAGCAGACCCAGA GTTTGGAGACGCATTTCCGATACACCGAAGC
BATF3	TCGTGGTAGACAGCTGGCCA	ACAGCACGGAGAAATAGACACGTCTCACACCG	GTTTGGAGACGCATTTCCGATACACCGAAGC	ACAGCACGGAGAAATAGACACGTCTCACACCG TCGTGGTAGACAGCTGGCCA GTTTGGAGACGCATTTCCGATACACCGAAGC
BCL2A1	GAATGGATACGGCAGAATGG	ACAGCACGGAGAAATAGACACGTCTCACACCG	GTTTGGAGACGCATTTCCGATACACCGAAGC	ACAGCACGGAGAAATAGACACGTCTCACACCG GAATGGATACGGCAGAATGG GTTTGGAGACGCATTTCCGATACACCGAAGC
BCL2A1	GTTTGTAAGCACATACATCC	ACAGCACGGAGAAATAGACACGTCTCACACCG	GTTTGGAGACGCATTTCCGATACACCGAAGC	ACAGCACGGAGAAATAGACACGTCTCACACCG GTTTGTAAGCACATACATCC GTTTGGAGACGCATTTCCGATACACCGAAGC
BCL2A1	AAAAGTCAGCCAGCCAGATT	ACAGCACGGAGAAATAGACACGTCTCACACCG	GTTTGGAGACGCATTTCCGATACACCGAAGC	ACAGCACGGAGAAATAGACACGTCTCACACCG AAAAGTCAGCCAGCCAGATT GTTTGGAGACGCATTTCCGATACACCGAAGC
BCL2A1	AAGAAGTTTGAACCCAAATC	ACAGCACGGAGAAATAGACACGTCTCACACCG	GTTTGGAGACGCATTTCCGATACACCGAAGC	ACAGCACGGAGAAATAGACACGTCTCACACCG AAGAAGTTTGAACCCAAATC GTTTGGAGACGCATTTCCGATACACCGAAGC
BCL2L13	CTGGACAAAGAAGTCTCTGA	ACAGCACGGAGAAATAGACACGTCTCACACCG	GTTTGGAGACGCATTTCCGATACACCGAAGC	ACAGCACGGAGAAATAGACACGTCTCACACCG CTGGACAAAGAAGTCTCTGA GTTTGGAGACGCATTTCCGATACACCGAAGC
BCL2L13	AGCAGGGCTAAACACAGGCG	ACAGCACGGAGAAATAGACACGTCTCACACCG	GTTTGGAGACGCATTTCCGATACACCGAAGC	ACAGCACGGAGAAATAGACACGTCTCACACCG AGCAGGGCTAAACACAGGCG GTTTGGAGACGCATTTCCGATACACCGAAGC
BCL2L13	GGCATATCGTGAATGTACAG	ACAGCACGGAGAAATAGACACGTCTCACACCG	GTTTGGAGACGCATTTCCGATACACCGAAGC	ACAGCACGGAGAAATAGACACGTCTCACACCG GGCATATCGTGAATGTACAG GTTTGGAGACGCATTTCCGATACACCGAAGC
BCL2L13	AACTGGAGCAGCATACGCAA	ACAGCACGGAGAAATAGACACGTCTCACACCG	GTTTGGAGACGCATTTCCGATACACCGAAGC	ACAGCACGGAGAAATAGACACGTCTCACACCG AACTGGAGCAGCATACGCAA GTTTGGAGACGCATTTCCGATACACCGAAGC
BCOR	CAGCTGGATGAACAGCGAGA	ACAGCACGGAGAAATAGACACGTCTCACACCG	GTTTGGAGACGCATTTCCGATACACCGAAGC	ACAGCACGGAGAAATAGACACGTCTCACACCG CAGCTGGATGAACAGCGAGA GTTTGGAGACGCATTTCCGATACACCGAAGC
BCOR	CATGGGTGAAGCCAAGGAGG	ACAGCACGGAGAAATAGACACGTCTCACACCG	GTTTGGAGACGCATTTCCGATACACCGAAGC	ACAGCACGGAGAAATAGACACGTCTCACACCG CATGGGTGAAGCCAAGGAGG GTTTGGAGACGCATTTCCGATACACCGAAGC
BCOR	ACTGACCTCACAGTAAGCAG	ACAGCACGGAGAAATAGACACGTCTCACACCG	GTTTGGAGACGCATTTCCGATACACCGAAGC	ACAGCACGGAGAAATAGACACGTCTCACACCG ACTGACCTCACAGTAAGCAG GTTTGGAGACGCATTTCCGATACACCGAAGC
BCOR	AAAGTCAGTCACCCTGGAAG	ACAGCACGGAGAAATAGACACGTCTCACACCG	GTTTGGAGACGCATTTCCGATACACCGAAGC	ACAGCACGGAGAAATAGACACGTCTCACACCG AAAGTCAGTCACCCTGGAAG GTTTGGAGACGCATTTCCGATACACCGAAGC
BID	GCCAGCCGCTCCTTCAACCA	ACAGCACGGAGAAATAGACACGTCTCACACCG	GTTTGGAGACGCATTTCCGATACACCGAAGC	ACAGCACGGAGAAATAGACACGTCTCACACCG GCCAGCCGCTCCTTCAACCA GTTTGGAGACGCATTTCCGATACACCGAAGC
BID	GCCTCCCAGTAAGCTTGCAC	ACAGCACGGAGAAATAGACACGTCTCACACCG	GTTTGGAGACGCATTTCCGATACACCGAAGC	ACAGCACGGAGAAATAGACACGTCTCACACCG GCCTCCCAGTAAGCTTGCAC GTTTGGAGACGCATTTCCGATACACCGAAGC
BID	CATGAATGGCAGCCTGTCGG	ACAGCACGGAGAAATAGACACGTCTCACACCG	GTTTGGAGACGCATTTCCGATACACCGAAGC	ACAGCACGGAGAAATAGACACGTCTCACACCG CATGAATGGCAGCCTGTCGG GTTTGGAGACGCATTTCCGATACACCGAAGC
BID	CCTGGCCAAAGCCCTTGATG	ACAGCACGGAGAAATAGACACGTCTCACACCG	GTTTGGAGACGCATTTCCGATACACCGAAGC	ACAGCACGGAGAAATAGACACGTCTCACACCG CCTGGCCAAAGCCCTTGATG GTTTGGAGACGCATTTCCGATACACCGAAGC
BIRC3	AGGCATGGTGCTCATCGCCG	ACAGCACGGAGAAATAGACACGTCTCACACCG	GTTTGGAGACGCATTTCCGATACACCGAAGC	ACAGCACGGAGAAATAGACACGTCTCACACCG AGGCATGGTGCTCATCGCCG GTTTGGAGACGCATTTCCGATACACCGAAGC
BIRC3	CCTGGGTGGAACATGCCAAG	ACAGCACGGAGAAATAGACACGTCTCACACCG	GTTTGGAGACGCATTTCCGATACACCGAAGC	ACAGCACGGAGAAATAGACACGTCTCACACCG CCTGGGTGGAACATGCCAAG GTTTGGAGACGCATTTCCGATACACCGAAGC
BIRC3	TTTGTCAGCCAAGTTCAAGC	ACAGCACGGAGAAATAGACACGTCTCACACCG	GTTTGGAGACGCATTTCCGATACACCGAAGC	ACAGCACGGAGAAATAGACACGTCTCACACCG TTTGTCAGCCAAGTTCAAGC GTTTGGAGACGCATTTCCGATACACCGAAGC
BIRC3	CATCGAGTAAGCCTATAACG	ACAGCACGGAGAAATAGACACGTCTCACACCG	GTTTGGAGACGCATTTCCGATACACCGAAGC	ACAGCACGGAGAAATAGACACGTCTCACACCG CATCGAGTAAGCCTATAACG GTTTGGAGACGCATTTCCGATACACCGAAGC
BLK	CCTGGGTGCGGATCTTCACG	ACAGCACGGAGAAATAGACACGTCTCACACCG	GTTTGGAGACGCATTTCCGATACACCGAAGC	ACAGCACGGAGAAATAGACACGTCTCACACCG CCTGGGTGCGGATCTTCACG GTTTGGAGACGCATTTCCGATACACCGAAGC
BLK	AGAAGCTCCAGGTCTTGAGG	ACAGCACGGAGAAATAGACACGTCTCACACCG	GTTTGGAGACGCATTTCCGATACACCGAAGC	ACAGCACGGAGAAATAGACACGTCTCACACCG AGAAGCTCCAGGTCTTGAGG GTTTGGAGACGCATTTCCGATACACCGAAGC
BLK	TACTTCCAGAGTCTCTACTG	ACAGCACGGAGAAATAGACACGTCTCACACCG	GTTTGGAGACGCATTTCCGATACACCGAAGC	ACAGCACGGAGAAATAGACACGTCTCACACCG TACTTCCAGAGTCTCTACTG GTTTGGAGACGCATTTCCGATACACCGAAGC
BLK	CTTCAGGACCATCAGCCGGA	ACAGCACGGAGAAATAGACACGTCTCACACCG	GTTTGGAGACGCATTTCCGATACACCGAAGC	ACAGCACGGAGAAATAGACACGTCTCACACCG CTTCAGGACCATCAGCCGGA GTTTGGAGACGCATTTCCGATACACCGAAGC
BNIP3	GAAATAGACAGCCACAGCTT	ACAGCACGGAGAAATAGACACGTCTCACACCG	GTTTGGAGACGCATTTCCGATACACCGAAGC	ACAGCACGGAGAAATAGACACGTCTCACACCG GAAATAGACAGCCACAGCTT GTTTGGAGACGCATTTCCGATACACCGAAGC
BNIP3	TCAGCTCTGTTGGTATCTTG	ACAGCACGGAGAAATAGACACGTCTCACACCG	GTTTGGAGACGCATTTCCGATACACCGAAGC	ACAGCACGGAGAAATAGACACGTCTCACACCG TCAGCTCTGTTGGTATCTTG GTTTGGAGACGCATTTCCGATACACCGAAGC
BNIP3	TCCTGAAGAAAAACTCAGAT	ACAGCACGGAGAAATAGACACGTCTCACACCG	GTTTGGAGACGCATTTCCGATACACCGAAGC	ACAGCACGGAGAAATAGACACGTCTCACACCG TCCTGAAGAAAAACTCAGAT GTTTGGAGACGCATTTCCGATACACCGAAGC
BNIP3	CCAAGAGTTCTCACTGTGAC	ACAGCACGGAGAAATAGACACGTCTCACACCG	GTTTGGAGACGCATTTCCGATACACCGAAGC	ACAGCACGGAGAAATAGACACGTCTCACACCG CCAAGAGTTCTCACTGTGAC GTTTGGAGACGCATTTCCGATACACCGAAGC
BPHL	CCGAGCACGCCATTACCCGA	ACAGCACGGAGAAATAGACACGTCTCACACCG	GTTTGGAGACGCATTTCCGATACACCGAAGC	ACAGCACGGAGAAATAGACACGTCTCACACCG CCGAGCACGCCATTACCCGA GTTTGGAGACGCATTTCCGATACACCGAAGC
BPHL	CACTGCAGTAACTTCTGCCA	ACAGCACGGAGAAATAGACACGTCTCACACCG	GTTTGGAGACGCATTTCCGATACACCGAAGC	ACAGCACGGAGAAATAGACACGTCTCACACCG CACTGCAGTAACTTCTGCCA GTTTGGAGACGCATTTCCGATACACCGAAGC
BPHL	TGGAATATCCATATCCTCGA	ACAGCACGGAGAAATAGACACGTCTCACACCG	GTTTGGAGACGCATTTCCGATACACCGAAGC	ACAGCACGGAGAAATAGACACGTCTCACACCG TGGAATATCCATATCCTCGA GTTTGGAGACGCATTTCCGATACACCGAAGC
BPHL	GAAGACAGCAGGATTTACCA	ACAGCACGGAGAAATAGACACGTCTCACACCG	GTTTGGAGACGCATTTCCGATACACCGAAGC	ACAGCACGGAGAAATAGACACGTCTCACACCG GAAGACAGCAGGATTTACCA GTTTGGAGACGCATTTCCGATACACCGAAGC
BTK	ACCGGAATCTGTCTTTCTGG	ACAGCACGGAGAAATAGACACGTCTCACACCG	GTTTGGAGACGCATTTCCGATACACCGAAGC	ACAGCACGGAGAAATAGACACGTCTCACACCG ACCGGAATCTGTCTTTCTGG GTTTGGAGACGCATTTCCGATACACCGAAGC
BTK	CTGAAGAGCTGAGAAAGCGC	ACAGCACGGAGAAATAGACACGTCTCACACCG	GTTTGGAGACGCATTTCCGATACACCGAAGC	ACAGCACGGAGAAATAGACACGTCTCACACCG CTGAAGAGCTGAGAAAGCGC GTTTGGAGACGCATTTCCGATACACCGAAGC
BTK	AATCCGGTACAATAGTGACC	ACAGCACGGAGAAATAGACACGTCTCACACCG	GTTTGGAGACGCATTTCCGATACACCGAAGC	ACAGCACGGAGAAATAGACACGTCTCACACCG AATCCGGTACAATAGTGACC GTTTGGAGACGCATTTCCGATACACCGAAGC
BTK	TGGAGGAGAGCAACCTACCG	ACAGCACGGAGAAATAGACACGTCTCACACCG	GTTTGGAGACGCATTTCCGATACACCGAAGC	ACAGCACGGAGAAATAGACACGTCTCACACCG TGGAGGAGAGCAACCTACCG GTTTGGAGACGCATTTCCGATACACCGAAGC
C1QA	CTGCCGAGCACCCAACGGGA	ACAGCACGGAGAAATAGACACGTCTCACACCG	GTTTGGAGACGCATTTCCGATACACCGAAGC	ACAGCACGGAGAAATAGACACGTCTCACACCG CTGCCGAGCACCCAACGGGA GTTTGGAGACGCATTTCCGATACACCGAAGC
C1QA	CCATGGAGACCTCTCAGGGA	ACAGCACGGAGAAATAGACACGTCTCACACCG	GTTTGGAGACGCATTTCCGATACACCGAAGC	ACAGCACGGAGAAATAGACACGTCTCACACCG CCATGGAGACCTCTCAGGGA GTTTGGAGACGCATTTCCGATACACCGAAGC
C1QA	ACCGTGCTTCAGCTGCGACG	ACAGCACGGAGAAATAGACACGTCTCACACCG	GTTTGGAGACGCATTTCCGATACACCGAAGC	ACAGCACGGAGAAATAGACACGTCTCACACCG ACCGTGCTTCAGCTGCGACG GTTTGGAGACGCATTTCCGATACACCGAAGC
C1QA	ATGGCTGAGAAAGCTGGCCG	ACAGCACGGAGAAATAGACACGTCTCACACCG	GTTTGGAGACGCATTTCCGATACACCGAAGC	ACAGCACGGAGAAATAGACACGTCTCACACCG ATGGCTGAGAAAGCTGGCCG GTTTGGAGACGCATTTCCGATACACCGAAGC
C1QB	AGGCACTCCAGGGATAAAGG	ACAGCACGGAGAAATAGACACGTCTCACACCG	GTTTGGAGACGCATTTCCGATACACCGAAGC	ACAGCACGGAGAAATAGACACGTCTCACACCG AGGCACTCCAGGGATAAAGG GTTTGGAGACGCATTTCCGATACACCGAAGC
C1QB	TGGGCCCAAAGCAGCTGCAC	ACAGCACGGAGAAATAGACACGTCTCACACCG	GTTTGGAGACGCATTTCCGATACACCGAAGC	ACAGCACGGAGAAATAGACACGTCTCACACCG TGGGCCCAAAGCAGCTGCAC GTTTGGAGACGCATTTCCGATACACCGAAGC
C1QB	TGTTGGCACCCTCAATGCCC	ACAGCACGGAGAAATAGACACGTCTCACACCG	GTTTGGAGACGCATTTCCGATACACCGAAGC	ACAGCACGGAGAAATAGACACGTCTCACACCG TGTTGGCACCCTCAATGCCC GTTTGGAGACGCATTTCCGATACACCGAAGC
C1QB	GATTCACACACAGGTTGCCC	ACAGCACGGAGAAATAGACACGTCTCACACCG	GTTTGGAGACGCATTTCCGATACACCGAAGC	ACAGCACGGAGAAATAGACACGTCTCACACCG GATTCACACACAGGTTGCCC GTTTGGAGACGCATTTCCGATACACCGAAGC
C1QC	ACGGGCATGATGGACTCCAG	ACAGCACGGAGAAATAGACACGTCTCACACCG	GTTTGGAGACGCATTTCCGATACACCGAAGC	ACAGCACGGAGAAATAGACACGTCTCACACCG ACGGGCATGATGGACTCCAG GTTTGGAGACGCATTTCCGATACACCGAAGC
C1QC	ATCATGCCCGTCCTTCCCAG	ACAGCACGGAGAAATAGACACGTCTCACACCG	GTTTGGAGACGCATTTCCGATACACCGAAGC	ACAGCACGGAGAAATAGACACGTCTCACACCG ATCATGCCCGTCCTTCCCAG GTTTGGAGACGCATTTCCGATACACCGAAGC
C1QC	CCTGAACCTCAACCTTGCCA	ACAGCACGGAGAAATAGACACGTCTCACACCG	GTTTGGAGACGCATTTCCGATACACCGAAGC	ACAGCACGGAGAAATAGACACGTCTCACACCG CCTGAACCTCAACCTTGCCA GTTTGGAGACGCATTTCCGATACACCGAAGC
C1QC	GCAGACCACCCAGTACCCAG	ACAGCACGGAGAAATAGACACGTCTCACACCG	GTTTGGAGACGCATTTCCGATACACCGAAGC	ACAGCACGGAGAAATAGACACGTCTCACACCG GCAGACCACCCAGTACCCAG GTTTGGAGACGCATTTCCGATACACCGAAGC
C1R	AGGCCTTCACCACTACCCAC	ACAGCACGGAGAAATAGACACGTCTCACACCG	GTTTGGAGACGCATTTCCGATACACCGAAGC	ACAGCACGGAGAAATAGACACGTCTCACACCG AGGCCTTCACCACTACCCAC GTTTGGAGACGCATTTCCGATACACCGAAGC
C1R	TTCACCACTACCCACGGGCG	ACAGCACGGAGAAATAGACACGTCTCACACCG	GTTTGGAGACGCATTTCCGATACACCGAAGC	ACAGCACGGAGAAATAGACACGTCTCACACCG TTCACCACTACCCACGGGCG GTTTGGAGACGCATTTCCGATACACCGAAGC
C1R	TCACCACTACCCACGGGCGA	ACAGCACGGAGAAATAGACACGTCTCACACCG	GTTTGGAGACGCATTTCCGATACACCGAAGC	ACAGCACGGAGAAATAGACACGTCTCACACCG TCACCACTACCCACGGGCGA GTTTGGAGACGCATTTCCGATACACCGAAGC
C1R	ACAGTGAGGCATGCCAGAGA	ACAGCACGGAGAAATAGACACGTCTCACACCG	GTTTGGAGACGCATTTCCGATACACCGAAGC	ACAGCACGGAGAAATAGACACGTCTCACACCG ACAGTGAGGCATGCCAGAGA GTTTGGAGACGCATTTCCGATACACCGAAGC
C1RL	TTGTGGTGGGAGAACTCCAT	ACAGCACGGAGAAATAGACACGTCTCACACCG	GTTTGGAGACGCATTTCCGATACACCGAAGC	ACAGCACGGAGAAATAGACACGTCTCACACCG TTGTGGTGGGAGAACTCCAT GTTTGGAGACGCATTTCCGATACACCGAAGC
C1RL	CTGACATCGAGGCTCCAGAG	ACAGCACGGAGAAATAGACACGTCTCACACCG	GTTTGGAGACGCATTTCCGATACACCGAAGC	ACAGCACGGAGAAATAGACACGTCTCACACCG CTGACATCGAGGCTCCAGAG GTTTGGAGACGCATTTCCGATACACCGAAGC
C1RL	GAGCCAGGAAACCTTTGTGG	ACAGCACGGAGAAATAGACACGTCTCACACCG	GTTTGGAGACGCATTTCCGATACACCGAAGC	ACAGCACGGAGAAATAGACACGTCTCACACCG GAGCCAGGAAACCTTTGTGG GTTTGGAGACGCATTTCCGATACACCGAAGC
C1RL	ATAGCTGTGAACCAACCCAA	ACAGCACGGAGAAATAGACACGTCTCACACCG	GTTTGGAGACGCATTTCCGATACACCGAAGC	ACAGCACGGAGAAATAGACACGTCTCACACCG ATAGCTGTGAACCAACCCAA GTTTGGAGACGCATTTCCGATACACCGAAGC
C1S	CCTGTCCCCTAATTATCCCC	ACAGCACGGAGAAATAGACACGTCTCACACCG	GTTTGGAGACGCATTTCCGATACACCGAAGC	ACAGCACGGAGAAATAGACACGTCTCACACCG CCTGTCCCCTAATTATCCCC GTTTGGAGACGCATTTCCGATACACCGAAGC
C1S	ACTTCCTCCACGATGACATG	ACAGCACGGAGAAATAGACACGTCTCACACCG	GTTTGGAGACGCATTTCCGATACACCGAAGC	ACAGCACGGAGAAATAGACACGTCTCACACCG ACTTCCTCCACGATGACATG GTTTGGAGACGCATTTCCGATACACCGAAGC
C1S	TGAATACCAGATTCAGCTGC	ACAGCACGGAGAAATAGACACGTCTCACACCG	GTTTGGAGACGCATTTCCGATACACCGAAGC	ACAGCACGGAGAAATAGACACGTCTCACACCG TGAATACCAGATTCAGCTGC GTTTGGAGACGCATTTCCGATACACCGAAGC
C1S	GCCCGTAAACCGTTCTTCGT	ACAGCACGGAGAAATAGACACGTCTCACACCG	GTTTGGAGACGCATTTCCGATACACCGAAGC	ACAGCACGGAGAAATAGACACGTCTCACACCG GCCCGTAAACCGTTCTTCGT GTTTGGAGACGCATTTCCGATACACCGAAGC
C3	ATCGTGGGCCTCCAGTACGA	ACAGCACGGAGAAATAGACACGTCTCACACCG	GTTTGGAGACGCATTTCCGATACACCGAAGC	ACAGCACGGAGAAATAGACACGTCTCACACCG ATCGTGGGCCTCCAGTACGA GTTTGGAGACGCATTTCCGATACACCGAAGC
C3	CCTCCCACAGCACTTACCAG	ACAGCACGGAGAAATAGACACGTCTCACACCG	GTTTGGAGACGCATTTCCGATACACCGAAGC	ACAGCACGGAGAAATAGACACGTCTCACACCG CCTCCCACAGCACTTACCAG GTTTGGAGACGCATTTCCGATACACCGAAGC
C3	CTTATATCGGATCTTCACTG	ACAGCACGGAGAAATAGACACGTCTCACACCG	GTTTGGAGACGCATTTCCGATACACCGAAGC	ACAGCACGGAGAAATAGACACGTCTCACACCG CTTATATCGGATCTTCACTG GTTTGGAGACGCATTTCCGATACACCGAAGC
C3	TCAGGAATGTTCCAAGACAA	ACAGCACGGAGAAATAGACACGTCTCACACCG	GTTTGGAGACGCATTTCCGATACACCGAAGC	ACAGCACGGAGAAATAGACACGTCTCACACCG TCAGGAATGTTCCAAGACAA GTTTGGAGACGCATTTCCGATACACCGAAGC
C3AR1	ATCTTCAACAGGAAACCCGC	ACAGCACGGAGAAATAGACACGTCTCACACCG	GTTTGGAGACGCATTTCCGATACACCGAAGC	ACAGCACGGAGAAATAGACACGTCTCACACCG ATCTTCAACAGGAAACCCGC GTTTGGAGACGCATTTCCGATACACCGAAGC
C3AR1	TACGGGCACACACATCACAA	ACAGCACGGAGAAATAGACACGTCTCACACCG	GTTTGGAGACGCATTTCCGATACACCGAAGC	ACAGCACGGAGAAATAGACACGTCTCACACCG TACGGGCACACACATCACAA GTTTGGAGACGCATTTCCGATACACCGAAGC
C3AR1	GACACATCCACAGATGGCGA	ACAGCACGGAGAAATAGACACGTCTCACACCG	GTTTGGAGACGCATTTCCGATACACCGAAGC	ACAGCACGGAGAAATAGACACGTCTCACACCG GACACATCCACAGATGGCGA GTTTGGAGACGCATTTCCGATACACCGAAGC
C3AR1	AATCAGGTGAGCCAAGGAGA	ACAGCACGGAGAAATAGACACGTCTCACACCG	GTTTGGAGACGCATTTCCGATACACCGAAGC	ACAGCACGGAGAAATAGACACGTCTCACACCG AATCAGGTGAGCCAAGGAGA GTTTGGAGACGCATTTCCGATACACCGAAGC
C5AR1	CAGCCACGCTATCATCACCC	ACAGCACGGAGAAATAGACACGTCTCACACCG	GTTTGGAGACGCATTTCCGATACACCGAAGC	ACAGCACGGAGAAATAGACACGTCTCACACCG CAGCCACGCTATCATCACCC GTTTGGAGACGCATTTCCGATACACCGAAGC
C5AR1	TCCATGCCAGGCCAGTCCCG	ACAGCACGGAGAAATAGACACGTCTCACACCG	GTTTGGAGACGCATTTCCGATACACCGAAGC	ACAGCACGGAGAAATAGACACGTCTCACACCG TCCATGCCAGGCCAGTCCCG GTTTGGAGACGCATTTCCGATACACCGAAGC
C5AR1	ATGTTGAGCAGGATGAGCGA	ACAGCACGGAGAAATAGACACGTCTCACACCG	GTTTGGAGACGCATTTCCGATACACCGAAGC	ACAGCACGGAGAAATAGACACGTCTCACACCG ATGTTGAGCAGGATGAGCGA GTTTGGAGACGCATTTCCGATACACCGAAGC
C5AR1	CGAGGGCAGGACTATACAGG	ACAGCACGGAGAAATAGACACGTCTCACACCG	GTTTGGAGACGCATTTCCGATACACCGAAGC	ACAGCACGGAGAAATAGACACGTCTCACACCG CGAGGGCAGGACTATACAGG GTTTGGAGACGCATTTCCGATACACCGAAGC
CACNA2D2	GCTGTAGGCAGAGGCGCCGG	ACAGCACGGAGAAATAGACACGTCTCACACCG	GTTTGGAGACGCATTTCCGATACACCGAAGC	ACAGCACGGAGAAATAGACACGTCTCACACCG GCTGTAGGCAGAGGCGCCGG GTTTGGAGACGCATTTCCGATACACCGAAGC
CACNA2D2	AATTGGTGGAGAAAGTGGCA	ACAGCACGGAGAAATAGACACGTCTCACACCG	GTTTGGAGACGCATTTCCGATACACCGAAGC	ACAGCACGGAGAAATAGACACGTCTCACACCG AATTGGTGGAGAAAGTGGCA GTTTGGAGACGCATTTCCGATACACCGAAGC
CACNA2D2	ATTTCCAGAAAGCCCATCGC	ACAGCACGGAGAAATAGACACGTCTCACACCG	GTTTGGAGACGCATTTCCGATACACCGAAGC	ACAGCACGGAGAAATAGACACGTCTCACACCG ATTTCCAGAAAGCCCATCGC GTTTGGAGACGCATTTCCGATACACCGAAGC
CACNA2D2	TACCAGCTCGGCGTCAGCCT	ACAGCACGGAGAAATAGACACGTCTCACACCG	GTTTGGAGACGCATTTCCGATACACCGAAGC	ACAGCACGGAGAAATAGACACGTCTCACACCG TACCAGCTCGGCGTCAGCCT GTTTGGAGACGCATTTCCGATACACCGAAGC
CAMK4	ACCTCGAAGAAATCGCCCAG	ACAGCACGGAGAAATAGACACGTCTCACACCG	GTTTGGAGACGCATTTCCGATACACCGAAGC	ACAGCACGGAGAAATAGACACGTCTCACACCG ACCTCGAAGAAATCGCCCAG GTTTGGAGACGCATTTCCGATACACCGAAGC
CAMK4	GTGTACAGATGCAAACAGAA	ACAGCACGGAGAAATAGACACGTCTCACACCG	GTTTGGAGACGCATTTCCGATACACCGAAGC	ACAGCACGGAGAAATAGACACGTCTCACACCG GTGTACAGATGCAAACAGAA GTTTGGAGACGCATTTCCGATACACCGAAGC
CAMK4	AATCAGCCTGGTCCTTGAGC	ACAGCACGGAGAAATAGACACGTCTCACACCG	GTTTGGAGACGCATTTCCGATACACCGAAGC	ACAGCACGGAGAAATAGACACGTCTCACACCG AATCAGCCTGGTCCTTGAGC GTTTGGAGACGCATTTCCGATACACCGAAGC
CAMK4	GTTGTTCTGACTTACAGCAA	ACAGCACGGAGAAATAGACACGTCTCACACCG	GTTTGGAGACGCATTTCCGATACACCGAAGC	ACAGCACGGAGAAATAGACACGTCTCACACCG GTTGTTCTGACTTACAGCAA GTTTGGAGACGCATTTCCGATACACCGAAGC
CARD9	TAGATAGGGTGTGATCCGGG	ACAGCACGGAGAAATAGACACGTCTCACACCG	GTTTGGAGACGCATTTCCGATACACCGAAGC	ACAGCACGGAGAAATAGACACGTCTCACACCG TAGATAGGGTGTGATCCGGG GTTTGGAGACGCATTTCCGATACACCGAAGC
CARD9	ATACCGGAAAGTCACTGGCA	ACAGCACGGAGAAATAGACACGTCTCACACCG	GTTTGGAGACGCATTTCCGATACACCGAAGC	ACAGCACGGAGAAATAGACACGTCTCACACCG ATACCGGAAAGTCACTGGCA GTTTGGAGACGCATTTCCGATACACCGAAGC
CARD9	CAAGGACGAGAACTATGAGC	ACAGCACGGAGAAATAGACACGTCTCACACCG	GTTTGGAGACGCATTTCCGATACACCGAAGC	ACAGCACGGAGAAATAGACACGTCTCACACCG CAAGGACGAGAACTATGAGC GTTTGGAGACGCATTTCCGATACACCGAAGC
CARD9	GCACAGCCTCATGAAGGCCG	ACAGCACGGAGAAATAGACACGTCTCACACCG	GTTTGGAGACGCATTTCCGATACACCGAAGC	ACAGCACGGAGAAATAGACACGTCTCACACCG GCACAGCCTCATGAAGGCCG GTTTGGAGACGCATTTCCGATACACCGAAGC
CASKIN1	GTCAACTTCCAGGACCCGGA	ACAGCACGGAGAAATAGACACGTCTCACACCG	GTTTGGAGACGCATTTCCGATACACCGAAGC	ACAGCACGGAGAAATAGACACGTCTCACACCG GTCAACTTCCAGGACCCGGA GTTTGGAGACGCATTTCCGATACACCGAAGC
CASKIN1	TTCTGTGTTGCCATTCAGGG	ACAGCACGGAGAAATAGACACGTCTCACACCG	GTTTGGAGACGCATTTCCGATACACCGAAGC	ACAGCACGGAGAAATAGACACGTCTCACACCG TTCTGTGTTGCCATTCAGGG GTTTGGAGACGCATTTCCGATACACCGAAGC
CASKIN1	TGCTGGGCAGCCAAATGCAG	ACAGCACGGAGAAATAGACACGTCTCACACCG	GTTTGGAGACGCATTTCCGATACACCGAAGC	ACAGCACGGAGAAATAGACACGTCTCACACCG TGCTGGGCAGCCAAATGCAG GTTTGGAGACGCATTTCCGATACACCGAAGC
CASKIN1	CGCGGCCGAACTCACAGGCC	ACAGCACGGAGAAATAGACACGTCTCACACCG	GTTTGGAGACGCATTTCCGATACACCGAAGC	ACAGCACGGAGAAATAGACACGTCTCACACCG CGCGGCCGAACTCACAGGCC GTTTGGAGACGCATTTCCGATACACCGAAGC
CASP1	CTTAAACAGACAAGATCCTG	ACAGCACGGAGAAATAGACACGTCTCACACCG	GTTTGGAGACGCATTTCCGATACACCGAAGC	ACAGCACGGAGAAATAGACACGTCTCACACCG CTTAAACAGACAAGATCCTG GTTTGGAGACGCATTTCCGATACACCGAAGC
CASP1	GCTACAGAAGATTCTAAAGG	ACAGCACGGAGAAATAGACACGTCTCACACCG	GTTTGGAGACGCATTTCCGATACACCGAAGC	ACAGCACGGAGAAATAGACACGTCTCACACCG GCTACAGAAGATTCTAAAGG GTTTGGAGACGCATTTCCGATACACCGAAGC
CASP1	CTGGAGCACAGCACCTCTGA	ACAGCACGGAGAAATAGACACGTCTCACACCG	GTTTGGAGACGCATTTCCGATACACCGAAGC	ACAGCACGGAGAAATAGACACGTCTCACACCG CTGGAGCACAGCACCTCTGA GTTTGGAGACGCATTTCCGATACACCGAAGC
CASP1	AGTTTCAACATCTTTCTCCG	ACAGCACGGAGAAATAGACACGTCTCACACCG	GTTTGGAGACGCATTTCCGATACACCGAAGC	ACAGCACGGAGAAATAGACACGTCTCACACCG AGTTTCAACATCTTTCTCCG GTTTGGAGACGCATTTCCGATACACCGAAGC
CASP4	TTCTGCTCTTACCTTCACCA	ACAGCACGGAGAAATAGACACGTCTCACACCG	GTTTGGAGACGCATTTCCGATACACCGAAGC	ACAGCACGGAGAAATAGACACGTCTCACACCG TTCTGCTCTTACCTTCACCA GTTTGGAGACGCATTTCCGATACACCGAAGC
CASP4	AAGCCTTGTGAACTCTTCAG	ACAGCACGGAGAAATAGACACGTCTCACACCG	GTTTGGAGACGCATTTCCGATACACCGAAGC	ACAGCACGGAGAAATAGACACGTCTCACACCG AAGCCTTGTGAACTCTTCAG GTTTGGAGACGCATTTCCGATACACCGAAGC
CASP4	CGTAGCCTAAGTCTTCAAGA	ACAGCACGGAGAAATAGACACGTCTCACACCG	GTTTGGAGACGCATTTCCGATACACCGAAGC	ACAGCACGGAGAAATAGACACGTCTCACACCG CGTAGCCTAAGTCTTCAAGA GTTTGGAGACGCATTTCCGATACACCGAAGC
CASP4	TGTCTCGTAGACCTGGACAG	ACAGCACGGAGAAATAGACACGTCTCACACCG	GTTTGGAGACGCATTTCCGATACACCGAAGC	ACAGCACGGAGAAATAGACACGTCTCACACCG TGTCTCGTAGACCTGGACAG GTTTGGAGACGCATTTCCGATACACCGAAGC
CCDC109B	GGCAGGAGGATGCTCCCGAG	ACAGCACGGAGAAATAGACACGTCTCACACCG	GTTTGGAGACGCATTTCCGATACACCGAAGC	ACAGCACGGAGAAATAGACACGTCTCACACCG GGCAGGAGGATGCTCCCGAG GTTTGGAGACGCATTTCCGATACACCGAAGC
CCDC109B	GGCAGAGTGAGGGTTACCAA	ACAGCACGGAGAAATAGACACGTCTCACACCG	GTTTGGAGACGCATTTCCGATACACCGAAGC	ACAGCACGGAGAAATAGACACGTCTCACACCG GGCAGAGTGAGGGTTACCAA GTTTGGAGACGCATTTCCGATACACCGAAGC
CCDC109B	GTGTCCATCAATGTTGAAGC	ACAGCACGGAGAAATAGACACGTCTCACACCG	GTTTGGAGACGCATTTCCGATACACCGAAGC	ACAGCACGGAGAAATAGACACGTCTCACACCG GTGTCCATCAATGTTGAAGC GTTTGGAGACGCATTTCCGATACACCGAAGC
CCDC109B	CGGTCGGAAGCCAACACCAG	ACAGCACGGAGAAATAGACACGTCTCACACCG	GTTTGGAGACGCATTTCCGATACACCGAAGC	ACAGCACGGAGAAATAGACACGTCTCACACCG CGGTCGGAAGCCAACACCAG GTTTGGAGACGCATTTCCGATACACCGAAGC
CCDC28A	CATCGCAGTCAGCTTCTCAG	ACAGCACGGAGAAATAGACACGTCTCACACCG	GTTTGGAGACGCATTTCCGATACACCGAAGC	ACAGCACGGAGAAATAGACACGTCTCACACCG CATCGCAGTCAGCTTCTCAG GTTTGGAGACGCATTTCCGATACACCGAAGC
CCDC28A	TTTCAGTGCCCACTCTACTC	ACAGCACGGAGAAATAGACACGTCTCACACCG	GTTTGGAGACGCATTTCCGATACACCGAAGC	ACAGCACGGAGAAATAGACACGTCTCACACCG TTTCAGTGCCCACTCTACTC GTTTGGAGACGCATTTCCGATACACCGAAGC
CCDC28A	CTGCTGAACGATTTCCACTC	ACAGCACGGAGAAATAGACACGTCTCACACCG	GTTTGGAGACGCATTTCCGATACACCGAAGC	ACAGCACGGAGAAATAGACACGTCTCACACCG CTGCTGAACGATTTCCACTC GTTTGGAGACGCATTTCCGATACACCGAAGC
CCDC28A	GAGCAGATGGAGCATGTCCG	ACAGCACGGAGAAATAGACACGTCTCACACCG	GTTTGGAGACGCATTTCCGATACACCGAAGC	ACAGCACGGAGAAATAGACACGTCTCACACCG GAGCAGATGGAGCATGTCCG GTTTGGAGACGCATTTCCGATACACCGAAGC
CCDC36	GGATCACTAAACCATCTAAC	ACAGCACGGAGAAATAGACACGTCTCACACCG	GTTTGGAGACGCATTTCCGATACACCGAAGC	ACAGCACGGAGAAATAGACACGTCTCACACCG GGATCACTAAACCATCTAAC GTTTGGAGACGCATTTCCGATACACCGAAGC
CCDC36	GGGCAACGGACCAATCTGAC	ACAGCACGGAGAAATAGACACGTCTCACACCG	GTTTGGAGACGCATTTCCGATACACCGAAGC	ACAGCACGGAGAAATAGACACGTCTCACACCG GGGCAACGGACCAATCTGAC GTTTGGAGACGCATTTCCGATACACCGAAGC
CCDC36	ACACTCACAAGTCTTGGCTA	ACAGCACGGAGAAATAGACACGTCTCACACCG	GTTTGGAGACGCATTTCCGATACACCGAAGC	ACAGCACGGAGAAATAGACACGTCTCACACCG ACACTCACAAGTCTTGGCTA GTTTGGAGACGCATTTCCGATACACCGAAGC
CCDC36	AGACAAAGGCAGCATGGAGC	ACAGCACGGAGAAATAGACACGTCTCACACCG	GTTTGGAGACGCATTTCCGATACACCGAAGC	ACAGCACGGAGAAATAGACACGTCTCACACCG AGACAAAGGCAGCATGGAGC GTTTGGAGACGCATTTCCGATACACCGAAGC
CCDC69	AGGCAAAGCCGGCACAGCCG	ACAGCACGGAGAAATAGACACGTCTCACACCG	GTTTGGAGACGCATTTCCGATACACCGAAGC	ACAGCACGGAGAAATAGACACGTCTCACACCG AGGCAAAGCCGGCACAGCCG GTTTGGAGACGCATTTCCGATACACCGAAGC
CCDC69	CCTGGAAGGAAGGCATGAGG	ACAGCACGGAGAAATAGACACGTCTCACACCG	GTTTGGAGACGCATTTCCGATACACCGAAGC	ACAGCACGGAGAAATAGACACGTCTCACACCG CCTGGAAGGAAGGCATGAGG GTTTGGAGACGCATTTCCGATACACCGAAGC
CCDC69	TCTTAGTGATTGCATCCAAG	ACAGCACGGAGAAATAGACACGTCTCACACCG	GTTTGGAGACGCATTTCCGATACACCGAAGC	ACAGCACGGAGAAATAGACACGTCTCACACCG TCTTAGTGATTGCATCCAAG GTTTGGAGACGCATTTCCGATACACCGAAGC
CCDC69	CACGCAAGCCAAGATGAACA	ACAGCACGGAGAAATAGACACGTCTCACACCG	GTTTGGAGACGCATTTCCGATACACCGAAGC	ACAGCACGGAGAAATAGACACGTCTCACACCG CACGCAAGCCAAGATGAACA GTTTGGAGACGCATTTCCGATACACCGAAGC
CCL19	CCCCCGTGTGACCCCACTCC	ACAGCACGGAGAAATAGACACGTCTCACACCG	GTTTGGAGACGCATTTCCGATACACCGAAGC	ACAGCACGGAGAAATAGACACGTCTCACACCG CCCCCGTGTGACCCCACTCC GTTTGGAGACGCATTTCCGATACACCGAAGC
CCL19	GGAAGGTCCAGAGAACCAGC	ACAGCACGGAGAAATAGACACGTCTCACACCG	GTTTGGAGACGCATTTCCGATACACCGAAGC	ACAGCACGGAGAAATAGACACGTCTCACACCG GGAAGGTCCAGAGAACCAGC GTTTGGAGACGCATTTCCGATACACCGAAGC
CCL19	TCCTATCTCAGCCCCAACTC	ACAGCACGGAGAAATAGACACGTCTCACACCG	GTTTGGAGACGCATTTCCGATACACCGAAGC	ACAGCACGGAGAAATAGACACGTCTCACACCG TCCTATCTCAGCCCCAACTC GTTTGGAGACGCATTTCCGATACACCGAAGC
CCL19	TGCAGCCATCTTCATTAAGA	ACAGCACGGAGAAATAGACACGTCTCACACCG	GTTTGGAGACGCATTTCCGATACACCGAAGC	ACAGCACGGAGAAATAGACACGTCTCACACCG TGCAGCCATCTTCATTAAGA GTTTGGAGACGCATTTCCGATACACCGAAGC
CCL2	CACCTGGCTGAGCCAACACG	ACAGCACGGAGAAATAGACACGTCTCACACCG	GTTTGGAGACGCATTTCCGATACACCGAAGC	ACAGCACGGAGAAATAGACACGTCTCACACCG CACCTGGCTGAGCCAACACG GTTTGGAGACGCATTTCCGATACACCGAAGC
CCL2	GTAGGCTGGAGAGCTACAAG	ACAGCACGGAGAAATAGACACGTCTCACACCG	GTTTGGAGACGCATTTCCGATACACCGAAGC	ACAGCACGGAGAAATAGACACGTCTCACACCG GTAGGCTGGAGAGCTACAAG GTTTGGAGACGCATTTCCGATACACCGAAGC
CCL2	TGTCACCAAGCTCAAGAGAG	ACAGCACGGAGAAATAGACACGTCTCACACCG	GTTTGGAGACGCATTTCCGATACACCGAAGC	ACAGCACGGAGAAATAGACACGTCTCACACCG TGTCACCAAGCTCAAGAGAG GTTTGGAGACGCATTTCCGATACACCGAAGC
CCL2	TCCTACAGAAGTGCTTGAGG	ACAGCACGGAGAAATAGACACGTCTCACACCG	GTTTGGAGACGCATTTCCGATACACCGAAGC	ACAGCACGGAGAAATAGACACGTCTCACACCG TCCTACAGAAGTGCTTGAGG GTTTGGAGACGCATTTCCGATACACCGAAGC
CCL22	AGGACGAGAGCCACCAGGAG	ACAGCACGGAGAAATAGACACGTCTCACACCG	GTTTGGAGACGCATTTCCGATACACCGAAGC	ACAGCACGGAGAAATAGACACGTCTCACACCG AGGACGAGAGCCACCAGGAG GTTTGGAGACGCATTTCCGATACACCGAAGC
CCL22	TCTGAATTGCCACAGCAAGA	ACAGCACGGAGAAATAGACACGTCTCACACCG	GTTTGGAGACGCATTTCCGATACACCGAAGC	ACAGCACGGAGAAATAGACACGTCTCACACCG TCTGAATTGCCACAGCAAGA GTTTGGAGACGCATTTCCGATACACCGAAGC
CCL22	TTCACTAAACGTGATGGCAG	ACAGCACGGAGAAATAGACACGTCTCACACCG	GTTTGGAGACGCATTTCCGATACACCGAAGC	ACAGCACGGAGAAATAGACACGTCTCACACCG TTCACTAAACGTGATGGCAG GTTTGGAGACGCATTTCCGATACACCGAAGC
CCL22	CTACTCCATAAACTGTCCTA	ACAGCACGGAGAAATAGACACGTCTCACACCG	GTTTGGAGACGCATTTCCGATACACCGAAGC	ACAGCACGGAGAAATAGACACGTCTCACACCG CTACTCCATAAACTGTCCTA GTTTGGAGACGCATTTCCGATACACCGAAGC
CCL3	TAGTCAACGATGAATTGGCG	ACAGCACGGAGAAATAGACACGTCTCACACCG	GTTTGGAGACGCATTTCCGATACACCGAAGC	ACAGCACGGAGAAATAGACACGTCTCACACCG TAGTCAACGATGAATTGGCG GTTTGGAGACGCATTTCCGATACACCGAAGC
CCL3	TAGGAGAAGCAGCAGGCAGT	ACAGCACGGAGAAATAGACACGTCTCACACCG	GTTTGGAGACGCATTTCCGATACACCGAAGC	ACAGCACGGAGAAATAGACACGTCTCACACCG TAGGAGAAGCAGCAGGCAGT GTTTGGAGACGCATTTCCGATACACCGAAGC
CCL3	CCAAGAATACATCACTGACC	ACAGCACGGAGAAATAGACACGTCTCACACCG	GTTTGGAGACGCATTTCCGATACACCGAAGC	ACAGCACGGAGAAATAGACACGTCTCACACCG CCAAGAATACATCACTGACC GTTTGGAGACGCATTTCCGATACACCGAAGC
CCL3	GCGCTGACTCCAAAGAGACC	ACAGCACGGAGAAATAGACACGTCTCACACCG	GTTTGGAGACGCATTTCCGATACACCGAAGC	ACAGCACGGAGAAATAGACACGTCTCACACCG GCGCTGACTCCAAAGAGACC GTTTGGAGACGCATTTCCGATACACCGAAGC
CCL8	CAGGGACAGCTATGAGCAGC	ACAGCACGGAGAAATAGACACGTCTCACACCG	GTTTGGAGACGCATTTCCGATACACCGAAGC	ACAGCACGGAGAAATAGACACGTCTCACACCG CAGGGACAGCTATGAGCAGC GTTTGGAGACGCATTTCCGATACACCGAAGC
CCL8	CTTACACCACAGCTTCCATG	ACAGCACGGAGAAATAGACACGTCTCACACCG	GTTTGGAGACGCATTTCCGATACACCGAAGC	ACAGCACGGAGAAATAGACACGTCTCACACCG CTTACACCACAGCTTCCATG GTTTGGAGACGCATTTCCGATACACCGAAGC
CCL8	CACTTACACCACAGCTTCCA	ACAGCACGGAGAAATAGACACGTCTCACACCG	GTTTGGAGACGCATTTCCGATACACCGAAGC	ACAGCACGGAGAAATAGACACGTCTCACACCG CACTTACACCACAGCTTCCA GTTTGGAGACGCATTTCCGATACACCGAAGC
CCL8	CCACAGTTTCCAGACCAAGC	ACAGCACGGAGAAATAGACACGTCTCACACCG	GTTTGGAGACGCATTTCCGATACACCGAAGC	ACAGCACGGAGAAATAGACACGTCTCACACCG CCACAGTTTCCAGACCAAGC GTTTGGAGACGCATTTCCGATACACCGAAGC
CCNC	CTGCCAGAAGTTCCCTGCCA	ACAGCACGGAGAAATAGACACGTCTCACACCG	GTTTGGAGACGCATTTCCGATACACCGAAGC	ACAGCACGGAGAAATAGACACGTCTCACACCG CTGCCAGAAGTTCCCTGCCA GTTTGGAGACGCATTTCCGATACACCGAAGC
CCNC	TTACCTTCTCTAGTTTGCAG	ACAGCACGGAGAAATAGACACGTCTCACACCG	GTTTGGAGACGCATTTCCGATACACCGAAGC	ACAGCACGGAGAAATAGACACGTCTCACACCG TTACCTTCTCTAGTTTGCAG GTTTGGAGACGCATTTCCGATACACCGAAGC
CCNC	GTTTCTGGCATCCAAAGTAG	ACAGCACGGAGAAATAGACACGTCTCACACCG	GTTTGGAGACGCATTTCCGATACACCGAAGC	ACAGCACGGAGAAATAGACACGTCTCACACCG GTTTCTGGCATCCAAAGTAG GTTTGGAGACGCATTTCCGATACACCGAAGC
CCNC	TGGTCTAGTTACCATGCAAG	ACAGCACGGAGAAATAGACACGTCTCACACCG	GTTTGGAGACGCATTTCCGATACACCGAAGC	ACAGCACGGAGAAATAGACACGTCTCACACCG TGGTCTAGTTACCATGCAAG GTTTGGAGACGCATTTCCGATACACCGAAGC
CCR1	TGTGGATGGAGATATAGAAC	ACAGCACGGAGAAATAGACACGTCTCACACCG	GTTTGGAGACGCATTTCCGATACACCGAAGC	ACAGCACGGAGAAATAGACACGTCTCACACCG TGTGGATGGAGATATAGAAC GTTTGGAGACGCATTTCCGATACACCGAAGC
CCR1	CCCAGAGAGAAGCTTGCACA	ACAGCACGGAGAAATAGACACGTCTCACACCG	GTTTGGAGACGCATTTCCGATACACCGAAGC	ACAGCACGGAGAAATAGACACGTCTCACACCG CCCAGAGAGAAGCTTGCACA GTTTGGAGACGCATTTCCGATACACCGAAGC
CCR1	TGAACACTAGAGAATACAGG	ACAGCACGGAGAAATAGACACGTCTCACACCG	GTTTGGAGACGCATTTCCGATACACCGAAGC	ACAGCACGGAGAAATAGACACGTCTCACACCG TGAACACTAGAGAATACAGG GTTTGGAGACGCATTTCCGATACACCGAAGC
CCR1	GAACACTAGAGAATACAGGG	ACAGCACGGAGAAATAGACACGTCTCACACCG	GTTTGGAGACGCATTTCCGATACACCGAAGC	ACAGCACGGAGAAATAGACACGTCTCACACCG GAACACTAGAGAATACAGGG GTTTGGAGACGCATTTCCGATACACCGAAGC
CCR2	GAGATGTTGATAGTATGCCG	ACAGCACGGAGAAATAGACACGTCTCACACCG	GTTTGGAGACGCATTTCCGATACACCGAAGC	ACAGCACGGAGAAATAGACACGTCTCACACCG GAGATGTTGATAGTATGCCG GTTTGGAGACGCATTTCCGATACACCGAAGC
CCR2	CACACAGTTACTCATTCCCA	ACAGCACGGAGAAATAGACACGTCTCACACCG	GTTTGGAGACGCATTTCCGATACACCGAAGC	ACAGCACGGAGAAATAGACACGTCTCACACCG CACACAGTTACTCATTCCCA GTTTGGAGACGCATTTCCGATACACCGAAGC
CCR2	GATTGACAAGCACTTAGACC	ACAGCACGGAGAAATAGACACGTCTCACACCG	GTTTGGAGACGCATTTCCGATACACCGAAGC	ACAGCACGGAGAAATAGACACGTCTCACACCG GATTGACAAGCACTTAGACC GTTTGGAGACGCATTTCCGATACACCGAAGC
CCR2	TCTACATTCACTCCTTCCAC	ACAGCACGGAGAAATAGACACGTCTCACACCG	GTTTGGAGACGCATTTCCGATACACCGAAGC	ACAGCACGGAGAAATAGACACGTCTCACACCG TCTACATTCACTCCTTCCAC GTTTGGAGACGCATTTCCGATACACCGAAGC
CCR3	CACAGATGAAATCAAGACTG	ACAGCACGGAGAAATAGACACGTCTCACACCG	GTTTGGAGACGCATTTCCGATACACCGAAGC	ACAGCACGGAGAAATAGACACGTCTCACACCG CACAGATGAAATCAAGACTG GTTTGGAGACGCATTTCCGATACACCGAAGC
CCR3	GAGGCCGATGATGAACACCA	ACAGCACGGAGAAATAGACACGTCTCACACCG	GTTTGGAGACGCATTTCCGATACACCGAAGC	ACAGCACGGAGAAATAGACACGTCTCACACCG GAGGCCGATGATGAACACCA GTTTGGAGACGCATTTCCGATACACCGAAGC
CCR3	CTGCAGTCCTCGCTATCCAG	ACAGCACGGAGAAATAGACACGTCTCACACCG	GTTTGGAGACGCATTTCCGATACACCGAAGC	ACAGCACGGAGAAATAGACACGTCTCACACCG CTGCAGTCCTCGCTATCCAG GTTTGGAGACGCATTTCCGATACACCGAAGC
CCR3	GGTAAACTGCCACATTTCTG	ACAGCACGGAGAAATAGACACGTCTCACACCG	GTTTGGAGACGCATTTCCGATACACCGAAGC	ACAGCACGGAGAAATAGACACGTCTCACACCG GGTAAACTGCCACATTTCTG GTTTGGAGACGCATTTCCGATACACCGAAGC
CCR4	GCCGAGGAAGAGGACCACCA	ACAGCACGGAGAAATAGACACGTCTCACACCG	GTTTGGAGACGCATTTCCGATACACCGAAGC	ACAGCACGGAGAAATAGACACGTCTCACACCG GCCGAGGAAGAGGACCACCA GTTTGGAGACGCATTTCCGATACACCGAAGC
CCR4	AGTGCGCATGATCTTCGCCG	ACAGCACGGAGAAATAGACACGTCTCACACCG	GTTTGGAGACGCATTTCCGATACACCGAAGC	ACAGCACGGAGAAATAGACACGTCTCACACCG AGTGCGCATGATCTTCGCCG GTTTGGAGACGCATTTCCGATACACCGAAGC
CCR4	GACGAACAGCAAATCCGAGA	ACAGCACGGAGAAATAGACACGTCTCACACCG	GTTTGGAGACGCATTTCCGATACACCGAAGC	ACAGCACGGAGAAATAGACACGTCTCACACCG GACGAACAGCAAATCCGAGA GTTTGGAGACGCATTTCCGATACACCGAAGC
CCR4	AGAGGTCACAGACACCACCC	ACAGCACGGAGAAATAGACACGTCTCACACCG	GTTTGGAGACGCATTTCCGATACACCGAAGC	ACAGCACGGAGAAATAGACACGTCTCACACCG AGAGGTCACAGACACCACCC GTTTGGAGACGCATTTCCGATACACCGAAGC
CCR5	CAGTCCAAAGAATTCCTGGA	ACAGCACGGAGAAATAGACACGTCTCACACCG	GTTTGGAGACGCATTTCCGATACACCGAAGC	ACAGCACGGAGAAATAGACACGTCTCACACCG CAGTCCAAAGAATTCCTGGA GTTTGGAGACGCATTTCCGATACACCGAAGC
CCR5	AGAACACTGAGAGATAACTC	ACAGCACGGAGAAATAGACACGTCTCACACCG	GTTTGGAGACGCATTTCCGATACACCGAAGC	ACAGCACGGAGAAATAGACACGTCTCACACCG AGAACACTGAGAGATAACTC GTTTGGAGACGCATTTCCGATACACCGAAGC
CCR5	TCAGTCTATACCCGATCCAC	ACAGCACGGAGAAATAGACACGTCTCACACCG	GTTTGGAGACGCATTTCCGATACACCGAAGC	ACAGCACGGAGAAATAGACACGTCTCACACCG TCAGTCTATACCCGATCCAC GTTTGGAGACGCATTTCCGATACACCGAAGC
CCR5	AGAAACTTCATGTTCTCCTG	ACAGCACGGAGAAATAGACACGTCTCACACCG	GTTTGGAGACGCATTTCCGATACACCGAAGC	ACAGCACGGAGAAATAGACACGTCTCACACCG AGAAACTTCATGTTCTCCTG GTTTGGAGACGCATTTCCGATACACCGAAGC
CCR8	CGGATGCGGCCAGGTTCAGG	ACAGCACGGAGAAATAGACACGTCTCACACCG	GTTTGGAGACGCATTTCCGATACACCGAAGC	ACAGCACGGAGAAATAGACACGTCTCACACCG CGGATGCGGCCAGGTTCAGG GTTTGGAGACGCATTTCCGATACACCGAAGC
CCR8	GAATAGAGAGGACAAAGAGC	ACAGCACGGAGAAATAGACACGTCTCACACCG	GTTTGGAGACGCATTTCCGATACACCGAAGC	ACAGCACGGAGAAATAGACACGTCTCACACCG GAATAGAGAGGACAAAGAGC GTTTGGAGACGCATTTCCGATACACCGAAGC
CCR8	CAGGACCAGAGCCATCAAGC	ACAGCACGGAGAAATAGACACGTCTCACACCG	GTTTGGAGACGCATTTCCGATACACCGAAGC	ACAGCACGGAGAAATAGACACGTCTCACACCG CAGGACCAGAGCCATCAAGC GTTTGGAGACGCATTTCCGATACACCGAAGC
CCR8	CTTAGGGAGACAAATGCCCG	ACAGCACGGAGAAATAGACACGTCTCACACCG	GTTTGGAGACGCATTTCCGATACACCGAAGC	ACAGCACGGAGAAATAGACACGTCTCACACCG CTTAGGGAGACAAATGCCCG GTTTGGAGACGCATTTCCGATACACCGAAGC
CCRL2	ACCGTGGGAACAGGCTGCGA	ACAGCACGGAGAAATAGACACGTCTCACACCG	GTTTGGAGACGCATTTCCGATACACCGAAGC	ACAGCACGGAGAAATAGACACGTCTCACACCG ACCGTGGGAACAGGCTGCGA GTTTGGAGACGCATTTCCGATACACCGAAGC
CCRL2	CTTTACAGGTCCCATTGCCA	ACAGCACGGAGAAATAGACACGTCTCACACCG	GTTTGGAGACGCATTTCCGATACACCGAAGC	ACAGCACGGAGAAATAGACACGTCTCACACCG CTTTACAGGTCCCATTGCCA GTTTGGAGACGCATTTCCGATACACCGAAGC
CCRL2	CTGCTGCGCGGTGTTTGCGG	ACAGCACGGAGAAATAGACACGTCTCACACCG	GTTTGGAGACGCATTTCCGATACACCGAAGC	ACAGCACGGAGAAATAGACACGTCTCACACCG CTGCTGCGCGGTGTTTGCGG GTTTGGAGACGCATTTCCGATACACCGAAGC
CCRL2	TCCGATGGATAACTACACAG	ACAGCACGGAGAAATAGACACGTCTCACACCG	GTTTGGAGACGCATTTCCGATACACCGAAGC	ACAGCACGGAGAAATAGACACGTCTCACACCG TCCGATGGATAACTACACAG GTTTGGAGACGCATTTCCGATACACCGAAGC
CD14	TTGCAGCTGTACCCTTGCTG	ACAGCACGGAGAAATAGACACGTCTCACACCG	GTTTGGAGACGCATTTCCGATACACCGAAGC	ACAGCACGGAGAAATAGACACGTCTCACACCG TTGCAGCTGTACCCTTGCTG GTTTGGAGACGCATTTCCGATACACCGAAGC
CD14	CAGCGCAGAGCACACGCCGC	ACAGCACGGAGAAATAGACACGTCTCACACCG	GTTTGGAGACGCATTTCCGATACACCGAAGC	ACAGCACGGAGAAATAGACACGTCTCACACCG CAGCGCAGAGCACACGCCGC GTTTGGAGACGCATTTCCGATACACCGAAGC
CD14	GGCTCGCAGAACTGCAGCAG	ACAGCACGGAGAAATAGACACGTCTCACACCG	GTTTGGAGACGCATTTCCGATACACCGAAGC	ACAGCACGGAGAAATAGACACGTCTCACACCG GGCTCGCAGAACTGCAGCAG GTTTGGAGACGCATTTCCGATACACCGAAGC
CD14	TTGCCCACGACACGTTGCGG	ACAGCACGGAGAAATAGACACGTCTCACACCG	GTTTGGAGACGCATTTCCGATACACCGAAGC	ACAGCACGGAGAAATAGACACGTCTCACACCG TTGCCCACGACACGTTGCGG GTTTGGAGACGCATTTCCGATACACCGAAGC
CD163	AGGAGCGTTAGTGACAGCAG	ACAGCACGGAGAAATAGACACGTCTCACACCG	GTTTGGAGACGCATTTCCGATACACCGAAGC	ACAGCACGGAGAAATAGACACGTCTCACACCG AGGAGCGTTAGTGACAGCAG GTTTGGAGACGCATTTCCGATACACCGAAGC
CD163	AAGGAACTGAGACTGGCGGG	ACAGCACGGAGAAATAGACACGTCTCACACCG	GTTTGGAGACGCATTTCCGATACACCGAAGC	ACAGCACGGAGAAATAGACACGTCTCACACCG AAGGAACTGAGACTGGCGGG GTTTGGAGACGCATTTCCGATACACCGAAGC
CD163	TCACACCGACATCCTCAGCA	ACAGCACGGAGAAATAGACACGTCTCACACCG	GTTTGGAGACGCATTTCCGATACACCGAAGC	ACAGCACGGAGAAATAGACACGTCTCACACCG TCACACCGACATCCTCAGCA GTTTGGAGACGCATTTCCGATACACCGAAGC
CD163	CTTGACAACATTTCATGCGA	ACAGCACGGAGAAATAGACACGTCTCACACCG	GTTTGGAGACGCATTTCCGATACACCGAAGC	ACAGCACGGAGAAATAGACACGTCTCACACCG CTTGACAACATTTCATGCGA GTTTGGAGACGCATTTCCGATACACCGAAGC
CD163L1	CGGCCATGAGGACAACGCTC	ACAGCACGGAGAAATAGACACGTCTCACACCG	GTTTGGAGACGCATTTCCGATACACCGAAGC	ACAGCACGGAGAAATAGACACGTCTCACACCG CGGCCATGAGGACAACGCTC GTTTGGAGACGCATTTCCGATACACCGAAGC
CD163L1	CAGCTGTCTACACACCACAG	ACAGCACGGAGAAATAGACACGTCTCACACCG	GTTTGGAGACGCATTTCCGATACACCGAAGC	ACAGCACGGAGAAATAGACACGTCTCACACCG CAGCTGTCTACACACCACAG GTTTGGAGACGCATTTCCGATACACCGAAGC
CD163L1	CTCAACAACAAGCTACGCGG	ACAGCACGGAGAAATAGACACGTCTCACACCG	GTTTGGAGACGCATTTCCGATACACCGAAGC	ACAGCACGGAGAAATAGACACGTCTCACACCG CTCAACAACAAGCTACGCGG GTTTGGAGACGCATTTCCGATACACCGAAGC
CD163L1	CGGGAGCCCGGTCACCACTG	ACAGCACGGAGAAATAGACACGTCTCACACCG	GTTTGGAGACGCATTTCCGATACACCGAAGC	ACAGCACGGAGAAATAGACACGTCTCACACCG CGGGAGCCCGGTCACCACTG GTTTGGAGACGCATTTCCGATACACCGAAGC
CD180	TCGGCAACTGGCCAAGAAGA	ACAGCACGGAGAAATAGACACGTCTCACACCG	GTTTGGAGACGCATTTCCGATACACCGAAGC	ACAGCACGGAGAAATAGACACGTCTCACACCG TCGGCAACTGGCCAAGAAGA GTTTGGAGACGCATTTCCGATACACCGAAGC
CD180	CTCGGCAACTGGCCAAGAAG	ACAGCACGGAGAAATAGACACGTCTCACACCG	GTTTGGAGACGCATTTCCGATACACCGAAGC	ACAGCACGGAGAAATAGACACGTCTCACACCG CTCGGCAACTGGCCAAGAAG GTTTGGAGACGCATTTCCGATACACCGAAGC
CD180	CTACCTGGTTAAATCCAGGA	ACAGCACGGAGAAATAGACACGTCTCACACCG	GTTTGGAGACGCATTTCCGATACACCGAAGC	ACAGCACGGAGAAATAGACACGTCTCACACCG CTACCTGGTTAAATCCAGGA GTTTGGAGACGCATTTCCGATACACCGAAGC
CD180	ACATTGCAGGAATAGAGCTG	ACAGCACGGAGAAATAGACACGTCTCACACCG	GTTTGGAGACGCATTTCCGATACACCGAAGC	ACAGCACGGAGAAATAGACACGTCTCACACCG ACATTGCAGGAATAGAGCTG GTTTGGAGACGCATTTCCGATACACCGAAGC
CD19	CTACTAAGGTAAGAAAGAGG	ACAGCACGGAGAAATAGACACGTCTCACACCG	GTTTGGAGACGCATTTCCGATACACCGAAGC	ACAGCACGGAGAAATAGACACGTCTCACACCG CTACTAAGGTAAGAAAGAGG GTTTGGAGACGCATTTCCGATACACCGAAGC
CD19	CACGTGCAATCCCAGGCCAG	ACAGCACGGAGAAATAGACACGTCTCACACCG	GTTTGGAGACGCATTTCCGATACACCGAAGC	ACAGCACGGAGAAATAGACACGTCTCACACCG CACGTGCAATCCCAGGCCAG GTTTGGAGACGCATTTCCGATACACCGAAGC
CD19	CTTTAGCCCACACATACAGC	ACAGCACGGAGAAATAGACACGTCTCACACCG	GTTTGGAGACGCATTTCCGATACACCGAAGC	ACAGCACGGAGAAATAGACACGTCTCACACCG CTTTAGCCCACACATACAGC GTTTGGAGACGCATTTCCGATACACCGAAGC
CD19	TCACTACTGAGCCTAAGCCT	ACAGCACGGAGAAATAGACACGTCTCACACCG	GTTTGGAGACGCATTTCCGATACACCGAAGC	ACAGCACGGAGAAATAGACACGTCTCACACCG TCACTACTGAGCCTAAGCCT GTTTGGAGACGCATTTCCGATACACCGAAGC
CD209	CACACCAGGCACTCCATCAA	ACAGCACGGAGAAATAGACACGTCTCACACCG	GTTTGGAGACGCATTTCCGATACACCGAAGC	ACAGCACGGAGAAATAGACACGTCTCACACCG CACACCAGGCACTCCATCAA GTTTGGAGACGCATTTCCGATACACCGAAGC
CD209	ATCCTGCCTGACCTTTGACA	ACAGCACGGAGAAATAGACACGTCTCACACCG	GTTTGGAGACGCATTTCCGATACACCGAAGC	ACAGCACGGAGAAATAGACACGTCTCACACCG ATCCTGCCTGACCTTTGACA GTTTGGAGACGCATTTCCGATACACCGAAGC
CD209	ACCCAGTTGAAGGCTGGCGT	ACAGCACGGAGAAATAGACACGTCTCACACCG	GTTTGGAGACGCATTTCCGATACACCGAAGC	ACAGCACGGAGAAATAGACACGTCTCACACCG ACCCAGTTGAAGGCTGGCGT GTTTGGAGACGCATTTCCGATACACCGAAGC
CD209	CACTGCCTGCCACAATGTGG	ACAGCACGGAGAAATAGACACGTCTCACACCG	GTTTGGAGACGCATTTCCGATACACCGAAGC	ACAGCACGGAGAAATAGACACGTCTCACACCG CACTGCCTGCCACAATGTGG GTTTGGAGACGCATTTCCGATACACCGAAGC
CD27	AGCATGCAGAGCCAGTAGGG	ACAGCACGGAGAAATAGACACGTCTCACACCG	GTTTGGAGACGCATTTCCGATACACCGAAGC	ACAGCACGGAGAAATAGACACGTCTCACACCG AGCATGCAGAGCCAGTAGGG GTTTGGAGACGCATTTCCGATACACCGAAGC
CD27	CTCAGGTACATTCTTTGTGA	ACAGCACGGAGAAATAGACACGTCTCACACCG	GTTTGGAGACGCATTTCCGATACACCGAAGC	ACAGCACGGAGAAATAGACACGTCTCACACCG CTCAGGTACATTCTTTGTGA GTTTGGAGACGCATTTCCGATACACCGAAGC
CD27	GTCAGTGCAGGGTTTAGAGG	ACAGCACGGAGAAATAGACACGTCTCACACCG	GTTTGGAGACGCATTTCCGATACACCGAAGC	ACAGCACGGAGAAATAGACACGTCTCACACCG GTCAGTGCAGGGTTTAGAGG GTTTGGAGACGCATTTCCGATACACCGAAGC
CD27	AAGACAACTCACATGACCGC	ACAGCACGGAGAAATAGACACGTCTCACACCG	GTTTGGAGACGCATTTCCGATACACCGAAGC	ACAGCACGGAGAAATAGACACGTCTCACACCG AAGACAACTCACATGACCGC GTTTGGAGACGCATTTCCGATACACCGAAGC
CD274	GTATGGCAGCAACGTCACGA	ACAGCACGGAGAAATAGACACGTCTCACACCG	GTTTGGAGACGCATTTCCGATACACCGAAGC	ACAGCACGGAGAAATAGACACGTCTCACACCG GTATGGCAGCAACGTCACGA GTTTGGAGACGCATTTCCGATACACCGAAGC
CD274	CCTCAGCACAGCAACTTCAG	ACAGCACGGAGAAATAGACACGTCTCACACCG	GTTTGGAGACGCATTTCCGATACACCGAAGC	ACAGCACGGAGAAATAGACACGTCTCACACCG CCTCAGCACAGCAACTTCAG GTTTGGAGACGCATTTCCGATACACCGAAGC
CD274	AATCAACCAGAGAATTTCCG	ACAGCACGGAGAAATAGACACGTCTCACACCG	GTTTGGAGACGCATTTCCGATACACCGAAGC	ACAGCACGGAGAAATAGACACGTCTCACACCG AATCAACCAGAGAATTTCCG GTTTGGAGACGCATTTCCGATACACCGAAGC
CD274	TACAATGAGGAACAACAGGA	ACAGCACGGAGAAATAGACACGTCTCACACCG	GTTTGGAGACGCATTTCCGATACACCGAAGC	ACAGCACGGAGAAATAGACACGTCTCACACCG TACAATGAGGAACAACAGGA GTTTGGAGACGCATTTCCGATACACCGAAGC
CD300C	CCAGTCAAAGGTTCACGCCC	ACAGCACGGAGAAATAGACACGTCTCACACCG	GTTTGGAGACGCATTTCCGATACACCGAAGC	ACAGCACGGAGAAATAGACACGTCTCACACCG CCAGTCAAAGGTTCACGCCC GTTTGGAGACGCATTTCCGATACACCGAAGC
CD300C	AGAATGTTGATACCGTTCCC	ACAGCACGGAGAAATAGACACGTCTCACACCG	GTTTGGAGACGCATTTCCGATACACCGAAGC	ACAGCACGGAGAAATAGACACGTCTCACACCG AGAATGTTGATACCGTTCCC GTTTGGAGACGCATTTCCGATACACCGAAGC
CD300C	CACGAACACCTCAACCTTGA	ACAGCACGGAGAAATAGACACGTCTCACACCG	GTTTGGAGACGCATTTCCGATACACCGAAGC	ACAGCACGGAGAAATAGACACGTCTCACACCG CACGAACACCTCAACCTTGA GTTTGGAGACGCATTTCCGATACACCGAAGC
CD300C	CAATTTCTTCTCATACTGAC	ACAGCACGGAGAAATAGACACGTCTCACACCG	GTTTGGAGACGCATTTCCGATACACCGAAGC	ACAGCACGGAGAAATAGACACGTCTCACACCG CAATTTCTTCTCATACTGAC GTTTGGAGACGCATTTCCGATACACCGAAGC
CD300LB	ACTGAGAAGAAGCAAAGCTG	ACAGCACGGAGAAATAGACACGTCTCACACCG	GTTTGGAGACGCATTTCCGATACACCGAAGC	ACAGCACGGAGAAATAGACACGTCTCACACCG ACTGAGAAGAAGCAAAGCTG GTTTGGAGACGCATTTCCGATACACCGAAGC
CD300LB	AACAAGAAGTGGTGGTGCCG	ACAGCACGGAGAAATAGACACGTCTCACACCG	GTTTGGAGACGCATTTCCGATACACCGAAGC	ACAGCACGGAGAAATAGACACGTCTCACACCG AACAAGAAGTGGTGGTGCCG GTTTGGAGACGCATTTCCGATACACCGAAGC
CD300LB	CTGCCGTCCACAGTGGGCCA	ACAGCACGGAGAAATAGACACGTCTCACACCG	GTTTGGAGACGCATTTCCGATACACCGAAGC	ACAGCACGGAGAAATAGACACGTCTCACACCG CTGCCGTCCACAGTGGGCCA GTTTGGAGACGCATTTCCGATACACCGAAGC
CD300LB	AGCACCAACCAAGATGAGCA	ACAGCACGGAGAAATAGACACGTCTCACACCG	GTTTGGAGACGCATTTCCGATACACCGAAGC	ACAGCACGGAGAAATAGACACGTCTCACACCG AGCACCAACCAAGATGAGCA GTTTGGAGACGCATTTCCGATACACCGAAGC
CD300LF	CCTGTGATCCAGAAGAGAAA	ACAGCACGGAGAAATAGACACGTCTCACACCG	GTTTGGAGACGCATTTCCGATACACCGAAGC	ACAGCACGGAGAAATAGACACGTCTCACACCG CCTGTGATCCAGAAGAGAAA GTTTGGAGACGCATTTCCGATACACCGAAGC
CD300LF	AGTGCCGATATACCTCAGGC	ACAGCACGGAGAAATAGACACGTCTCACACCG	GTTTGGAGACGCATTTCCGATACACCGAAGC	ACAGCACGGAGAAATAGACACGTCTCACACCG AGTGCCGATATACCTCAGGC GTTTGGAGACGCATTTCCGATACACCGAAGC
CD300LF	GAGTAGTAGCTAGTCAGCGT	ACAGCACGGAGAAATAGACACGTCTCACACCG	GTTTGGAGACGCATTTCCGATACACCGAAGC	ACAGCACGGAGAAATAGACACGTCTCACACCG GAGTAGTAGCTAGTCAGCGT GTTTGGAGACGCATTTCCGATACACCGAAGC
CD300LF	TGCCCTTCCAGGCATGGCGG	ACAGCACGGAGAAATAGACACGTCTCACACCG	GTTTGGAGACGCATTTCCGATACACCGAAGC	ACAGCACGGAGAAATAGACACGTCTCACACCG TGCCCTTCCAGGCATGGCGG GTTTGGAGACGCATTTCCGATACACCGAAGC
CD33	CCTGCACACAGCAAGAACAG	ACAGCACGGAGAAATAGACACGTCTCACACCG	GTTTGGAGACGCATTTCCGATACACCGAAGC	ACAGCACGGAGAAATAGACACGTCTCACACCG CCTGCACACAGCAAGAACAG GTTTGGAGACGCATTTCCGATACACCGAAGC
CD33	TCTCCATGAAGACTCTCCAG	ACAGCACGGAGAAATAGACACGTCTCACACCG	GTTTGGAGACGCATTTCCGATACACCGAAGC	ACAGCACGGAGAAATAGACACGTCTCACACCG TCTCCATGAAGACTCTCCAG GTTTGGAGACGCATTTCCGATACACCGAAGC
CD33	AGGTGTGAACGTCAGCACGG	ACAGCACGGAGAAATAGACACGTCTCACACCG	GTTTGGAGACGCATTTCCGATACACCGAAGC	ACAGCACGGAGAAATAGACACGTCTCACACCG AGGTGTGAACGTCAGCACGG GTTTGGAGACGCATTTCCGATACACCGAAGC
CD33	GAATCCAAGACCCTTACAGA	ACAGCACGGAGAAATAGACACGTCTCACACCG	GTTTGGAGACGCATTTCCGATACACCGAAGC	ACAGCACGGAGAAATAGACACGTCTCACACCG GAATCCAAGACCCTTACAGA GTTTGGAGACGCATTTCCGATACACCGAAGC
CD38	GACCACGATCCCTACTACCA	ACAGCACGGAGAAATAGACACGTCTCACACCG	GTTTGGAGACGCATTTCCGATACACCGAAGC	ACAGCACGGAGAAATAGACACGTCTCACACCG GACCACGATCCCTACTACCA GTTTGGAGACGCATTTCCGATACACCGAAGC
CD38	CTTCTCTTGTGATGTTGCAA	ACAGCACGGAGAAATAGACACGTCTCACACCG	GTTTGGAGACGCATTTCCGATACACCGAAGC	ACAGCACGGAGAAATAGACACGTCTCACACCG CTTCTCTTGTGATGTTGCAA GTTTGGAGACGCATTTCCGATACACCGAAGC
CD38	CCAGGGAAAGATGTTCACCC	ACAGCACGGAGAAATAGACACGTCTCACACCG	GTTTGGAGACGCATTTCCGATACACCGAAGC	ACAGCACGGAGAAATAGACACGTCTCACACCG CCAGGGAAAGATGTTCACCC GTTTGGAGACGCATTTCCGATACACCGAAGC
CD38	CTGGAAAGTGATTTCCCAAA	ACAGCACGGAGAAATAGACACGTCTCACACCG	GTTTGGAGACGCATTTCCGATACACCGAAGC	ACAGCACGGAGAAATAGACACGTCTCACACCG CTGGAAAGTGATTTCCCAAA GTTTGGAGACGCATTTCCGATACACCGAAGC
CD4	TTCTTCTGGGAACTCTCGCA	ACAGCACGGAGAAATAGACACGTCTCACACCG	GTTTGGAGACGCATTTCCGATACACCGAAGC	ACAGCACGGAGAAATAGACACGTCTCACACCG TTCTTCTGGGAACTCTCGCA GTTTGGAGACGCATTTCCGATACACCGAAGC
CD4	CTGGAACTGCACCGTGACCC	ACAGCACGGAGAAATAGACACGTCTCACACCG	GTTTGGAGACGCATTTCCGATACACCGAAGC	ACAGCACGGAGAAATAGACACGTCTCACACCG CTGGAACTGCACCGTGACCC GTTTGGAGACGCATTTCCGATACACCGAAGC
CD4	CTTCCCACTCAACTTTGCAG	ACAGCACGGAGAAATAGACACGTCTCACACCG	GTTTGGAGACGCATTTCCGATACACCGAAGC	ACAGCACGGAGAAATAGACACGTCTCACACCG CTTCCCACTCAACTTTGCAG GTTTGGAGACGCATTTCCGATACACCGAAGC
CD4	GGTCAGTCTCATCTTGGGAG	ACAGCACGGAGAAATAGACACGTCTCACACCG	GTTTGGAGACGCATTTCCGATACACCGAAGC	ACAGCACGGAGAAATAGACACGTCTCACACCG GGTCAGTCTCATCTTGGGAG GTTTGGAGACGCATTTCCGATACACCGAAGC
CD40	CTGCGATGGTGTCTTTGCCT	ACAGCACGGAGAAATAGACACGTCTCACACCG	GTTTGGAGACGCATTTCCGATACACCGAAGC	ACAGCACGGAGAAATAGACACGTCTCACACCG CTGCGATGGTGTCTTTGCCT GTTTGGAGACGCATTTCCGATACACCGAAGC
CD40	GACAAACAGTACCTCCACGA	ACAGCACGGAGAAATAGACACGTCTCACACCG	GTTTGGAGACGCATTTCCGATACACCGAAGC	ACAGCACGGAGAAATAGACACGTCTCACACCG GACAAACAGTACCTCCACGA GTTTGGAGACGCATTTCCGATACACCGAAGC
CD40	CAGGCGAATTCTCAGCCCAG	ACAGCACGGAGAAATAGACACGTCTCACACCG	GTTTGGAGACGCATTTCCGATACACCGAAGC	ACAGCACGGAGAAATAGACACGTCTCACACCG CAGGCGAATTCTCAGCCCAG GTTTGGAGACGCATTTCCGATACACCGAAGC
CD40	TCTCCATAACTCCAAAGCCA	ACAGCACGGAGAAATAGACACGTCTCACACCG	GTTTGGAGACGCATTTCCGATACACCGAAGC	ACAGCACGGAGAAATAGACACGTCTCACACCG TCTCCATAACTCCAAAGCCA GTTTGGAGACGCATTTCCGATACACCGAAGC
CD68	CTAGCAAGATCAGACACACA	ACAGCACGGAGAAATAGACACGTCTCACACCG	GTTTGGAGACGCATTTCCGATACACCGAAGC	ACAGCACGGAGAAATAGACACGTCTCACACCG CTAGCAAGATCAGACACACA GTTTGGAGACGCATTTCCGATACACCGAAGC
CD68	GCCTAGTCCAAGGTCCAAGG	ACAGCACGGAGAAATAGACACGTCTCACACCG	GTTTGGAGACGCATTTCCGATACACCGAAGC	ACAGCACGGAGAAATAGACACGTCTCACACCG GCCTAGTCCAAGGTCCAAGG GTTTGGAGACGCATTTCCGATACACCGAAGC
CD68	CTCACGTGCTGCCTGTGGGA	ACAGCACGGAGAAATAGACACGTCTCACACCG	GTTTGGAGACGCATTTCCGATACACCGAAGC	ACAGCACGGAGAAATAGACACGTCTCACACCG CTCACGTGCTGCCTGTGGGA GTTTGGAGACGCATTTCCGATACACCGAAGC
CD68	TTGGGCCAAAGCTTCTGCTG	ACAGCACGGAGAAATAGACACGTCTCACACCG	GTTTGGAGACGCATTTCCGATACACCGAAGC	ACAGCACGGAGAAATAGACACGTCTCACACCG TTGGGCCAAAGCTTCTGCTG GTTTGGAGACGCATTTCCGATACACCGAAGC
CD69	CCACTATTAACACAGCCCAA	ACAGCACGGAGAAATAGACACGTCTCACACCG	GTTTGGAGACGCATTTCCGATACACCGAAGC	ACAGCACGGAGAAATAGACACGTCTCACACCG CCACTATTAACACAGCCCAA GTTTGGAGACGCATTTCCGATACACCGAAGC
CD69	GTGGGCAAGTACAATTGCCC	ACAGCACGGAGAAATAGACACGTCTCACACCG	GTTTGGAGACGCATTTCCGATACACCGAAGC	ACAGCACGGAGAAATAGACACGTCTCACACCG GTGGGCAAGTACAATTGCCC GTTTGGAGACGCATTTCCGATACACCGAAGC
CD69	GGTGAACTGGAACATTGGAT	ACAGCACGGAGAAATAGACACGTCTCACACCG	GTTTGGAGACGCATTTCCGATACACCGAAGC	ACAGCACGGAGAAATAGACACGTCTCACACCG GGTGAACTGGAACATTGGAT GTTTGGAGACGCATTTCCGATACACCGAAGC
CD69	GTTTGCCTCACAGTCCACAG	ACAGCACGGAGAAATAGACACGTCTCACACCG	GTTTGGAGACGCATTTCCGATACACCGAAGC	ACAGCACGGAGAAATAGACACGTCTCACACCG GTTTGCCTCACAGTCCACAG GTTTGGAGACGCATTTCCGATACACCGAAGC
CD70	CGTTCCAGCGCCAATGGCCA	ACAGCACGGAGAAATAGACACGTCTCACACCG	GTTTGGAGACGCATTTCCGATACACCGAAGC	ACAGCACGGAGAAATAGACACGTCTCACACCG CGTTCCAGCGCCAATGGCCA GTTTGGAGACGCATTTCCGATACACCGAAGC
CD70	CTTCCGTGCAGGGATGCCGG	ACAGCACGGAGAAATAGACACGTCTCACACCG	GTTTGGAGACGCATTTCCGATACACCGAAGC	ACAGCACGGAGAAATAGACACGTCTCACACCG CTTCCGTGCAGGGATGCCGG GTTTGGAGACGCATTTCCGATACACCGAAGC
CD70	TGGTACAGAGGACATCTCCG	ACAGCACGGAGAAATAGACACGTCTCACACCG	GTTTGGAGACGCATTTCCGATACACCGAAGC	ACAGCACGGAGAAATAGACACGTCTCACACCG TGGTACAGAGGACATCTCCG GTTTGGAGACGCATTTCCGATACACCGAAGC
CD70	CATCTGCGTATCCATCAAGA	ACAGCACGGAGAAATAGACACGTCTCACACCG	GTTTGGAGACGCATTTCCGATACACCGAAGC	ACAGCACGGAGAAATAGACACGTCTCACACCG CATCTGCGTATCCATCAAGA GTTTGGAGACGCATTTCCGATACACCGAAGC
CD72	GCATCTAACCATCTAGGACA	ACAGCACGGAGAAATAGACACGTCTCACACCG	GTTTGGAGACGCATTTCCGATACACCGAAGC	ACAGCACGGAGAAATAGACACGTCTCACACCG GCATCTAACCATCTAGGACA GTTTGGAGACGCATTTCCGATACACCGAAGC
CD72	TGCTTTGTCCGCTAGTGCAG	ACAGCACGGAGAAATAGACACGTCTCACACCG	GTTTGGAGACGCATTTCCGATACACCGAAGC	ACAGCACGGAGAAATAGACACGTCTCACACCG TGCTTTGTCCGCTAGTGCAG GTTTGGAGACGCATTTCCGATACACCGAAGC
CD72	CAGAGCAACCAACTGCGACC	ACAGCACGGAGAAATAGACACGTCTCACACCG	GTTTGGAGACGCATTTCCGATACACCGAAGC	ACAGCACGGAGAAATAGACACGTCTCACACCG CAGAGCAACCAACTGCGACC GTTTGGAGACGCATTTCCGATACACCGAAGC
CD72	ACATCAGACAGGACACGAGA	ACAGCACGGAGAAATAGACACGTCTCACACCG	GTTTGGAGACGCATTTCCGATACACCGAAGC	ACAGCACGGAGAAATAGACACGTCTCACACCG ACATCAGACAGGACACGAGA GTTTGGAGACGCATTTCCGATACACCGAAGC
CD74	ACCTTTCTGGCTCTCTAGGG	ACAGCACGGAGAAATAGACACGTCTCACACCG	GTTTGGAGACGCATTTCCGATACACCGAAGC	ACAGCACGGAGAAATAGACACGTCTCACACCG ACCTTTCTGGCTCTCTAGGG GTTTGGAGACGCATTTCCGATACACCGAAGC
CD74	CTGGTACAGGAAGTAAGCAG	ACAGCACGGAGAAATAGACACGTCTCACACCG	GTTTGGAGACGCATTTCCGATACACCGAAGC	ACAGCACGGAGAAATAGACACGTCTCACACCG CTGGTACAGGAAGTAAGCAG GTTTGGAGACGCATTTCCGATACACCGAAGC
CD74	GGACATTGGACGCATCAGCA	ACAGCACGGAGAAATAGACACGTCTCACACCG	GTTTGGAGACGCATTTCCGATACACCGAAGC	ACAGCACGGAGAAATAGACACGTCTCACACCG GGACATTGGACGCATCAGCA GTTTGGAGACGCATTTCCGATACACCGAAGC
CD74	CAAGTACGGCAACATGACCC	ACAGCACGGAGAAATAGACACGTCTCACACCG	GTTTGGAGACGCATTTCCGATACACCGAAGC	ACAGCACGGAGAAATAGACACGTCTCACACCG CAAGTACGGCAACATGACCC GTTTGGAGACGCATTTCCGATACACCGAAGC
CD79A	AGGCGTATGACAAGAAGAGG	ACAGCACGGAGAAATAGACACGTCTCACACCG	GTTTGGAGACGCATTTCCGATACACCGAAGC	ACAGCACGGAGAAATAGACACGTCTCACACCG AGGCGTATGACAAGAAGAGG GTTTGGAGACGCATTTCCGATACACCGAAGC
CD79A	CCTGACGGTGAACTTGGGCG	ACAGCACGGAGAAATAGACACGTCTCACACCG	GTTTGGAGACGCATTTCCGATACACCGAAGC	ACAGCACGGAGAAATAGACACGTCTCACACCG CCTGACGGTGAACTTGGGCG GTTTGGAGACGCATTTCCGATACACCGAAGC
CD79A	CCTACTCACTGCGCACGCGG	ACAGCACGGAGAAATAGACACGTCTCACACCG	GTTTGGAGACGCATTTCCGATACACCGAAGC	ACAGCACGGAGAAATAGACACGTCTCACACCG CCTACTCACTGCGCACGCGG GTTTGGAGACGCATTTCCGATACACCGAAGC
CD79A	GATGTGGGCAACCTCCACAT	ACAGCACGGAGAAATAGACACGTCTCACACCG	GTTTGGAGACGCATTTCCGATACACCGAAGC	ACAGCACGGAGAAATAGACACGTCTCACACCG GATGTGGGCAACCTCCACAT GTTTGGAGACGCATTTCCGATACACCGAAGC
CD79B	AGACAGCACCAGTGTGGCCA	ACAGCACGGAGAAATAGACACGTCTCACACCG	GTTTGGAGACGCATTTCCGATACACCGAAGC	ACAGCACGGAGAAATAGACACGTCTCACACCG AGACAGCACCAGTGTGGCCA GTTTGGAGACGCATTTCCGATACACCGAAGC
CD79B	GTAGCAGTGAAACTTCACCA	ACAGCACGGAGAAATAGACACGTCTCACACCG	GTTTGGAGACGCATTTCCGATACACCGAAGC	ACAGCACGGAGAAATAGACACGTCTCACACCG GTAGCAGTGAAACTTCACCA GTTTGGAGACGCATTTCCGATACACCGAAGC
CD79B	CGTTGGACCAACTGAAGCGG	ACAGCACGGAGAAATAGACACGTCTCACACCG	GTTTGGAGACGCATTTCCGATACACCGAAGC	ACAGCACGGAGAAATAGACACGTCTCACACCG CGTTGGACCAACTGAAGCGG GTTTGGAGACGCATTTCCGATACACCGAAGC
CD79B	GACATAGTGACTCTTCGGAC	ACAGCACGGAGAAATAGACACGTCTCACACCG	GTTTGGAGACGCATTTCCGATACACCGAAGC	ACAGCACGGAGAAATAGACACGTCTCACACCG GACATAGTGACTCTTCGGAC GTTTGGAGACGCATTTCCGATACACCGAAGC
CD80	AGAAGAATGAGCCTTGGACA	ACAGCACGGAGAAATAGACACGTCTCACACCG	GTTTGGAGACGCATTTCCGATACACCGAAGC	ACAGCACGGAGAAATAGACACGTCTCACACCG AGAAGAATGAGCCTTGGACA GTTTGGAGACGCATTTCCGATACACCGAAGC
CD80	CGACACAGCTGTATGTGCCC	ACAGCACGGAGAAATAGACACGTCTCACACCG	GTTTGGAGACGCATTTCCGATACACCGAAGC	ACAGCACGGAGAAATAGACACGTCTCACACCG CGACACAGCTGTATGTGCCC GTTTGGAGACGCATTTCCGATACACCGAAGC
CD80	CGTGTCAGAGGACTTCACCT	ACAGCACGGAGAAATAGACACGTCTCACACCG	GTTTGGAGACGCATTTCCGATACACCGAAGC	ACAGCACGGAGAAATAGACACGTCTCACACCG CGTGTCAGAGGACTTCACCT GTTTGGAGACGCATTTCCGATACACCGAAGC
CD80	AGTGTGTTCTTGCTATCAGG	ACAGCACGGAGAAATAGACACGTCTCACACCG	GTTTGGAGACGCATTTCCGATACACCGAAGC	ACAGCACGGAGAAATAGACACGTCTCACACCG AGTGTGTTCTTGCTATCAGG GTTTGGAGACGCATTTCCGATACACCGAAGC
CD86	GATAAGGATTGCCAAGCCCA	ACAGCACGGAGAAATAGACACGTCTCACACCG	GTTTGGAGACGCATTTCCGATACACCGAAGC	ACAGCACGGAGAAATAGACACGTCTCACACCG GATAAGGATTGCCAAGCCCA GTTTGGAGACGCATTTCCGATACACCGAAGC
CD86	TCTGCCGTGCCCATTTACAA	ACAGCACGGAGAAATAGACACGTCTCACACCG	GTTTGGAGACGCATTTCCGATACACCGAAGC	ACAGCACGGAGAAATAGACACGTCTCACACCG TCTGCCGTGCCCATTTACAA GTTTGGAGACGCATTTCCGATACACCGAAGC
CD86	CATCCGGGAATGAAAGAGAG	ACAGCACGGAGAAATAGACACGTCTCACACCG	GTTTGGAGACGCATTTCCGATACACCGAAGC	ACAGCACGGAGAAATAGACACGTCTCACACCG CATCCGGGAATGAAAGAGAG GTTTGGAGACGCATTTCCGATACACCGAAGC
CD86	TGATGAGCAGCATCACAAGG	ACAGCACGGAGAAATAGACACGTCTCACACCG	GTTTGGAGACGCATTTCCGATACACCGAAGC	ACAGCACGGAGAAATAGACACGTCTCACACCG TGATGAGCAGCATCACAAGG GTTTGGAGACGCATTTCCGATACACCGAAGC
CD9	TGTACCATGCCGGTCAAAGG	ACAGCACGGAGAAATAGACACGTCTCACACCG	GTTTGGAGACGCATTTCCGATACACCGAAGC	ACAGCACGGAGAAATAGACACGTCTCACACCG TGTACCATGCCGGTCAAAGG GTTTGGAGACGCATTTCCGATACACCGAAGC
CD9	CACCTGTGTAGAAACTGGAA	ACAGCACGGAGAAATAGACACGTCTCACACCG	GTTTGGAGACGCATTTCCGATACACCGAAGC	ACAGCACGGAGAAATAGACACGTCTCACACCG CACCTGTGTAGAAACTGGAA GTTTGGAGACGCATTTCCGATACACCGAAGC
CD9	GAAACCAACCAGCATCATGA	ACAGCACGGAGAAATAGACACGTCTCACACCG	GTTTGGAGACGCATTTCCGATACACCGAAGC	ACAGCACGGAGAAATAGACACGTCTCACACCG GAAACCAACCAGCATCATGA GTTTGGAGACGCATTTCCGATACACCGAAGC
CD9	CAATGGCGAATATCACCAAG	ACAGCACGGAGAAATAGACACGTCTCACACCG	GTTTGGAGACGCATTTCCGATACACCGAAGC	ACAGCACGGAGAAATAGACACGTCTCACACCG CAATGGCGAATATCACCAAG GTTTGGAGACGCATTTCCGATACACCGAAGC
CDC27	GCAGAACGACTATATGCAGA	ACAGCACGGAGAAATAGACACGTCTCACACCG	GTTTGGAGACGCATTTCCGATACACCGAAGC	ACAGCACGGAGAAATAGACACGTCTCACACCG GCAGAACGACTATATGCAGA GTTTGGAGACGCATTTCCGATACACCGAAGC
CDC27	CTGTTACTACCGCTCAGGAA	ACAGCACGGAGAAATAGACACGTCTCACACCG	GTTTGGAGACGCATTTCCGATACACCGAAGC	ACAGCACGGAGAAATAGACACGTCTCACACCG CTGTTACTACCGCTCAGGAA GTTTGGAGACGCATTTCCGATACACCGAAGC
CDC27	AATCTCCAAACTCAGTGACA	ACAGCACGGAGAAATAGACACGTCTCACACCG	GTTTGGAGACGCATTTCCGATACACCGAAGC	ACAGCACGGAGAAATAGACACGTCTCACACCG AATCTCCAAACTCAGTGACA GTTTGGAGACGCATTTCCGATACACCGAAGC
CDC27	ACGATTCAAAGGGAGACCAG	ACAGCACGGAGAAATAGACACGTCTCACACCG	GTTTGGAGACGCATTTCCGATACACCGAAGC	ACAGCACGGAGAAATAGACACGTCTCACACCG ACGATTCAAAGGGAGACCAG GTTTGGAGACGCATTTCCGATACACCGAAGC
CDCP1	GGTTCTCAGTCGCACTGCTG	ACAGCACGGAGAAATAGACACGTCTCACACCG	GTTTGGAGACGCATTTCCGATACACCGAAGC	ACAGCACGGAGAAATAGACACGTCTCACACCG GGTTCTCAGTCGCACTGCTG GTTTGGAGACGCATTTCCGATACACCGAAGC
CDCP1	ACTGTGACGCCACTTCTCTG	ACAGCACGGAGAAATAGACACGTCTCACACCG	GTTTGGAGACGCATTTCCGATACACCGAAGC	ACAGCACGGAGAAATAGACACGTCTCACACCG ACTGTGACGCCACTTCTCTG GTTTGGAGACGCATTTCCGATACACCGAAGC
CDCP1	TCCCGGATCAAGATGCAAGA	ACAGCACGGAGAAATAGACACGTCTCACACCG	GTTTGGAGACGCATTTCCGATACACCGAAGC	ACAGCACGGAGAAATAGACACGTCTCACACCG TCCCGGATCAAGATGCAAGA GTTTGGAGACGCATTTCCGATACACCGAAGC
CDCP1	AGGCTCCACCACCAACCCAG	ACAGCACGGAGAAATAGACACGTCTCACACCG	GTTTGGAGACGCATTTCCGATACACCGAAGC	ACAGCACGGAGAAATAGACACGTCTCACACCG AGGCTCCACCACCAACCCAG GTTTGGAGACGCATTTCCGATACACCGAAGC
CECR2	GAGCGAGCAGAAGTGCGCGA	ACAGCACGGAGAAATAGACACGTCTCACACCG	GTTTGGAGACGCATTTCCGATACACCGAAGC	ACAGCACGGAGAAATAGACACGTCTCACACCG GAGCGAGCAGAAGTGCGCGA GTTTGGAGACGCATTTCCGATACACCGAAGC
CECR2	CATCAAGCCGGTAATCACAG	ACAGCACGGAGAAATAGACACGTCTCACACCG	GTTTGGAGACGCATTTCCGATACACCGAAGC	ACAGCACGGAGAAATAGACACGTCTCACACCG CATCAAGCCGGTAATCACAG GTTTGGAGACGCATTTCCGATACACCGAAGC
CECR2	AAGAAGACCCAGTACAAGGA	ACAGCACGGAGAAATAGACACGTCTCACACCG	GTTTGGAGACGCATTTCCGATACACCGAAGC	ACAGCACGGAGAAATAGACACGTCTCACACCG AAGAAGACCCAGTACAAGGA GTTTGGAGACGCATTTCCGATACACCGAAGC
CECR2	TACAGGAGGAGATTATATCC	ACAGCACGGAGAAATAGACACGTCTCACACCG	GTTTGGAGACGCATTTCCGATACACCGAAGC	ACAGCACGGAGAAATAGACACGTCTCACACCG TACAGGAGGAGATTATATCC GTTTGGAGACGCATTTCCGATACACCGAAGC
CELF2	CTGTCCGACAAACATCTTAA	ACAGCACGGAGAAATAGACACGTCTCACACCG	GTTTGGAGACGCATTTCCGATACACCGAAGC	ACAGCACGGAGAAATAGACACGTCTCACACCG CTGTCCGACAAACATCTTAA GTTTGGAGACGCATTTCCGATACACCGAAGC
CELF2	CAGATGATACAGTACCTCCA	ACAGCACGGAGAAATAGACACGTCTCACACCG	GTTTGGAGACGCATTTCCGATACACCGAAGC	ACAGCACGGAGAAATAGACACGTCTCACACCG CAGATGATACAGTACCTCCA GTTTGGAGACGCATTTCCGATACACCGAAGC
CELF2	GAAGTTTGCTGACACTCAGA	ACAGCACGGAGAAATAGACACGTCTCACACCG	GTTTGGAGACGCATTTCCGATACACCGAAGC	ACAGCACGGAGAAATAGACACGTCTCACACCG GAAGTTTGCTGACACTCAGA GTTTGGAGACGCATTTCCGATACACCGAAGC
CELF2	GTCTAGCACAAGCAGTGCCC	ACAGCACGGAGAAATAGACACGTCTCACACCG	GTTTGGAGACGCATTTCCGATACACCGAAGC	ACAGCACGGAGAAATAGACACGTCTCACACCG GTCTAGCACAAGCAGTGCCC GTTTGGAGACGCATTTCCGATACACCGAAGC
CERKL	ACCGCGTCACCATGTTCCGG	ACAGCACGGAGAAATAGACACGTCTCACACCG	GTTTGGAGACGCATTTCCGATACACCGAAGC	ACAGCACGGAGAAATAGACACGTCTCACACCG ACCGCGTCACCATGTTCCGG GTTTGGAGACGCATTTCCGATACACCGAAGC
CERKL	CAAACTAAAGGACTCCACGC	ACAGCACGGAGAAATAGACACGTCTCACACCG	GTTTGGAGACGCATTTCCGATACACCGAAGC	ACAGCACGGAGAAATAGACACGTCTCACACCG CAAACTAAAGGACTCCACGC GTTTGGAGACGCATTTCCGATACACCGAAGC
CERKL	ATGCCCGCAAGCTTCAGCAG	ACAGCACGGAGAAATAGACACGTCTCACACCG	GTTTGGAGACGCATTTCCGATACACCGAAGC	ACAGCACGGAGAAATAGACACGTCTCACACCG ATGCCCGCAAGCTTCAGCAG GTTTGGAGACGCATTTCCGATACACCGAAGC
CERKL	ACATTCGTCAAGCAGAGACA	ACAGCACGGAGAAATAGACACGTCTCACACCG	GTTTGGAGACGCATTTCCGATACACCGAAGC	ACAGCACGGAGAAATAGACACGTCTCACACCG ACATTCGTCAAGCAGAGACA GTTTGGAGACGCATTTCCGATACACCGAAGC
CHD4	CCTCACTGCCCGCTGAGCAG	ACAGCACGGAGAAATAGACACGTCTCACACCG	GTTTGGAGACGCATTTCCGATACACCGAAGC	ACAGCACGGAGAAATAGACACGTCTCACACCG CCTCACTGCCCGCTGAGCAG GTTTGGAGACGCATTTCCGATACACCGAAGC
CHD4	AAATGAGGAAGACCCAGACG	ACAGCACGGAGAAATAGACACGTCTCACACCG	GTTTGGAGACGCATTTCCGATACACCGAAGC	ACAGCACGGAGAAATAGACACGTCTCACACCG AAATGAGGAAGACCCAGACG GTTTGGAGACGCATTTCCGATACACCGAAGC
CHD4	GAAGAGCAAATCCAAGCGGA	ACAGCACGGAGAAATAGACACGTCTCACACCG	GTTTGGAGACGCATTTCCGATACACCGAAGC	ACAGCACGGAGAAATAGACACGTCTCACACCG GAAGAGCAAATCCAAGCGGA GTTTGGAGACGCATTTCCGATACACCGAAGC
CHD4	CGACCATGTGTTCTCAGAGG	ACAGCACGGAGAAATAGACACGTCTCACACCG	GTTTGGAGACGCATTTCCGATACACCGAAGC	ACAGCACGGAGAAATAGACACGTCTCACACCG CGACCATGTGTTCTCAGAGG GTTTGGAGACGCATTTCCGATACACCGAAGC
CIC	GCTACTGACCGAACATGCCG	ACAGCACGGAGAAATAGACACGTCTCACACCG	GTTTGGAGACGCATTTCCGATACACCGAAGC	ACAGCACGGAGAAATAGACACGTCTCACACCG GCTACTGACCGAACATGCCG GTTTGGAGACGCATTTCCGATACACCGAAGC
CIC	GGCCTCACTAGGCTGCACAG	ACAGCACGGAGAAATAGACACGTCTCACACCG	GTTTGGAGACGCATTTCCGATACACCGAAGC	ACAGCACGGAGAAATAGACACGTCTCACACCG GGCCTCACTAGGCTGCACAG GTTTGGAGACGCATTTCCGATACACCGAAGC
CIC	CTCATGAGCAGCCACCAGGA	ACAGCACGGAGAAATAGACACGTCTCACACCG	GTTTGGAGACGCATTTCCGATACACCGAAGC	ACAGCACGGAGAAATAGACACGTCTCACACCG CTCATGAGCAGCCACCAGGA GTTTGGAGACGCATTTCCGATACACCGAAGC
CIC	TGGGTGCGGCGCTTTCCAGG	ACAGCACGGAGAAATAGACACGTCTCACACCG	GTTTGGAGACGCATTTCCGATACACCGAAGC	ACAGCACGGAGAAATAGACACGTCTCACACCG TGGGTGCGGCGCTTTCCAGG GTTTGGAGACGCATTTCCGATACACCGAAGC
CIITA	GAGGAGATCGAACTCAGCTC	ACAGCACGGAGAAATAGACACGTCTCACACCG	GTTTGGAGACGCATTTCCGATACACCGAAGC	ACAGCACGGAGAAATAGACACGTCTCACACCG GAGGAGATCGAACTCAGCTC GTTTGGAGACGCATTTCCGATACACCGAAGC
CIITA	ACTGGATGAAGAGACCCGGG	ACAGCACGGAGAAATAGACACGTCTCACACCG	GTTTGGAGACGCATTTCCGATACACCGAAGC	ACAGCACGGAGAAATAGACACGTCTCACACCG ACTGGATGAAGAGACCCGGG GTTTGGAGACGCATTTCCGATACACCGAAGC
CIITA	ATGCTATGGACTCAAAGCAC	ACAGCACGGAGAAATAGACACGTCTCACACCG	GTTTGGAGACGCATTTCCGATACACCGAAGC	ACAGCACGGAGAAATAGACACGTCTCACACCG ATGCTATGGACTCAAAGCAC GTTTGGAGACGCATTTCCGATACACCGAAGC
CIITA	GTTCAGTGAGGTCCTAGAGG	ACAGCACGGAGAAATAGACACGTCTCACACCG	GTTTGGAGACGCATTTCCGATACACCGAAGC	ACAGCACGGAGAAATAGACACGTCTCACACCG GTTCAGTGAGGTCCTAGAGG GTTTGGAGACGCATTTCCGATACACCGAAGC
CISH	CTGTGGAGCAAATTGGGCGG	ACAGCACGGAGAAATAGACACGTCTCACACCG	GTTTGGAGACGCATTTCCGATACACCGAAGC	ACAGCACGGAGAAATAGACACGTCTCACACCG CTGTGGAGCAAATTGGGCGG GTTTGGAGACGCATTTCCGATACACCGAAGC
CISH	GAGACTCACCAGATTCCCGA	ACAGCACGGAGAAATAGACACGTCTCACACCG	GTTTGGAGACGCATTTCCGATACACCGAAGC	ACAGCACGGAGAAATAGACACGTCTCACACCG GAGACTCACCAGATTCCCGA GTTTGGAGACGCATTTCCGATACACCGAAGC
CISH	GCACCTACAGAAGATGCCGG	ACAGCACGGAGAAATAGACACGTCTCACACCG	GTTTGGAGACGCATTTCCGATACACCGAAGC	ACAGCACGGAGAAATAGACACGTCTCACACCG GCACCTACAGAAGATGCCGG GTTTGGAGACGCATTTCCGATACACCGAAGC
CISH	ATCTTGCTTAGACATAGGCA	ACAGCACGGAGAAATAGACACGTCTCACACCG	GTTTGGAGACGCATTTCCGATACACCGAAGC	ACAGCACGGAGAAATAGACACGTCTCACACCG ATCTTGCTTAGACATAGGCA GTTTGGAGACGCATTTCCGATACACCGAAGC
CKB	GAGCTCGGCGTACAGCTCCG	ACAGCACGGAGAAATAGACACGTCTCACACCG	GTTTGGAGACGCATTTCCGATACACCGAAGC	ACAGCACGGAGAAATAGACACGTCTCACACCG GAGCTCGGCGTACAGCTCCG GTTTGGAGACGCATTTCCGATACACCGAAGC
CKB	CAGGGAACTCATCCTCGGCC	ACAGCACGGAGAAATAGACACGTCTCACACCG	GTTTGGAGACGCATTTCCGATACACCGAAGC	ACAGCACGGAGAAATAGACACGTCTCACACCG CAGGGAACTCATCCTCGGCC GTTTGGAGACGCATTTCCGATACACCGAAGC
CKB	GCGCCGCGCCATCGAGAAGC	ACAGCACGGAGAAATAGACACGTCTCACACCG	GTTTGGAGACGCATTTCCGATACACCGAAGC	ACAGCACGGAGAAATAGACACGTCTCACACCG GCGCCGCGCCATCGAGAAGC GTTTGGAGACGCATTTCCGATACACCGAAGC
CKB	CGCGCTCAAGAGCATGACTG	ACAGCACGGAGAAATAGACACGTCTCACACCG	GTTTGGAGACGCATTTCCGATACACCGAAGC	ACAGCACGGAGAAATAGACACGTCTCACACCG CGCGCTCAAGAGCATGACTG GTTTGGAGACGCATTTCCGATACACCGAAGC
CLEC10A	TTCGGACACGGACTGGGAGG	ACAGCACGGAGAAATAGACACGTCTCACACCG	GTTTGGAGACGCATTTCCGATACACCGAAGC	ACAGCACGGAGAAATAGACACGTCTCACACCG TTCGGACACGGACTGGGAGG GTTTGGAGACGCATTTCCGATACACCGAAGC
CLEC10A	TGTGCCCACATCACTACAGG	ACAGCACGGAGAAATAGACACGTCTCACACCG	GTTTGGAGACGCATTTCCGATACACCGAAGC	ACAGCACGGAGAAATAGACACGTCTCACACCG TGTGCCCACATCACTACAGG GTTTGGAGACGCATTTCCGATACACCGAAGC
CLEC10A	TCTGCCAGAGAACCTTCCGC	ACAGCACGGAGAAATAGACACGTCTCACACCG	GTTTGGAGACGCATTTCCGATACACCGAAGC	ACAGCACGGAGAAATAGACACGTCTCACACCG TCTGCCAGAGAACCTTCCGC GTTTGGAGACGCATTTCCGATACACCGAAGC
CLEC10A	CTGTGAGATGAAGCTGGCCA	ACAGCACGGAGAAATAGACACGTCTCACACCG	GTTTGGAGACGCATTTCCGATACACCGAAGC	ACAGCACGGAGAAATAGACACGTCTCACACCG CTGTGAGATGAAGCTGGCCA GTTTGGAGACGCATTTCCGATACACCGAAGC
CLEC12A	CAGAAGTCTGACAAATGTGG	ACAGCACGGAGAAATAGACACGTCTCACACCG	GTTTGGAGACGCATTTCCGATACACCGAAGC	ACAGCACGGAGAAATAGACACGTCTCACACCG CAGAAGTCTGACAAATGTGG GTTTGGAGACGCATTTCCGATACACCGAAGC
CLEC12A	CTGTGAATGGGAAGCATCGG	ACAGCACGGAGAAATAGACACGTCTCACACCG	GTTTGGAGACGCATTTCCGATACACCGAAGC	ACAGCACGGAGAAATAGACACGTCTCACACCG CTGTGAATGGGAAGCATCGG GTTTGGAGACGCATTTCCGATACACCGAAGC
CLEC12A	GAATCAATTGCAAAGGGCCA	ACAGCACGGAGAAATAGACACGTCTCACACCG	GTTTGGAGACGCATTTCCGATACACCGAAGC	ACAGCACGGAGAAATAGACACGTCTCACACCG GAATCAATTGCAAAGGGCCA GTTTGGAGACGCATTTCCGATACACCGAAGC
CLEC12A	CATGTCCAAAGGGTTCAGAA	ACAGCACGGAGAAATAGACACGTCTCACACCG	GTTTGGAGACGCATTTCCGATACACCGAAGC	ACAGCACGGAGAAATAGACACGTCTCACACCG CATGTCCAAAGGGTTCAGAA GTTTGGAGACGCATTTCCGATACACCGAAGC
CLEC12B	AGGACTCTGCAAGAGTGAGG	ACAGCACGGAGAAATAGACACGTCTCACACCG	GTTTGGAGACGCATTTCCGATACACCGAAGC	ACAGCACGGAGAAATAGACACGTCTCACACCG AGGACTCTGCAAGAGTGAGG GTTTGGAGACGCATTTCCGATACACCGAAGC
CLEC12B	TGTTACCAGCACCAAACAGA	ACAGCACGGAGAAATAGACACGTCTCACACCG	GTTTGGAGACGCATTTCCGATACACCGAAGC	ACAGCACGGAGAAATAGACACGTCTCACACCG TGTTACCAGCACCAAACAGA GTTTGGAGACGCATTTCCGATACACCGAAGC
CLEC12B	CTCCAGAAAGAGTCTGACGG	ACAGCACGGAGAAATAGACACGTCTCACACCG	GTTTGGAGACGCATTTCCGATACACCGAAGC	ACAGCACGGAGAAATAGACACGTCTCACACCG CTCCAGAAAGAGTCTGACGG GTTTGGAGACGCATTTCCGATACACCGAAGC
CLEC12B	CTTGTCCCAAGACATGGCAA	ACAGCACGGAGAAATAGACACGTCTCACACCG	GTTTGGAGACGCATTTCCGATACACCGAAGC	ACAGCACGGAGAAATAGACACGTCTCACACCG CTTGTCCCAAGACATGGCAA GTTTGGAGACGCATTTCCGATACACCGAAGC
CLEC1A	GGCCAAATACAGCAGCACAA	ACAGCACGGAGAAATAGACACGTCTCACACCG	GTTTGGAGACGCATTTCCGATACACCGAAGC	ACAGCACGGAGAAATAGACACGTCTCACACCG GGCCAAATACAGCAGCACAA GTTTGGAGACGCATTTCCGATACACCGAAGC
CLEC1A	AACGAGCAGCACCAAACACA	ACAGCACGGAGAAATAGACACGTCTCACACCG	GTTTGGAGACGCATTTCCGATACACCGAAGC	ACAGCACGGAGAAATAGACACGTCTCACACCG AACGAGCAGCACCAAACACA GTTTGGAGACGCATTTCCGATACACCGAAGC
CLEC1A	GCAAGACAGCATCACTGAAA	ACAGCACGGAGAAATAGACACGTCTCACACCG	GTTTGGAGACGCATTTCCGATACACCGAAGC	ACAGCACGGAGAAATAGACACGTCTCACACCG GCAAGACAGCATCACTGAAA GTTTGGAGACGCATTTCCGATACACCGAAGC
CLEC1A	GGGCTCTCCCGCAATGGCAG	ACAGCACGGAGAAATAGACACGTCTCACACCG	GTTTGGAGACGCATTTCCGATACACCGAAGC	ACAGCACGGAGAAATAGACACGTCTCACACCG GGGCTCTCCCGCAATGGCAG GTTTGGAGACGCATTTCCGATACACCGAAGC
CLEC2D	TGTGGGACTAAGCATAGGTA	ACAGCACGGAGAAATAGACACGTCTCACACCG	GTTTGGAGACGCATTTCCGATACACCGAAGC	ACAGCACGGAGAAATAGACACGTCTCACACCG TGTGGGACTAAGCATAGGTA GTTTGGAGACGCATTTCCGATACACCGAAGC
CLEC2D	TAGTCCCACAGGCAGCCCGC	ACAGCACGGAGAAATAGACACGTCTCACACCG	GTTTGGAGACGCATTTCCGATACACCGAAGC	ACAGCACGGAGAAATAGACACGTCTCACACCG TAGTCCCACAGGCAGCCCGC GTTTGGAGACGCATTTCCGATACACCGAAGC
CLEC2D	AGGCAAATCTTTCCTCTCCC	ACAGCACGGAGAAATAGACACGTCTCACACCG	GTTTGGAGACGCATTTCCGATACACCGAAGC	ACAGCACGGAGAAATAGACACGTCTCACACCG AGGCAAATCTTTCCTCTCCC GTTTGGAGACGCATTTCCGATACACCGAAGC
CLEC2D	TTTGCCTACCTGAACAACAA	ACAGCACGGAGAAATAGACACGTCTCACACCG	GTTTGGAGACGCATTTCCGATACACCGAAGC	ACAGCACGGAGAAATAGACACGTCTCACACCG TTTGCCTACCTGAACAACAA GTTTGGAGACGCATTTCCGATACACCGAAGC
CLEC3B	ACTCTGCAATGACCTGGGAC	ACAGCACGGAGAAATAGACACGTCTCACACCG	GTTTGGAGACGCATTTCCGATACACCGAAGC	ACAGCACGGAGAAATAGACACGTCTCACACCG ACTCTGCAATGACCTGGGAC GTTTGGAGACGCATTTCCGATACACCGAAGC
CLEC3B	TGCAGAGTCACCCACTCCCA	ACAGCACGGAGAAATAGACACGTCTCACACCG	GTTTGGAGACGCATTTCCGATACACCGAAGC	ACAGCACGGAGAAATAGACACGTCTCACACCG TGCAGAGTCACCCACTCCCA GTTTGGAGACGCATTTCCGATACACCGAAGC
CLEC3B	TGTTCGAGGAACTCAAGAAC	ACAGCACGGAGAAATAGACACGTCTCACACCG	GTTTGGAGACGCATTTCCGATACACCGAAGC	ACAGCACGGAGAAATAGACACGTCTCACACCG TGTTCGAGGAACTCAAGAAC GTTTGGAGACGCATTTCCGATACACCGAAGC
CLEC3B	GAGATCACGACGCAACCCGA	ACAGCACGGAGAAATAGACACGTCTCACACCG	GTTTGGAGACGCATTTCCGATACACCGAAGC	ACAGCACGGAGAAATAGACACGTCTCACACCG GAGATCACGACGCAACCCGA GTTTGGAGACGCATTTCCGATACACCGAAGC
CLEC4A	TTACCGTTGGAAGACTGGAT	ACAGCACGGAGAAATAGACACGTCTCACACCG	GTTTGGAGACGCATTTCCGATACACCGAAGC	ACAGCACGGAGAAATAGACACGTCTCACACCG TTACCGTTGGAAGACTGGAT GTTTGGAGACGCATTTCCGATACACCGAAGC
CLEC4A	TACCGTTGGAAGACTGGATG	ACAGCACGGAGAAATAGACACGTCTCACACCG	GTTTGGAGACGCATTTCCGATACACCGAAGC	ACAGCACGGAGAAATAGACACGTCTCACACCG TACCGTTGGAAGACTGGATG GTTTGGAGACGCATTTCCGATACACCGAAGC
CLEC4A	CACAAAAAGTGTTTCACCCA	ACAGCACGGAGAAATAGACACGTCTCACACCG	GTTTGGAGACGCATTTCCGATACACCGAAGC	ACAGCACGGAGAAATAGACACGTCTCACACCG CACAAAAAGTGTTTCACCCA GTTTGGAGACGCATTTCCGATACACCGAAGC
CLEC4A	CGGCATATACCTGCTCTTCC	ACAGCACGGAGAAATAGACACGTCTCACACCG	GTTTGGAGACGCATTTCCGATACACCGAAGC	ACAGCACGGAGAAATAGACACGTCTCACACCG CGGCATATACCTGCTCTTCC GTTTGGAGACGCATTTCCGATACACCGAAGC
CLEC4D	GCAAGCACTAAGGAACGAGA	ACAGCACGGAGAAATAGACACGTCTCACACCG	GTTTGGAGACGCATTTCCGATACACCGAAGC	ACAGCACGGAGAAATAGACACGTCTCACACCG GCAAGCACTAAGGAACGAGA GTTTGGAGACGCATTTCCGATACACCGAAGC
CLEC4D	GAGAGTAACGTGCATCCGAG	ACAGCACGGAGAAATAGACACGTCTCACACCG	GTTTGGAGACGCATTTCCGATACACCGAAGC	ACAGCACGGAGAAATAGACACGTCTCACACCG GAGAGTAACGTGCATCCGAG GTTTGGAGACGCATTTCCGATACACCGAAGC
CLEC4D	GAGAGCGAGAGGAACTGCTC	ACAGCACGGAGAAATAGACACGTCTCACACCG	GTTTGGAGACGCATTTCCGATACACCGAAGC	ACAGCACGGAGAAATAGACACGTCTCACACCG GAGAGCGAGAGGAACTGCTC GTTTGGAGACGCATTTCCGATACACCGAAGC
CLEC4D	ATGTGGAAGGCCAATGGCAG	ACAGCACGGAGAAATAGACACGTCTCACACCG	GTTTGGAGACGCATTTCCGATACACCGAAGC	ACAGCACGGAGAAATAGACACGTCTCACACCG ATGTGGAAGGCCAATGGCAG GTTTGGAGACGCATTTCCGATACACCGAAGC
CLEC4E	TCGCCTGCATCCCACCACAC	ACAGCACGGAGAAATAGACACGTCTCACACCG	GTTTGGAGACGCATTTCCGATACACCGAAGC	ACAGCACGGAGAAATAGACACGTCTCACACCG TCGCCTGCATCCCACCACAC GTTTGGAGACGCATTTCCGATACACCGAAGC
CLEC4E	GCTCTCCTGGACGATAGCCG	ACAGCACGGAGAAATAGACACGTCTCACACCG	GTTTGGAGACGCATTTCCGATACACCGAAGC	ACAGCACGGAGAAATAGACACGTCTCACACCG GCTCTCCTGGACGATAGCCG GTTTGGAGACGCATTTCCGATACACCGAAGC
CLEC4E	TCTCTACGACAACCTTGACC	ACAGCACGGAGAAATAGACACGTCTCACACCG	GTTTGGAGACGCATTTCCGATACACCGAAGC	ACAGCACGGAGAAATAGACACGTCTCACACCG TCTCTACGACAACCTTGACC GTTTGGAGACGCATTTCCGATACACCGAAGC
CLEC4E	TGGTGGAGGGTCAGTGGCAA	ACAGCACGGAGAAATAGACACGTCTCACACCG	GTTTGGAGACGCATTTCCGATACACCGAAGC	ACAGCACGGAGAAATAGACACGTCTCACACCG TGGTGGAGGGTCAGTGGCAA GTTTGGAGACGCATTTCCGATACACCGAAGC
CLEC6A	ATACACCTCAACAATGGTGC	ACAGCACGGAGAAATAGACACGTCTCACACCG	GTTTGGAGACGCATTTCCGATACACCGAAGC	ACAGCACGGAGAAATAGACACGTCTCACACCG ATACACCTCAACAATGGTGC GTTTGGAGACGCATTTCCGATACACCGAAGC
CLEC6A	GTGCAGGAAAGACAATCCCA	ACAGCACGGAGAAATAGACACGTCTCACACCG	GTTTGGAGACGCATTTCCGATACACCGAAGC	ACAGCACGGAGAAATAGACACGTCTCACACCG GTGCAGGAAAGACAATCCCA GTTTGGAGACGCATTTCCGATACACCGAAGC
CLEC6A	CTGCTACCTCATTTCTACCA	ACAGCACGGAGAAATAGACACGTCTCACACCG	GTTTGGAGACGCATTTCCGATACACCGAAGC	ACAGCACGGAGAAATAGACACGTCTCACACCG CTGCTACCTCATTTCTACCA GTTTGGAGACGCATTTCCGATACACCGAAGC
CLEC6A	AAGGTAATGGCAAATGGCAA	ACAGCACGGAGAAATAGACACGTCTCACACCG	GTTTGGAGACGCATTTCCGATACACCGAAGC	ACAGCACGGAGAAATAGACACGTCTCACACCG AAGGTAATGGCAAATGGCAA GTTTGGAGACGCATTTCCGATACACCGAAGC
CLEC7A	ACCTTGGAGGCCCATTGCAG	ACAGCACGGAGAAATAGACACGTCTCACACCG	GTTTGGAGACGCATTTCCGATACACCGAAGC	ACAGCACGGAGAAATAGACACGTCTCACACCG ACCTTGGAGGCCCATTGCAG GTTTGGAGACGCATTTCCGATACACCGAAGC
CLEC7A	CAATTCAGGGAGAAATCCAG	ACAGCACGGAGAAATAGACACGTCTCACACCG	GTTTGGAGACGCATTTCCGATACACCGAAGC	ACAGCACGGAGAAATAGACACGTCTCACACCG CAATTCAGGGAGAAATCCAG GTTTGGAGACGCATTTCCGATACACCGAAGC
CLEC7A	CATGCATGATCCAATTAGGA	ACAGCACGGAGAAATAGACACGTCTCACACCG	GTTTGGAGACGCATTTCCGATACACCGAAGC	ACAGCACGGAGAAATAGACACGTCTCACACCG CATGCATGATCCAATTAGGA GTTTGGAGACGCATTTCCGATACACCGAAGC
CLEC7A	CTGTACCGGAACTTACGAGT	ACAGCACGGAGAAATAGACACGTCTCACACCG	GTTTGGAGACGCATTTCCGATACACCGAAGC	ACAGCACGGAGAAATAGACACGTCTCACACCG CTGTACCGGAACTTACGAGT GTTTGGAGACGCATTTCCGATACACCGAAGC
CLEC9A	GTGGGACATTCCTACCTCAG	ACAGCACGGAGAAATAGACACGTCTCACACCG	GTTTGGAGACGCATTTCCGATACACCGAAGC	ACAGCACGGAGAAATAGACACGTCTCACACCG GTGGGACATTCCTACCTCAG GTTTGGAGACGCATTTCCGATACACCGAAGC
CLEC9A	CAAGCCCATACAGACCACAC	ACAGCACGGAGAAATAGACACGTCTCACACCG	GTTTGGAGACGCATTTCCGATACACCGAAGC	ACAGCACGGAGAAATAGACACGTCTCACACCG CAAGCCCATACAGACCACAC GTTTGGAGACGCATTTCCGATACACCGAAGC
CLEC9A	CATTGGTGAACCTTACACAG	ACAGCACGGAGAAATAGACACGTCTCACACCG	GTTTGGAGACGCATTTCCGATACACCGAAGC	ACAGCACGGAGAAATAGACACGTCTCACACCG CATTGGTGAACCTTACACAG GTTTGGAGACGCATTTCCGATACACCGAAGC
CLEC9A	CCACACAACTGGATTCAGAA	ACAGCACGGAGAAATAGACACGTCTCACACCG	GTTTGGAGACGCATTTCCGATACACCGAAGC	ACAGCACGGAGAAATAGACACGTCTCACACCG CCACACAACTGGATTCAGAA GTTTGGAGACGCATTTCCGATACACCGAAGC
CLNK	ACTCACCTTTGGCACTGCTG	ACAGCACGGAGAAATAGACACGTCTCACACCG	GTTTGGAGACGCATTTCCGATACACCGAAGC	ACAGCACGGAGAAATAGACACGTCTCACACCG ACTCACCTTTGGCACTGCTG GTTTGGAGACGCATTTCCGATACACCGAAGC
CLNK	TTAGAGAAGGAACTTGGCTG	ACAGCACGGAGAAATAGACACGTCTCACACCG	GTTTGGAGACGCATTTCCGATACACCGAAGC	ACAGCACGGAGAAATAGACACGTCTCACACCG TTAGAGAAGGAACTTGGCTG GTTTGGAGACGCATTTCCGATACACCGAAGC
CLNK	TCTCCACTGAGAGACAAACC	ACAGCACGGAGAAATAGACACGTCTCACACCG	GTTTGGAGACGCATTTCCGATACACCGAAGC	ACAGCACGGAGAAATAGACACGTCTCACACCG TCTCCACTGAGAGACAAACC GTTTGGAGACGCATTTCCGATACACCGAAGC
CLNK	TCTTACCGAGGAGGTGGCAA	ACAGCACGGAGAAATAGACACGTCTCACACCG	GTTTGGAGACGCATTTCCGATACACCGAAGC	ACAGCACGGAGAAATAGACACGTCTCACACCG TCTTACCGAGGAGGTGGCAA GTTTGGAGACGCATTTCCGATACACCGAAGC
CLSTN3	GAACCCACCACTCTTTGCCT	ACAGCACGGAGAAATAGACACGTCTCACACCG	GTTTGGAGACGCATTTCCGATACACCGAAGC	ACAGCACGGAGAAATAGACACGTCTCACACCG GAACCCACCACTCTTTGCCT GTTTGGAGACGCATTTCCGATACACCGAAGC
CLSTN3	TGTGATCCTGGACAAGGCAA	ACAGCACGGAGAAATAGACACGTCTCACACCG	GTTTGGAGACGCATTTCCGATACACCGAAGC	ACAGCACGGAGAAATAGACACGTCTCACACCG TGTGATCCTGGACAAGGCAA GTTTGGAGACGCATTTCCGATACACCGAAGC
CLSTN3	CAGACGCTCCACAAAGACCG	ACAGCACGGAGAAATAGACACGTCTCACACCG	GTTTGGAGACGCATTTCCGATACACCGAAGC	ACAGCACGGAGAAATAGACACGTCTCACACCG CAGACGCTCCACAAAGACCG GTTTGGAGACGCATTTCCGATACACCGAAGC
CLSTN3	AGCGGCAGATGATGCTGAGG	ACAGCACGGAGAAATAGACACGTCTCACACCG	GTTTGGAGACGCATTTCCGATACACCGAAGC	ACAGCACGGAGAAATAGACACGTCTCACACCG AGCGGCAGATGATGCTGAGG GTTTGGAGACGCATTTCCGATACACCGAAGC
CMKLR1	GAAGAAAGCCAGGACCCAGA	ACAGCACGGAGAAATAGACACGTCTCACACCG	GTTTGGAGACGCATTTCCGATACACCGAAGC	ACAGCACGGAGAAATAGACACGTCTCACACCG GAAGAAAGCCAGGACCCAGA GTTTGGAGACGCATTTCCGATACACCGAAGC
CMKLR1	AGGCCAGGCGGATGCTGCGG	ACAGCACGGAGAAATAGACACGTCTCACACCG	GTTTGGAGACGCATTTCCGATACACCGAAGC	ACAGCACGGAGAAATAGACACGTCTCACACCG AGGCCAGGCGGATGCTGCGG GTTTGGAGACGCATTTCCGATACACCGAAGC
CMKLR1	GAACCACCGCAGCATCCGCC	ACAGCACGGAGAAATAGACACGTCTCACACCG	GTTTGGAGACGCATTTCCGATACACCGAAGC	ACAGCACGGAGAAATAGACACGTCTCACACCG GAACCACCGCAGCATCCGCC GTTTGGAGACGCATTTCCGATACACCGAAGC
CMKLR1	GATCACCACCAGGAAGACCG	ACAGCACGGAGAAATAGACACGTCTCACACCG	GTTTGGAGACGCATTTCCGATACACCGAAGC	ACAGCACGGAGAAATAGACACGTCTCACACCG GATCACCACCAGGAAGACCG GTTTGGAGACGCATTTCCGATACACCGAAGC
CMTM4	GTACCAACCCACCACCGAGC	ACAGCACGGAGAAATAGACACGTCTCACACCG	GTTTGGAGACGCATTTCCGATACACCGAAGC	ACAGCACGGAGAAATAGACACGTCTCACACCG GTACCAACCCACCACCGAGC GTTTGGAGACGCATTTCCGATACACCGAAGC
CMTM4	AGAAGTAGAGGCCTTCGCAC	ACAGCACGGAGAAATAGACACGTCTCACACCG	GTTTGGAGACGCATTTCCGATACACCGAAGC	ACAGCACGGAGAAATAGACACGTCTCACACCG AGAAGTAGAGGCCTTCGCAC GTTTGGAGACGCATTTCCGATACACCGAAGC
CMTM4	CGGAGCGGAAATTGCTGCCG	ACAGCACGGAGAAATAGACACGTCTCACACCG	GTTTGGAGACGCATTTCCGATACACCGAAGC	ACAGCACGGAGAAATAGACACGTCTCACACCG CGGAGCGGAAATTGCTGCCG GTTTGGAGACGCATTTCCGATACACCGAAGC
CMTM4	GTTCTCATGTGTCCAGGCGC	ACAGCACGGAGAAATAGACACGTCTCACACCG	GTTTGGAGACGCATTTCCGATACACCGAAGC	ACAGCACGGAGAAATAGACACGTCTCACACCG GTTCTCATGTGTCCAGGCGC GTTTGGAGACGCATTTCCGATACACCGAAGC
CNBD1	GGCAAACTGTGAAGTGGAGG	ACAGCACGGAGAAATAGACACGTCTCACACCG	GTTTGGAGACGCATTTCCGATACACCGAAGC	ACAGCACGGAGAAATAGACACGTCTCACACCG GGCAAACTGTGAAGTGGAGG GTTTGGAGACGCATTTCCGATACACCGAAGC
CNBD1	CGTGGCAAACTGTGAAGTGG	ACAGCACGGAGAAATAGACACGTCTCACACCG	GTTTGGAGACGCATTTCCGATACACCGAAGC	ACAGCACGGAGAAATAGACACGTCTCACACCG CGTGGCAAACTGTGAAGTGG GTTTGGAGACGCATTTCCGATACACCGAAGC
CNBD1	CGCTCTTTAGTCCTCTAATG	ACAGCACGGAGAAATAGACACGTCTCACACCG	GTTTGGAGACGCATTTCCGATACACCGAAGC	ACAGCACGGAGAAATAGACACGTCTCACACCG CGCTCTTTAGTCCTCTAATG GTTTGGAGACGCATTTCCGATACACCGAAGC
CNBD1	GCCTATCTTAGAGAAGCTCG	ACAGCACGGAGAAATAGACACGTCTCACACCG	GTTTGGAGACGCATTTCCGATACACCGAAGC	ACAGCACGGAGAAATAGACACGTCTCACACCG GCCTATCTTAGAGAAGCTCG GTTTGGAGACGCATTTCCGATACACCGAAGC
CNKSR1	CCAAGCTGCCACCTTCCCGG	ACAGCACGGAGAAATAGACACGTCTCACACCG	GTTTGGAGACGCATTTCCGATACACCGAAGC	ACAGCACGGAGAAATAGACACGTCTCACACCG CCAAGCTGCCACCTTCCCGG GTTTGGAGACGCATTTCCGATACACCGAAGC
CNKSR1	AGGCAGCTGCCAGTCCTCGA	ACAGCACGGAGAAATAGACACGTCTCACACCG	GTTTGGAGACGCATTTCCGATACACCGAAGC	ACAGCACGGAGAAATAGACACGTCTCACACCG AGGCAGCTGCCAGTCCTCGA GTTTGGAGACGCATTTCCGATACACCGAAGC
CNKSR1	TGACGTCCTCAAGGCTGCGG	ACAGCACGGAGAAATAGACACGTCTCACACCG	GTTTGGAGACGCATTTCCGATACACCGAAGC	ACAGCACGGAGAAATAGACACGTCTCACACCG TGACGTCCTCAAGGCTGCGG GTTTGGAGACGCATTTCCGATACACCGAAGC
CNKSR1	GCTGGGCCAAGTCCTGCAGG	ACAGCACGGAGAAATAGACACGTCTCACACCG	GTTTGGAGACGCATTTCCGATACACCGAAGC	ACAGCACGGAGAAATAGACACGTCTCACACCG GCTGGGCCAAGTCCTGCAGG GTTTGGAGACGCATTTCCGATACACCGAAGC
CNR2	CAGTGGCCAGCAGATCGCCG	ACAGCACGGAGAAATAGACACGTCTCACACCG	GTTTGGAGACGCATTTCCGATACACCGAAGC	ACAGCACGGAGAAATAGACACGTCTCACACCG CAGTGGCCAGCAGATCGCCG GTTTGGAGACGCATTTCCGATACACCGAAGC
CNR2	CAGGGTGCACAGCACCGCCA	ACAGCACGGAGAAATAGACACGTCTCACACCG	GTTTGGAGACGCATTTCCGATACACCGAAGC	ACAGCACGGAGAAATAGACACGTCTCACACCG CAGGGTGCACAGCACCGCCA GTTTGGAGACGCATTTCCGATACACCGAAGC
CNR2	GTTGCAGGCGAAGATCACGC	ACAGCACGGAGAAATAGACACGTCTCACACCG	GTTTGGAGACGCATTTCCGATACACCGAAGC	ACAGCACGGAGAAATAGACACGTCTCACACCG GTTGCAGGCGAAGATCACGC GTTTGGAGACGCATTTCCGATACACCGAAGC
CNR2	CCAAGGTGGCTACATGCCGG	ACAGCACGGAGAAATAGACACGTCTCACACCG	GTTTGGAGACGCATTTCCGATACACCGAAGC	ACAGCACGGAGAAATAGACACGTCTCACACCG CCAAGGTGGCTACATGCCGG GTTTGGAGACGCATTTCCGATACACCGAAGC
COL5A1	CTGGGCGCGCAGCTTTCCAG	ACAGCACGGAGAAATAGACACGTCTCACACCG	GTTTGGAGACGCATTTCCGATACACCGAAGC	ACAGCACGGAGAAATAGACACGTCTCACACCG CTGGGCGCGCAGCTTTCCAG GTTTGGAGACGCATTTCCGATACACCGAAGC
COL5A1	CCCACCAAGCAGCTGTACCC	ACAGCACGGAGAAATAGACACGTCTCACACCG	GTTTGGAGACGCATTTCCGATACACCGAAGC	ACAGCACGGAGAAATAGACACGTCTCACACCG CCCACCAAGCAGCTGTACCC GTTTGGAGACGCATTTCCGATACACCGAAGC
COL5A1	CCTGGCATCAACTTGTCCGA	ACAGCACGGAGAAATAGACACGTCTCACACCG	GTTTGGAGACGCATTTCCGATACACCGAAGC	ACAGCACGGAGAAATAGACACGTCTCACACCG CCTGGCATCAACTTGTCCGA GTTTGGAGACGCATTTCCGATACACCGAAGC
COL5A1	GCCAAACATGACAATCCCAT	ACAGCACGGAGAAATAGACACGTCTCACACCG	GTTTGGAGACGCATTTCCGATACACCGAAGC	ACAGCACGGAGAAATAGACACGTCTCACACCG GCCAAACATGACAATCCCAT GTTTGGAGACGCATTTCCGATACACCGAAGC
COQ3	CCCGACCGTGAAGTTAGGCG	ACAGCACGGAGAAATAGACACGTCTCACACCG	GTTTGGAGACGCATTTCCGATACACCGAAGC	ACAGCACGGAGAAATAGACACGTCTCACACCG CCCGACCGTGAAGTTAGGCG GTTTGGAGACGCATTTCCGATACACCGAAGC
COQ3	GGAATCTACAGATTAAGCCG	ACAGCACGGAGAAATAGACACGTCTCACACCG	GTTTGGAGACGCATTTCCGATACACCGAAGC	ACAGCACGGAGAAATAGACACGTCTCACACCG GGAATCTACAGATTAAGCCG GTTTGGAGACGCATTTCCGATACACCGAAGC
COQ3	GTACTGTACAATCTCTTCCA	ACAGCACGGAGAAATAGACACGTCTCACACCG	GTTTGGAGACGCATTTCCGATACACCGAAGC	ACAGCACGGAGAAATAGACACGTCTCACACCG GTACTGTACAATCTCTTCCA GTTTGGAGACGCATTTCCGATACACCGAAGC
COQ3	GGGATGAAGATTCTTGACGT	ACAGCACGGAGAAATAGACACGTCTCACACCG	GTTTGGAGACGCATTTCCGATACACCGAAGC	ACAGCACGGAGAAATAGACACGTCTCACACCG GGGATGAAGATTCTTGACGT GTTTGGAGACGCATTTCCGATACACCGAAGC
COTL1	CATGGCCACGAAGATCGACA	ACAGCACGGAGAAATAGACACGTCTCACACCG	GTTTGGAGACGCATTTCCGATACACCGAAGC	ACAGCACGGAGAAATAGACACGTCTCACACCG CATGGCCACGAAGATCGACA GTTTGGAGACGCATTTCCGATACACCGAAGC
COTL1	AATCTGCTCCCTGATCGCCG	ACAGCACGGAGAAATAGACACGTCTCACACCG	GTTTGGAGACGCATTTCCGATACACCGAAGC	ACAGCACGGAGAAATAGACACGTCTCACACCG AATCTGCTCCCTGATCGCCG GTTTGGAGACGCATTTCCGATACACCGAAGC
COTL1	TTTGCTCATGGCGTCGCCGG	ACAGCACGGAGAAATAGACACGTCTCACACCG	GTTTGGAGACGCATTTCCGATACACCGAAGC	ACAGCACGGAGAAATAGACACGTCTCACACCG TTTGCTCATGGCGTCGCCGG GTTTGGAGACGCATTTCCGATACACCGAAGC
COTL1	AGCGAGCTGAAGAAGGCTGG	ACAGCACGGAGAAATAGACACGTCTCACACCG	GTTTGGAGACGCATTTCCGATACACCGAAGC	ACAGCACGGAGAAATAGACACGTCTCACACCG AGCGAGCTGAAGAAGGCTGG GTTTGGAGACGCATTTCCGATACACCGAAGC
CR1	GCTCAGATCCCATAGTACCA	ACAGCACGGAGAAATAGACACGTCTCACACCG	GTTTGGAGACGCATTTCCGATACACCGAAGC	ACAGCACGGAGAAATAGACACGTCTCACACCG GCTCAGATCCCATAGTACCA GTTTGGAGACGCATTTCCGATACACCGAAGC
CR1	GGAAGTGATGGGCACTCCAG	ACAGCACGGAGAAATAGACACGTCTCACACCG	GTTTGGAGACGCATTTCCGATACACCGAAGC	ACAGCACGGAGAAATAGACACGTCTCACACCG GGAAGTGATGGGCACTCCAG GTTTGGAGACGCATTTCCGATACACCGAAGC
CR1	ACTTTCCTGGATGTTCACAC	ACAGCACGGAGAAATAGACACGTCTCACACCG	GTTTGGAGACGCATTTCCGATACACCGAAGC	ACAGCACGGAGAAATAGACACGTCTCACACCG ACTTTCCTGGATGTTCACAC GTTTGGAGACGCATTTCCGATACACCGAAGC
CR1	CCATTACGAACAGGTGGAGG	ACAGCACGGAGAAATAGACACGTCTCACACCG	GTTTGGAGACGCATTTCCGATACACCGAAGC	ACAGCACGGAGAAATAGACACGTCTCACACCG CCATTACGAACAGGTGGAGG GTTTGGAGACGCATTTCCGATACACCGAAGC
CR1L	AGGAGCCACACCGGATCCAG	ACAGCACGGAGAAATAGACACGTCTCACACCG	GTTTGGAGACGCATTTCCGATACACCGAAGC	ACAGCACGGAGAAATAGACACGTCTCACACCG AGGAGCCACACCGGATCCAG GTTTGGAGACGCATTTCCGATACACCGAAGC
CR1L	GTCTCCCAGGATATATCAAG	ACAGCACGGAGAAATAGACACGTCTCACACCG	GTTTGGAGACGCATTTCCGATACACCGAAGC	ACAGCACGGAGAAATAGACACGTCTCACACCG GTCTCCCAGGATATATCAAG GTTTGGAGACGCATTTCCGATACACCGAAGC
CR1L	GGCTTGGTACATGTACACAC	ACAGCACGGAGAAATAGACACGTCTCACACCG	GTTTGGAGACGCATTTCCGATACACCGAAGC	ACAGCACGGAGAAATAGACACGTCTCACACCG GGCTTGGTACATGTACACAC GTTTGGAGACGCATTTCCGATACACCGAAGC
CR1L	AGTGATGACACATACAGCAG	ACAGCACGGAGAAATAGACACGTCTCACACCG	GTTTGGAGACGCATTTCCGATACACCGAAGC	ACAGCACGGAGAAATAGACACGTCTCACACCG AGTGATGACACATACAGCAG GTTTGGAGACGCATTTCCGATACACCGAAGC
CREB3L4	GGTCACCGGGACCTTTGACG	ACAGCACGGAGAAATAGACACGTCTCACACCG	GTTTGGAGACGCATTTCCGATACACCGAAGC	ACAGCACGGAGAAATAGACACGTCTCACACCG GGTCACCGGGACCTTTGACG GTTTGGAGACGCATTTCCGATACACCGAAGC
CREB3L4	GACAACCTCATAGAGGGCAG	ACAGCACGGAGAAATAGACACGTCTCACACCG	GTTTGGAGACGCATTTCCGATACACCGAAGC	ACAGCACGGAGAAATAGACACGTCTCACACCG GACAACCTCATAGAGGGCAG GTTTGGAGACGCATTTCCGATACACCGAAGC
CREB3L4	ATCAGGGACCATAAGTGCAG	ACAGCACGGAGAAATAGACACGTCTCACACCG	GTTTGGAGACGCATTTCCGATACACCGAAGC	ACAGCACGGAGAAATAGACACGTCTCACACCG ATCAGGGACCATAAGTGCAG GTTTGGAGACGCATTTCCGATACACCGAAGC
CREB3L4	AGCAACTGCTGGCACAAGAA	ACAGCACGGAGAAATAGACACGTCTCACACCG	GTTTGGAGACGCATTTCCGATACACCGAAGC	ACAGCACGGAGAAATAGACACGTCTCACACCG AGCAACTGCTGGCACAAGAA GTTTGGAGACGCATTTCCGATACACCGAAGC
CSF1	AGCTGCCCGTATGACCGCGC	ACAGCACGGAGAAATAGACACGTCTCACACCG	GTTTGGAGACGCATTTCCGATACACCGAAGC	ACAGCACGGAGAAATAGACACGTCTCACACCG AGCTGCCCGTATGACCGCGC GTTTGGAGACGCATTTCCGATACACCGAAGC
CSF1	CATGAGCAGGAGTATTGCCA	ACAGCACGGAGAAATAGACACGTCTCACACCG	GTTTGGAGACGCATTTCCGATACACCGAAGC	ACAGCACGGAGAAATAGACACGTCTCACACCG CATGAGCAGGAGTATTGCCA GTTTGGAGACGCATTTCCGATACACCGAAGC
CSF1	CTCACAGATCGACAGTCAAA	ACAGCACGGAGAAATAGACACGTCTCACACCG	GTTTGGAGACGCATTTCCGATACACCGAAGC	ACAGCACGGAGAAATAGACACGTCTCACACCG CTCACAGATCGACAGTCAAA GTTTGGAGACGCATTTCCGATACACCGAAGC
CSF1	CCTGAACAGCTGCTTCACCA	ACAGCACGGAGAAATAGACACGTCTCACACCG	GTTTGGAGACGCATTTCCGATACACCGAAGC	ACAGCACGGAGAAATAGACACGTCTCACACCG CCTGAACAGCTGCTTCACCA GTTTGGAGACGCATTTCCGATACACCGAAGC
CSF1R	CTGCTGGCCACAGTTTGGCA	ACAGCACGGAGAAATAGACACGTCTCACACCG	GTTTGGAGACGCATTTCCGATACACCGAAGC	ACAGCACGGAGAAATAGACACGTCTCACACCG CTGCTGGCCACAGTTTGGCA GTTTGGAGACGCATTTCCGATACACCGAAGC
CSF1R	GCCACTAGGCTCGATGACAG	ACAGCACGGAGAAATAGACACGTCTCACACCG	GTTTGGAGACGCATTTCCGATACACCGAAGC	ACAGCACGGAGAAATAGACACGTCTCACACCG GCCACTAGGCTCGATGACAG GTTTGGAGACGCATTTCCGATACACCGAAGC
CSF1R	CGGATAATGAACCCTCGCCA	ACAGCACGGAGAAATAGACACGTCTCACACCG	GTTTGGAGACGCATTTCCGATACACCGAAGC	ACAGCACGGAGAAATAGACACGTCTCACACCG CGGATAATGAACCCTCGCCA GTTTGGAGACGCATTTCCGATACACCGAAGC
CSF1R	CTCGGCCACTAACGCCGAAG	ACAGCACGGAGAAATAGACACGTCTCACACCG	GTTTGGAGACGCATTTCCGATACACCGAAGC	ACAGCACGGAGAAATAGACACGTCTCACACCG CTCGGCCACTAACGCCGAAG GTTTGGAGACGCATTTCCGATACACCGAAGC
CSF2RA	AGTTCCCGGAAGCAGTAGCG	ACAGCACGGAGAAATAGACACGTCTCACACCG	GTTTGGAGACGCATTTCCGATACACCGAAGC	ACAGCACGGAGAAATAGACACGTCTCACACCG AGTTCCCGGAAGCAGTAGCG GTTTGGAGACGCATTTCCGATACACCGAAGC
CSF2RA	ATGCACCGTGACCTCGCGGG	ACAGCACGGAGAAATAGACACGTCTCACACCG	GTTTGGAGACGCATTTCCGATACACCGAAGC	ACAGCACGGAGAAATAGACACGTCTCACACCG ATGCACCGTGACCTCGCGGG GTTTGGAGACGCATTTCCGATACACCGAAGC
CSF2RA	AGGATGATGGCGCTGCACCA	ACAGCACGGAGAAATAGACACGTCTCACACCG	GTTTGGAGACGCATTTCCGATACACCGAAGC	ACAGCACGGAGAAATAGACACGTCTCACACCG AGGATGATGGCGCTGCACCA GTTTGGAGACGCATTTCCGATACACCGAAGC
CSF2RA	CGCGCAGGAAAGGAAGCGCG	ACAGCACGGAGAAATAGACACGTCTCACACCG	GTTTGGAGACGCATTTCCGATACACCGAAGC	ACAGCACGGAGAAATAGACACGTCTCACACCG CGCGCAGGAAAGGAAGCGCG GTTTGGAGACGCATTTCCGATACACCGAAGC
CSF2RB	GGTGGTGAAGGAGCCGCCGG	ACAGCACGGAGAAATAGACACGTCTCACACCG	GTTTGGAGACGCATTTCCGATACACCGAAGC	ACAGCACGGAGAAATAGACACGTCTCACACCG GGTGGTGAAGGAGCCGCCGG GTTTGGAGACGCATTTCCGATACACCGAAGC
CSF2RB	GCATTGGGAAACTCAGAAGA	ACAGCACGGAGAAATAGACACGTCTCACACCG	GTTTGGAGACGCATTTCCGATACACCGAAGC	ACAGCACGGAGAAATAGACACGTCTCACACCG GCATTGGGAAACTCAGAAGA GTTTGGAGACGCATTTCCGATACACCGAAGC
CSF2RB	CCTAGATCGAGCCCATAGCA	ACAGCACGGAGAAATAGACACGTCTCACACCG	GTTTGGAGACGCATTTCCGATACACCGAAGC	ACAGCACGGAGAAATAGACACGTCTCACACCG CCTAGATCGAGCCCATAGCA GTTTGGAGACGCATTTCCGATACACCGAAGC
CSF2RB	CAGAGACACAGCCAAAGCGA	ACAGCACGGAGAAATAGACACGTCTCACACCG	GTTTGGAGACGCATTTCCGATACACCGAAGC	ACAGCACGGAGAAATAGACACGTCTCACACCG CAGAGACACAGCCAAAGCGA GTTTGGAGACGCATTTCCGATACACCGAAGC
CSF3R	AGATCAGGGTAACTCCAGTC	ACAGCACGGAGAAATAGACACGTCTCACACCG	GTTTGGAGACGCATTTCCGATACACCGAAGC	ACAGCACGGAGAAATAGACACGTCTCACACCG AGATCAGGGTAACTCCAGTC GTTTGGAGACGCATTTCCGATACACCGAAGC
CSF3R	GATCAAGCTGAGCTTCACGC	ACAGCACGGAGAAATAGACACGTCTCACACCG	GTTTGGAGACGCATTTCCGATACACCGAAGC	ACAGCACGGAGAAATAGACACGTCTCACACCG GATCAAGCTGAGCTTCACGC GTTTGGAGACGCATTTCCGATACACCGAAGC
CSF3R	CCAACAGCCTGGTCTGCCAG	ACAGCACGGAGAAATAGACACGTCTCACACCG	GTTTGGAGACGCATTTCCGATACACCGAAGC	ACAGCACGGAGAAATAGACACGTCTCACACCG CCAACAGCCTGGTCTGCCAG GTTTGGAGACGCATTTCCGATACACCGAAGC
CSF3R	CTTTGCCACACAATCCGGGA	ACAGCACGGAGAAATAGACACGTCTCACACCG	GTTTGGAGACGCATTTCCGATACACCGAAGC	ACAGCACGGAGAAATAGACACGTCTCACACCG CTTTGCCACACAATCCGGGA GTTTGGAGACGCATTTCCGATACACCGAAGC
CSMD1	CTGCAGACATGACTGCGTGG	ACAGCACGGAGAAATAGACACGTCTCACACCG	GTTTGGAGACGCATTTCCGATACACCGAAGC	ACAGCACGGAGAAATAGACACGTCTCACACCG CTGCAGACATGACTGCGTGG GTTTGGAGACGCATTTCCGATACACCGAAGC
CSMD1	CACCTGGATCATTATTACTG	ACAGCACGGAGAAATAGACACGTCTCACACCG	GTTTGGAGACGCATTTCCGATACACCGAAGC	ACAGCACGGAGAAATAGACACGTCTCACACCG CACCTGGATCATTATTACTG GTTTGGAGACGCATTTCCGATACACCGAAGC
CSMD1	GGTTTCAAGGCCATGTACGA	ACAGCACGGAGAAATAGACACGTCTCACACCG	GTTTGGAGACGCATTTCCGATACACCGAAGC	ACAGCACGGAGAAATAGACACGTCTCACACCG GGTTTCAAGGCCATGTACGA GTTTGGAGACGCATTTCCGATACACCGAAGC
CSMD1	CCCAGGATGCACCATTCCCA	ACAGCACGGAGAAATAGACACGTCTCACACCG	GTTTGGAGACGCATTTCCGATACACCGAAGC	ACAGCACGGAGAAATAGACACGTCTCACACCG CCCAGGATGCACCATTCCCA GTTTGGAGACGCATTTCCGATACACCGAAGC
CSMD2	CGTAGTTCGGGTAGCCGTAA	ACAGCACGGAGAAATAGACACGTCTCACACCG	GTTTGGAGACGCATTTCCGATACACCGAAGC	ACAGCACGGAGAAATAGACACGTCTCACACCG CGTAGTTCGGGTAGCCGTAA GTTTGGAGACGCATTTCCGATACACCGAAGC
CSMD2	GAGAATGGTACCTTGTTCGA	ACAGCACGGAGAAATAGACACGTCTCACACCG	GTTTGGAGACGCATTTCCGATACACCGAAGC	ACAGCACGGAGAAATAGACACGTCTCACACCG GAGAATGGTACCTTGTTCGA GTTTGGAGACGCATTTCCGATACACCGAAGC
CSMD2	TGACTGCATAGTCGCTGATG	ACAGCACGGAGAAATAGACACGTCTCACACCG	GTTTGGAGACGCATTTCCGATACACCGAAGC	ACAGCACGGAGAAATAGACACGTCTCACACCG TGACTGCATAGTCGCTGATG GTTTGGAGACGCATTTCCGATACACCGAAGC
CSMD2	CCCACAGCGGATGACGCCTG	ACAGCACGGAGAAATAGACACGTCTCACACCG	GTTTGGAGACGCATTTCCGATACACCGAAGC	ACAGCACGGAGAAATAGACACGTCTCACACCG CCCACAGCGGATGACGCCTG GTTTGGAGACGCATTTCCGATACACCGAAGC
CSNK2A1	ATTACCTTTAAGCCTTGCCA	ACAGCACGGAGAAATAGACACGTCTCACACCG	GTTTGGAGACGCATTTCCGATACACCGAAGC	ACAGCACGGAGAAATAGACACGTCTCACACCG ATTACCTTTAAGCCTTGCCA GTTTGGAGACGCATTTCCGATACACCGAAGC
CSNK2A1	ACATCACTGTACTTACCACA	ACAGCACGGAGAAATAGACACGTCTCACACCG	GTTTGGAGACGCATTTCCGATACACCGAAGC	ACAGCACGGAGAAATAGACACGTCTCACACCG ACATCACTGTACTTACCACA GTTTGGAGACGCATTTCCGATACACCGAAGC
CSNK2A1	TTCAGCTTCGGCTAATAGAC	ACAGCACGGAGAAATAGACACGTCTCACACCG	GTTTGGAGACGCATTTCCGATACACCGAAGC	ACAGCACGGAGAAATAGACACGTCTCACACCG TTCAGCTTCGGCTAATAGAC GTTTGGAGACGCATTTCCGATACACCGAAGC
CSNK2A1	TCACCAACCTGACATCATAT	ACAGCACGGAGAAATAGACACGTCTCACACCG	GTTTGGAGACGCATTTCCGATACACCGAAGC	ACAGCACGGAGAAATAGACACGTCTCACACCG TCACCAACCTGACATCATAT GTTTGGAGACGCATTTCCGATACACCGAAGC
CTNNB1	GATGGAGTTGGACATGGCCA	ACAGCACGGAGAAATAGACACGTCTCACACCG	GTTTGGAGACGCATTTCCGATACACCGAAGC	ACAGCACGGAGAAATAGACACGTCTCACACCG GATGGAGTTGGACATGGCCA GTTTGGAGACGCATTTCCGATACACCGAAGC
CTNNB1	GATGCCACCAGACTTAAAGA	ACAGCACGGAGAAATAGACACGTCTCACACCG	GTTTGGAGACGCATTTCCGATACACCGAAGC	ACAGCACGGAGAAATAGACACGTCTCACACCG GATGCCACCAGACTTAAAGA GTTTGGAGACGCATTTCCGATACACCGAAGC
CTNNB1	AATCTCCTGCTCCATCAGGA	ACAGCACGGAGAAATAGACACGTCTCACACCG	GTTTGGAGACGCATTTCCGATACACCGAAGC	ACAGCACGGAGAAATAGACACGTCTCACACCG AATCTCCTGCTCCATCAGGA GTTTGGAGACGCATTTCCGATACACCGAAGC
CTNNB1	TGTCTGCTCTAGCAACAAGC	ACAGCACGGAGAAATAGACACGTCTCACACCG	GTTTGGAGACGCATTTCCGATACACCGAAGC	ACAGCACGGAGAAATAGACACGTCTCACACCG TGTCTGCTCTAGCAACAAGC GTTTGGAGACGCATTTCCGATACACCGAAGC
CTSS	ACAGTACATACATGGCAGCG	ACAGCACGGAGAAATAGACACGTCTCACACCG	GTTTGGAGACGCATTTCCGATACACCGAAGC	ACAGCACGGAGAAATAGACACGTCTCACACCG ACAGTACATACATGGCAGCG GTTTGGAGACGCATTTCCGATACACCGAAGC
CTSS	ATTGCCACAGAGCACACCAG	ACAGCACGGAGAAATAGACACGTCTCACACCG	GTTTGGAGACGCATTTCCGATACACCGAAGC	ACAGCACGGAGAAATAGACACGTCTCACACCG ATTGCCACAGAGCACACCAG GTTTGGAGACGCATTTCCGATACACCGAAGC
CTSS	CATTGCCTGACACTGTGGAC	ACAGCACGGAGAAATAGACACGTCTCACACCG	GTTTGGAGACGCATTTCCGATACACCGAAGC	ACAGCACGGAGAAATAGACACGTCTCACACCG CATTGCCTGACACTGTGGAC GTTTGGAGACGCATTTCCGATACACCGAAGC
CTSS	TTCCTATCCCTACAAAGCCA	ACAGCACGGAGAAATAGACACGTCTCACACCG	GTTTGGAGACGCATTTCCGATACACCGAAGC	ACAGCACGGAGAAATAGACACGTCTCACACCG TTCCTATCCCTACAAAGCCA GTTTGGAGACGCATTTCCGATACACCGAAGC
CUL4B	GAGCGCCGAAGGTGTCGCCA	ACAGCACGGAGAAATAGACACGTCTCACACCG	GTTTGGAGACGCATTTCCGATACACCGAAGC	ACAGCACGGAGAAATAGACACGTCTCACACCG GAGCGCCGAAGGTGTCGCCA GTTTGGAGACGCATTTCCGATACACCGAAGC
CUL4B	CCTGGCTAAATCTTCTACCG	ACAGCACGGAGAAATAGACACGTCTCACACCG	GTTTGGAGACGCATTTCCGATACACCGAAGC	ACAGCACGGAGAAATAGACACGTCTCACACCG CCTGGCTAAATCTTCTACCG GTTTGGAGACGCATTTCCGATACACCGAAGC
CUL4B	TTGATTGAGAGAGAGCGGAA	ACAGCACGGAGAAATAGACACGTCTCACACCG	GTTTGGAGACGCATTTCCGATACACCGAAGC	ACAGCACGGAGAAATAGACACGTCTCACACCG TTGATTGAGAGAGAGCGGAA GTTTGGAGACGCATTTCCGATACACCGAAGC
CUL4B	AATCGGCTTTACGCAGCCGA	ACAGCACGGAGAAATAGACACGTCTCACACCG	GTTTGGAGACGCATTTCCGATACACCGAAGC	ACAGCACGGAGAAATAGACACGTCTCACACCG AATCGGCTTTACGCAGCCGA GTTTGGAGACGCATTTCCGATACACCGAAGC
CUX1	ATTCAAGAAGAACACTCCAG	ACAGCACGGAGAAATAGACACGTCTCACACCG	GTTTGGAGACGCATTTCCGATACACCGAAGC	ACAGCACGGAGAAATAGACACGTCTCACACCG ATTCAAGAAGAACACTCCAG GTTTGGAGACGCATTTCCGATACACCGAAGC
CUX1	CCTTGGAAGCTCTTTAGCAG	ACAGCACGGAGAAATAGACACGTCTCACACCG	GTTTGGAGACGCATTTCCGATACACCGAAGC	ACAGCACGGAGAAATAGACACGTCTCACACCG CCTTGGAAGCTCTTTAGCAG GTTTGGAGACGCATTTCCGATACACCGAAGC
CUX1	TGTTGCCCGACGTCCAGGGC	ACAGCACGGAGAAATAGACACGTCTCACACCG	GTTTGGAGACGCATTTCCGATACACCGAAGC	ACAGCACGGAGAAATAGACACGTCTCACACCG TGTTGCCCGACGTCCAGGGC GTTTGGAGACGCATTTCCGATACACCGAAGC
CUX1	TCAGGCCGAGACCATTGCTC	ACAGCACGGAGAAATAGACACGTCTCACACCG	GTTTGGAGACGCATTTCCGATACACCGAAGC	ACAGCACGGAGAAATAGACACGTCTCACACCG TCAGGCCGAGACCATTGCTC GTTTGGAGACGCATTTCCGATACACCGAAGC
CXCL10	CTCACATGATCTCAACACGT	ACAGCACGGAGAAATAGACACGTCTCACACCG	GTTTGGAGACGCATTTCCGATACACCGAAGC	ACAGCACGGAGAAATAGACACGTCTCACACCG CTCACATGATCTCAACACGT GTTTGGAGACGCATTTCCGATACACCGAAGC
CXCL10	GATGATTTCAAGCTTCCCTA	ACAGCACGGAGAAATAGACACGTCTCACACCG	GTTTGGAGACGCATTTCCGATACACCGAAGC	ACAGCACGGAGAAATAGACACGTCTCACACCG GATGATTTCAAGCTTCCCTA GTTTGGAGACGCATTTCCGATACACCGAAGC
CXCL10	AGCGGACCGTCCTTGCGAGA	ACAGCACGGAGAAATAGACACGTCTCACACCG	GTTTGGAGACGCATTTCCGATACACCGAAGC	ACAGCACGGAGAAATAGACACGTCTCACACCG AGCGGACCGTCCTTGCGAGA GTTTGGAGACGCATTTCCGATACACCGAAGC
CXCL10	CTGCAGGGATCCCTCTCGCA	ACAGCACGGAGAAATAGACACGTCTCACACCG	GTTTGGAGACGCATTTCCGATACACCGAAGC	ACAGCACGGAGAAATAGACACGTCTCACACCG CTGCAGGGATCCCTCTCGCA GTTTGGAGACGCATTTCCGATACACCGAAGC
CXCL11	GGCAACCTACCTGCATTATG	ACAGCACGGAGAAATAGACACGTCTCACACCG	GTTTGGAGACGCATTTCCGATACACCGAAGC	ACAGCACGGAGAAATAGACACGTCTCACACCG GGCAACCTACCTGCATTATG GTTTGGAGACGCATTTCCGATACACCGAAGC
CXCL11	CGCTGTCTTTGCATCGGCCC	ACAGCACGGAGAAATAGACACGTCTCACACCG	GTTTGGAGACGCATTTCCGATACACCGAAGC	ACAGCACGGAGAAATAGACACGTCTCACACCG CGCTGTCTTTGCATCGGCCC GTTTGGAGACGCATTTCCGATACACCGAAGC
CXCL11	GCAAGCTCGCCTCATAATGC	ACAGCACGGAGAAATAGACACGTCTCACACCG	GTTTGGAGACGCATTTCCGATACACCGAAGC	ACAGCACGGAGAAATAGACACGTCTCACACCG GCAAGCTCGCCTCATAATGC GTTTGGAGACGCATTTCCGATACACCGAAGC
CXCL11	ACTTTGTCGCAGCCGTTACT	ACAGCACGGAGAAATAGACACGTCTCACACCG	GTTTGGAGACGCATTTCCGATACACCGAAGC	ACAGCACGGAGAAATAGACACGTCTCACACCG ACTTTGTCGCAGCCGTTACT GTTTGGAGACGCATTTCCGATACACCGAAGC
CXCL13	AGCTGCCTCTCTCCAGGCCA	ACAGCACGGAGAAATAGACACGTCTCACACCG	GTTTGGAGACGCATTTCCGATACACCGAAGC	ACAGCACGGAGAAATAGACACGTCTCACACCG AGCTGCCTCTCTCCAGGCCA GTTTGGAGACGCATTTCCGATACACCGAAGC
CXCL13	TCTCACCGTGGCCTGGAGAG	ACAGCACGGAGAAATAGACACGTCTCACACCG	GTTTGGAGACGCATTTCCGATACACCGAAGC	ACAGCACGGAGAAATAGACACGTCTCACACCG TCTCACCGTGGCCTGGAGAG GTTTGGAGACGCATTTCCGATACACCGAAGC
CXCL13	GTGTGAATCCTCGTGCCAAA	ACAGCACGGAGAAATAGACACGTCTCACACCG	GTTTGGAGACGCATTTCCGATACACCGAAGC	ACAGCACGGAGAAATAGACACGTCTCACACCG GTGTGAATCCTCGTGCCAAA GTTTGGAGACGCATTTCCGATACACCGAAGC
CXCL13	CTTTGTAACCATTTGGCACG	ACAGCACGGAGAAATAGACACGTCTCACACCG	GTTTGGAGACGCATTTCCGATACACCGAAGC	ACAGCACGGAGAAATAGACACGTCTCACACCG CTTTGTAACCATTTGGCACG GTTTGGAGACGCATTTCCGATACACCGAAGC
CXCL9	CCAGGAAGATGATGCCCAAG	ACAGCACGGAGAAATAGACACGTCTCACACCG	GTTTGGAGACGCATTTCCGATACACCGAAGC	ACAGCACGGAGAAATAGACACGTCTCACACCG CCAGGAAGATGATGCCCAAG GTTTGGAGACGCATTTCCGATACACCGAAGC
CXCL9	TCCTGCATCAGCACCAGCCG	ACAGCACGGAGAAATAGACACGTCTCACACCG	GTTTGGAGACGCATTTCCGATACACCGAAGC	ACAGCACGGAGAAATAGACACGTCTCACACCG TCCTGCATCAGCACCAGCCG GTTTGGAGACGCATTTCCGATACACCGAAGC
CXCL9	TGCCGAGTCCGGATCTAGGC	ACAGCACGGAGAAATAGACACGTCTCACACCG	GTTTGGAGACGCATTTCCGATACACCGAAGC	ACAGCACGGAGAAATAGACACGTCTCACACCG TGCCGAGTCCGGATCTAGGC GTTTGGAGACGCATTTCCGATACACCGAAGC
CXCL9	TCCTTGAACGACGACGACTT	ACAGCACGGAGAAATAGACACGTCTCACACCG	GTTTGGAGACGCATTTCCGATACACCGAAGC	ACAGCACGGAGAAATAGACACGTCTCACACCG TCCTTGAACGACGACGACTT GTTTGGAGACGCATTTCCGATACACCGAAGC
CXCR3	CTGACTTGGCCACATCCACG	ACAGCACGGAGAAATAGACACGTCTCACACCG	GTTTGGAGACGCATTTCCGATACACCGAAGC	ACAGCACGGAGAAATAGACACGTCTCACACCG CTGACTTGGCCACATCCACG GTTTGGAGACGCATTTCCGATACACCGAAGC
CXCR3	GTGAGGGCTACACGTACCCG	ACAGCACGGAGAAATAGACACGTCTCACACCG	GTTTGGAGACGCATTTCCGATACACCGAAGC	ACAGCACGGAGAAATAGACACGTCTCACACCG GTGAGGGCTACACGTACCCG GTTTGGAGACGCATTTCCGATACACCGAAGC
CXCR3	TGAGGGCTACACGTACCCGG	ACAGCACGGAGAAATAGACACGTCTCACACCG	GTTTGGAGACGCATTTCCGATACACCGAAGC	ACAGCACGGAGAAATAGACACGTCTCACACCG TGAGGGCTACACGTACCCGG GTTTGGAGACGCATTTCCGATACACCGAAGC
CXCR3	AGGCGCCTGCCACTTTGCAG	ACAGCACGGAGAAATAGACACGTCTCACACCG	GTTTGGAGACGCATTTCCGATACACCGAAGC	ACAGCACGGAGAAATAGACACGTCTCACACCG AGGCGCCTGCCACTTTGCAG GTTTGGAGACGCATTTCCGATACACCGAAGC
CXCR5	TGTGATGGAGCCCATGTCCA	ACAGCACGGAGAAATAGACACGTCTCACACCG	GTTTGGAGACGCATTTCCGATACACCGAAGC	ACAGCACGGAGAAATAGACACGTCTCACACCG TGTGATGGAGCCCATGTCCA GTTTGGAGACGCATTTCCGATACACCGAAGC
CXCR5	CTACCCACTAACCCTGGACA	ACAGCACGGAGAAATAGACACGTCTCACACCG	GTTTGGAGACGCATTTCCGATACACCGAAGC	ACAGCACGGAGAAATAGACACGTCTCACACCG CTACCCACTAACCCTGGACA GTTTGGAGACGCATTTCCGATACACCGAAGC
CXCR5	ACGAAGCGGAAACTAGAGCC	ACAGCACGGAGAAATAGACACGTCTCACACCG	GTTTGGAGACGCATTTCCGATACACCGAAGC	ACAGCACGGAGAAATAGACACGTCTCACACCG ACGAAGCGGAAACTAGAGCC GTTTGGAGACGCATTTCCGATACACCGAAGC
CXCR5	GGATGGAGAGGAGTCGACGG	ACAGCACGGAGAAATAGACACGTCTCACACCG	GTTTGGAGACGCATTTCCGATACACCGAAGC	ACAGCACGGAGAAATAGACACGTCTCACACCG GGATGGAGAGGAGTCGACGG GTTTGGAGACGCATTTCCGATACACCGAAGC
CXCR6	CTGTACGATGGGCACTACGA	ACAGCACGGAGAAATAGACACGTCTCACACCG	GTTTGGAGACGCATTTCCGATACACCGAAGC	ACAGCACGGAGAAATAGACACGTCTCACACCG CTGTACGATGGGCACTACGA GTTTGGAGACGCATTTCCGATACACCGAAGC
CXCR6	ACGCTTCCTAAAGTTCAAGG	ACAGCACGGAGAAATAGACACGTCTCACACCG	GTTTGGAGACGCATTTCCGATACACCGAAGC	ACAGCACGGAGAAATAGACACGTCTCACACCG ACGCTTCCTAAAGTTCAAGG GTTTGGAGACGCATTTCCGATACACCGAAGC
CXCR6	CTGTGGCAAAGAAACCAACA	ACAGCACGGAGAAATAGACACGTCTCACACCG	GTTTGGAGACGCATTTCCGATACACCGAAGC	ACAGCACGGAGAAATAGACACGTCTCACACCG CTGTGGCAAAGAAACCAACA GTTTGGAGACGCATTTCCGATACACCGAAGC
CXCR6	TATAGCCTCTGTCACTACGA	ACAGCACGGAGAAATAGACACGTCTCACACCG	GTTTGGAGACGCATTTCCGATACACCGAAGC	ACAGCACGGAGAAATAGACACGTCTCACACCG TATAGCCTCTGTCACTACGA GTTTGGAGACGCATTTCCGATACACCGAAGC
CYBB	AATCTGCTCTCCTTTCTCAG	ACAGCACGGAGAAATAGACACGTCTCACACCG	GTTTGGAGACGCATTTCCGATACACCGAAGC	ACAGCACGGAGAAATAGACACGTCTCACACCG AATCTGCTCTCCTTTCTCAG GTTTGGAGACGCATTTCCGATACACCGAAGC
CYBB	TGGATGATAGCACTGCACAC	ACAGCACGGAGAAATAGACACGTCTCACACCG	GTTTGGAGACGCATTTCCGATACACCGAAGC	ACAGCACGGAGAAATAGACACGTCTCACACCG TGGATGATAGCACTGCACAC GTTTGGAGACGCATTTCCGATACACCGAAGC
CYBB	CCGGTCAGAAATCCCGACTC	ACAGCACGGAGAAATAGACACGTCTCACACCG	GTTTGGAGACGCATTTCCGATACACCGAAGC	ACAGCACGGAGAAATAGACACGTCTCACACCG CCGGTCAGAAATCCCGACTC GTTTGGAGACGCATTTCCGATACACCGAAGC
CYBB	GTTCGCTGGAAACCCTCCTA	ACAGCACGGAGAAATAGACACGTCTCACACCG	GTTTGGAGACGCATTTCCGATACACCGAAGC	ACAGCACGGAGAAATAGACACGTCTCACACCG GTTCGCTGGAAACCCTCCTA GTTTGGAGACGCATTTCCGATACACCGAAGC
CYSLTR1	GCAGAAATGTACCTCCAAGG	ACAGCACGGAGAAATAGACACGTCTCACACCG	GTTTGGAGACGCATTTCCGATACACCGAAGC	ACAGCACGGAGAAATAGACACGTCTCACACCG GCAGAAATGTACCTCCAAGG GTTTGGAGACGCATTTCCGATACACCGAAGC
CYSLTR1	ATTGCAGAAATGTACCTCCA	ACAGCACGGAGAAATAGACACGTCTCACACCG	GTTTGGAGACGCATTTCCGATACACCGAAGC	ACAGCACGGAGAAATAGACACGTCTCACACCG ATTGCAGAAATGTACCTCCA GTTTGGAGACGCATTTCCGATACACCGAAGC
CYSLTR1	ATCCTAAGGACAGAATCACA	ACAGCACGGAGAAATAGACACGTCTCACACCG	GTTTGGAGACGCATTTCCGATACACCGAAGC	ACAGCACGGAGAAATAGACACGTCTCACACCG ATCCTAAGGACAGAATCACA GTTTGGAGACGCATTTCCGATACACCGAAGC
CYSLTR1	GAAAGACAATTGCAACACAC	ACAGCACGGAGAAATAGACACGTCTCACACCG	GTTTGGAGACGCATTTCCGATACACCGAAGC	ACAGCACGGAGAAATAGACACGTCTCACACCG GAAAGACAATTGCAACACAC GTTTGGAGACGCATTTCCGATACACCGAAGC
DAPP1	GCAGAGCAGAACTTCTAGGA	ACAGCACGGAGAAATAGACACGTCTCACACCG	GTTTGGAGACGCATTTCCGATACACCGAAGC	ACAGCACGGAGAAATAGACACGTCTCACACCG GCAGAGCAGAACTTCTAGGA GTTTGGAGACGCATTTCCGATACACCGAAGC
DAPP1	CGGGACAGCAATGAGCAGAC	ACAGCACGGAGAAATAGACACGTCTCACACCG	GTTTGGAGACGCATTTCCGATACACCGAAGC	ACAGCACGGAGAAATAGACACGTCTCACACCG CGGGACAGCAATGAGCAGAC GTTTGGAGACGCATTTCCGATACACCGAAGC
DAPP1	GCACAGTGGGCACTTACAGA	ACAGCACGGAGAAATAGACACGTCTCACACCG	GTTTGGAGACGCATTTCCGATACACCGAAGC	ACAGCACGGAGAAATAGACACGTCTCACACCG GCACAGTGGGCACTTACAGA GTTTGGAGACGCATTTCCGATACACCGAAGC
DAPP1	GGCTATCTCACCAAGCAGGG	ACAGCACGGAGAAATAGACACGTCTCACACCG	GTTTGGAGACGCATTTCCGATACACCGAAGC	ACAGCACGGAGAAATAGACACGTCTCACACCG GGCTATCTCACCAAGCAGGG GTTTGGAGACGCATTTCCGATACACCGAAGC
DDX3X	ATGACAAAGACAGTTCAGGG	ACAGCACGGAGAAATAGACACGTCTCACACCG	GTTTGGAGACGCATTTCCGATACACCGAAGC	ACAGCACGGAGAAATAGACACGTCTCACACCG ATGACAAAGACAGTTCAGGG GTTTGGAGACGCATTTCCGATACACCGAAGC
DDX3X	GGTGGCCGTGGAGATAGAAG	ACAGCACGGAGAAATAGACACGTCTCACACCG	GTTTGGAGACGCATTTCCGATACACCGAAGC	ACAGCACGGAGAAATAGACACGTCTCACACCG GGTGGCCGTGGAGATAGAAG GTTTGGAGACGCATTTCCGATACACCGAAGC
DDX3X	ATAGTTCAGTGATGTCGAGA	ACAGCACGGAGAAATAGACACGTCTCACACCG	GTTTGGAGACGCATTTCCGATACACCGAAGC	ACAGCACGGAGAAATAGACACGTCTCACACCG ATAGTTCAGTGATGTCGAGA GTTTGGAGACGCATTTCCGATACACCGAAGC
DDX3X	ACTTACCAAGGTTTCCCACA	ACAGCACGGAGAAATAGACACGTCTCACACCG	GTTTGGAGACGCATTTCCGATACACCGAAGC	ACAGCACGGAGAAATAGACACGTCTCACACCG ACTTACCAAGGTTTCCCACA GTTTGGAGACGCATTTCCGATACACCGAAGC
DHCR7	AGTCAAGAGTCCCAACGGCA	ACAGCACGGAGAAATAGACACGTCTCACACCG	GTTTGGAGACGCATTTCCGATACACCGAAGC	ACAGCACGGAGAAATAGACACGTCTCACACCG AGTCAAGAGTCCCAACGGCA GTTTGGAGACGCATTTCCGATACACCGAAGC
DHCR7	TGTAGCTATATCCAATGCGG	ACAGCACGGAGAAATAGACACGTCTCACACCG	GTTTGGAGACGCATTTCCGATACACCGAAGC	ACAGCACGGAGAAATAGACACGTCTCACACCG TGTAGCTATATCCAATGCGG GTTTGGAGACGCATTTCCGATACACCGAAGC
DHCR7	TATGTGGGAGGCGTCCAAGA	ACAGCACGGAGAAATAGACACGTCTCACACCG	GTTTGGAGACGCATTTCCGATACACCGAAGC	ACAGCACGGAGAAATAGACACGTCTCACACCG TATGTGGGAGGCGTCCAAGA GTTTGGAGACGCATTTCCGATACACCGAAGC
DHCR7	ATGTTGGCACACCATAGCAA	ACAGCACGGAGAAATAGACACGTCTCACACCG	GTTTGGAGACGCATTTCCGATACACCGAAGC	ACAGCACGGAGAAATAGACACGTCTCACACCG ATGTTGGCACACCATAGCAA GTTTGGAGACGCATTTCCGATACACCGAAGC
DHDH	TCTGTGCGAACTCCTCGGCC	ACAGCACGGAGAAATAGACACGTCTCACACCG	GTTTGGAGACGCATTTCCGATACACCGAAGC	ACAGCACGGAGAAATAGACACGTCTCACACCG TCTGTGCGAACTCCTCGGCC GTTTGGAGACGCATTTCCGATACACCGAAGC
DHDH	TAAGGAAGACGCCTTGAGAA	ACAGCACGGAGAAATAGACACGTCTCACACCG	GTTTGGAGACGCATTTCCGATACACCGAAGC	ACAGCACGGAGAAATAGACACGTCTCACACCG TAAGGAAGACGCCTTGAGAA GTTTGGAGACGCATTTCCGATACACCGAAGC
DHDH	ACAGACTGGAACCAAGCCGG	ACAGCACGGAGAAATAGACACGTCTCACACCG	GTTTGGAGACGCATTTCCGATACACCGAAGC	ACAGCACGGAGAAATAGACACGTCTCACACCG ACAGACTGGAACCAAGCCGG GTTTGGAGACGCATTTCCGATACACCGAAGC
DHDH	TCTCACCTGGGCCATGCCCT	ACAGCACGGAGAAATAGACACGTCTCACACCG	GTTTGGAGACGCATTTCCGATACACCGAAGC	ACAGCACGGAGAAATAGACACGTCTCACACCG TCTCACCTGGGCCATGCCCT GTTTGGAGACGCATTTCCGATACACCGAAGC
DHRS11	TCCCTGCTGGACTAATGCCC	ACAGCACGGAGAAATAGACACGTCTCACACCG	GTTTGGAGACGCATTTCCGATACACCGAAGC	ACAGCACGGAGAAATAGACACGTCTCACACCG TCCCTGCTGGACTAATGCCC GTTTGGAGACGCATTTCCGATACACCGAAGC
DHRS11	GCTGTCCGATCCCAGCACAG	ACAGCACGGAGAAATAGACACGTCTCACACCG	GTTTGGAGACGCATTTCCGATACACCGAAGC	ACAGCACGGAGAAATAGACACGTCTCACACCG GCTGTCCGATCCCAGCACAG GTTTGGAGACGCATTTCCGATACACCGAAGC
DHRS11	AAGGAGCGGAACATAGACGA	ACAGCACGGAGAAATAGACACGTCTCACACCG	GTTTGGAGACGCATTTCCGATACACCGAAGC	ACAGCACGGAGAAATAGACACGTCTCACACCG AAGGAGCGGAACATAGACGA GTTTGGAGACGCATTTCCGATACACCGAAGC
DHRS11	TGCCGTCACTGCACTGACAG	ACAGCACGGAGAAATAGACACGTCTCACACCG	GTTTGGAGACGCATTTCCGATACACCGAAGC	ACAGCACGGAGAAATAGACACGTCTCACACCG TGCCGTCACTGCACTGACAG GTTTGGAGACGCATTTCCGATACACCGAAGC
DIP2C	GGAAGGCATGGCTCTCCCGT	ACAGCACGGAGAAATAGACACGTCTCACACCG	GTTTGGAGACGCATTTCCGATACACCGAAGC	ACAGCACGGAGAAATAGACACGTCTCACACCG GGAAGGCATGGCTCTCCCGT GTTTGGAGACGCATTTCCGATACACCGAAGC
DIP2C	ACCCTGAGGACCTTCGGCGG	ACAGCACGGAGAAATAGACACGTCTCACACCG	GTTTGGAGACGCATTTCCGATACACCGAAGC	ACAGCACGGAGAAATAGACACGTCTCACACCG ACCCTGAGGACCTTCGGCGG GTTTGGAGACGCATTTCCGATACACCGAAGC
DIP2C	CATGGAGGTCTGTACAACCA	ACAGCACGGAGAAATAGACACGTCTCACACCG	GTTTGGAGACGCATTTCCGATACACCGAAGC	ACAGCACGGAGAAATAGACACGTCTCACACCG CATGGAGGTCTGTACAACCA GTTTGGAGACGCATTTCCGATACACCGAAGC
DIP2C	TAGCCAGGGCAGCATCAACA	ACAGCACGGAGAAATAGACACGTCTCACACCG	GTTTGGAGACGCATTTCCGATACACCGAAGC	ACAGCACGGAGAAATAGACACGTCTCACACCG TAGCCAGGGCAGCATCAACA GTTTGGAGACGCATTTCCGATACACCGAAGC
DNAJC5B	ACGCACCCAACCAAAGACAG	ACAGCACGGAGAAATAGACACGTCTCACACCG	GTTTGGAGACGCATTTCCGATACACCGAAGC	ACAGCACGGAGAAATAGACACGTCTCACACCG ACGCACCCAACCAAAGACAG GTTTGGAGACGCATTTCCGATACACCGAAGC
DNAJC5B	CAAATCATCGACACCAGAAG	ACAGCACGGAGAAATAGACACGTCTCACACCG	GTTTGGAGACGCATTTCCGATACACCGAAGC	ACAGCACGGAGAAATAGACACGTCTCACACCG CAAATCATCGACACCAGAAG GTTTGGAGACGCATTTCCGATACACCGAAGC
DNAJC5B	GGAGTTCTATGTGTCACCAG	ACAGCACGGAGAAATAGACACGTCTCACACCG	GTTTGGAGACGCATTTCCGATACACCGAAGC	ACAGCACGGAGAAATAGACACGTCTCACACCG GGAGTTCTATGTGTCACCAG GTTTGGAGACGCATTTCCGATACACCGAAGC
DNAJC5B	GGAGCAGATCAGAACTGACA	ACAGCACGGAGAAATAGACACGTCTCACACCG	GTTTGGAGACGCATTTCCGATACACCGAAGC	ACAGCACGGAGAAATAGACACGTCTCACACCG GGAGCAGATCAGAACTGACA GTTTGGAGACGCATTTCCGATACACCGAAGC
DNER	GGGCCCAGCACCCAGCAGCA	ACAGCACGGAGAAATAGACACGTCTCACACCG	GTTTGGAGACGCATTTCCGATACACCGAAGC	ACAGCACGGAGAAATAGACACGTCTCACACCG GGGCCCAGCACCCAGCAGCA GTTTGGAGACGCATTTCCGATACACCGAAGC
DNER	AGCCGTCGTTGCAAATGCAG	ACAGCACGGAGAAATAGACACGTCTCACACCG	GTTTGGAGACGCATTTCCGATACACCGAAGC	ACAGCACGGAGAAATAGACACGTCTCACACCG AGCCGTCGTTGCAAATGCAG GTTTGGAGACGCATTTCCGATACACCGAAGC
DNER	AGTTCCAACAACTCTGCGGG	ACAGCACGGAGAAATAGACACGTCTCACACCG	GTTTGGAGACGCATTTCCGATACACCGAAGC	ACAGCACGGAGAAATAGACACGTCTCACACCG AGTTCCAACAACTCTGCGGG GTTTGGAGACGCATTTCCGATACACCGAAGC
DNER	TCTCTAACTCACCAATGAAG	ACAGCACGGAGAAATAGACACGTCTCACACCG	GTTTGGAGACGCATTTCCGATACACCGAAGC	ACAGCACGGAGAAATAGACACGTCTCACACCG TCTCTAACTCACCAATGAAG GTTTGGAGACGCATTTCCGATACACCGAAGC
DNMT3A	CACCTTCTGAGACTCTCCAG	ACAGCACGGAGAAATAGACACGTCTCACACCG	GTTTGGAGACGCATTTCCGATACACCGAAGC	ACAGCACGGAGAAATAGACACGTCTCACACCG CACCTTCTGAGACTCTCCAG GTTTGGAGACGCATTTCCGATACACCGAAGC
DNMT3A	GCTCTCCAATGCCAAAGCCC	ACAGCACGGAGAAATAGACACGTCTCACACCG	GTTTGGAGACGCATTTCCGATACACCGAAGC	ACAGCACGGAGAAATAGACACGTCTCACACCG GCTCTCCAATGCCAAAGCCC GTTTGGAGACGCATTTCCGATACACCGAAGC
DNMT3A	CGAGGGCTGGAAGCCACCGA	ACAGCACGGAGAAATAGACACGTCTCACACCG	GTTTGGAGACGCATTTCCGATACACCGAAGC	ACAGCACGGAGAAATAGACACGTCTCACACCG CGAGGGCTGGAAGCCACCGA GTTTGGAGACGCATTTCCGATACACCGAAGC
DNMT3A	AGTTTACACCGACATGTGGG	ACAGCACGGAGAAATAGACACGTCTCACACCG	GTTTGGAGACGCATTTCCGATACACCGAAGC	ACAGCACGGAGAAATAGACACGTCTCACACCG AGTTTACACCGACATGTGGG GTTTGGAGACGCATTTCCGATACACCGAAGC
DOCK10	ACGGCTGCTGACGGCCACCG	ACAGCACGGAGAAATAGACACGTCTCACACCG	GTTTGGAGACGCATTTCCGATACACCGAAGC	ACAGCACGGAGAAATAGACACGTCTCACACCG ACGGCTGCTGACGGCCACCG GTTTGGAGACGCATTTCCGATACACCGAAGC
DOCK10	TTACTGAGAAGTCATCACTG	ACAGCACGGAGAAATAGACACGTCTCACACCG	GTTTGGAGACGCATTTCCGATACACCGAAGC	ACAGCACGGAGAAATAGACACGTCTCACACCG TTACTGAGAAGTCATCACTG GTTTGGAGACGCATTTCCGATACACCGAAGC
DOCK10	TATCCGAACACTCTATTCGA	ACAGCACGGAGAAATAGACACGTCTCACACCG	GTTTGGAGACGCATTTCCGATACACCGAAGC	ACAGCACGGAGAAATAGACACGTCTCACACCG TATCCGAACACTCTATTCGA GTTTGGAGACGCATTTCCGATACACCGAAGC
DOCK10	GTAAATTCTACAGTTCCCAG	ACAGCACGGAGAAATAGACACGTCTCACACCG	GTTTGGAGACGCATTTCCGATACACCGAAGC	ACAGCACGGAGAAATAGACACGTCTCACACCG GTAAATTCTACAGTTCCCAG GTTTGGAGACGCATTTCCGATACACCGAAGC
DOCK3	GTATTTCTCCTCCTCCGTGG	ACAGCACGGAGAAATAGACACGTCTCACACCG	GTTTGGAGACGCATTTCCGATACACCGAAGC	ACAGCACGGAGAAATAGACACGTCTCACACCG GTATTTCTCCTCCTCCGTGG GTTTGGAGACGCATTTCCGATACACCGAAGC
DOCK3	AGGCAATTGTCAGTAACAGG	ACAGCACGGAGAAATAGACACGTCTCACACCG	GTTTGGAGACGCATTTCCGATACACCGAAGC	ACAGCACGGAGAAATAGACACGTCTCACACCG AGGCAATTGTCAGTAACAGG GTTTGGAGACGCATTTCCGATACACCGAAGC
DOCK3	GTCACAATAGAATCTTCCAG	ACAGCACGGAGAAATAGACACGTCTCACACCG	GTTTGGAGACGCATTTCCGATACACCGAAGC	ACAGCACGGAGAAATAGACACGTCTCACACCG GTCACAATAGAATCTTCCAG GTTTGGAGACGCATTTCCGATACACCGAAGC
DOCK3	ACTGTCTGGTCACCTGACAC	ACAGCACGGAGAAATAGACACGTCTCACACCG	GTTTGGAGACGCATTTCCGATACACCGAAGC	ACAGCACGGAGAAATAGACACGTCTCACACCG ACTGTCTGGTCACCTGACAC GTTTGGAGACGCATTTCCGATACACCGAAGC
DOK3	GCAGCACGTAAAGTTTGGCA	ACAGCACGGAGAAATAGACACGTCTCACACCG	GTTTGGAGACGCATTTCCGATACACCGAAGC	ACAGCACGGAGAAATAGACACGTCTCACACCG GCAGCACGTAAAGTTTGGCA GTTTGGAGACGCATTTCCGATACACCGAAGC
DOK3	GGATGGCGAGAGCTGTCCCA	ACAGCACGGAGAAATAGACACGTCTCACACCG	GTTTGGAGACGCATTTCCGATACACCGAAGC	ACAGCACGGAGAAATAGACACGTCTCACACCG GGATGGCGAGAGCTGTCCCA GTTTGGAGACGCATTTCCGATACACCGAAGC
DOK3	CGATTCACCTTCCTGCCAGG	ACAGCACGGAGAAATAGACACGTCTCACACCG	GTTTGGAGACGCATTTCCGATACACCGAAGC	ACAGCACGGAGAAATAGACACGTCTCACACCG CGATTCACCTTCCTGCCAGG GTTTGGAGACGCATTTCCGATACACCGAAGC
DOK3	GCCAAGATGACATCCAACTG	ACAGCACGGAGAAATAGACACGTCTCACACCG	GTTTGGAGACGCATTTCCGATACACCGAAGC	ACAGCACGGAGAAATAGACACGTCTCACACCG GCCAAGATGACATCCAACTG GTTTGGAGACGCATTTCCGATACACCGAAGC
DPYD	CCTGCTCAGCACACCCGCCA	ACAGCACGGAGAAATAGACACGTCTCACACCG	GTTTGGAGACGCATTTCCGATACACCGAAGC	ACAGCACGGAGAAATAGACACGTCTCACACCG CCTGCTCAGCACACCCGCCA GTTTGGAGACGCATTTCCGATACACCGAAGC
DPYD	ATTACTCTCCAGCTTCTCAC	ACAGCACGGAGAAATAGACACGTCTCACACCG	GTTTGGAGACGCATTTCCGATACACCGAAGC	ACAGCACGGAGAAATAGACACGTCTCACACCG ATTACTCTCCAGCTTCTCAC GTTTGGAGACGCATTTCCGATACACCGAAGC
DPYD	GTGGGACAGCTCTTCTGGCA	ACAGCACGGAGAAATAGACACGTCTCACACCG	GTTTGGAGACGCATTTCCGATACACCGAAGC	ACAGCACGGAGAAATAGACACGTCTCACACCG GTGGGACAGCTCTTCTGGCA GTTTGGAGACGCATTTCCGATACACCGAAGC
DPYD	AGTTGCATCCTCCAACACAG	ACAGCACGGAGAAATAGACACGTCTCACACCG	GTTTGGAGACGCATTTCCGATACACCGAAGC	ACAGCACGGAGAAATAGACACGTCTCACACCG AGTTGCATCCTCCAACACAG GTTTGGAGACGCATTTCCGATACACCGAAGC
EBI3	ACCTGTTTCAGTGTAACCAG	ACAGCACGGAGAAATAGACACGTCTCACACCG	GTTTGGAGACGCATTTCCGATACACCGAAGC	ACAGCACGGAGAAATAGACACGTCTCACACCG ACCTGTTTCAGTGTAACCAG GTTTGGAGACGCATTTCCGATACACCGAAGC
EBI3	TTCTCGGTATCCCGTGGCCG	ACAGCACGGAGAAATAGACACGTCTCACACCG	GTTTGGAGACGCATTTCCGATACACCGAAGC	ACAGCACGGAGAAATAGACACGTCTCACACCG TTCTCGGTATCCCGTGGCCG GTTTGGAGACGCATTTCCGATACACCGAAGC
EBI3	GTCACTGCAGTGCACCCAGG	ACAGCACGGAGAAATAGACACGTCTCACACCG	GTTTGGAGACGCATTTCCGATACACCGAAGC	ACAGCACGGAGAAATAGACACGTCTCACACCG GTCACTGCAGTGCACCCAGG GTTTGGAGACGCATTTCCGATACACCGAAGC
EBI3	AGTGAGAGGCTCCTCGGCGC	ACAGCACGGAGAAATAGACACGTCTCACACCG	GTTTGGAGACGCATTTCCGATACACCGAAGC	ACAGCACGGAGAAATAGACACGTCTCACACCG AGTGAGAGGCTCCTCGGCGC GTTTGGAGACGCATTTCCGATACACCGAAGC
ECT2L	TCCACTTCCACACTTTCCAG	ACAGCACGGAGAAATAGACACGTCTCACACCG	GTTTGGAGACGCATTTCCGATACACCGAAGC	ACAGCACGGAGAAATAGACACGTCTCACACCG TCCACTTCCACACTTTCCAG GTTTGGAGACGCATTTCCGATACACCGAAGC
ECT2L	TCTGGACCAACAAGCAACGG	ACAGCACGGAGAAATAGACACGTCTCACACCG	GTTTGGAGACGCATTTCCGATACACCGAAGC	ACAGCACGGAGAAATAGACACGTCTCACACCG TCTGGACCAACAAGCAACGG GTTTGGAGACGCATTTCCGATACACCGAAGC
ECT2L	TGTTCCGTTAGAAACTTCCA	ACAGCACGGAGAAATAGACACGTCTCACACCG	GTTTGGAGACGCATTTCCGATACACCGAAGC	ACAGCACGGAGAAATAGACACGTCTCACACCG TGTTCCGTTAGAAACTTCCA GTTTGGAGACGCATTTCCGATACACCGAAGC
ECT2L	AGGACGAGGAATTCCAGGAG	ACAGCACGGAGAAATAGACACGTCTCACACCG	GTTTGGAGACGCATTTCCGATACACCGAAGC	ACAGCACGGAGAAATAGACACGTCTCACACCG AGGACGAGGAATTCCAGGAG GTTTGGAGACGCATTTCCGATACACCGAAGC
EIF1B	ATAAGGATCCAGCAGCGCAA	ACAGCACGGAGAAATAGACACGTCTCACACCG	GTTTGGAGACGCATTTCCGATACACCGAAGC	ACAGCACGGAGAAATAGACACGTCTCACACCG ATAAGGATCCAGCAGCGCAA GTTTGGAGACGCATTTCCGATACACCGAAGC
EIF1B	GTCCGCAATGCCCTGCACAG	ACAGCACGGAGAAATAGACACGTCTCACACCG	GTTTGGAGACGCATTTCCGATACACCGAAGC	ACAGCACGGAGAAATAGACACGTCTCACACCG GTCCGCAATGCCCTGCACAG GTTTGGAGACGCATTTCCGATACACCGAAGC
EIF1B	TGAACACCCTGAGTACGGAG	ACAGCACGGAGAAATAGACACGTCTCACACCG	GTTTGGAGACGCATTTCCGATACACCGAAGC	ACAGCACGGAGAAATAGACACGTCTCACACCG TGAACACCCTGAGTACGGAG GTTTGGAGACGCATTTCCGATACACCGAAGC
EIF1B	ACAGGTTGGCATCGTCAAGG	ACAGCACGGAGAAATAGACACGTCTCACACCG	GTTTGGAGACGCATTTCCGATACACCGAAGC	ACAGCACGGAGAAATAGACACGTCTCACACCG ACAGGTTGGCATCGTCAAGG GTTTGGAGACGCATTTCCGATACACCGAAGC
EMP3	GGGCAGAGACCACCAACAGG	ACAGCACGGAGAAATAGACACGTCTCACACCG	GTTTGGAGACGCATTTCCGATACACCGAAGC	ACAGCACGGAGAAATAGACACGTCTCACACCG GGGCAGAGACCACCAACAGG GTTTGGAGACGCATTTCCGATACACCGAAGC
EMP3	TCCACGTGCAGTCATACCAC	ACAGCACGGAGAAATAGACACGTCTCACACCG	GTTTGGAGACGCATTTCCGATACACCGAAGC	ACAGCACGGAGAAATAGACACGTCTCACACCG TCCACGTGCAGTCATACCAC GTTTGGAGACGCATTTCCGATACACCGAAGC
EMP3	TACTGGTGCAAAGCTGGCAG	ACAGCACGGAGAAATAGACACGTCTCACACCG	GTTTGGAGACGCATTTCCGATACACCGAAGC	ACAGCACGGAGAAATAGACACGTCTCACACCG TACTGGTGCAAAGCTGGCAG GTTTGGAGACGCATTTCCGATACACCGAAGC
EMP3	ATCCTGGCCAAGCACCCGAG	ACAGCACGGAGAAATAGACACGTCTCACACCG	GTTTGGAGACGCATTTCCGATACACCGAAGC	ACAGCACGGAGAAATAGACACGTCTCACACCG ATCCTGGCCAAGCACCCGAG GTTTGGAGACGCATTTCCGATACACCGAAGC
EMR1	AAAGTTGGTTTGTCCATTGC	ACAGCACGGAGAAATAGACACGTCTCACACCG	GTTTGGAGACGCATTTCCGATACACCGAAGC	ACAGCACGGAGAAATAGACACGTCTCACACCG AAAGTTGGTTTGTCCATTGC GTTTGGAGACGCATTTCCGATACACCGAAGC
EMR1	TCAGTGCAGGTGGCATAAGC	ACAGCACGGAGAAATAGACACGTCTCACACCG	GTTTGGAGACGCATTTCCGATACACCGAAGC	ACAGCACGGAGAAATAGACACGTCTCACACCG TCAGTGCAGGTGGCATAAGC GTTTGGAGACGCATTTCCGATACACCGAAGC
EMR1	TACAGCTGTACCTGTCAACC	ACAGCACGGAGAAATAGACACGTCTCACACCG	GTTTGGAGACGCATTTCCGATACACCGAAGC	ACAGCACGGAGAAATAGACACGTCTCACACCG TACAGCTGTACCTGTCAACC GTTTGGAGACGCATTTCCGATACACCGAAGC
EMR1	GCCAAGTGCAGCTGTCTTAG	ACAGCACGGAGAAATAGACACGTCTCACACCG	GTTTGGAGACGCATTTCCGATACACCGAAGC	ACAGCACGGAGAAATAGACACGTCTCACACCG GCCAAGTGCAGCTGTCTTAG GTTTGGAGACGCATTTCCGATACACCGAAGC
ENPP2	ATAACGGATACTCTTACCTG	ACAGCACGGAGAAATAGACACGTCTCACACCG	GTTTGGAGACGCATTTCCGATACACCGAAGC	ACAGCACGGAGAAATAGACACGTCTCACACCG ATAACGGATACTCTTACCTG GTTTGGAGACGCATTTCCGATACACCGAAGC
ENPP2	TTGTCACACCGACAGTCAGG	ACAGCACGGAGAAATAGACACGTCTCACACCG	GTTTGGAGACGCATTTCCGATACACCGAAGC	ACAGCACGGAGAAATAGACACGTCTCACACCG TTGTCACACCGACAGTCAGG GTTTGGAGACGCATTTCCGATACACCGAAGC
ENPP2	CTGCTGTACCAACTACCAAG	ACAGCACGGAGAAATAGACACGTCTCACACCG	GTTTGGAGACGCATTTCCGATACACCGAAGC	ACAGCACGGAGAAATAGACACGTCTCACACCG CTGCTGTACCAACTACCAAG GTTTGGAGACGCATTTCCGATACACCGAAGC
ENPP2	TTCTTGTAGGAGAATCACAC	ACAGCACGGAGAAATAGACACGTCTCACACCG	GTTTGGAGACGCATTTCCGATACACCGAAGC	ACAGCACGGAGAAATAGACACGTCTCACACCG TTCTTGTAGGAGAATCACAC GTTTGGAGACGCATTTCCGATACACCGAAGC
ENTPD3	GCTCACAAGCAGGACCACCA	ACAGCACGGAGAAATAGACACGTCTCACACCG	GTTTGGAGACGCATTTCCGATACACCGAAGC	ACAGCACGGAGAAATAGACACGTCTCACACCG GCTCACAAGCAGGACCACCA GTTTGGAGACGCATTTCCGATACACCGAAGC
ENTPD3	CCACTGATACACGTAGACAG	ACAGCACGGAGAAATAGACACGTCTCACACCG	GTTTGGAGACGCATTTCCGATACACCGAAGC	ACAGCACGGAGAAATAGACACGTCTCACACCG CCACTGATACACGTAGACAG GTTTGGAGACGCATTTCCGATACACCGAAGC
ENTPD3	AGCTCCCAGGTAAATGCGGG	ACAGCACGGAGAAATAGACACGTCTCACACCG	GTTTGGAGACGCATTTCCGATACACCGAAGC	ACAGCACGGAGAAATAGACACGTCTCACACCG AGCTCCCAGGTAAATGCGGG GTTTGGAGACGCATTTCCGATACACCGAAGC
ENTPD3	GTTCGGCTCCATCTTCTCCC	ACAGCACGGAGAAATAGACACGTCTCACACCG	GTTTGGAGACGCATTTCCGATACACCGAAGC	ACAGCACGGAGAAATAGACACGTCTCACACCG GTTCGGCTCCATCTTCTCCC GTTTGGAGACGCATTTCCGATACACCGAAGC
EP300	GCGTCCGCCAGCGATGGCAC	ACAGCACGGAGAAATAGACACGTCTCACACCG	GTTTGGAGACGCATTTCCGATACACCGAAGC	ACAGCACGGAGAAATAGACACGTCTCACACCG GCGTCCGCCAGCGATGGCAC GTTTGGAGACGCATTTCCGATACACCGAAGC
EP300	CGGTGGCCCAGGCCAAGCGA	ACAGCACGGAGAAATAGACACGTCTCACACCG	GTTTGGAGACGCATTTCCGATACACCGAAGC	ACAGCACGGAGAAATAGACACGTCTCACACCG CGGTGGCCCAGGCCAAGCGA GTTTGGAGACGCATTTCCGATACACCGAAGC
EP300	GTATGGTGAACCATAAGGAC	ACAGCACGGAGAAATAGACACGTCTCACACCG	GTTTGGAGACGCATTTCCGATACACCGAAGC	ACAGCACGGAGAAATAGACACGTCTCACACCG GTATGGTGAACCATAAGGAC GTTTGGAGACGCATTTCCGATACACCGAAGC
EP300	TGCTCCAGAACCCATTCCTG	ACAGCACGGAGAAATAGACACGTCTCACACCG	GTTTGGAGACGCATTTCCGATACACCGAAGC	ACAGCACGGAGAAATAGACACGTCTCACACCG TGCTCCAGAACCCATTCCTG GTTTGGAGACGCATTTCCGATACACCGAAGC
EPCAM	GAGCAGGAGCCCGAACGCGA	ACAGCACGGAGAAATAGACACGTCTCACACCG	GTTTGGAGACGCATTTCCGATACACCGAAGC	ACAGCACGGAGAAATAGACACGTCTCACACCG GAGCAGGAGCCCGAACGCGA GTTTGGAGACGCATTTCCGATACACCGAAGC
EPCAM	TGTCTGTGACAACTACAAGC	ACAGCACGGAGAAATAGACACGTCTCACACCG	GTTTGGAGACGCATTTCCGATACACCGAAGC	ACAGCACGGAGAAATAGACACGTCTCACACCG TGTCTGTGACAACTACAAGC GTTTGGAGACGCATTTCCGATACACCGAAGC
EPCAM	GGGAGGAGGATAAAGCCCGA	ACAGCACGGAGAAATAGACACGTCTCACACCG	GTTTGGAGACGCATTTCCGATACACCGAAGC	ACAGCACGGAGAAATAGACACGTCTCACACCG GGGAGGAGGATAAAGCCCGA GTTTGGAGACGCATTTCCGATACACCGAAGC
EPCAM	TATTTGCAGTGCGCTTCAAG	ACAGCACGGAGAAATAGACACGTCTCACACCG	GTTTGGAGACGCATTTCCGATACACCGAAGC	ACAGCACGGAGAAATAGACACGTCTCACACCG TATTTGCAGTGCGCTTCAAG GTTTGGAGACGCATTTCCGATACACCGAAGC
EPM2AIP1	CTGCCGCAGACGCTCGACCA	ACAGCACGGAGAAATAGACACGTCTCACACCG	GTTTGGAGACGCATTTCCGATACACCGAAGC	ACAGCACGGAGAAATAGACACGTCTCACACCG CTGCCGCAGACGCTCGACCA GTTTGGAGACGCATTTCCGATACACCGAAGC
EPM2AIP1	CTCCTCCGGAGTGAGCACGG	ACAGCACGGAGAAATAGACACGTCTCACACCG	GTTTGGAGACGCATTTCCGATACACCGAAGC	ACAGCACGGAGAAATAGACACGTCTCACACCG CTCCTCCGGAGTGAGCACGG GTTTGGAGACGCATTTCCGATACACCGAAGC
EPM2AIP1	CTCCAGAGATCACACGGCAG	ACAGCACGGAGAAATAGACACGTCTCACACCG	GTTTGGAGACGCATTTCCGATACACCGAAGC	ACAGCACGGAGAAATAGACACGTCTCACACCG CTCCAGAGATCACACGGCAG GTTTGGAGACGCATTTCCGATACACCGAAGC
EPM2AIP1	GATCGGCGAGAACTCCGGAC	ACAGCACGGAGAAATAGACACGTCTCACACCG	GTTTGGAGACGCATTTCCGATACACCGAAGC	ACAGCACGGAGAAATAGACACGTCTCACACCG GATCGGCGAGAACTCCGGAC GTTTGGAGACGCATTTCCGATACACCGAAGC
EPSTI1	CATGTACACCCGCAGTAAGG	ACAGCACGGAGAAATAGACACGTCTCACACCG	GTTTGGAGACGCATTTCCGATACACCGAAGC	ACAGCACGGAGAAATAGACACGTCTCACACCG CATGTACACCCGCAGTAAGG GTTTGGAGACGCATTTCCGATACACCGAAGC
EPSTI1	TACTTGGTGCCACAACGGCT	ACAGCACGGAGAAATAGACACGTCTCACACCG	GTTTGGAGACGCATTTCCGATACACCGAAGC	ACAGCACGGAGAAATAGACACGTCTCACACCG TACTTGGTGCCACAACGGCT GTTTGGAGACGCATTTCCGATACACCGAAGC
EPSTI1	GCCTCAGACTGGCTTCCACC	ACAGCACGGAGAAATAGACACGTCTCACACCG	GTTTGGAGACGCATTTCCGATACACCGAAGC	ACAGCACGGAGAAATAGACACGTCTCACACCG GCCTCAGACTGGCTTCCACC GTTTGGAGACGCATTTCCGATACACCGAAGC
EPSTI1	GAAAGCAATCCAGAGGGAGA	ACAGCACGGAGAAATAGACACGTCTCACACCG	GTTTGGAGACGCATTTCCGATACACCGAAGC	ACAGCACGGAGAAATAGACACGTCTCACACCG GAAAGCAATCCAGAGGGAGA GTTTGGAGACGCATTTCCGATACACCGAAGC
EVI2A	AAGCGCCAGCCGCGGAGCAA	ACAGCACGGAGAAATAGACACGTCTCACACCG	GTTTGGAGACGCATTTCCGATACACCGAAGC	ACAGCACGGAGAAATAGACACGTCTCACACCG AAGCGCCAGCCGCGGAGCAA GTTTGGAGACGCATTTCCGATACACCGAAGC
EVI2A	AAGTAGGCAAGCGCCAGCCG	ACAGCACGGAGAAATAGACACGTCTCACACCG	GTTTGGAGACGCATTTCCGATACACCGAAGC	ACAGCACGGAGAAATAGACACGTCTCACACCG AAGTAGGCAAGCGCCAGCCG GTTTGGAGACGCATTTCCGATACACCGAAGC
EVI2A	TGTTGGAGAACTGTTTCTGA	ACAGCACGGAGAAATAGACACGTCTCACACCG	GTTTGGAGACGCATTTCCGATACACCGAAGC	ACAGCACGGAGAAATAGACACGTCTCACACCG TGTTGGAGAACTGTTTCTGA GTTTGGAGACGCATTTCCGATACACCGAAGC
EVI2A	GTGGAAGCTAAAGGCACAGG	ACAGCACGGAGAAATAGACACGTCTCACACCG	GTTTGGAGACGCATTTCCGATACACCGAAGC	ACAGCACGGAGAAATAGACACGTCTCACACCG GTGGAAGCTAAAGGCACAGG GTTTGGAGACGCATTTCCGATACACCGAAGC
EXOSC7	TGAGCTGAGCAGCATGGCGT	ACAGCACGGAGAAATAGACACGTCTCACACCG	GTTTGGAGACGCATTTCCGATACACCGAAGC	ACAGCACGGAGAAATAGACACGTCTCACACCG TGAGCTGAGCAGCATGGCGT GTTTGGAGACGCATTTCCGATACACCGAAGC
EXOSC7	CCTTTAGGAAGACCTTCGGG	ACAGCACGGAGAAATAGACACGTCTCACACCG	GTTTGGAGACGCATTTCCGATACACCGAAGC	ACAGCACGGAGAAATAGACACGTCTCACACCG CCTTTAGGAAGACCTTCGGG GTTTGGAGACGCATTTCCGATACACCGAAGC
EXOSC7	GGGTCACACAGACATCTTGG	ACAGCACGGAGAAATAGACACGTCTCACACCG	GTTTGGAGACGCATTTCCGATACACCGAAGC	ACAGCACGGAGAAATAGACACGTCTCACACCG GGGTCACACAGACATCTTGG GTTTGGAGACGCATTTCCGATACACCGAAGC
EXOSC7	TGTTAGCAATCTCTGTGCCA	ACAGCACGGAGAAATAGACACGTCTCACACCG	GTTTGGAGACGCATTTCCGATACACCGAAGC	ACAGCACGGAGAAATAGACACGTCTCACACCG TGTTAGCAATCTCTGTGCCA GTTTGGAGACGCATTTCCGATACACCGAAGC
FAM179A	TACCTAGAGTGACATCGTCA	ACAGCACGGAGAAATAGACACGTCTCACACCG	GTTTGGAGACGCATTTCCGATACACCGAAGC	ACAGCACGGAGAAATAGACACGTCTCACACCG TACCTAGAGTGACATCGTCA GTTTGGAGACGCATTTCCGATACACCGAAGC
FAM179A	GGAGCCCAACACTAGTCCGA	ACAGCACGGAGAAATAGACACGTCTCACACCG	GTTTGGAGACGCATTTCCGATACACCGAAGC	ACAGCACGGAGAAATAGACACGTCTCACACCG GGAGCCCAACACTAGTCCGA GTTTGGAGACGCATTTCCGATACACCGAAGC
FAM179A	CTTGGCAGTACACTTGACAC	ACAGCACGGAGAAATAGACACGTCTCACACCG	GTTTGGAGACGCATTTCCGATACACCGAAGC	ACAGCACGGAGAAATAGACACGTCTCACACCG CTTGGCAGTACACTTGACAC GTTTGGAGACGCATTTCCGATACACCGAAGC
FAM179A	CTGGATGGGAGGCATCGGCC	ACAGCACGGAGAAATAGACACGTCTCACACCG	GTTTGGAGACGCATTTCCGATACACCGAAGC	ACAGCACGGAGAAATAGACACGTCTCACACCG CTGGATGGGAGGCATCGGCC GTTTGGAGACGCATTTCCGATACACCGAAGC
FAM26F	AGAGCCCTCGAGCAGCGCCA	ACAGCACGGAGAAATAGACACGTCTCACACCG	GTTTGGAGACGCATTTCCGATACACCGAAGC	ACAGCACGGAGAAATAGACACGTCTCACACCG AGAGCCCTCGAGCAGCGCCA GTTTGGAGACGCATTTCCGATACACCGAAGC
FAM26F	GGGACACTGGAACACCACTG	ACAGCACGGAGAAATAGACACGTCTCACACCG	GTTTGGAGACGCATTTCCGATACACCGAAGC	ACAGCACGGAGAAATAGACACGTCTCACACCG GGGACACTGGAACACCACTG GTTTGGAGACGCATTTCCGATACACCGAAGC
FAM26F	ACATGTCATCTACAAAGCCA	ACAGCACGGAGAAATAGACACGTCTCACACCG	GTTTGGAGACGCATTTCCGATACACCGAAGC	ACAGCACGGAGAAATAGACACGTCTCACACCG ACATGTCATCTACAAAGCCA GTTTGGAGACGCATTTCCGATACACCGAAGC
FAM26F	CATCTACAAAGCCAAGGGCA	ACAGCACGGAGAAATAGACACGTCTCACACCG	GTTTGGAGACGCATTTCCGATACACCGAAGC	ACAGCACGGAGAAATAGACACGTCTCACACCG CATCTACAAAGCCAAGGGCA GTTTGGAGACGCATTTCCGATACACCGAAGC
FAM92B	CACCATTCGAGACTTCGCCG	ACAGCACGGAGAAATAGACACGTCTCACACCG	GTTTGGAGACGCATTTCCGATACACCGAAGC	ACAGCACGGAGAAATAGACACGTCTCACACCG CACCATTCGAGACTTCGCCG GTTTGGAGACGCATTTCCGATACACCGAAGC
FAM92B	GGGCACCGTAGAGCTTCAGG	ACAGCACGGAGAAATAGACACGTCTCACACCG	GTTTGGAGACGCATTTCCGATACACCGAAGC	ACAGCACGGAGAAATAGACACGTCTCACACCG GGGCACCGTAGAGCTTCAGG GTTTGGAGACGCATTTCCGATACACCGAAGC
FAM92B	AGCTGCCACTGCCTACCCGG	ACAGCACGGAGAAATAGACACGTCTCACACCG	GTTTGGAGACGCATTTCCGATACACCGAAGC	ACAGCACGGAGAAATAGACACGTCTCACACCG AGCTGCCACTGCCTACCCGG GTTTGGAGACGCATTTCCGATACACCGAAGC
FAM92B	TGACTTTGTGACCATCGAGA	ACAGCACGGAGAAATAGACACGTCTCACACCG	GTTTGGAGACGCATTTCCGATACACCGAAGC	ACAGCACGGAGAAATAGACACGTCTCACACCG TGACTTTGTGACCATCGAGA GTTTGGAGACGCATTTCCGATACACCGAAGC
FASN	ACAGAGAAGAGCCATGGAGG	ACAGCACGGAGAAATAGACACGTCTCACACCG	GTTTGGAGACGCATTTCCGATACACCGAAGC	ACAGCACGGAGAAATAGACACGTCTCACACCG ACAGAGAAGAGCCATGGAGG GTTTGGAGACGCATTTCCGATACACCGAAGC
FASN	TCCAACAGCAGCCGAAGCTG	ACAGCACGGAGAAATAGACACGTCTCACACCG	GTTTGGAGACGCATTTCCGATACACCGAAGC	ACAGCACGGAGAAATAGACACGTCTCACACCG TCCAACAGCAGCCGAAGCTG GTTTGGAGACGCATTTCCGATACACCGAAGC
FASN	GGTTGGCCATCATTGCACGC	ACAGCACGGAGAAATAGACACGTCTCACACCG	GTTTGGAGACGCATTTCCGATACACCGAAGC	ACAGCACGGAGAAATAGACACGTCTCACACCG GGTTGGCCATCATTGCACGC GTTTGGAGACGCATTTCCGATACACCGAAGC
FASN	CACAGGACCAAGCATTGCCC	ACAGCACGGAGAAATAGACACGTCTCACACCG	GTTTGGAGACGCATTTCCGATACACCGAAGC	ACAGCACGGAGAAATAGACACGTCTCACACCG CACAGGACCAAGCATTGCCC GTTTGGAGACGCATTTCCGATACACCGAAGC
FAXC	GTGGAGCAGATACGCAGCCG	ACAGCACGGAGAAATAGACACGTCTCACACCG	GTTTGGAGACGCATTTCCGATACACCGAAGC	ACAGCACGGAGAAATAGACACGTCTCACACCG GTGGAGCAGATACGCAGCCG GTTTGGAGACGCATTTCCGATACACCGAAGC
FAXC	CAGTTTGCAAGACCTAACAA	ACAGCACGGAGAAATAGACACGTCTCACACCG	GTTTGGAGACGCATTTCCGATACACCGAAGC	ACAGCACGGAGAAATAGACACGTCTCACACCG CAGTTTGCAAGACCTAACAA GTTTGGAGACGCATTTCCGATACACCGAAGC
FAXC	CTCAAGAGCCGTGACCAAGA	ACAGCACGGAGAAATAGACACGTCTCACACCG	GTTTGGAGACGCATTTCCGATACACCGAAGC	ACAGCACGGAGAAATAGACACGTCTCACACCG CTCAAGAGCCGTGACCAAGA GTTTGGAGACGCATTTCCGATACACCGAAGC
FAXC	AAGCGGGAGATGCACGGCCA	ACAGCACGGAGAAATAGACACGTCTCACACCG	GTTTGGAGACGCATTTCCGATACACCGAAGC	ACAGCACGGAGAAATAGACACGTCTCACACCG AAGCGGGAGATGCACGGCCA GTTTGGAGACGCATTTCCGATACACCGAAGC
FBXL4	CTCCAGCACATGGACAGCCG	ACAGCACGGAGAAATAGACACGTCTCACACCG	GTTTGGAGACGCATTTCCGATACACCGAAGC	ACAGCACGGAGAAATAGACACGTCTCACACCG CTCCAGCACATGGACAGCCG GTTTGGAGACGCATTTCCGATACACCGAAGC
FBXL4	GCAGTCTTGAGAGAGAGCAG	ACAGCACGGAGAAATAGACACGTCTCACACCG	GTTTGGAGACGCATTTCCGATACACCGAAGC	ACAGCACGGAGAAATAGACACGTCTCACACCG GCAGTCTTGAGAGAGAGCAG GTTTGGAGACGCATTTCCGATACACCGAAGC
FBXL4	TTGAGGTGGATATATTGCAG	ACAGCACGGAGAAATAGACACGTCTCACACCG	GTTTGGAGACGCATTTCCGATACACCGAAGC	ACAGCACGGAGAAATAGACACGTCTCACACCG TTGAGGTGGATATATTGCAG GTTTGGAGACGCATTTCCGATACACCGAAGC
FBXL4	CTGAGGTGGGAGTTTATCGC	ACAGCACGGAGAAATAGACACGTCTCACACCG	GTTTGGAGACGCATTTCCGATACACCGAAGC	ACAGCACGGAGAAATAGACACGTCTCACACCG CTGAGGTGGGAGTTTATCGC GTTTGGAGACGCATTTCCGATACACCGAAGC
FBXW7	GTATGTCACAGATTCTAACG	ACAGCACGGAGAAATAGACACGTCTCACACCG	GTTTGGAGACGCATTTCCGATACACCGAAGC	ACAGCACGGAGAAATAGACACGTCTCACACCG GTATGTCACAGATTCTAACG GTTTGGAGACGCATTTCCGATACACCGAAGC
FBXW7	AGGAACGAACTTCAGAACCA	ACAGCACGGAGAAATAGACACGTCTCACACCG	GTTTGGAGACGCATTTCCGATACACCGAAGC	ACAGCACGGAGAAATAGACACGTCTCACACCG AGGAACGAACTTCAGAACCA GTTTGGAGACGCATTTCCGATACACCGAAGC
FBXW7	CCAATGGGCAAGGGCAGCAG	ACAGCACGGAGAAATAGACACGTCTCACACCG	GTTTGGAGACGCATTTCCGATACACCGAAGC	ACAGCACGGAGAAATAGACACGTCTCACACCG CCAATGGGCAAGGGCAGCAG GTTTGGAGACGCATTTCCGATACACCGAAGC
FBXW7	GCAAGGAGATGAAGTCTCGC	ACAGCACGGAGAAATAGACACGTCTCACACCG	GTTTGGAGACGCATTTCCGATACACCGAAGC	ACAGCACGGAGAAATAGACACGTCTCACACCG GCAAGGAGATGAAGTCTCGC GTTTGGAGACGCATTTCCGATACACCGAAGC
FCER1G	TCCAGGATATAGCAGAGCTG	ACAGCACGGAGAAATAGACACGTCTCACACCG	GTTTGGAGACGCATTTCCGATACACCGAAGC	ACAGCACGGAGAAATAGACACGTCTCACACCG TCCAGGATATAGCAGAGCTG GTTTGGAGACGCATTTCCGATACACCGAAGC
FCER1G	GCAGAGCTGCGGCTCTCCCA	ACAGCACGGAGAAATAGACACGTCTCACACCG	GTTTGGAGACGCATTTCCGATACACCGAAGC	ACAGCACGGAGAAATAGACACGTCTCACACCG GCAGAGCTGCGGCTCTCCCA GTTTGGAGACGCATTTCCGATACACCGAAGC
FCER1G	GAGACTCCATACCTCACGGC	ACAGCACGGAGAAATAGACACGTCTCACACCG	GTTTGGAGACGCATTTCCGATACACCGAAGC	ACAGCACGGAGAAATAGACACGTCTCACACCG GAGACTCCATACCTCACGGC GTTTGGAGACGCATTTCCGATACACCGAAGC
FCER1G	CGTCTGTTCTGAAGCTACTG	ACAGCACGGAGAAATAGACACGTCTCACACCG	GTTTGGAGACGCATTTCCGATACACCGAAGC	ACAGCACGGAGAAATAGACACGTCTCACACCG CGTCTGTTCTGAAGCTACTG GTTTGGAGACGCATTTCCGATACACCGAAGC
FCGR1B	GCCTAGTTATAGCATCCCAG	ACAGCACGGAGAAATAGACACGTCTCACACCG	GTTTGGAGACGCATTTCCGATACACCGAAGC	ACAGCACGGAGAAATAGACACGTCTCACACCG GCCTAGTTATAGCATCCCAG GTTTGGAGACGCATTTCCGATACACCGAAGC
FCGR1B	TCCGTGACACCTCAAGGCCA	ACAGCACGGAGAAATAGACACGTCTCACACCG	GTTTGGAGACGCATTTCCGATACACCGAAGC	ACAGCACGGAGAAATAGACACGTCTCACACCG TCCGTGACACCTCAAGGCCA GTTTGGAGACGCATTTCCGATACACCGAAGC
FCGR1B	CGTGTCATCTCCCTTCCCGG	ACAGCACGGAGAAATAGACACGTCTCACACCG	GTTTGGAGACGCATTTCCGATACACCGAAGC	ACAGCACGGAGAAATAGACACGTCTCACACCG CGTGTCATCTCCCTTCCCGG GTTTGGAGACGCATTTCCGATACACCGAAGC
FCGR1B	TCCTCCCAGTGACAGTACTG	ACAGCACGGAGAAATAGACACGTCTCACACCG	GTTTGGAGACGCATTTCCGATACACCGAAGC	ACAGCACGGAGAAATAGACACGTCTCACACCG TCCTCCCAGTGACAGTACTG GTTTGGAGACGCATTTCCGATACACCGAAGC
FCGR2A	AGCAGCAGAATTGTCAGTGG	ACAGCACGGAGAAATAGACACGTCTCACACCG	GTTTGGAGACGCATTTCCGATACACCGAAGC	ACAGCACGGAGAAATAGACACGTCTCACACCG AGCAGCAGAATTGTCAGTGG GTTTGGAGACGCATTTCCGATACACCGAAGC
FCGR2A	ATGGTGACACTGATGTGCGA	ACAGCACGGAGAAATAGACACGTCTCACACCG	GTTTGGAGACGCATTTCCGATACACCGAAGC	ACAGCACGGAGAAATAGACACGTCTCACACCG ATGGTGACACTGATGTGCGA GTTTGGAGACGCATTTCCGATACACCGAAGC
FCGR2A	ACTCTCAGCAGCTCTTCCGA	ACAGCACGGAGAAATAGACACGTCTCACACCG	GTTTGGAGACGCATTTCCGATACACCGAAGC	ACAGCACGGAGAAATAGACACGTCTCACACCG ACTCTCAGCAGCTCTTCCGA GTTTGGAGACGCATTTCCGATACACCGAAGC
FCGR2A	AAACAGGAGGCACATCACTA	ACAGCACGGAGAAATAGACACGTCTCACACCG	GTTTGGAGACGCATTTCCGATACACCGAAGC	ACAGCACGGAGAAATAGACACGTCTCACACCG AAACAGGAGGCACATCACTA GTTTGGAGACGCATTTCCGATACACCGAAGC
FCRL1	CAGATCAGTAGCAGGAGCCA	ACAGCACGGAGAAATAGACACGTCTCACACCG	GTTTGGAGACGCATTTCCGATACACCGAAGC	ACAGCACGGAGAAATAGACACGTCTCACACCG CAGATCAGTAGCAGGAGCCA GTTTGGAGACGCATTTCCGATACACCGAAGC
FCRL1	GAGAAGTATAACTCACCAGC	ACAGCACGGAGAAATAGACACGTCTCACACCG	GTTTGGAGACGCATTTCCGATACACCGAAGC	ACAGCACGGAGAAATAGACACGTCTCACACCG GAGAAGTATAACTCACCAGC GTTTGGAGACGCATTTCCGATACACCGAAGC
FCRL1	CTGGTGAGCATCCACGTCAG	ACAGCACGGAGAAATAGACACGTCTCACACCG	GTTTGGAGACGCATTTCCGATACACCGAAGC	ACAGCACGGAGAAATAGACACGTCTCACACCG CTGGTGAGCATCCACGTCAG GTTTGGAGACGCATTTCCGATACACCGAAGC
FCRL1	GGGTGCCCAACGAAGTGAGG	ACAGCACGGAGAAATAGACACGTCTCACACCG	GTTTGGAGACGCATTTCCGATACACCGAAGC	ACAGCACGGAGAAATAGACACGTCTCACACCG GGGTGCCCAACGAAGTGAGG GTTTGGAGACGCATTTCCGATACACCGAAGC
FCRL2	AGAAGACTTGCTCACCGGAC	ACAGCACGGAGAAATAGACACGTCTCACACCG	GTTTGGAGACGCATTTCCGATACACCGAAGC	ACAGCACGGAGAAATAGACACGTCTCACACCG AGAAGACTTGCTCACCGGAC GTTTGGAGACGCATTTCCGATACACCGAAGC
FCRL2	AGACTGAAGTACTTCAAGGA	ACAGCACGGAGAAATAGACACGTCTCACACCG	GTTTGGAGACGCATTTCCGATACACCGAAGC	ACAGCACGGAGAAATAGACACGTCTCACACCG AGACTGAAGTACTTCAAGGA GTTTGGAGACGCATTTCCGATACACCGAAGC
FCRL2	TACCATCTCAGCAATATCGA	ACAGCACGGAGAAATAGACACGTCTCACACCG	GTTTGGAGACGCATTTCCGATACACCGAAGC	ACAGCACGGAGAAATAGACACGTCTCACACCG TACCATCTCAGCAATATCGA GTTTGGAGACGCATTTCCGATACACCGAAGC
FCRL2	TATCAGGGAAAGCCATGCTG	ACAGCACGGAGAAATAGACACGTCTCACACCG	GTTTGGAGACGCATTTCCGATACACCGAAGC	ACAGCACGGAGAAATAGACACGTCTCACACCG TATCAGGGAAAGCCATGCTG GTTTGGAGACGCATTTCCGATACACCGAAGC
FCRL5	CCTCGAAAGAAAGTGGTCCA	ACAGCACGGAGAAATAGACACGTCTCACACCG	GTTTGGAGACGCATTTCCGATACACCGAAGC	ACAGCACGGAGAAATAGACACGTCTCACACCG CCTCGAAAGAAAGTGGTCCA GTTTGGAGACGCATTTCCGATACACCGAAGC
FCRL5	GAATGATACTCACTCTGCAC	ACAGCACGGAGAAATAGACACGTCTCACACCG	GTTTGGAGACGCATTTCCGATACACCGAAGC	ACAGCACGGAGAAATAGACACGTCTCACACCG GAATGATACTCACTCTGCAC GTTTGGAGACGCATTTCCGATACACCGAAGC
FCRL5	GGTGAACATCAGTGACGCAG	ACAGCACGGAGAAATAGACACGTCTCACACCG	GTTTGGAGACGCATTTCCGATACACCGAAGC	ACAGCACGGAGAAATAGACACGTCTCACACCG GGTGAACATCAGTGACGCAG GTTTGGAGACGCATTTCCGATACACCGAAGC
FCRL5	CCTAAGCACAGGCAAGACCC	ACAGCACGGAGAAATAGACACGTCTCACACCG	GTTTGGAGACGCATTTCCGATACACCGAAGC	ACAGCACGGAGAAATAGACACGTCTCACACCG CCTAAGCACAGGCAAGACCC GTTTGGAGACGCATTTCCGATACACCGAAGC
FCRLA	TGAGCTGCACGCTCACACAG	ACAGCACGGAGAAATAGACACGTCTCACACCG	GTTTGGAGACGCATTTCCGATACACCGAAGC	ACAGCACGGAGAAATAGACACGTCTCACACCG TGAGCTGCACGCTCACACAG GTTTGGAGACGCATTTCCGATACACCGAAGC
FCRLA	ACACTTCAGAGTCTCTGAAC	ACAGCACGGAGAAATAGACACGTCTCACACCG	GTTTGGAGACGCATTTCCGATACACCGAAGC	ACAGCACGGAGAAATAGACACGTCTCACACCG ACACTTCAGAGTCTCTGAAC GTTTGGAGACGCATTTCCGATACACCGAAGC
FCRLA	TCCTGAAGATGCCACTGCAG	ACAGCACGGAGAAATAGACACGTCTCACACCG	GTTTGGAGACGCATTTCCGATACACCGAAGC	ACAGCACGGAGAAATAGACACGTCTCACACCG TCCTGAAGATGCCACTGCAG GTTTGGAGACGCATTTCCGATACACCGAAGC
FCRLA	AGACAAAGCTGGCCCTGCAG	ACAGCACGGAGAAATAGACACGTCTCACACCG	GTTTGGAGACGCATTTCCGATACACCGAAGC	ACAGCACGGAGAAATAGACACGTCTCACACCG AGACAAAGCTGGCCCTGCAG GTTTGGAGACGCATTTCCGATACACCGAAGC
FGD2	CTCAAGAACAAGTTATCGAG	ACAGCACGGAGAAATAGACACGTCTCACACCG	GTTTGGAGACGCATTTCCGATACACCGAAGC	ACAGCACGGAGAAATAGACACGTCTCACACCG CTCAAGAACAAGTTATCGAG GTTTGGAGACGCATTTCCGATACACCGAAGC
FGD2	CGTGCGAGAGCTTCTGGAGA	ACAGCACGGAGAAATAGACACGTCTCACACCG	GTTTGGAGACGCATTTCCGATACACCGAAGC	ACAGCACGGAGAAATAGACACGTCTCACACCG CGTGCGAGAGCTTCTGGAGA GTTTGGAGACGCATTTCCGATACACCGAAGC
FGD2	CGGGAAGGAAGAACTGGGCG	ACAGCACGGAGAAATAGACACGTCTCACACCG	GTTTGGAGACGCATTTCCGATACACCGAAGC	ACAGCACGGAGAAATAGACACGTCTCACACCG CGGGAAGGAAGAACTGGGCG GTTTGGAGACGCATTTCCGATACACCGAAGC
FGD2	GTACGTGAAGAACTTTGAGC	ACAGCACGGAGAAATAGACACGTCTCACACCG	GTTTGGAGACGCATTTCCGATACACCGAAGC	ACAGCACGGAGAAATAGACACGTCTCACACCG GTACGTGAAGAACTTTGAGC GTTTGGAGACGCATTTCCGATACACCGAAGC
FGFR3	CACGCAGAACACTAGCACGC	ACAGCACGGAGAAATAGACACGTCTCACACCG	GTTTGGAGACGCATTTCCGATACACCGAAGC	ACAGCACGGAGAAATAGACACGTCTCACACCG CACGCAGAACACTAGCACGC GTTTGGAGACGCATTTCCGATACACCGAAGC
FGFR3	CTGTTACACGCACACTGAAG	ACAGCACGGAGAAATAGACACGTCTCACACCG	GTTTGGAGACGCATTTCCGATACACCGAAGC	ACAGCACGGAGAAATAGACACGTCTCACACCG CTGTTACACGCACACTGAAG GTTTGGAGACGCATTTCCGATACACCGAAGC
FGFR3	AGAATGGCAAAGAATTCCGA	ACAGCACGGAGAAATAGACACGTCTCACACCG	GTTTGGAGACGCATTTCCGATACACCGAAGC	ACAGCACGGAGAAATAGACACGTCTCACACCG AGAATGGCAAAGAATTCCGA GTTTGGAGACGCATTTCCGATACACCGAAGC
FGFR3	CATCCGGCAGACATACACAC	ACAGCACGGAGAAATAGACACGTCTCACACCG	GTTTGGAGACGCATTTCCGATACACCGAAGC	ACAGCACGGAGAAATAGACACGTCTCACACCG CATCCGGCAGACATACACAC GTTTGGAGACGCATTTCCGATACACCGAAGC
FGL2	GCAGCTTGGCAGCATGGAGG	ACAGCACGGAGAAATAGACACGTCTCACACCG	GTTTGGAGACGCATTTCCGATACACCGAAGC	ACAGCACGGAGAAATAGACACGTCTCACACCG GCAGCTTGGCAGCATGGAGG GTTTGGAGACGCATTTCCGATACACCGAAGC
FGL2	GACGACCATCGAGATCCCGG	ACAGCACGGAGAAATAGACACGTCTCACACCG	GTTTGGAGACGCATTTCCGATACACCGAAGC	ACAGCACGGAGAAATAGACACGTCTCACACCG GACGACCATCGAGATCCCGG GTTTGGAGACGCATTTCCGATACACCGAAGC
FGL2	TAACTACAATGGCACGGCAG	ACAGCACGGAGAAATAGACACGTCTCACACCG	GTTTGGAGACGCATTTCCGATACACCGAAGC	ACAGCACGGAGAAATAGACACGTCTCACACCG TAACTACAATGGCACGGCAG GTTTGGAGACGCATTTCCGATACACCGAAGC
FGL2	ATAAACCAGGCACAGCCAGG	ACAGCACGGAGAAATAGACACGTCTCACACCG	GTTTGGAGACGCATTTCCGATACACCGAAGC	ACAGCACGGAGAAATAGACACGTCTCACACCG ATAAACCAGGCACAGCCAGG GTTTGGAGACGCATTTCCGATACACCGAAGC
FKBP2	TGCCCTGGCAGCAGCCACGG	ACAGCACGGAGAAATAGACACGTCTCACACCG	GTTTGGAGACGCATTTCCGATACACCGAAGC	ACAGCACGGAGAAATAGACACGTCTCACACCG TGCCCTGGCAGCAGCCACGG GTTTGGAGACGCATTTCCGATACACCGAAGC
FKBP2	TCACAGGGAAAGCTAGAAGA	ACAGCACGGAGAAATAGACACGTCTCACACCG	GTTTGGAGACGCATTTCCGATACACCGAAGC	ACAGCACGGAGAAATAGACACGTCTCACACCG TCACAGGGAAAGCTAGAAGA GTTTGGAGACGCATTTCCGATACACCGAAGC
FKBP2	ATCCTGCAGGATGTGTGAAG	ACAGCACGGAGAAATAGACACGTCTCACACCG	GTTTGGAGACGCATTTCCGATACACCGAAGC	ACAGCACGGAGAAATAGACACGTCTCACACCG ATCCTGCAGGATGTGTGAAG GTTTGGAGACGCATTTCCGATACACCGAAGC
FKBP2	AGCAACCCTGGTGTTTGAGG	ACAGCACGGAGAAATAGACACGTCTCACACCG	GTTTGGAGACGCATTTCCGATACACCGAAGC	ACAGCACGGAGAAATAGACACGTCTCACACCG AGCAACCCTGGTGTTTGAGG GTTTGGAGACGCATTTCCGATACACCGAAGC
FLT3	AGACTCGGCCACCTCCACGG	ACAGCACGGAGAAATAGACACGTCTCACACCG	GTTTGGAGACGCATTTCCGATACACCGAAGC	ACAGCACGGAGAAATAGACACGTCTCACACCG AGACTCGGCCACCTCCACGG GTTTGGAGACGCATTTCCGATACACCGAAGC
FLT3	CCGCAGAGGAATCGTTTCCA	ACAGCACGGAGAAATAGACACGTCTCACACCG	GTTTGGAGACGCATTTCCGATACACCGAAGC	ACAGCACGGAGAAATAGACACGTCTCACACCG CCGCAGAGGAATCGTTTCCA GTTTGGAGACGCATTTCCGATACACCGAAGC
FLT3	GCACTGCTCTGCATCTCCGA	ACAGCACGGAGAAATAGACACGTCTCACACCG	GTTTGGAGACGCATTTCCGATACACCGAAGC	ACAGCACGGAGAAATAGACACGTCTCACACCG GCACTGCTCTGCATCTCCGA GTTTGGAGACGCATTTCCGATACACCGAAGC
FLT3	ATGCTGTGCTAGAAATGCAC	ACAGCACGGAGAAATAGACACGTCTCACACCG	GTTTGGAGACGCATTTCCGATACACCGAAGC	ACAGCACGGAGAAATAGACACGTCTCACACCG ATGCTGTGCTAGAAATGCAC GTTTGGAGACGCATTTCCGATACACCGAAGC
FN3K	AGCTTCACACCACAACACTG	ACAGCACGGAGAAATAGACACGTCTCACACCG	GTTTGGAGACGCATTTCCGATACACCGAAGC	ACAGCACGGAGAAATAGACACGTCTCACACCG AGCTTCACACCACAACACTG GTTTGGAGACGCATTTCCGATACACCGAAGC
FN3K	GCACCAAGCCAGTGTTGCGG	ACAGCACGGAGAAATAGACACGTCTCACACCG	GTTTGGAGACGCATTTCCGATACACCGAAGC	ACAGCACGGAGAAATAGACACGTCTCACACCG GCACCAAGCCAGTGTTGCGG GTTTGGAGACGCATTTCCGATACACCGAAGC
FN3K	CAAGACTCGGCAGAACACAG	ACAGCACGGAGAAATAGACACGTCTCACACCG	GTTTGGAGACGCATTTCCGATACACCGAAGC	ACAGCACGGAGAAATAGACACGTCTCACACCG CAAGACTCGGCAGAACACAG GTTTGGAGACGCATTTCCGATACACCGAAGC
FN3K	ATGCTGTGGCTTTATCCCAC	ACAGCACGGAGAAATAGACACGTCTCACACCG	GTTTGGAGACGCATTTCCGATACACCGAAGC	ACAGCACGGAGAAATAGACACGTCTCACACCG ATGCTGTGGCTTTATCCCAC GTTTGGAGACGCATTTCCGATACACCGAAGC
FOLR2	TACATGGTCACAACAGGCAG	ACAGCACGGAGAAATAGACACGTCTCACACCG	GTTTGGAGACGCATTTCCGATACACCGAAGC	ACAGCACGGAGAAATAGACACGTCTCACACCG TACATGGTCACAACAGGCAG GTTTGGAGACGCATTTCCGATACACCGAAGC
FOLR2	TTGCTCAGTCAACACCAGCC	ACAGCACGGAGAAATAGACACGTCTCACACCG	GTTTGGAGACGCATTTCCGATACACCGAAGC	ACAGCACGGAGAAATAGACACGTCTCACACCG TTGCTCAGTCAACACCAGCC GTTTGGAGACGCATTTCCGATACACCGAAGC
FOLR2	TACCCAGAGGTCCTTACCTG	ACAGCACGGAGAAATAGACACGTCTCACACCG	GTTTGGAGACGCATTTCCGATACACCGAAGC	ACAGCACGGAGAAATAGACACGTCTCACACCG TACCCAGAGGTCCTTACCTG GTTTGGAGACGCATTTCCGATACACCGAAGC
FOLR2	ACACCAGCCAGCCTTTGCGA	ACAGCACGGAGAAATAGACACGTCTCACACCG	GTTTGGAGACGCATTTCCGATACACCGAAGC	ACAGCACGGAGAAATAGACACGTCTCACACCG ACACCAGCCAGCCTTTGCGA GTTTGGAGACGCATTTCCGATACACCGAAGC
FPR1	CAGCTGTTGAAGAAAGCCAA	ACAGCACGGAGAAATAGACACGTCTCACACCG	GTTTGGAGACGCATTTCCGATACACCGAAGC	ACAGCACGGAGAAATAGACACGTCTCACACCG CAGCTGTTGAAGAAAGCCAA GTTTGGAGACGCATTTCCGATACACCGAAGC
FPR1	CTTGAAATGGGCACCAGCAG	ACAGCACGGAGAAATAGACACGTCTCACACCG	GTTTGGAGACGCATTTCCGATACACCGAAGC	ACAGCACGGAGAAATAGACACGTCTCACACCG CTTGAAATGGGCACCAGCAG GTTTGGAGACGCATTTCCGATACACCGAAGC
FPR1	ACAAAGGAGAGAACCCGCAA	ACAGCACGGAGAAATAGACACGTCTCACACCG	GTTTGGAGACGCATTTCCGATACACCGAAGC	ACAGCACGGAGAAATAGACACGTCTCACACCG ACAAAGGAGAGAACCCGCAA GTTTGGAGACGCATTTCCGATACACCGAAGC
FPR1	TTGCACATGAACCAACCAAA	ACAGCACGGAGAAATAGACACGTCTCACACCG	GTTTGGAGACGCATTTCCGATACACCGAAGC	ACAGCACGGAGAAATAGACACGTCTCACACCG TTGCACATGAACCAACCAAA GTTTGGAGACGCATTTCCGATACACCGAAGC
FPR2	TTCTTCATCAGTTTGAGCCC	ACAGCACGGAGAAATAGACACGTCTCACACCG	GTTTGGAGACGCATTTCCGATACACCGAAGC	ACAGCACGGAGAAATAGACACGTCTCACACCG TTCTTCATCAGTTTGAGCCC GTTTGGAGACGCATTTCCGATACACCGAAGC
FPR2	GCAAACAGCAACAATTGACA	ACAGCACGGAGAAATAGACACGTCTCACACCG	GTTTGGAGACGCATTTCCGATACACCGAAGC	ACAGCACGGAGAAATAGACACGTCTCACACCG GCAAACAGCAACAATTGACA GTTTGGAGACGCATTTCCGATACACCGAAGC
FPR2	TCTCTCAAGACTATAAGGCA	ACAGCACGGAGAAATAGACACGTCTCACACCG	GTTTGGAGACGCATTTCCGATACACCGAAGC	ACAGCACGGAGAAATAGACACGTCTCACACCG TCTCTCAAGACTATAAGGCA GTTTGGAGACGCATTTCCGATACACCGAAGC
FPR2	CTCTCTCAAGACTATAAGGC	ACAGCACGGAGAAATAGACACGTCTCACACCG	GTTTGGAGACGCATTTCCGATACACCGAAGC	ACAGCACGGAGAAATAGACACGTCTCACACCG CTCTCTCAAGACTATAAGGC GTTTGGAGACGCATTTCCGATACACCGAAGC
FPR3	AGATTGAGCTTTGTATCCTG	ACAGCACGGAGAAATAGACACGTCTCACACCG	GTTTGGAGACGCATTTCCGATACACCGAAGC	ACAGCACGGAGAAATAGACACGTCTCACACCG AGATTGAGCTTTGTATCCTG GTTTGGAGACGCATTTCCGATACACCGAAGC
FPR3	ACTCCTGTAAGAACTCGGAA	ACAGCACGGAGAAATAGACACGTCTCACACCG	GTTTGGAGACGCATTTCCGATACACCGAAGC	ACAGCACGGAGAAATAGACACGTCTCACACCG ACTCCTGTAAGAACTCGGAA GTTTGGAGACGCATTTCCGATACACCGAAGC
FPR3	GGTTAATCCAACCAGTTCAT	ACAGCACGGAGAAATAGACACGTCTCACACCG	GTTTGGAGACGCATTTCCGATACACCGAAGC	ACAGCACGGAGAAATAGACACGTCTCACACCG GGTTAATCCAACCAGTTCAT GTTTGGAGACGCATTTCCGATACACCGAAGC
FPR3	TCTCTGCAGACGAGAAGACA	ACAGCACGGAGAAATAGACACGTCTCACACCG	GTTTGGAGACGCATTTCCGATACACCGAAGC	ACAGCACGGAGAAATAGACACGTCTCACACCG TCTCTGCAGACGAGAAGACA GTTTGGAGACGCATTTCCGATACACCGAAGC
FUBP1	CCAGCCGAGCCAGACGACGG	ACAGCACGGAGAAATAGACACGTCTCACACCG	GTTTGGAGACGCATTTCCGATACACCGAAGC	ACAGCACGGAGAAATAGACACGTCTCACACCG CCAGCCGAGCCAGACGACGG GTTTGGAGACGCATTTCCGATACACCGAAGC
FUBP1	CTCCAATGCATCAGCAGCAA	ACAGCACGGAGAAATAGACACGTCTCACACCG	GTTTGGAGACGCATTTCCGATACACCGAAGC	ACAGCACGGAGAAATAGACACGTCTCACACCG CTCCAATGCATCAGCAGCAA GTTTGGAGACGCATTTCCGATACACCGAAGC
FUBP1	GAAGAATACAAAGTCCCAGA	ACAGCACGGAGAAATAGACACGTCTCACACCG	GTTTGGAGACGCATTTCCGATACACCGAAGC	ACAGCACGGAGAAATAGACACGTCTCACACCG GAAGAATACAAAGTCCCAGA GTTTGGAGACGCATTTCCGATACACCGAAGC
FUBP1	ACAGATCTCACGAATACAGC	ACAGCACGGAGAAATAGACACGTCTCACACCG	GTTTGGAGACGCATTTCCGATACACCGAAGC	ACAGCACGGAGAAATAGACACGTCTCACACCG ACAGATCTCACGAATACAGC GTTTGGAGACGCATTTCCGATACACCGAAGC
GAPDH	AAACAGGCCCACTTGAAGGG	ACAGCACGGAGAAATAGACACGTCTCACACCG	GTTTGGAGACGCATTTCCGATACACCGAAGC	ACAGCACGGAGAAATAGACACGTCTCACACCG AAACAGGCCCACTTGAAGGG GTTTGGAGACGCATTTCCGATACACCGAAGC
GAPDH	CTTAAACAGGCCCACTTGAA	ACAGCACGGAGAAATAGACACGTCTCACACCG	GTTTGGAGACGCATTTCCGATACACCGAAGC	ACAGCACGGAGAAATAGACACGTCTCACACCG CTTAAACAGGCCCACTTGAA GTTTGGAGACGCATTTCCGATACACCGAAGC
GAPDH	CCATACATACAGGTTTCTCC	ACAGCACGGAGAAATAGACACGTCTCACACCG	GTTTGGAGACGCATTTCCGATACACCGAAGC	ACAGCACGGAGAAATAGACACGTCTCACACCG CCATACATACAGGTTTCTCC GTTTGGAGACGCATTTCCGATACACCGAAGC
GAPDH	TACATACAGGTTTCTCCAGG	ACAGCACGGAGAAATAGACACGTCTCACACCG	GTTTGGAGACGCATTTCCGATACACCGAAGC	ACAGCACGGAGAAATAGACACGTCTCACACCG TACATACAGGTTTCTCCAGG GTTTGGAGACGCATTTCCGATACACCGAAGC
GAPT	CACTGAAGGGACAACTGAGA	ACAGCACGGAGAAATAGACACGTCTCACACCG	GTTTGGAGACGCATTTCCGATACACCGAAGC	ACAGCACGGAGAAATAGACACGTCTCACACCG CACTGAAGGGACAACTGAGA GTTTGGAGACGCATTTCCGATACACCGAAGC
GAPT	CCTTTGCATAAACTTCGGTA	ACAGCACGGAGAAATAGACACGTCTCACACCG	GTTTGGAGACGCATTTCCGATACACCGAAGC	ACAGCACGGAGAAATAGACACGTCTCACACCG CCTTTGCATAAACTTCGGTA GTTTGGAGACGCATTTCCGATACACCGAAGC
GAPT	CCCTACCGAAGTTTATGCAA	ACAGCACGGAGAAATAGACACGTCTCACACCG	GTTTGGAGACGCATTTCCGATACACCGAAGC	ACAGCACGGAGAAATAGACACGTCTCACACCG CCCTACCGAAGTTTATGCAA GTTTGGAGACGCATTTCCGATACACCGAAGC
GAPT	ATGCTTTGAGAGTTCTCCGG	ACAGCACGGAGAAATAGACACGTCTCACACCG	GTTTGGAGACGCATTTCCGATACACCGAAGC	ACAGCACGGAGAAATAGACACGTCTCACACCG ATGCTTTGAGAGTTCTCCGG GTTTGGAGACGCATTTCCGATACACCGAAGC
GATA3	CACCCAGACACGCACCACCC	ACAGCACGGAGAAATAGACACGTCTCACACCG	GTTTGGAGACGCATTTCCGATACACCGAAGC	ACAGCACGGAGAAATAGACACGTCTCACACCG CACCCAGACACGCACCACCC GTTTGGAGACGCATTTCCGATACACCGAAGC
GATA3	TCGAGGCAGCATGACCACCC	ACAGCACGGAGAAATAGACACGTCTCACACCG	GTTTGGAGACGCATTTCCGATACACCGAAGC	ACAGCACGGAGAAATAGACACGTCTCACACCG TCGAGGCAGCATGACCACCC GTTTGGAGACGCATTTCCGATACACCGAAGC
GATA3	AGAGTCCGCAGGCATTGCAA	ACAGCACGGAGAAATAGACACGTCTCACACCG	GTTTGGAGACGCATTTCCGATACACCGAAGC	ACAGCACGGAGAAATAGACACGTCTCACACCG AGAGTCCGCAGGCATTGCAA GTTTGGAGACGCATTTCCGATACACCGAAGC
GATA3	GGTGGTCTGACAGTTCGCGC	ACAGCACGGAGAAATAGACACGTCTCACACCG	GTTTGGAGACGCATTTCCGATACACCGAAGC	ACAGCACGGAGAAATAGACACGTCTCACACCG GGTGGTCTGACAGTTCGCGC GTTTGGAGACGCATTTCCGATACACCGAAGC
GBP1	TGTTCTGGCTTCTCGGGATG	ACAGCACGGAGAAATAGACACGTCTCACACCG	GTTTGGAGACGCATTTCCGATACACCGAAGC	ACAGCACGGAGAAATAGACACGTCTCACACCG TGTTCTGGCTTCTCGGGATG GTTTGGAGACGCATTTCCGATACACCGAAGC
GBP1	GAGGGATTTCTCCCTGGATC	ACAGCACGGAGAAATAGACACGTCTCACACCG	GTTTGGAGACGCATTTCCGATACACCGAAGC	ACAGCACGGAGAAATAGACACGTCTCACACCG GAGGGATTTCTCCCTGGATC GTTTGGAGACGCATTTCCGATACACCGAAGC
GBP1	CGAGAAGCCAGAACATACCC	ACAGCACGGAGAAATAGACACGTCTCACACCG	GTTTGGAGACGCATTTCCGATACACCGAAGC	ACAGCACGGAGAAATAGACACGTCTCACACCG CGAGAAGCCAGAACATACCC GTTTGGAGACGCATTTCCGATACACCGAAGC
GBP1	ATATGCCTCGCCTGTGTATC	ACAGCACGGAGAAATAGACACGTCTCACACCG	GTTTGGAGACGCATTTCCGATACACCGAAGC	ACAGCACGGAGAAATAGACACGTCTCACACCG ATATGCCTCGCCTGTGTATC GTTTGGAGACGCATTTCCGATACACCGAAGC
GBP2	ATCGTGGGCCTCTACCGCAC	ACAGCACGGAGAAATAGACACGTCTCACACCG	GTTTGGAGACGCATTTCCGATACACCGAAGC	ACAGCACGGAGAAATAGACACGTCTCACACCG ATCGTGGGCCTCTACCGCAC GTTTGGAGACGCATTTCCGATACACCGAAGC
GBP2	GGGCCTTGAAGATGTTGAGA	ACAGCACGGAGAAATAGACACGTCTCACACCG	GTTTGGAGACGCATTTCCGATACACCGAAGC	ACAGCACGGAGAAATAGACACGTCTCACACCG GGGCCTTGAAGATGTTGAGA GTTTGGAGACGCATTTCCGATACACCGAAGC
GBP2	TCCGTTAACCTCCAGCTCGA	ACAGCACGGAGAAATAGACACGTCTCACACCG	GTTTGGAGACGCATTTCCGATACACCGAAGC	ACAGCACGGAGAAATAGACACGTCTCACACCG TCCGTTAACCTCCAGCTCGA GTTTGGAGACGCATTTCCGATACACCGAAGC
GBP2	TCTGTCAAGACTCTGTGTGG	ACAGCACGGAGAAATAGACACGTCTCACACCG	GTTTGGAGACGCATTTCCGATACACCGAAGC	ACAGCACGGAGAAATAGACACGTCTCACACCG TCTGTCAAGACTCTGTGTGG GTTTGGAGACGCATTTCCGATACACCGAAGC
GBP4	GCGGGACAGAATCACGTGAG	ACAGCACGGAGAAATAGACACGTCTCACACCG	GTTTGGAGACGCATTTCCGATACACCGAAGC	ACAGCACGGAGAAATAGACACGTCTCACACCG GCGGGACAGAATCACGTGAG GTTTGGAGACGCATTTCCGATACACCGAAGC
GBP4	GTCCAGGAGGACCAGTGCTC	ACAGCACGGAGAAATAGACACGTCTCACACCG	GTTTGGAGACGCATTTCCGATACACCGAAGC	ACAGCACGGAGAAATAGACACGTCTCACACCG GTCCAGGAGGACCAGTGCTC GTTTGGAGACGCATTTCCGATACACCGAAGC
GBP4	GGCAGAGAAGCACACCAAGA	ACAGCACGGAGAAATAGACACGTCTCACACCG	GTTTGGAGACGCATTTCCGATACACCGAAGC	ACAGCACGGAGAAATAGACACGTCTCACACCG GGCAGAGAAGCACACCAAGA GTTTGGAGACGCATTTCCGATACACCGAAGC
GBP4	CGTCGAGAGATCCATCAACT	ACAGCACGGAGAAATAGACACGTCTCACACCG	GTTTGGAGACGCATTTCCGATACACCGAAGC	ACAGCACGGAGAAATAGACACGTCTCACACCG CGTCGAGAGATCCATCAACT GTTTGGAGACGCATTTCCGATACACCGAAGC
GCAT	CCAGCGCTGAATGTGCGCGG	ACAGCACGGAGAAATAGACACGTCTCACACCG	GTTTGGAGACGCATTTCCGATACACCGAAGC	ACAGCACGGAGAAATAGACACGTCTCACACCG CCAGCGCTGAATGTGCGCGG GTTTGGAGACGCATTTCCGATACACCGAAGC
GCAT	ACTCTGGAGGAGTTTGGAGC	ACAGCACGGAGAAATAGACACGTCTCACACCG	GTTTGGAGACGCATTTCCGATACACCGAAGC	ACAGCACGGAGAAATAGACACGTCTCACACCG ACTCTGGAGGAGTTTGGAGC GTTTGGAGACGCATTTCCGATACACCGAAGC
GCAT	AGAGGATGGCGTCCTCACGC	ACAGCACGGAGAAATAGACACGTCTCACACCG	GTTTGGAGACGCATTTCCGATACACCGAAGC	ACAGCACGGAGAAATAGACACGTCTCACACCG AGAGGATGGCGTCCTCACGC GTTTGGAGACGCATTTCCGATACACCGAAGC
GCAT	CCGTTACCGCCACCTGGACA	ACAGCACGGAGAAATAGACACGTCTCACACCG	GTTTGGAGACGCATTTCCGATACACCGAAGC	ACAGCACGGAGAAATAGACACGTCTCACACCG CCGTTACCGCCACCTGGACA GTTTGGAGACGCATTTCCGATACACCGAAGC
GGT7	CCTAGGCGCCTACTCACCAG	ACAGCACGGAGAAATAGACACGTCTCACACCG	GTTTGGAGACGCATTTCCGATACACCGAAGC	ACAGCACGGAGAAATAGACACGTCTCACACCG CCTAGGCGCCTACTCACCAG GTTTGGAGACGCATTTCCGATACACCGAAGC
GGT7	GATTTGCATGACCAGCGCCA	ACAGCACGGAGAAATAGACACGTCTCACACCG	GTTTGGAGACGCATTTCCGATACACCGAAGC	ACAGCACGGAGAAATAGACACGTCTCACACCG GATTTGCATGACCAGCGCCA GTTTGGAGACGCATTTCCGATACACCGAAGC
GGT7	TGCCTCCAGTTGCACGGCGC	ACAGCACGGAGAAATAGACACGTCTCACACCG	GTTTGGAGACGCATTTCCGATACACCGAAGC	ACAGCACGGAGAAATAGACACGTCTCACACCG TGCCTCCAGTTGCACGGCGC GTTTGGAGACGCATTTCCGATACACCGAAGC
GGT7	TGTTGGTACATGATATCCGG	ACAGCACGGAGAAATAGACACGTCTCACACCG	GTTTGGAGACGCATTTCCGATACACCGAAGC	ACAGCACGGAGAAATAGACACGTCTCACACCG TGTTGGTACATGATATCCGG GTTTGGAGACGCATTTCCGATACACCGAAGC
GIMAP8	ATGGCGACTTCATCCCACCA	ACAGCACGGAGAAATAGACACGTCTCACACCG	GTTTGGAGACGCATTTCCGATACACCGAAGC	ACAGCACGGAGAAATAGACACGTCTCACACCG ATGGCGACTTCATCCCACCA GTTTGGAGACGCATTTCCGATACACCGAAGC
GIMAP8	CTGCTAGGGAAACAGGGCGC	ACAGCACGGAGAAATAGACACGTCTCACACCG	GTTTGGAGACGCATTTCCGATACACCGAAGC	ACAGCACGGAGAAATAGACACGTCTCACACCG CTGCTAGGGAAACAGGGCGC GTTTGGAGACGCATTTCCGATACACCGAAGC
GIMAP8	GAATGGAGTGACATATGAAG	ACAGCACGGAGAAATAGACACGTCTCACACCG	GTTTGGAGACGCATTTCCGATACACCGAAGC	ACAGCACGGAGAAATAGACACGTCTCACACCG GAATGGAGTGACATATGAAG GTTTGGAGACGCATTTCCGATACACCGAAGC
GIMAP8	ATCAGGAGGACCCTCAGCTC	ACAGCACGGAGAAATAGACACGTCTCACACCG	GTTTGGAGACGCATTTCCGATACACCGAAGC	ACAGCACGGAGAAATAGACACGTCTCACACCG ATCAGGAGGACCCTCAGCTC GTTTGGAGACGCATTTCCGATACACCGAAGC
GJD3	CAGCGCCGACAGCAGCCCGA	ACAGCACGGAGAAATAGACACGTCTCACACCG	GTTTGGAGACGCATTTCCGATACACCGAAGC	ACAGCACGGAGAAATAGACACGTCTCACACCG CAGCGCCGACAGCAGCCCGA GTTTGGAGACGCATTTCCGATACACCGAAGC
GJD3	GCACCAGGCCAGCAAGGAGG	ACAGCACGGAGAAATAGACACGTCTCACACCG	GTTTGGAGACGCATTTCCGATACACCGAAGC	ACAGCACGGAGAAATAGACACGTCTCACACCG GCACCAGGCCAGCAAGGAGG GTTTGGAGACGCATTTCCGATACACCGAAGC
GJD3	TAGATGACGAACAGCACCGG	ACAGCACGGAGAAATAGACACGTCTCACACCG	GTTTGGAGACGCATTTCCGATACACCGAAGC	ACAGCACGGAGAAATAGACACGTCTCACACCG TAGATGACGAACAGCACCGG GTTTGGAGACGCATTTCCGATACACCGAAGC
GJD3	GAACACCGCACCTCCCACCG	ACAGCACGGAGAAATAGACACGTCTCACACCG	GTTTGGAGACGCATTTCCGATACACCGAAGC	ACAGCACGGAGAAATAGACACGTCTCACACCG GAACACCGCACCTCCCACCG GTTTGGAGACGCATTTCCGATACACCGAAGC
GLIPR1	ATGTACAGCATATTCCGGGC	ACAGCACGGAGAAATAGACACGTCTCACACCG	GTTTGGAGACGCATTTCCGATACACCGAAGC	ACAGCACGGAGAAATAGACACGTCTCACACCG ATGTACAGCATATTCCGGGC GTTTGGAGACGCATTTCCGATACACCGAAGC
GLIPR1	AGCAACCAGAGAGACCATGC	ACAGCACGGAGAAATAGACACGTCTCACACCG	GTTTGGAGACGCATTTCCGATACACCGAAGC	ACAGCACGGAGAAATAGACACGTCTCACACCG AGCAACCAGAGAGACCATGC GTTTGGAGACGCATTTCCGATACACCGAAGC
GLIPR1	ATACCAGGCAGAGATGGCTG	ACAGCACGGAGAAATAGACACGTCTCACACCG	GTTTGGAGACGCATTTCCGATACACCGAAGC	ACAGCACGGAGAAATAGACACGTCTCACACCG ATACCAGGCAGAGATGGCTG GTTTGGAGACGCATTTCCGATACACCGAAGC
GLIPR1	ACACCCAAATTTCACCGCCC	ACAGCACGGAGAAATAGACACGTCTCACACCG	GTTTGGAGACGCATTTCCGATACACCGAAGC	ACAGCACGGAGAAATAGACACGTCTCACACCG ACACCCAAATTTCACCGCCC GTTTGGAGACGCATTTCCGATACACCGAAGC
GNGT2	CCTCTAGGGCAGGATGGCCC	ACAGCACGGAGAAATAGACACGTCTCACACCG	GTTTGGAGACGCATTTCCGATACACCGAAGC	ACAGCACGGAGAAATAGACACGTCTCACACCG CCTCTAGGGCAGGATGGCCC GTTTGGAGACGCATTTCCGATACACCGAAGC
GNGT2	GGCCCAGGACCTCAGTGAGA	ACAGCACGGAGAAATAGACACGTCTCACACCG	GTTTGGAGACGCATTTCCGATACACCGAAGC	ACAGCACGGAGAAATAGACACGTCTCACACCG GGCCCAGGACCTCAGTGAGA GTTTGGAGACGCATTTCCGATACACCGAAGC
GNGT2	ATTATGTAGAGGCCCAAGCA	ACAGCACGGAGAAATAGACACGTCTCACACCG	GTTTGGAGACGCATTTCCGATACACCGAAGC	ACAGCACGGAGAAATAGACACGTCTCACACCG ATTATGTAGAGGCCCAAGCA GTTTGGAGACGCATTTCCGATACACCGAAGC
GNGT2	GGGACAGACCCTCTTCTCAA	ACAGCACGGAGAAATAGACACGTCTCACACCG	GTTTGGAGACGCATTTCCGATACACCGAAGC	ACAGCACGGAGAAATAGACACGTCTCACACCG GGGACAGACCCTCTTCTCAA GTTTGGAGACGCATTTCCGATACACCGAAGC
GOLGA4	GGGACGACGTACCTGAGCAG	ACAGCACGGAGAAATAGACACGTCTCACACCG	GTTTGGAGACGCATTTCCGATACACCGAAGC	ACAGCACGGAGAAATAGACACGTCTCACACCG GGGACGACGTACCTGAGCAG GTTTGGAGACGCATTTCCGATACACCGAAGC
GOLGA4	TGACGTGACACCCAACAGAG	ACAGCACGGAGAAATAGACACGTCTCACACCG	GTTTGGAGACGCATTTCCGATACACCGAAGC	ACAGCACGGAGAAATAGACACGTCTCACACCG TGACGTGACACCCAACAGAG GTTTGGAGACGCATTTCCGATACACCGAAGC
GOLGA4	TAACCAACCAACCTGAGAGG	ACAGCACGGAGAAATAGACACGTCTCACACCG	GTTTGGAGACGCATTTCCGATACACCGAAGC	ACAGCACGGAGAAATAGACACGTCTCACACCG TAACCAACCAACCTGAGAGG GTTTGGAGACGCATTTCCGATACACCGAAGC
GOLGA4	CTACAGAGGGAAGTACTCCG	ACAGCACGGAGAAATAGACACGTCTCACACCG	GTTTGGAGACGCATTTCCGATACACCGAAGC	ACAGCACGGAGAAATAGACACGTCTCACACCG CTACAGAGGGAAGTACTCCG GTTTGGAGACGCATTTCCGATACACCGAAGC
GPBAR1	CTTAGGAAGAAGCAGCCAGC	ACAGCACGGAGAAATAGACACGTCTCACACCG	GTTTGGAGACGCATTTCCGATACACCGAAGC	ACAGCACGGAGAAATAGACACGTCTCACACCG CTTAGGAAGAAGCAGCCAGC GTTTGGAGACGCATTTCCGATACACCGAAGC
GPBAR1	TGGTTCCGGCTCCATAGCCC	ACAGCACGGAGAAATAGACACGTCTCACACCG	GTTTGGAGACGCATTTCCGATACACCGAAGC	ACAGCACGGAGAAATAGACACGTCTCACACCG TGGTTCCGGCTCCATAGCCC GTTTGGAGACGCATTTCCGATACACCGAAGC
GPBAR1	GGATCTCACACAGCTGGCGG	ACAGCACGGAGAAATAGACACGTCTCACACCG	GTTTGGAGACGCATTTCCGATACACCGAAGC	ACAGCACGGAGAAATAGACACGTCTCACACCG GGATCTCACACAGCTGGCGG GTTTGGAGACGCATTTCCGATACACCGAAGC
GPBAR1	TAGCCAATGCAGCATTGACC	ACAGCACGGAGAAATAGACACGTCTCACACCG	GTTTGGAGACGCATTTCCGATACACCGAAGC	ACAGCACGGAGAAATAGACACGTCTCACACCG TAGCCAATGCAGCATTGACC GTTTGGAGACGCATTTCCGATACACCGAAGC
GPR125	GACCTGACGAACAACCGAAT	ACAGCACGGAGAAATAGACACGTCTCACACCG	GTTTGGAGACGCATTTCCGATACACCGAAGC	ACAGCACGGAGAAATAGACACGTCTCACACCG GACCTGACGAACAACCGAAT GTTTGGAGACGCATTTCCGATACACCGAAGC
GPR125	TCCGGAACAACCTTATTAGT	ACAGCACGGAGAAATAGACACGTCTCACACCG	GTTTGGAGACGCATTTCCGATACACCGAAGC	ACAGCACGGAGAAATAGACACGTCTCACACCG TCCGGAACAACCTTATTAGT GTTTGGAGACGCATTTCCGATACACCGAAGC
GPR125	CTGGGGCTATCCTACTAATA	ACAGCACGGAGAAATAGACACGTCTCACACCG	GTTTGGAGACGCATTTCCGATACACCGAAGC	ACAGCACGGAGAAATAGACACGTCTCACACCG CTGGGGCTATCCTACTAATA GTTTGGAGACGCATTTCCGATACACCGAAGC
GPR125	TACTTACAGCCGAACCAGAT	ACAGCACGGAGAAATAGACACGTCTCACACCG	GTTTGGAGACGCATTTCCGATACACCGAAGC	ACAGCACGGAGAAATAGACACGTCTCACACCG TACTTACAGCCGAACCAGAT GTTTGGAGACGCATTTCCGATACACCGAAGC
GPR34	AAATGTCACTAGCTGTCCAA	ACAGCACGGAGAAATAGACACGTCTCACACCG	GTTTGGAGACGCATTTCCGATACACCGAAGC	ACAGCACGGAGAAATAGACACGTCTCACACCG AAATGTCACTAGCTGTCCAA GTTTGGAGACGCATTTCCGATACACCGAAGC
GPR34	CAGAGACAGACATAATGCAA	ACAGCACGGAGAAATAGACACGTCTCACACCG	GTTTGGAGACGCATTTCCGATACACCGAAGC	ACAGCACGGAGAAATAGACACGTCTCACACCG CAGAGACAGACATAATGCAA GTTTGGAGACGCATTTCCGATACACCGAAGC
GPR34	AGATTGGCAAGAATCTACTG	ACAGCACGGAGAAATAGACACGTCTCACACCG	GTTTGGAGACGCATTTCCGATACACCGAAGC	ACAGCACGGAGAAATAGACACGTCTCACACCG AGATTGGCAAGAATCTACTG GTTTGGAGACGCATTTCCGATACACCGAAGC
GPR34	TACTGAGGATTTCTAAACGG	ACAGCACGGAGAAATAGACACGTCTCACACCG	GTTTGGAGACGCATTTCCGATACACCGAAGC	ACAGCACGGAGAAATAGACACGTCTCACACCG TACTGAGGATTTCTAAACGG GTTTGGAGACGCATTTCCGATACACCGAAGC
GPR68	AGTGGGAGGGCCCTCCACAG	ACAGCACGGAGAAATAGACACGTCTCACACCG	GTTTGGAGACGCATTTCCGATACACCGAAGC	ACAGCACGGAGAAATAGACACGTCTCACACCG AGTGGGAGGGCCCTCCACAG GTTTGGAGACGCATTTCCGATACACCGAAGC
GPR68	CTCTAGGACAAGCAGGGCCA	ACAGCACGGAGAAATAGACACGTCTCACACCG	GTTTGGAGACGCATTTCCGATACACCGAAGC	ACAGCACGGAGAAATAGACACGTCTCACACCG CTCTAGGACAAGCAGGGCCA GTTTGGAGACGCATTTCCGATACACCGAAGC
GPR68	CAGCTAGGCAGGCTCCTCGG	ACAGCACGGAGAAATAGACACGTCTCACACCG	GTTTGGAGACGCATTTCCGATACACCGAAGC	ACAGCACGGAGAAATAGACACGTCTCACACCG CAGCTAGGCAGGCTCCTCGG GTTTGGAGACGCATTTCCGATACACCGAAGC
GPR68	CTGACAAAGCAGTACAGCAC	ACAGCACGGAGAAATAGACACGTCTCACACCG	GTTTGGAGACGCATTTCCGATACACCGAAGC	ACAGCACGGAGAAATAGACACGTCTCACACCG CTGACAAAGCAGTACAGCAC GTTTGGAGACGCATTTCCGATACACCGAAGC
GPR82	GCTGTGGTAGAAATCACGGA	ACAGCACGGAGAAATAGACACGTCTCACACCG	GTTTGGAGACGCATTTCCGATACACCGAAGC	ACAGCACGGAGAAATAGACACGTCTCACACCG GCTGTGGTAGAAATCACGGA GTTTGGAGACGCATTTCCGATACACCGAAGC
GPR82	ATGAGACCCGCAATCTGAGA	ACAGCACGGAGAAATAGACACGTCTCACACCG	GTTTGGAGACGCATTTCCGATACACCGAAGC	ACAGCACGGAGAAATAGACACGTCTCACACCG ATGAGACCCGCAATCTGAGA GTTTGGAGACGCATTTCCGATACACCGAAGC
GPR82	GAAGAAAGCAAACTACTAGG	ACAGCACGGAGAAATAGACACGTCTCACACCG	GTTTGGAGACGCATTTCCGATACACCGAAGC	ACAGCACGGAGAAATAGACACGTCTCACACCG GAAGAAAGCAAACTACTAGG GTTTGGAGACGCATTTCCGATACACCGAAGC
GPR82	TGGCTGATGCAAGACAAGTG	ACAGCACGGAGAAATAGACACGTCTCACACCG	GTTTGGAGACGCATTTCCGATACACCGAAGC	ACAGCACGGAGAAATAGACACGTCTCACACCG TGGCTGATGCAAGACAAGTG GTTTGGAGACGCATTTCCGATACACCGAAGC
GPR84	GCGGGCCACAGAGTTTCCGC	ACAGCACGGAGAAATAGACACGTCTCACACCG	GTTTGGAGACGCATTTCCGATACACCGAAGC	ACAGCACGGAGAAATAGACACGTCTCACACCG GCGGGCCACAGAGTTTCCGC GTTTGGAGACGCATTTCCGATACACCGAAGC
GPR84	TCAGGATGGAGCCATACGCG	ACAGCACGGAGAAATAGACACGTCTCACACCG	GTTTGGAGACGCATTTCCGATACACCGAAGC	ACAGCACGGAGAAATAGACACGTCTCACACCG TCAGGATGGAGCCATACGCG GTTTGGAGACGCATTTCCGATACACCGAAGC
GPR84	CACTTCCAGGAGCTAGACAG	ACAGCACGGAGAAATAGACACGTCTCACACCG	GTTTGGAGACGCATTTCCGATACACCGAAGC	ACAGCACGGAGAAATAGACACGTCTCACACCG CACTTCCAGGAGCTAGACAG GTTTGGAGACGCATTTCCGATACACCGAAGC
GPR84	CAGAATTGGAAGTAAAGAGG	ACAGCACGGAGAAATAGACACGTCTCACACCG	GTTTGGAGACGCATTTCCGATACACCGAAGC	ACAGCACGGAGAAATAGACACGTCTCACACCG CAGAATTGGAAGTAAAGAGG GTTTGGAGACGCATTTCCGATACACCGAAGC
GRIK2	TTGTGGATCGGATATTCGCA	ACAGCACGGAGAAATAGACACGTCTCACACCG	GTTTGGAGACGCATTTCCGATACACCGAAGC	ACAGCACGGAGAAATAGACACGTCTCACACCG TTGTGGATCGGATATTCGCA GTTTGGAGACGCATTTCCGATACACCGAAGC
GRIK2	AAACTGCACCAAATCCAAGA	ACAGCACGGAGAAATAGACACGTCTCACACCG	GTTTGGAGACGCATTTCCGATACACCGAAGC	ACAGCACGGAGAAATAGACACGTCTCACACCG AAACTGCACCAAATCCAAGA GTTTGGAGACGCATTTCCGATACACCGAAGC
GRIK2	CTTCGACTGCAGCCATGAAA	ACAGCACGGAGAAATAGACACGTCTCACACCG	GTTTGGAGACGCATTTCCGATACACCGAAGC	ACAGCACGGAGAAATAGACACGTCTCACACCG CTTCGACTGCAGCCATGAAA GTTTGGAGACGCATTTCCGATACACCGAAGC
GRIK2	GCTCCACATCAAGAGCGAAG	ACAGCACGGAGAAATAGACACGTCTCACACCG	GTTTGGAGACGCATTTCCGATACACCGAAGC	ACAGCACGGAGAAATAGACACGTCTCACACCG GCTCCACATCAAGAGCGAAG GTTTGGAGACGCATTTCCGATACACCGAAGC
GRK5	GTCTTGCTGAAAGCCCGGGA	ACAGCACGGAGAAATAGACACGTCTCACACCG	GTTTGGAGACGCATTTCCGATACACCGAAGC	ACAGCACGGAGAAATAGACACGTCTCACACCG GTCTTGCTGAAAGCCCGGGA GTTTGGAGACGCATTTCCGATACACCGAAGC
GRK5	GCCAGTGTGAAGACCTCCGA	ACAGCACGGAGAAATAGACACGTCTCACACCG	GTTTGGAGACGCATTTCCGATACACCGAAGC	ACAGCACGGAGAAATAGACACGTCTCACACCG GCCAGTGTGAAGACCTCCGA GTTTGGAGACGCATTTCCGATACACCGAAGC
GRK5	TGAATGTAGCACTCCAGCCC	ACAGCACGGAGAAATAGACACGTCTCACACCG	GTTTGGAGACGCATTTCCGATACACCGAAGC	ACAGCACGGAGAAATAGACACGTCTCACACCG TGAATGTAGCACTCCAGCCC GTTTGGAGACGCATTTCCGATACACCGAAGC
GRK5	GACCAAGTACCTCACTCCAA	ACAGCACGGAGAAATAGACACGTCTCACACCG	GTTTGGAGACGCATTTCCGATACACCGAAGC	ACAGCACGGAGAAATAGACACGTCTCACACCG GACCAAGTACCTCACTCCAA GTTTGGAGACGCATTTCCGATACACCGAAGC
GRM4	TATCGATGGAGACATCACCC	ACAGCACGGAGAAATAGACACGTCTCACACCG	GTTTGGAGACGCATTTCCGATACACCGAAGC	ACAGCACGGAGAAATAGACACGTCTCACACCG TATCGATGGAGACATCACCC GTTTGGAGACGCATTTCCGATACACCGAAGC
GRM4	GGCCCGGACGATGTCCACCA	ACAGCACGGAGAAATAGACACGTCTCACACCG	GTTTGGAGACGCATTTCCGATACACCGAAGC	ACAGCACGGAGAAATAGACACGTCTCACACCG GGCCCGGACGATGTCCACCA GTTTGGAGACGCATTTCCGATACACCGAAGC
GRM4	TCCACGGGAACCCAAGACCG	ACAGCACGGAGAAATAGACACGTCTCACACCG	GTTTGGAGACGCATTTCCGATACACCGAAGC	ACAGCACGGAGAAATAGACACGTCTCACACCG TCCACGGGAACCCAAGACCG GTTTGGAGACGCATTTCCGATACACCGAAGC
GRM4	TTCCTCAAGGCGCAGCACGG	ACAGCACGGAGAAATAGACACGTCTCACACCG	GTTTGGAGACGCATTTCCGATACACCGAAGC	ACAGCACGGAGAAATAGACACGTCTCACACCG TTCCTCAAGGCGCAGCACGG GTTTGGAGACGCATTTCCGATACACCGAAGC
GRM6	TCCTGAACGCGTCGTGGCGG	ACAGCACGGAGAAATAGACACGTCTCACACCG	GTTTGGAGACGCATTTCCGATACACCGAAGC	ACAGCACGGAGAAATAGACACGTCTCACACCG TCCTGAACGCGTCGTGGCGG GTTTGGAGACGCATTTCCGATACACCGAAGC
GRM6	TGCCCGCACAATGTCCACCA	ACAGCACGGAGAAATAGACACGTCTCACACCG	GTTTGGAGACGCATTTCCGATACACCGAAGC	ACAGCACGGAGAAATAGACACGTCTCACACCG TGCCCGCACAATGTCCACCA GTTTGGAGACGCATTTCCGATACACCGAAGC
GRM6	CATGGAGACACCCAACGCCC	ACAGCACGGAGAAATAGACACGTCTCACACCG	GTTTGGAGACGCATTTCCGATACACCGAAGC	ACAGCACGGAGAAATAGACACGTCTCACACCG CATGGAGACACCCAACGCCC GTTTGGAGACGCATTTCCGATACACCGAAGC
GRM6	AGCTGTCTGAGCCAACCCAC	ACAGCACGGAGAAATAGACACGTCTCACACCG	GTTTGGAGACGCATTTCCGATACACCGAAGC	ACAGCACGGAGAAATAGACACGTCTCACACCG AGCTGTCTGAGCCAACCCAC GTTTGGAGACGCATTTCCGATACACCGAAGC
GSTA4	GACGGATGGAGTCGATCCGC	ACAGCACGGAGAAATAGACACGTCTCACACCG	GTTTGGAGACGCATTTCCGATACACCGAAGC	ACAGCACGGAGAAATAGACACGTCTCACACCG GACGGATGGAGTCGATCCGC GTTTGGAGACGCATTTCCGATACACCGAAGC
GSTA4	CATCCCATCGATTTCAACCA	ACAGCACGGAGAAATAGACACGTCTCACACCG	GTTTGGAGACGCATTTCCGATACACCGAAGC	ACAGCACGGAGAAATAGACACGTCTCACACCG CATCCCATCGATTTCAACCA GTTTGGAGACGCATTTCCGATACACCGAAGC
GSTA4	CCTGATGATGATGATTGCCG	ACAGCACGGAGAAATAGACACGTCTCACACCG	GTTTGGAGACGCATTTCCGATACACCGAAGC	ACAGCACGGAGAAATAGACACGTCTCACACCG CCTGATGATGATGATTGCCG GTTTGGAGACGCATTTCCGATACACCGAAGC
GSTA4	AGGGAAGTCGGACAGTACAG	ACAGCACGGAGAAATAGACACGTCTCACACCG	GTTTGGAGACGCATTTCCGATACACCGAAGC	ACAGCACGGAGAAATAGACACGTCTCACACCG AGGGAAGTCGGACAGTACAG GTTTGGAGACGCATTTCCGATACACCGAAGC
GTF2IRD1	ACTCACCATGGAGTCTAAGG	ACAGCACGGAGAAATAGACACGTCTCACACCG	GTTTGGAGACGCATTTCCGATACACCGAAGC	ACAGCACGGAGAAATAGACACGTCTCACACCG ACTCACCATGGAGTCTAAGG GTTTGGAGACGCATTTCCGATACACCGAAGC
GTF2IRD1	GCTCTCCAAGCTGAACACGG	ACAGCACGGAGAAATAGACACGTCTCACACCG	GTTTGGAGACGCATTTCCGATACACCGAAGC	ACAGCACGGAGAAATAGACACGTCTCACACCG GCTCTCCAAGCTGAACACGG GTTTGGAGACGCATTTCCGATACACCGAAGC
GTF2IRD1	GTGCAGCGCTGTGAAGGCGG	ACAGCACGGAGAAATAGACACGTCTCACACCG	GTTTGGAGACGCATTTCCGATACACCGAAGC	ACAGCACGGAGAAATAGACACGTCTCACACCG GTGCAGCGCTGTGAAGGCGG GTTTGGAGACGCATTTCCGATACACCGAAGC
GTF2IRD1	TCCCTGAGCAGCCTCTCATA	ACAGCACGGAGAAATAGACACGTCTCACACCG	GTTTGGAGACGCATTTCCGATACACCGAAGC	ACAGCACGGAGAAATAGACACGTCTCACACCG TCCCTGAGCAGCCTCTCATA GTTTGGAGACGCATTTCCGATACACCGAAGC
GYPC	TACTCACCGAGGAGCTCGGG	ACAGCACGGAGAAATAGACACGTCTCACACCG	GTTTGGAGACGCATTTCCGATACACCGAAGC	ACAGCACGGAGAAATAGACACGTCTCACACCG TACTCACCGAGGAGCTCGGG GTTTGGAGACGCATTTCCGATACACCGAAGC
GYPC	TCACCGAGGAGCTCGGGAGG	ACAGCACGGAGAAATAGACACGTCTCACACCG	GTTTGGAGACGCATTTCCGATACACCGAAGC	ACAGCACGGAGAAATAGACACGTCTCACACCG TCACCGAGGAGCTCGGGAGG GTTTGGAGACGCATTTCCGATACACCGAAGC
GYPC	TATCCACAGAGCCTAACCCA	ACAGCACGGAGAAATAGACACGTCTCACACCG	GTTTGGAGACGCATTTCCGATACACCGAAGC	ACAGCACGGAGAAATAGACACGTCTCACACCG TATCCACAGAGCCTAACCCA GTTTGGAGACGCATTTCCGATACACCGAAGC
GYPC	TGCCTTTGGCCTCATTGGTG	ACAGCACGGAGAAATAGACACGTCTCACACCG	GTTTGGAGACGCATTTCCGATACACCGAAGC	ACAGCACGGAGAAATAGACACGTCTCACACCG TGCCTTTGGCCTCATTGGTG GTTTGGAGACGCATTTCCGATACACCGAAGC
HACE1	CGCACCGTGGAGCTGCCCGA	ACAGCACGGAGAAATAGACACGTCTCACACCG	GTTTGGAGACGCATTTCCGATACACCGAAGC	ACAGCACGGAGAAATAGACACGTCTCACACCG CGCACCGTGGAGCTGCCCGA GTTTGGAGACGCATTTCCGATACACCGAAGC
HACE1	CGTGCAACACGTCACAGATG	ACAGCACGGAGAAATAGACACGTCTCACACCG	GTTTGGAGACGCATTTCCGATACACCGAAGC	ACAGCACGGAGAAATAGACACGTCTCACACCG CGTGCAACACGTCACAGATG GTTTGGAGACGCATTTCCGATACACCGAAGC
HACE1	GCAAGCAAAGTACAGTGGCG	ACAGCACGGAGAAATAGACACGTCTCACACCG	GTTTGGAGACGCATTTCCGATACACCGAAGC	ACAGCACGGAGAAATAGACACGTCTCACACCG GCAAGCAAAGTACAGTGGCG GTTTGGAGACGCATTTCCGATACACCGAAGC
HACE1	CCTGTACACATAGATCTAGA	ACAGCACGGAGAAATAGACACGTCTCACACCG	GTTTGGAGACGCATTTCCGATACACCGAAGC	ACAGCACGGAGAAATAGACACGTCTCACACCG CCTGTACACATAGATCTAGA GTTTGGAGACGCATTTCCGATACACCGAAGC
HAPLN3	AGTGGCAGGACCCTGGGAAA	ACAGCACGGAGAAATAGACACGTCTCACACCG	GTTTGGAGACGCATTTCCGATACACCGAAGC	ACAGCACGGAGAAATAGACACGTCTCACACCG AGTGGCAGGACCCTGGGAAA GTTTGGAGACGCATTTCCGATACACCGAAGC
HAPLN3	GGCCATCGATGACCTCGCAG	ACAGCACGGAGAAATAGACACGTCTCACACCG	GTTTGGAGACGCATTTCCGATACACCGAAGC	ACAGCACGGAGAAATAGACACGTCTCACACCG GGCCATCGATGACCTCGCAG GTTTGGAGACGCATTTCCGATACACCGAAGC
HAPLN3	CTACCAGCTCAACTTCCACG	ACAGCACGGAGAAATAGACACGTCTCACACCG	GTTTGGAGACGCATTTCCGATACACCGAAGC	ACAGCACGGAGAAATAGACACGTCTCACACCG CTACCAGCTCAACTTCCACG GTTTGGAGACGCATTTCCGATACACCGAAGC
HAPLN3	CATAGCAGTAGACACCATAG	ACAGCACGGAGAAATAGACACGTCTCACACCG	GTTTGGAGACGCATTTCCGATACACCGAAGC	ACAGCACGGAGAAATAGACACGTCTCACACCG CATAGCAGTAGACACCATAG GTTTGGAGACGCATTTCCGATACACCGAAGC
HAVCR2	CTAAAGGGCGATCTCAACAA	ACAGCACGGAGAAATAGACACGTCTCACACCG	GTTTGGAGACGCATTTCCGATACACCGAAGC	ACAGCACGGAGAAATAGACACGTCTCACACCG CTAAAGGGCGATCTCAACAA GTTTGGAGACGCATTTCCGATACACCGAAGC
HAVCR2	TTCTCCAAGAACCCTAACCA	ACAGCACGGAGAAATAGACACGTCTCACACCG	GTTTGGAGACGCATTTCCGATACACCGAAGC	ACAGCACGGAGAAATAGACACGTCTCACACCG TTCTCCAAGAACCCTAACCA GTTTGGAGACGCATTTCCGATACACCGAAGC
HAVCR2	GTGACCCTCCATAATAACAA	ACAGCACGGAGAAATAGACACGTCTCACACCG	GTTTGGAGACGCATTTCCGATACACCGAAGC	ACAGCACGGAGAAATAGACACGTCTCACACCG GTGACCCTCCATAATAACAA GTTTGGAGACGCATTTCCGATACACCGAAGC
HAVCR2	AACTGCTATCCACATTGGAG	ACAGCACGGAGAAATAGACACGTCTCACACCG	GTTTGGAGACGCATTTCCGATACACCGAAGC	ACAGCACGGAGAAATAGACACGTCTCACACCG AACTGCTATCCACATTGGAG GTTTGGAGACGCATTTCCGATACACCGAAGC
HCK	GCTTCCATCTCGGAGGAACC	ACAGCACGGAGAAATAGACACGTCTCACACCG	GTTTGGAGACGCATTTCCGATACACCGAAGC	ACAGCACGGAGAAATAGACACGTCTCACACCG GCTTCCATCTCGGAGGAACC GTTTGGAGACGCATTTCCGATACACCGAAGC
HCK	ACTCCTCCAGAACCACCATC	ACAGCACGGAGAAATAGACACGTCTCACACCG	GTTTGGAGACGCATTTCCGATACACCGAAGC	ACAGCACGGAGAAATAGACACGTCTCACACCG ACTCCTCCAGAACCACCATC GTTTGGAGACGCATTTCCGATACACCGAAGC
HCK	ACTCGAGCCACATAGTTGCT	ACAGCACGGAGAAATAGACACGTCTCACACCG	GTTTGGAGACGCATTTCCGATACACCGAAGC	ACAGCACGGAGAAATAGACACGTCTCACACCG ACTCGAGCCACATAGTTGCT GTTTGGAGACGCATTTCCGATACACCGAAGC
HCK	GTCGTACAGTGCGACCACAA	ACAGCACGGAGAAATAGACACGTCTCACACCG	GTTTGGAGACGCATTTCCGATACACCGAAGC	ACAGCACGGAGAAATAGACACGTCTCACACCG GTCGTACAGTGCGACCACAA GTTTGGAGACGCATTTCCGATACACCGAAGC
HEBP2	GCCGAGCTGGAAAGCTCCGG	ACAGCACGGAGAAATAGACACGTCTCACACCG	GTTTGGAGACGCATTTCCGATACACCGAAGC	ACAGCACGGAGAAATAGACACGTCTCACACCG GCCGAGCTGGAAAGCTCCGG GTTTGGAGACGCATTTCCGATACACCGAAGC
HEBP2	CAAGTGCTGACCCACTTAGC	ACAGCACGGAGAAATAGACACGTCTCACACCG	GTTTGGAGACGCATTTCCGATACACCGAAGC	ACAGCACGGAGAAATAGACACGTCTCACACCG CAAGTGCTGACCCACTTAGC GTTTGGAGACGCATTTCCGATACACCGAAGC
HEBP2	AGCAGCAACCCGATCCACCC	ACAGCACGGAGAAATAGACACGTCTCACACCG	GTTTGGAGACGCATTTCCGATACACCGAAGC	ACAGCACGGAGAAATAGACACGTCTCACACCG AGCAGCAACCCGATCCACCC GTTTGGAGACGCATTTCCGATACACCGAAGC
HEBP2	GACCTTAGCAAACATTCTGA	ACAGCACGGAGAAATAGACACGTCTCACACCG	GTTTGGAGACGCATTTCCGATACACCGAAGC	ACAGCACGGAGAAATAGACACGTCTCACACCG GACCTTAGCAAACATTCTGA GTTTGGAGACGCATTTCCGATACACCGAAGC
HEMK1	TGAGGAAAGAGGTATCCCAG	ACAGCACGGAGAAATAGACACGTCTCACACCG	GTTTGGAGACGCATTTCCGATACACCGAAGC	ACAGCACGGAGAAATAGACACGTCTCACACCG TGAGGAAAGAGGTATCCCAG GTTTGGAGACGCATTTCCGATACACCGAAGC
HEMK1	TATGTGGCCGTAGATTACAG	ACAGCACGGAGAAATAGACACGTCTCACACCG	GTTTGGAGACGCATTTCCGATACACCGAAGC	ACAGCACGGAGAAATAGACACGTCTCACACCG TATGTGGCCGTAGATTACAG GTTTGGAGACGCATTTCCGATACACCGAAGC
HEMK1	TGGCCGAGGGATGAACACTG	ACAGCACGGAGAAATAGACACGTCTCACACCG	GTTTGGAGACGCATTTCCGATACACCGAAGC	ACAGCACGGAGAAATAGACACGTCTCACACCG TGGCCGAGGGATGAACACTG GTTTGGAGACGCATTTCCGATACACCGAAGC
HEMK1	ATCCTGGGCTCTCACTGCAT	ACAGCACGGAGAAATAGACACGTCTCACACCG	GTTTGGAGACGCATTTCCGATACACCGAAGC	ACAGCACGGAGAAATAGACACGTCTCACACCG ATCCTGGGCTCTCACTGCAT GTTTGGAGACGCATTTCCGATACACCGAAGC
HK3	GCCTCAGTCTGCCCACACGA	ACAGCACGGAGAAATAGACACGTCTCACACCG	GTTTGGAGACGCATTTCCGATACACCGAAGC	ACAGCACGGAGAAATAGACACGTCTCACACCG GCCTCAGTCTGCCCACACGA GTTTGGAGACGCATTTCCGATACACCGAAGC
HK3	AGGTCCACACCACACGGCAC	ACAGCACGGAGAAATAGACACGTCTCACACCG	GTTTGGAGACGCATTTCCGATACACCGAAGC	ACAGCACGGAGAAATAGACACGTCTCACACCG AGGTCCACACCACACGGCAC GTTTGGAGACGCATTTCCGATACACCGAAGC
HK3	TTCAGACCCTGATTCTCCAC	ACAGCACGGAGAAATAGACACGTCTCACACCG	GTTTGGAGACGCATTTCCGATACACCGAAGC	ACAGCACGGAGAAATAGACACGTCTCACACCG TTCAGACCCTGATTCTCCAC GTTTGGAGACGCATTTCCGATACACCGAAGC
HK3	TGCTAAGAGATGCCATTCAG	ACAGCACGGAGAAATAGACACGTCTCACACCG	GTTTGGAGACGCATTTCCGATACACCGAAGC	ACAGCACGGAGAAATAGACACGTCTCACACCG TGCTAAGAGATGCCATTCAG GTTTGGAGACGCATTTCCGATACACCGAAGC
HSD11B1	GTCGGAGGAAGGTCTCCAGA	ACAGCACGGAGAAATAGACACGTCTCACACCG	GTTTGGAGACGCATTTCCGATACACCGAAGC	ACAGCACGGAGAAATAGACACGTCTCACACCG GTCGGAGGAAGGTCTCCAGA GTTTGGAGACGCATTTCCGATACACCGAAGC
HSD11B1	GGAGCAATTTATTGTCAAGG	ACAGCACGGAGAAATAGACACGTCTCACACCG	GTTTGGAGACGCATTTCCGATACACCGAAGC	ACAGCACGGAGAAATAGACACGTCTCACACCG GGAGCAATTTATTGTCAAGG GTTTGGAGACGCATTTCCGATACACCGAAGC
HSD11B1	CCCATGCTGAAGCAGAGCAA	ACAGCACGGAGAAATAGACACGTCTCACACCG	GTTTGGAGACGCATTTCCGATACACCGAAGC	ACAGCACGGAGAAATAGACACGTCTCACACCG CCCATGCTGAAGCAGAGCAA GTTTGGAGACGCATTTCCGATACACCGAAGC
HSD11B1	GTAGGGAGCAATCATAGGCT	ACAGCACGGAGAAATAGACACGTCTCACACCG	GTTTGGAGACGCATTTCCGATACACCGAAGC	ACAGCACGGAGAAATAGACACGTCTCACACCG GTAGGGAGCAATCATAGGCT GTTTGGAGACGCATTTCCGATACACCGAAGC
HTRA4	ACACTCCTGGCCCTCGGCCG	ACAGCACGGAGAAATAGACACGTCTCACACCG	GTTTGGAGACGCATTTCCGATACACCGAAGC	ACAGCACGGAGAAATAGACACGTCTCACACCG ACACTCCTGGCCCTCGGCCG GTTTGGAGACGCATTTCCGATACACCGAAGC
HTRA4	GTACAACTTCATCGCCGCAG	ACAGCACGGAGAAATAGACACGTCTCACACCG	GTTTGGAGACGCATTTCCGATACACCGAAGC	ACAGCACGGAGAAATAGACACGTCTCACACCG GTACAACTTCATCGCCGCAG GTTTGGAGACGCATTTCCGATACACCGAAGC
HTRA4	ATCCAGGTAGAGCTCCAGAG	ACAGCACGGAGAAATAGACACGTCTCACACCG	GTTTGGAGACGCATTTCCGATACACCGAAGC	ACAGCACGGAGAAATAGACACGTCTCACACCG ATCCAGGTAGAGCTCCAGAG GTTTGGAGACGCATTTCCGATACACCGAAGC
HTRA4	ATTGTCAGCACCACACAGAG	ACAGCACGGAGAAATAGACACGTCTCACACCG	GTTTGGAGACGCATTTCCGATACACCGAAGC	ACAGCACGGAGAAATAGACACGTCTCACACCG ATTGTCAGCACCACACAGAG GTTTGGAGACGCATTTCCGATACACCGAAGC
HVCN1	GTTCTTGAAACACTTTACGG	ACAGCACGGAGAAATAGACACGTCTCACACCG	GTTTGGAGACGCATTTCCGATACACCGAAGC	ACAGCACGGAGAAATAGACACGTCTCACACCG GTTCTTGAAACACTTTACGG GTTTGGAGACGCATTTCCGATACACCGAAGC
HVCN1	GAGTTCAGCAAGCACGAGGA	ACAGCACGGAGAAATAGACACGTCTCACACCG	GTTTGGAGACGCATTTCCGATACACCGAAGC	ACAGCACGGAGAAATAGACACGTCTCACACCG GAGTTCAGCAAGCACGAGGA GTTTGGAGACGCATTTCCGATACACCGAAGC
HVCN1	GCAGCCCTAGAGCTTCGAAG	ACAGCACGGAGAAATAGACACGTCTCACACCG	GTTTGGAGACGCATTTCCGATACACCGAAGC	ACAGCACGGAGAAATAGACACGTCTCACACCG GCAGCCCTAGAGCTTCGAAG GTTTGGAGACGCATTTCCGATACACCGAAGC
HVCN1	GGAATTCAGCTGCTCCGAGA	ACAGCACGGAGAAATAGACACGTCTCACACCG	GTTTGGAGACGCATTTCCGATACACCGAAGC	ACAGCACGGAGAAATAGACACGTCTCACACCG GGAATTCAGCTGCTCCGAGA GTTTGGAGACGCATTTCCGATACACCGAAGC
ICAM1	GGACTCACCAGGGATCACAA	ACAGCACGGAGAAATAGACACGTCTCACACCG	GTTTGGAGACGCATTTCCGATACACCGAAGC	ACAGCACGGAGAAATAGACACGTCTCACACCG GGACTCACCAGGGATCACAA GTTTGGAGACGCATTTCCGATACACCGAAGC
ICAM1	TGCAAGGAGGACCTCAGCCT	ACAGCACGGAGAAATAGACACGTCTCACACCG	GTTTGGAGACGCATTTCCGATACACCGAAGC	ACAGCACGGAGAAATAGACACGTCTCACACCG TGCAAGGAGGACCTCAGCCT GTTTGGAGACGCATTTCCGATACACCGAAGC
ICAM1	GCGGTGCTCCACCATCCACG	ACAGCACGGAGAAATAGACACGTCTCACACCG	GTTTGGAGACGCATTTCCGATACACCGAAGC	ACAGCACGGAGAAATAGACACGTCTCACACCG GCGGTGCTCCACCATCCACG GTTTGGAGACGCATTTCCGATACACCGAAGC
ICAM1	CTCCTCAGTCACCTCTACCA	ACAGCACGGAGAAATAGACACGTCTCACACCG	GTTTGGAGACGCATTTCCGATACACCGAAGC	ACAGCACGGAGAAATAGACACGTCTCACACCG CTCCTCAGTCACCTCTACCA GTTTGGAGACGCATTTCCGATACACCGAAGC
IDH1	AATCCAAGGAGGTTCTGTGG	ACAGCACGGAGAAATAGACACGTCTCACACCG	GTTTGGAGACGCATTTCCGATACACCGAAGC	ACAGCACGGAGAAATAGACACGTCTCACACCG AATCCAAGGAGGTTCTGTGG GTTTGGAGACGCATTTCCGATACACCGAAGC
IDH1	CCCAGCCTGTCACTAGCCGG	ACAGCACGGAGAAATAGACACGTCTCACACCG	GTTTGGAGACGCATTTCCGATACACCGAAGC	ACAGCACGGAGAAATAGACACGTCTCACACCG CCCAGCCTGTCACTAGCCGG GTTTGGAGACGCATTTCCGATACACCGAAGC
IDH1	CTTGGACAGAGCCATTTGGA	ACAGCACGGAGAAATAGACACGTCTCACACCG	GTTTGGAGACGCATTTCCGATACACCGAAGC	ACAGCACGGAGAAATAGACACGTCTCACACCG CTTGGACAGAGCCATTTGGA GTTTGGAGACGCATTTCCGATACACCGAAGC
IDH1	TGGGCCTGTAAGAATTACGA	ACAGCACGGAGAAATAGACACGTCTCACACCG	GTTTGGAGACGCATTTCCGATACACCGAAGC	ACAGCACGGAGAAATAGACACGTCTCACACCG TGGGCCTGTAAGAATTACGA GTTTGGAGACGCATTTCCGATACACCGAAGC
IDO1	CCACATCTTCATCTATGTGG	ACAGCACGGAGAAATAGACACGTCTCACACCG	GTTTGGAGACGCATTTCCGATACACCGAAGC	ACAGCACGGAGAAATAGACACGTCTCACACCG CCACATCTTCATCTATGTGG GTTTGGAGACGCATTTCCGATACACCGAAGC
IDO1	TTCTAGCCACAAGGACCCAG	ACAGCACGGAGAAATAGACACGTCTCACACCG	GTTTGGAGACGCATTTCCGATACACCGAAGC	ACAGCACGGAGAAATAGACACGTCTCACACCG TTCTAGCCACAAGGACCCAG GTTTGGAGACGCATTTCCGATACACCGAAGC
IDO1	TCGGTTCCACACATACGCCA	ACAGCACGGAGAAATAGACACGTCTCACACCG	GTTTGGAGACGCATTTCCGATACACCGAAGC	ACAGCACGGAGAAATAGACACGTCTCACACCG TCGGTTCCACACATACGCCA GTTTGGAGACGCATTTCCGATACACCGAAGC
IDO1	CATAAGACAGAATAGGAGGC	ACAGCACGGAGAAATAGACACGTCTCACACCG	GTTTGGAGACGCATTTCCGATACACCGAAGC	ACAGCACGGAGAAATAGACACGTCTCACACCG CATAAGACAGAATAGGAGGC GTTTGGAGACGCATTTCCGATACACCGAAGC
IDO2	GACAAGCCAATCCTTACCAG	ACAGCACGGAGAAATAGACACGTCTCACACCG	GTTTGGAGACGCATTTCCGATACACCGAAGC	ACAGCACGGAGAAATAGACACGTCTCACACCG GACAAGCCAATCCTTACCAG GTTTGGAGACGCATTTCCGATACACCGAAGC
IDO2	TGTACACGTGAGCTCGGAGC	ACAGCACGGAGAAATAGACACGTCTCACACCG	GTTTGGAGACGCATTTCCGATACACCGAAGC	ACAGCACGGAGAAATAGACACGTCTCACACCG TGTACACGTGAGCTCGGAGC GTTTGGAGACGCATTTCCGATACACCGAAGC
IDO2	GGCGCTGGCCGCTATCACCA	ACAGCACGGAGAAATAGACACGTCTCACACCG	GTTTGGAGACGCATTTCCGATACACCGAAGC	ACAGCACGGAGAAATAGACACGTCTCACACCG GGCGCTGGCCGCTATCACCA GTTTGGAGACGCATTTCCGATACACCGAAGC
IDO2	TATCCTGGTCCACTCTGACC	ACAGCACGGAGAAATAGACACGTCTCACACCG	GTTTGGAGACGCATTTCCGATACACCGAAGC	ACAGCACGGAGAAATAGACACGTCTCACACCG TATCCTGGTCCACTCTGACC GTTTGGAGACGCATTTCCGATACACCGAAGC
IFFO1	GGGAGGTGACCACTTTGCCG	ACAGCACGGAGAAATAGACACGTCTCACACCG	GTTTGGAGACGCATTTCCGATACACCGAAGC	ACAGCACGGAGAAATAGACACGTCTCACACCG GGGAGGTGACCACTTTGCCG GTTTGGAGACGCATTTCCGATACACCGAAGC
IFFO1	GCGAGTGACTGAGCTCCAGG	ACAGCACGGAGAAATAGACACGTCTCACACCG	GTTTGGAGACGCATTTCCGATACACCGAAGC	ACAGCACGGAGAAATAGACACGTCTCACACCG GCGAGTGACTGAGCTCCAGG GTTTGGAGACGCATTTCCGATACACCGAAGC
IFFO1	AGAGGCCGATGCCTGCCAAG	ACAGCACGGAGAAATAGACACGTCTCACACCG	GTTTGGAGACGCATTTCCGATACACCGAAGC	ACAGCACGGAGAAATAGACACGTCTCACACCG AGAGGCCGATGCCTGCCAAG GTTTGGAGACGCATTTCCGATACACCGAAGC
IFFO1	TGGCCGTGATGTCAATGCGG	ACAGCACGGAGAAATAGACACGTCTCACACCG	GTTTGGAGACGCATTTCCGATACACCGAAGC	ACAGCACGGAGAAATAGACACGTCTCACACCG TGGCCGTGATGTCAATGCGG GTTTGGAGACGCATTTCCGATACACCGAAGC
IFI16	AGAAGCCGAGGCTATCCAGG	ACAGCACGGAGAAATAGACACGTCTCACACCG	GTTTGGAGACGCATTTCCGATACACCGAAGC	ACAGCACGGAGAAATAGACACGTCTCACACCG AGAAGCCGAGGCTATCCAGG GTTTGGAGACGCATTTCCGATACACCGAAGC
IFI16	TGTGTGATGTCGCACAGCAG	ACAGCACGGAGAAATAGACACGTCTCACACCG	GTTTGGAGACGCATTTCCGATACACCGAAGC	ACAGCACGGAGAAATAGACACGTCTCACACCG TGTGTGATGTCGCACAGCAG GTTTGGAGACGCATTTCCGATACACCGAAGC
IFI16	GGATGAAGACATCTCGGAGC	ACAGCACGGAGAAATAGACACGTCTCACACCG	GTTTGGAGACGCATTTCCGATACACCGAAGC	ACAGCACGGAGAAATAGACACGTCTCACACCG GGATGAAGACATCTCGGAGC GTTTGGAGACGCATTTCCGATACACCGAAGC
IFI16	ATGAAGACACACTGCTGCTA	ACAGCACGGAGAAATAGACACGTCTCACACCG	GTTTGGAGACGCATTTCCGATACACCGAAGC	ACAGCACGGAGAAATAGACACGTCTCACACCG ATGAAGACACACTGCTGCTA GTTTGGAGACGCATTTCCGATACACCGAAGC
IFI30	TTGGGAACAAATCCCGGACG	ACAGCACGGAGAAATAGACACGTCTCACACCG	GTTTGGAGACGCATTTCCGATACACCGAAGC	ACAGCACGGAGAAATAGACACGTCTCACACCG TTGGGAACAAATCCCGGACG GTTTGGAGACGCATTTCCGATACACCGAAGC
IFI30	AGTAGCGACAAGCTCCACAC	ACAGCACGGAGAAATAGACACGTCTCACACCG	GTTTGGAGACGCATTTCCGATACACCGAAGC	ACAGCACGGAGAAATAGACACGTCTCACACCG AGTAGCGACAAGCTCCACAC GTTTGGAGACGCATTTCCGATACACCGAAGC
IFI30	GTTCCTAACCATCGTCTGTA	ACAGCACGGAGAAATAGACACGTCTCACACCG	GTTTGGAGACGCATTTCCGATACACCGAAGC	ACAGCACGGAGAAATAGACACGTCTCACACCG GTTCCTAACCATCGTCTGTA GTTTGGAGACGCATTTCCGATACACCGAAGC
IFI30	TACACTCCAGCTCCCCGTGC	ACAGCACGGAGAAATAGACACGTCTCACACCG	GTTTGGAGACGCATTTCCGATACACCGAAGC	ACAGCACGGAGAAATAGACACGTCTCACACCG TACACTCCAGCTCCCCGTGC GTTTGGAGACGCATTTCCGATACACCGAAGC
IFI35	CACAGGCTCTCCCGGAGCCA	ACAGCACGGAGAAATAGACACGTCTCACACCG	GTTTGGAGACGCATTTCCGATACACCGAAGC	ACAGCACGGAGAAATAGACACGTCTCACACCG CACAGGCTCTCCCGGAGCCA GTTTGGAGACGCATTTCCGATACACCGAAGC
IFI35	ATTCCAAGGCCAAACTAAGC	ACAGCACGGAGAAATAGACACGTCTCACACCG	GTTTGGAGACGCATTTCCGATACACCGAAGC	ACAGCACGGAGAAATAGACACGTCTCACACCG ATTCCAAGGCCAAACTAAGC GTTTGGAGACGCATTTCCGATACACCGAAGC
IFI35	GGTCACCACAGGCAGCTCCA	ACAGCACGGAGAAATAGACACGTCTCACACCG	GTTTGGAGACGCATTTCCGATACACCGAAGC	ACAGCACGGAGAAATAGACACGTCTCACACCG GGTCACCACAGGCAGCTCCA GTTTGGAGACGCATTTCCGATACACCGAAGC
IFI35	AGACCCGGGAGATGCTGCAA	ACAGCACGGAGAAATAGACACGTCTCACACCG	GTTTGGAGACGCATTTCCGATACACCGAAGC	ACAGCACGGAGAAATAGACACGTCTCACACCG AGACCCGGGAGATGCTGCAA GTTTGGAGACGCATTTCCGATACACCGAAGC
IFIT3	CCAGGAGAACTTTCAGGTAC	ACAGCACGGAGAAATAGACACGTCTCACACCG	GTTTGGAGACGCATTTCCGATACACCGAAGC	ACAGCACGGAGAAATAGACACGTCTCACACCG CCAGGAGAACTTTCAGGTAC GTTTGGAGACGCATTTCCGATACACCGAAGC
IFIT3	TCACCTGGGGAAACTACGCC	ACAGCACGGAGAAATAGACACGTCTCACACCG	GTTTGGAGACGCATTTCCGATACACCGAAGC	ACAGCACGGAGAAATAGACACGTCTCACACCG TCACCTGGGGAAACTACGCC GTTTGGAGACGCATTTCCGATACACCGAAGC
IFIT3	GGTCGAACATTTAAACTCTG	ACAGCACGGAGAAATAGACACGTCTCACACCG	GTTTGGAGACGCATTTCCGATACACCGAAGC	ACAGCACGGAGAAATAGACACGTCTCACACCG GGTCGAACATTTAAACTCTG GTTTGGAGACGCATTTCCGATACACCGAAGC
IFIT3	TCAATCAGAAATTCGTCGAC	ACAGCACGGAGAAATAGACACGTCTCACACCG	GTTTGGAGACGCATTTCCGATACACCGAAGC	ACAGCACGGAGAAATAGACACGTCTCACACCG TCAATCAGAAATTCGTCGAC GTTTGGAGACGCATTTCCGATACACCGAAGC
IFITM1	CTGTCGCAGAAGTTGAGATG	ACAGCACGGAGAAATAGACACGTCTCACACCG	GTTTGGAGACGCATTTCCGATACACCGAAGC	ACAGCACGGAGAAATAGACACGTCTCACACCG CTGTCGCAGAAGTTGAGATG GTTTGGAGACGCATTTCCGATACACCGAAGC
IFITM1	AGGCCCATACAATACCTTCA	ACAGCACGGAGAAATAGACACGTCTCACACCG	GTTTGGAGACGCATTTCCGATACACCGAAGC	ACAGCACGGAGAAATAGACACGTCTCACACCG AGGCCCATACAATACCTTCA GTTTGGAGACGCATTTCCGATACACCGAAGC
IFITM1	GACGACGATGGCCGTGAGGA	ACAGCACGGAGAAATAGACACGTCTCACACCG	GTTTGGAGACGCATTTCCGATACACCGAAGC	ACAGCACGGAGAAATAGACACGTCTCACACCG GACGACGATGGCCGTGAGGA GTTTGGAGACGCATTTCCGATACACCGAAGC
IFITM1	ACAGACAACGATGACGACGA	ACAGCACGGAGAAATAGACACGTCTCACACCG	GTTTGGAGACGCATTTCCGATACACCGAAGC	ACAGCACGGAGAAATAGACACGTCTCACACCG ACAGACAACGATGACGACGA GTTTGGAGACGCATTTCCGATACACCGAAGC
IGJ	CTGTAAGAAATGCGATCCTG	ACAGCACGGAGAAATAGACACGTCTCACACCG	GTTTGGAGACGCATTTCCGATACACCGAAGC	ACAGCACGGAGAAATAGACACGTCTCACACCG CTGTAAGAAATGCGATCCTG GTTTGGAGACGCATTTCCGATACACCGAAGC
IGJ	TTCCACCGAGGATCCTAATG	ACAGCACGGAGAAATAGACACGTCTCACACCG	GTTTGGAGACGCATTTCCGATACACCGAAGC	ACAGCACGGAGAAATAGACACGTCTCACACCG TTCCACCGAGGATCCTAATG GTTTGGAGACGCATTTCCGATACACCGAAGC
IGJ	TCAGTGTCCCTTTGAACAAC	ACAGCACGGAGAAATAGACACGTCTCACACCG	GTTTGGAGACGCATTTCCGATACACCGAAGC	ACAGCACGGAGAAATAGACACGTCTCACACCG TCAGTGTCCCTTTGAACAAC GTTTGGAGACGCATTTCCGATACACCGAAGC
IGJ	TGTGTACCCGAGTTACCTCT	ACAGCACGGAGAAATAGACACGTCTCACACCG	GTTTGGAGACGCATTTCCGATACACCGAAGC	ACAGCACGGAGAAATAGACACGTCTCACACCG TGTGTACCCGAGTTACCTCT GTTTGGAGACGCATTTCCGATACACCGAAGC
IGSF6	TCAGGCTGATCTCTGGCCGG	ACAGCACGGAGAAATAGACACGTCTCACACCG	GTTTGGAGACGCATTTCCGATACACCGAAGC	ACAGCACGGAGAAATAGACACGTCTCACACCG TCAGGCTGATCTCTGGCCGG GTTTGGAGACGCATTTCCGATACACCGAAGC
IGSF6	GGCTCCTGCGTGCACTCACG	ACAGCACGGAGAAATAGACACGTCTCACACCG	GTTTGGAGACGCATTTCCGATACACCGAAGC	ACAGCACGGAGAAATAGACACGTCTCACACCG GGCTCCTGCGTGCACTCACG GTTTGGAGACGCATTTCCGATACACCGAAGC
IGSF6	AGTGAAAGAAACCCTGGACC	ACAGCACGGAGAAATAGACACGTCTCACACCG	GTTTGGAGACGCATTTCCGATACACCGAAGC	ACAGCACGGAGAAATAGACACGTCTCACACCG AGTGAAAGAAACCCTGGACC GTTTGGAGACGCATTTCCGATACACCGAAGC
IGSF6	CGGTTCTGACGCCGTCACCA	ACAGCACGGAGAAATAGACACGTCTCACACCG	GTTTGGAGACGCATTTCCGATACACCGAAGC	ACAGCACGGAGAAATAGACACGTCTCACACCG CGGTTCTGACGCCGTCACCA GTTTGGAGACGCATTTCCGATACACCGAAGC
IGSF8	CAGGAGCGAACTCAGCGGCG	ACAGCACGGAGAAATAGACACGTCTCACACCG	GTTTGGAGACGCATTTCCGATACACCGAAGC	ACAGCACGGAGAAATAGACACGTCTCACACCG CAGGAGCGAACTCAGCGGCG GTTTGGAGACGCATTTCCGATACACCGAAGC
IGSF8	CCTGGGCAACTACAGTGCCA	ACAGCACGGAGAAATAGACACGTCTCACACCG	GTTTGGAGACGCATTTCCGATACACCGAAGC	ACAGCACGGAGAAATAGACACGTCTCACACCG CCTGGGCAACTACAGTGCCA GTTTGGAGACGCATTTCCGATACACCGAAGC
IGSF8	CTTTGGGAGAGCCATTCCGG	ACAGCACGGAGAAATAGACACGTCTCACACCG	GTTTGGAGACGCATTTCCGATACACCGAAGC	ACAGCACGGAGAAATAGACACGTCTCACACCG CTTTGGGAGAGCCATTCCGG GTTTGGAGACGCATTTCCGATACACCGAAGC
IGSF8	TGAGGACCGGCACATTGCCA	ACAGCACGGAGAAATAGACACGTCTCACACCG	GTTTGGAGACGCATTTCCGATACACCGAAGC	ACAGCACGGAGAAATAGACACGTCTCACACCG TGAGGACCGGCACATTGCCA GTTTGGAGACGCATTTCCGATACACCGAAGC
IL10	ACTGGCATGAGGATCAGCAG	ACAGCACGGAGAAATAGACACGTCTCACACCG	GTTTGGAGACGCATTTCCGATACACCGAAGC	ACAGCACGGAGAAATAGACACGTCTCACACCG ACTGGCATGAGGATCAGCAG GTTTGGAGACGCATTTCCGATACACCGAAGC
IL10	GGCTCTGGCCGACTGGGAAG	ACAGCACGGAGAAATAGACACGTCTCACACCG	GTTTGGAGACGCATTTCCGATACACCGAAGC	ACAGCACGGAGAAATAGACACGTCTCACACCG GGCTCTGGCCGACTGGGAAG GTTTGGAGACGCATTTCCGATACACCGAAGC
IL10	GGTCTTCAGCTTCTCACCCA	ACAGCACGGAGAAATAGACACGTCTCACACCG	GTTTGGAGACGCATTTCCGATACACCGAAGC	ACAGCACGGAGAAATAGACACGTCTCACACCG GGTCTTCAGCTTCTCACCCA GTTTGGAGACGCATTTCCGATACACCGAAGC
IL10	CCCACACAGCTCCAAGACCA	ACAGCACGGAGAAATAGACACGTCTCACACCG	GTTTGGAGACGCATTTCCGATACACCGAAGC	ACAGCACGGAGAAATAGACACGTCTCACACCG CCCACACAGCTCCAAGACCA GTTTGGAGACGCATTTCCGATACACCGAAGC
IL12B	AACGATGGCAAACCAGGAGA	ACAGCACGGAGAAATAGACACGTCTCACACCG	GTTTGGAGACGCATTTCCGATACACCGAAGC	ACAGCACGGAGAAATAGACACGTCTCACACCG AACGATGGCAAACCAGGAGA GTTTGGAGACGCATTTCCGATACACCGAAGC
IL12B	GAGGTTCACTGTTTCTCCAG	ACAGCACGGAGAAATAGACACGTCTCACACCG	GTTTGGAGACGCATTTCCGATACACCGAAGC	ACAGCACGGAGAAATAGACACGTCTCACACCG GAGGTTCACTGTTTCTCCAG GTTTGGAGACGCATTTCCGATACACCGAAGC
IL12B	AAGCACCAAATTACTCCGGA	ACAGCACGGAGAAATAGACACGTCTCACACCG	GTTTGGAGACGCATTTCCGATACACCGAAGC	ACAGCACGGAGAAATAGACACGTCTCACACCG AAGCACCAAATTACTCCGGA GTTTGGAGACGCATTTCCGATACACCGAAGC
IL12B	GTATTCAGTGTCCTGCCAGG	ACAGCACGGAGAAATAGACACGTCTCACACCG	GTTTGGAGACGCATTTCCGATACACCGAAGC	ACAGCACGGAGAAATAGACACGTCTCACACCG GTATTCAGTGTCCTGCCAGG GTTTGGAGACGCATTTCCGATACACCGAAGC
IL15	GAAACACAAGTAGCACGAGA	ACAGCACGGAGAAATAGACACGTCTCACACCG	GTTTGGAGACGCATTTCCGATACACCGAAGC	ACAGCACGGAGAAATAGACACGTCTCACACCG GAAACACAAGTAGCACGAGA GTTTGGAGACGCATTTCCGATACACCGAAGC
IL15	GTCACTGTCAGTGTATAAAG	ACAGCACGGAGAAATAGACACGTCTCACACCG	GTTTGGAGACGCATTTCCGATACACCGAAGC	ACAGCACGGAGAAATAGACACGTCTCACACCG GTCACTGTCAGTGTATAAAG GTTTGGAGACGCATTTCCGATACACCGAAGC
IL15	CATTGCAGTAACTTTGCAAC	ACAGCACGGAGAAATAGACACGTCTCACACCG	GTTTGGAGACGCATTTCCGATACACCGAAGC	ACAGCACGGAGAAATAGACACGTCTCACACCG CATTGCAGTAACTTTGCAAC GTTTGGAGACGCATTTCCGATACACCGAAGC
IL15	CTGCAAGGAATGTGAGGAGC	ACAGCACGGAGAAATAGACACGTCTCACACCG	GTTTGGAGACGCATTTCCGATACACCGAAGC	ACAGCACGGAGAAATAGACACGTCTCACACCG CTGCAAGGAATGTGAGGAGC GTTTGGAGACGCATTTCCGATACACCGAAGC
IL15RA	TGGCCTGGACTCCATAGCCC	ACAGCACGGAGAAATAGACACGTCTCACACCG	GTTTGGAGACGCATTTCCGATACACCGAAGC	ACAGCACGGAGAAATAGACACGTCTCACACCG TGGCCTGGACTCCATAGCCC GTTTGGAGACGCATTTCCGATACACCGAAGC
IL15RA	TGAGGCTGGGAGTTGTCCAG	ACAGCACGGAGAAATAGACACGTCTCACACCG	GTTTGGAGACGCATTTCCGATACACCGAAGC	ACAGCACGGAGAAATAGACACGTCTCACACCG TGAGGCTGGGAGTTGTCCAG GTTTGGAGACGCATTTCCGATACACCGAAGC
IL15RA	GCCAACAGTAGTGACACCAA	ACAGCACGGAGAAATAGACACGTCTCACACCG	GTTTGGAGACGCATTTCCGATACACCGAAGC	ACAGCACGGAGAAATAGACACGTCTCACACCG GCCAACAGTAGTGACACCAA GTTTGGAGACGCATTTCCGATACACCGAAGC
IL15RA	TCTTGCAGCAACAATGACCT	ACAGCACGGAGAAATAGACACGTCTCACACCG	GTTTGGAGACGCATTTCCGATACACCGAAGC	ACAGCACGGAGAAATAGACACGTCTCACACCG TCTTGCAGCAACAATGACCT GTTTGGAGACGCATTTCCGATACACCGAAGC
IL18BP	GCAGGACCCACCAAGAACTG	ACAGCACGGAGAAATAGACACGTCTCACACCG	GTTTGGAGACGCATTTCCGATACACCGAAGC	ACAGCACGGAGAAATAGACACGTCTCACACCG GCAGGACCCACCAAGAACTG GTTTGGAGACGCATTTCCGATACACCGAAGC
IL18BP	TCATTGAGCACCTCCCAGGC	ACAGCACGGAGAAATAGACACGTCTCACACCG	GTTTGGAGACGCATTTCCGATACACCGAAGC	ACAGCACGGAGAAATAGACACGTCTCACACCG TCATTGAGCACCTCCCAGGC GTTTGGAGACGCATTTCCGATACACCGAAGC
IL18BP	AGCACAGGAACACAAGCACC	ACAGCACGGAGAAATAGACACGTCTCACACCG	GTTTGGAGACGCATTTCCGATACACCGAAGC	ACAGCACGGAGAAATAGACACGTCTCACACCG AGCACAGGAACACAAGCACC GTTTGGAGACGCATTTCCGATACACCGAAGC
IL18BP	ATCCAGATCAGCAGGCCCAG	ACAGCACGGAGAAATAGACACGTCTCACACCG	GTTTGGAGACGCATTTCCGATACACCGAAGC	ACAGCACGGAGAAATAGACACGTCTCACACCG ATCCAGATCAGCAGGCCCAG GTTTGGAGACGCATTTCCGATACACCGAAGC
IL18R1	GCATATCTGCACCAGTGCAC	ACAGCACGGAGAAATAGACACGTCTCACACCG	GTTTGGAGACGCATTTCCGATACACCGAAGC	ACAGCACGGAGAAATAGACACGTCTCACACCG GCATATCTGCACCAGTGCAC GTTTGGAGACGCATTTCCGATACACCGAAGC
IL18R1	TGTACCGTGTCCCATTATGG	ACAGCACGGAGAAATAGACACGTCTCACACCG	GTTTGGAGACGCATTTCCGATACACCGAAGC	ACAGCACGGAGAAATAGACACGTCTCACACCG TGTACCGTGTCCCATTATGG GTTTGGAGACGCATTTCCGATACACCGAAGC
IL18R1	TTTAGGACCAAAGTGTGAGA	ACAGCACGGAGAAATAGACACGTCTCACACCG	GTTTGGAGACGCATTTCCGATACACCGAAGC	ACAGCACGGAGAAATAGACACGTCTCACACCG TTTAGGACCAAAGTGTGAGA GTTTGGAGACGCATTTCCGATACACCGAAGC
IL18R1	TTATTGGAGCATCAGGAAAG	ACAGCACGGAGAAATAGACACGTCTCACACCG	GTTTGGAGACGCATTTCCGATACACCGAAGC	ACAGCACGGAGAAATAGACACGTCTCACACCG TTATTGGAGCATCAGGAAAG GTTTGGAGACGCATTTCCGATACACCGAAGC
IL22RA2	AGACCTAGAAGGCAATGCTT	ACAGCACGGAGAAATAGACACGTCTCACACCG	GTTTGGAGACGCATTTCCGATACACCGAAGC	ACAGCACGGAGAAATAGACACGTCTCACACCG AGACCTAGAAGGCAATGCTT GTTTGGAGACGCATTTCCGATACACCGAAGC
IL22RA2	GGCGTCAGAGATACACGAGC	ACAGCACGGAGAAATAGACACGTCTCACACCG	GTTTGGAGACGCATTTCCGATACACCGAAGC	ACAGCACGGAGAAATAGACACGTCTCACACCG GGCGTCAGAGATACACGAGC GTTTGGAGACGCATTTCCGATACACCGAAGC
IL22RA2	CAGGTCACAGAAGAGCGCCG	ACAGCACGGAGAAATAGACACGTCTCACACCG	GTTTGGAGACGCATTTCCGATACACCGAAGC	ACAGCACGGAGAAATAGACACGTCTCACACCG CAGGTCACAGAAGAGCGCCG GTTTGGAGACGCATTTCCGATACACCGAAGC
IL22RA2	TATTTGGCAACTCTGGAGGA	ACAGCACGGAGAAATAGACACGTCTCACACCG	GTTTGGAGACGCATTTCCGATACACCGAAGC	ACAGCACGGAGAAATAGACACGTCTCACACCG TATTTGGCAACTCTGGAGGA GTTTGGAGACGCATTTCCGATACACCGAAGC
IL27	GCTGGGCCCTGACATGGGCC	ACAGCACGGAGAAATAGACACGTCTCACACCG	GTTTGGAGACGCATTTCCGATACACCGAAGC	ACAGCACGGAGAAATAGACACGTCTCACACCG GCTGGGCCCTGACATGGGCC GTTTGGAGACGCATTTCCGATACACCGAAGC
IL27	TGAGCCTTCAAGAGCTGCGC	ACAGCACGGAGAAATAGACACGTCTCACACCG	GTTTGGAGACGCATTTCCGATACACCGAAGC	ACAGCACGGAGAAATAGACACGTCTCACACCG TGAGCCTTCAAGAGCTGCGC GTTTGGAGACGCATTTCCGATACACCGAAGC
IL27	ATTGGGAAGATGGTATCCCA	ACAGCACGGAGAAATAGACACGTCTCACACCG	GTTTGGAGACGCATTTCCGATACACCGAAGC	ACAGCACGGAGAAATAGACACGTCTCACACCG ATTGGGAAGATGGTATCCCA GTTTGGAGACGCATTTCCGATACACCGAAGC
IL27	GACCTGGACCAGCTCAGAGA	ACAGCACGGAGAAATAGACACGTCTCACACCG	GTTTGGAGACGCATTTCCGATACACCGAAGC	ACAGCACGGAGAAATAGACACGTCTCACACCG GACCTGGACCAGCTCAGAGA GTTTGGAGACGCATTTCCGATACACCGAAGC
IL2RA	ATAGTACCCAGTTGTCGGGC	ACAGCACGGAGAAATAGACACGTCTCACACCG	GTTTGGAGACGCATTTCCGATACACCGAAGC	ACAGCACGGAGAAATAGACACGTCTCACACCG ATAGTACCCAGTTGTCGGGC GTTTGGAGACGCATTTCCGATACACCGAAGC
IL2RA	GTGTCTGTATGACCCACCCG	ACAGCACGGAGAAATAGACACGTCTCACACCG	GTTTGGAGACGCATTTCCGATACACCGAAGC	ACAGCACGGAGAAATAGACACGTCTCACACCG GTGTCTGTATGACCCACCCG GTTTGGAGACGCATTTCCGATACACCGAAGC
IL2RA	GGATACAAGGCTCTACAGAG	ACAGCACGGAGAAATAGACACGTCTCACACCG	GTTTGGAGACGCATTTCCGATACACCGAAGC	ACAGCACGGAGAAATAGACACGTCTCACACCG GGATACAAGGCTCTACAGAG GTTTGGAGACGCATTTCCGATACACCGAAGC
IL2RA	CACAGAAACAACTGCAATGA	ACAGCACGGAGAAATAGACACGTCTCACACCG	GTTTGGAGACGCATTTCCGATACACCGAAGC	ACAGCACGGAGAAATAGACACGTCTCACACCG CACAGAAACAACTGCAATGA GTTTGGAGACGCATTTCCGATACACCGAAGC
IL4I1	TCACTTACCCAGCCCAGCCA	ACAGCACGGAGAAATAGACACGTCTCACACCG	GTTTGGAGACGCATTTCCGATACACCGAAGC	ACAGCACGGAGAAATAGACACGTCTCACACCG TCACTTACCCAGCCCAGCCA GTTTGGAGACGCATTTCCGATACACCGAAGC
IL4I1	TGGCCGCCAGGACAAGACGC	ACAGCACGGAGAAATAGACACGTCTCACACCG	GTTTGGAGACGCATTTCCGATACACCGAAGC	ACAGCACGGAGAAATAGACACGTCTCACACCG TGGCCGCCAGGACAAGACGC GTTTGGAGACGCATTTCCGATACACCGAAGC
IL4I1	TCTTTAGGTCACCATCCTGG	ACAGCACGGAGAAATAGACACGTCTCACACCG	GTTTGGAGACGCATTTCCGATACACCGAAGC	ACAGCACGGAGAAATAGACACGTCTCACACCG TCTTTAGGTCACCATCCTGG GTTTGGAGACGCATTTCCGATACACCGAAGC
IL4I1	TGATGAGAACACGTGGACGG	ACAGCACGGAGAAATAGACACGTCTCACACCG	GTTTGGAGACGCATTTCCGATACACCGAAGC	ACAGCACGGAGAAATAGACACGTCTCACACCG TGATGAGAACACGTGGACGG GTTTGGAGACGCATTTCCGATACACCGAAGC
IL7	GCAGCGCTTACCATGGAACA	ACAGCACGGAGAAATAGACACGTCTCACACCG	GTTTGGAGACGCATTTCCGATACACCGAAGC	ACAGCACGGAGAAATAGACACGTCTCACACCG GCAGCGCTTACCATGGAACA GTTTGGAGACGCATTTCCGATACACCGAAGC
IL7	CTCCCGCAGACCATGTTCCA	ACAGCACGGAGAAATAGACACGTCTCACACCG	GTTTGGAGACGCATTTCCGATACACCGAAGC	ACAGCACGGAGAAATAGACACGTCTCACACCG CTCCCGCAGACCATGTTCCA GTTTGGAGACGCATTTCCGATACACCGAAGC
IL7	AGCAGAACAAGGATCAGTGG	ACAGCACGGAGAAATAGACACGTCTCACACCG	GTTTGGAGACGCATTTCCGATACACCGAAGC	ACAGCACGGAGAAATAGACACGTCTCACACCG AGCAGAACAAGGATCAGTGG GTTTGGAGACGCATTTCCGATACACCGAAGC
IL7	ATCACAAGGCACACAAACAC	ACAGCACGGAGAAATAGACACGTCTCACACCG	GTTTGGAGACGCATTTCCGATACACCGAAGC	ACAGCACGGAGAAATAGACACGTCTCACACCG ATCACAAGGCACACAAACAC GTTTGGAGACGCATTTCCGATACACCGAAGC
IL9R	TTCCGCAATGCATCTTCCCA	ACAGCACGGAGAAATAGACACGTCTCACACCG	GTTTGGAGACGCATTTCCGATACACCGAAGC	ACAGCACGGAGAAATAGACACGTCTCACACCG TTCCGCAATGCATCTTCCCA GTTTGGAGACGCATTTCCGATACACCGAAGC
IL9R	TCGGTCCCAGAGCAAGGAGG	ACAGCACGGAGAAATAGACACGTCTCACACCG	GTTTGGAGACGCATTTCCGATACACCGAAGC	ACAGCACGGAGAAATAGACACGTCTCACACCG TCGGTCCCAGAGCAAGGAGG GTTTGGAGACGCATTTCCGATACACCGAAGC
IL9R	TGGGCCAGGAATCCAGGGCC	ACAGCACGGAGAAATAGACACGTCTCACACCG	GTTTGGAGACGCATTTCCGATACACCGAAGC	ACAGCACGGAGAAATAGACACGTCTCACACCG TGGGCCAGGAATCCAGGGCC GTTTGGAGACGCATTTCCGATACACCGAAGC
IL9R	CTCCTCTTTAGGCAGCACCA	ACAGCACGGAGAAATAGACACGTCTCACACCG	GTTTGGAGACGCATTTCCGATACACCGAAGC	ACAGCACGGAGAAATAGACACGTCTCACACCG CTCCTCTTTAGGCAGCACCA GTTTGGAGACGCATTTCCGATACACCGAAGC
ING4	TCATGAGGGACCTAGACCAA	ACAGCACGGAGAAATAGACACGTCTCACACCG	GTTTGGAGACGCATTTCCGATACACCGAAGC	ACAGCACGGAGAAATAGACACGTCTCACACCG TCATGAGGGACCTAGACCAA GTTTGGAGACGCATTTCCGATACACCGAAGC
ING4	CCTTCTCAGACAGATCCAGG	ACAGCACGGAGAAATAGACACGTCTCACACCG	GTTTGGAGACGCATTTCCGATACACCGAAGC	ACAGCACGGAGAAATAGACACGTCTCACACCG CCTTCTCAGACAGATCCAGG GTTTGGAGACGCATTTCCGATACACCGAAGC
ING4	AGGTAGACAAACACATTCGG	ACAGCACGGAGAAATAGACACGTCTCACACCG	GTTTGGAGACGCATTTCCGATACACCGAAGC	ACAGCACGGAGAAATAGACACGTCTCACACCG AGGTAGACAAACACATTCGG GTTTGGAGACGCATTTCCGATACACCGAAGC
ING4	GCTGCCAGAGCCCGTTCCAA	ACAGCACGGAGAAATAGACACGTCTCACACCG	GTTTGGAGACGCATTTCCGATACACCGAAGC	ACAGCACGGAGAAATAGACACGTCTCACACCG GCTGCCAGAGCCCGTTCCAA GTTTGGAGACGCATTTCCGATACACCGAAGC
INHA	TAGGAATAGAGCCTTCACCT	ACAGCACGGAGAAATAGACACGTCTCACACCG	GTTTGGAGACGCATTTCCGATACACCGAAGC	ACAGCACGGAGAAATAGACACGTCTCACACCG TAGGAATAGAGCCTTCACCT GTTTGGAGACGCATTTCCGATACACCGAAGC
INHA	CTGCCTCGAAGACATGCCGT	ACAGCACGGAGAAATAGACACGTCTCACACCG	GTTTGGAGACGCATTTCCGATACACCGAAGC	ACAGCACGGAGAAATAGACACGTCTCACACCG CTGCCTCGAAGACATGCCGT GTTTGGAGACGCATTTCCGATACACCGAAGC
INHA	CAAGGACACAGGCACAGCCA	ACAGCACGGAGAAATAGACACGTCTCACACCG	GTTTGGAGACGCATTTCCGATACACCGAAGC	ACAGCACGGAGAAATAGACACGTCTCACACCG CAAGGACACAGGCACAGCCA GTTTGGAGACGCATTTCCGATACACCGAAGC
INHA	GGCTCGAGCACCCAGTGCGG	ACAGCACGGAGAAATAGACACGTCTCACACCG	GTTTGGAGACGCATTTCCGATACACCGAAGC	ACAGCACGGAGAAATAGACACGTCTCACACCG GGCTCGAGCACCCAGTGCGG GTTTGGAGACGCATTTCCGATACACCGAAGC
INPP5A	GGCCGTGACCAGCAGGACCG	ACAGCACGGAGAAATAGACACGTCTCACACCG	GTTTGGAGACGCATTTCCGATACACCGAAGC	ACAGCACGGAGAAATAGACACGTCTCACACCG GGCCGTGACCAGCAGGACCG GTTTGGAGACGCATTTCCGATACACCGAAGC
INPP5A	ACCTCAGGAAAGTAGTCCTG	ACAGCACGGAGAAATAGACACGTCTCACACCG	GTTTGGAGACGCATTTCCGATACACCGAAGC	ACAGCACGGAGAAATAGACACGTCTCACACCG ACCTCAGGAAAGTAGTCCTG GTTTGGAGACGCATTTCCGATACACCGAAGC
INPP5A	AAGGCTTCATCAGGACGCGG	ACAGCACGGAGAAATAGACACGTCTCACACCG	GTTTGGAGACGCATTTCCGATACACCGAAGC	ACAGCACGGAGAAATAGACACGTCTCACACCG AAGGCTTCATCAGGACGCGG GTTTGGAGACGCATTTCCGATACACCGAAGC
INPP5A	GCTTTACAGTGCCTTCGACT	ACAGCACGGAGAAATAGACACGTCTCACACCG	GTTTGGAGACGCATTTCCGATACACCGAAGC	ACAGCACGGAGAAATAGACACGTCTCACACCG GCTTTACAGTGCCTTCGACT GTTTGGAGACGCATTTCCGATACACCGAAGC
INSL6	TGTGAATCTTCTCCAGGCGG	ACAGCACGGAGAAATAGACACGTCTCACACCG	GTTTGGAGACGCATTTCCGATACACCGAAGC	ACAGCACGGAGAAATAGACACGTCTCACACCG TGTGAATCTTCTCCAGGCGG GTTTGGAGACGCATTTCCGATACACCGAAGC
INSL6	TGACTGGAGCCGGTTCGAGA	ACAGCACGGAGAAATAGACACGTCTCACACCG	GTTTGGAGACGCATTTCCGATACACCGAAGC	ACAGCACGGAGAAATAGACACGTCTCACACCG TGACTGGAGCCGGTTCGAGA GTTTGGAGACGCATTTCCGATACACCGAAGC
INSL6	AGGATGCACCAAAGAAGAGA	ACAGCACGGAGAAATAGACACGTCTCACACCG	GTTTGGAGACGCATTTCCGATACACCGAAGC	ACAGCACGGAGAAATAGACACGTCTCACACCG AGGATGCACCAAAGAAGAGA GTTTGGAGACGCATTTCCGATACACCGAAGC
INSL6	CATTCCCAAAGGAAACGCAG	ACAGCACGGAGAAATAGACACGTCTCACACCG	GTTTGGAGACGCATTTCCGATACACCGAAGC	ACAGCACGGAGAAATAGACACGTCTCACACCG CATTCCCAAAGGAAACGCAG GTTTGGAGACGCATTTCCGATACACCGAAGC
IRF4	GCAATGGGAAACTCCGACAG	ACAGCACGGAGAAATAGACACGTCTCACACCG	GTTTGGAGACGCATTTCCGATACACCGAAGC	ACAGCACGGAGAAATAGACACGTCTCACACCG GCAATGGGAAACTCCGACAG GTTTGGAGACGCATTTCCGATACACCGAAGC
IRF4	TTTAAAGGCAAGTTCCGAGA	ACAGCACGGAGAAATAGACACGTCTCACACCG	GTTTGGAGACGCATTTCCGATACACCGAAGC	ACAGCACGGAGAAATAGACACGTCTCACACCG TTTAAAGGCAAGTTCCGAGA GTTTGGAGACGCATTTCCGATACACCGAAGC
IRF4	GGATGACACACAGATGGCCA	ACAGCACGGAGAAATAGACACGTCTCACACCG	GTTTGGAGACGCATTTCCGATACACCGAAGC	ACAGCACGGAGAAATAGACACGTCTCACACCG GGATGACACACAGATGGCCA GTTTGGAGACGCATTTCCGATACACCGAAGC
IRF4	CACAAGATGGGCCTTGCCAG	ACAGCACGGAGAAATAGACACGTCTCACACCG	GTTTGGAGACGCATTTCCGATACACCGAAGC	ACAGCACGGAGAAATAGACACGTCTCACACCG CACAAGATGGGCCTTGCCAG GTTTGGAGACGCATTTCCGATACACCGAAGC
IRF6	GCCGCGTGGCATGTTTCCAG	ACAGCACGGAGAAATAGACACGTCTCACACCG	GTTTGGAGACGCATTTCCGATACACCGAAGC	ACAGCACGGAGAAATAGACACGTCTCACACCG GCCGCGTGGCATGTTTCCAG GTTTGGAGACGCATTTCCGATACACCGAAGC
IRF6	GAGACCGGAAAGTACCAGGA	ACAGCACGGAGAAATAGACACGTCTCACACCG	GTTTGGAGACGCATTTCCGATACACCGAAGC	ACAGCACGGAGAAATAGACACGTCTCACACCG GAGACCGGAAAGTACCAGGA GTTTGGAGACGCATTTCCGATACACCGAAGC
IRF6	ATCCCAAGGAGCAGACCCTG	ACAGCACGGAGAAATAGACACGTCTCACACCG	GTTTGGAGACGCATTTCCGATACACCGAAGC	ACAGCACGGAGAAATAGACACGTCTCACACCG ATCCCAAGGAGCAGACCCTG GTTTGGAGACGCATTTCCGATACACCGAAGC
IRF6	AGAGAGCTGATCCATAGCTC	ACAGCACGGAGAAATAGACACGTCTCACACCG	GTTTGGAGACGCATTTCCGATACACCGAAGC	ACAGCACGGAGAAATAGACACGTCTCACACCG AGAGAGCTGATCCATAGCTC GTTTGGAGACGCATTTCCGATACACCGAAGC
IRF8	AGGATGTGTGACCGGAACGG	ACAGCACGGAGAAATAGACACGTCTCACACCG	GTTTGGAGACGCATTTCCGATACACCGAAGC	ACAGCACGGAGAAATAGACACGTCTCACACCG AGGATGTGTGACCGGAACGG GTTTGGAGACGCATTTCCGATACACCGAAGC
IRF8	ACAAAGCTGAACCAGCCACG	ACAGCACGGAGAAATAGACACGTCTCACACCG	GTTTGGAGACGCATTTCCGATACACCGAAGC	ACAGCACGGAGAAATAGACACGTCTCACACCG ACAAAGCTGAACCAGCCACG GTTTGGAGACGCATTTCCGATACACCGAAGC
IRF8	CATGAGCGAAGTTCCTGAGA	ACAGCACGGAGAAATAGACACGTCTCACACCG	GTTTGGAGACGCATTTCCGATACACCGAAGC	ACAGCACGGAGAAATAGACACGTCTCACACCG CATGAGCGAAGTTCCTGAGA GTTTGGAGACGCATTTCCGATACACCGAAGC
IRF8	GCTGGACCCACCAGTCAGGG	ACAGCACGGAGAAATAGACACGTCTCACACCG	GTTTGGAGACGCATTTCCGATACACCGAAGC	ACAGCACGGAGAAATAGACACGTCTCACACCG GCTGGACCCACCAGTCAGGG GTTTGGAGACGCATTTCCGATACACCGAAGC
ISG20	CATGGCAGGCATCCCAGAGG	ACAGCACGGAGAAATAGACACGTCTCACACCG	GTTTGGAGACGCATTTCCGATACACCGAAGC	ACAGCACGGAGAAATAGACACGTCTCACACCG CATGGCAGGCATCCCAGAGG GTTTGGAGACGCATTTCCGATACACCGAAGC
ISG20	GACAAGTACATCCGACCCGA	ACAGCACGGAGAAATAGACACGTCTCACACCG	GTTTGGAGACGCATTTCCGATACACCGAAGC	ACAGCACGGAGAAATAGACACGTCTCACACCG GACAAGTACATCCGACCCGA GTTTGGAGACGCATTTCCGATACACCGAAGC
ISG20	CGTCCACAGACAGGCTGCTG	ACAGCACGGAGAAATAGACACGTCTCACACCG	GTTTGGAGACGCATTTCCGATACACCGAAGC	ACAGCACGGAGAAATAGACACGTCTCACACCG CGTCCACAGACAGGCTGCTG GTTTGGAGACGCATTTCCGATACACCGAAGC
ISG20	TGTCTGCAGAACAACTGGCG	ACAGCACGGAGAAATAGACACGTCTCACACCG	GTTTGGAGACGCATTTCCGATACACCGAAGC	ACAGCACGGAGAAATAGACACGTCTCACACCG TGTCTGCAGAACAACTGGCG GTTTGGAGACGCATTTCCGATACACCGAAGC
ITGA9	ACTTCCACGACAACACGCGC	ACAGCACGGAGAAATAGACACGTCTCACACCG	GTTTGGAGACGCATTTCCGATACACCGAAGC	ACAGCACGGAGAAATAGACACGTCTCACACCG ACTTCCACGACAACACGCGC GTTTGGAGACGCATTTCCGATACACCGAAGC
ITGA9	TGACCGGAGATGCACCGAGC	ACAGCACGGAGAAATAGACACGTCTCACACCG	GTTTGGAGACGCATTTCCGATACACCGAAGC	ACAGCACGGAGAAATAGACACGTCTCACACCG TGACCGGAGATGCACCGAGC GTTTGGAGACGCATTTCCGATACACCGAAGC
ITGA9	GTGCTGATTCCCTGCTACGA	ACAGCACGGAGAAATAGACACGTCTCACACCG	GTTTGGAGACGCATTTCCGATACACCGAAGC	ACAGCACGGAGAAATAGACACGTCTCACACCG GTGCTGATTCCCTGCTACGA GTTTGGAGACGCATTTCCGATACACCGAAGC
ITGA9	AATAGCAGGCTTCTTCACAG	ACAGCACGGAGAAATAGACACGTCTCACACCG	GTTTGGAGACGCATTTCCGATACACCGAAGC	ACAGCACGGAGAAATAGACACGTCTCACACCG AATAGCAGGCTTCTTCACAG GTTTGGAGACGCATTTCCGATACACCGAAGC
ITGAD	GACATGTTCACTGCCTCTAG	ACAGCACGGAGAAATAGACACGTCTCACACCG	GTTTGGAGACGCATTTCCGATACACCGAAGC	ACAGCACGGAGAAATAGACACGTCTCACACCG GACATGTTCACTGCCTCTAG GTTTGGAGACGCATTTCCGATACACCGAAGC
ITGAD	TGTTCCTCTAGACTCGTGGT	ACAGCACGGAGAAATAGACACGTCTCACACCG	GTTTGGAGACGCATTTCCGATACACCGAAGC	ACAGCACGGAGAAATAGACACGTCTCACACCG TGTTCCTCTAGACTCGTGGT GTTTGGAGACGCATTTCCGATACACCGAAGC
ITGAD	GCACAAGCTCTCTGTGCAGT	ACAGCACGGAGAAATAGACACGTCTCACACCG	GTTTGGAGACGCATTTCCGATACACCGAAGC	ACAGCACGGAGAAATAGACACGTCTCACACCG GCACAAGCTCTCTGTGCAGT GTTTGGAGACGCATTTCCGATACACCGAAGC
ITGAD	GAAGCCCGTCGTGTTCAAAG	ACAGCACGGAGAAATAGACACGTCTCACACCG	GTTTGGAGACGCATTTCCGATACACCGAAGC	ACAGCACGGAGAAATAGACACGTCTCACACCG GAAGCCCGTCGTGTTCAAAG GTTTGGAGACGCATTTCCGATACACCGAAGC
ITGAX	CTCACCCAACAGCAGAAGAA	ACAGCACGGAGAAATAGACACGTCTCACACCG	GTTTGGAGACGCATTTCCGATACACCGAAGC	ACAGCACGGAGAAATAGACACGTCTCACACCG CTCACCCAACAGCAGAAGAA GTTTGGAGACGCATTTCCGATACACCGAAGC
ITGAX	CTCACCAGGAACTATCATAC	ACAGCACGGAGAAATAGACACGTCTCACACCG	GTTTGGAGACGCATTTCCGATACACCGAAGC	ACAGCACGGAGAAATAGACACGTCTCACACCG CTCACCAGGAACTATCATAC GTTTGGAGACGCATTTCCGATACACCGAAGC
ITGAX	AAAGCCACTAACCAAATAGG	ACAGCACGGAGAAATAGACACGTCTCACACCG	GTTTGGAGACGCATTTCCGATACACCGAAGC	ACAGCACGGAGAAATAGACACGTCTCACACCG AAAGCCACTAACCAAATAGG GTTTGGAGACGCATTTCCGATACACCGAAGC
ITGAX	TGGTGGCAGCAGCAAGGGAC	ACAGCACGGAGAAATAGACACGTCTCACACCG	GTTTGGAGACGCATTTCCGATACACCGAAGC	ACAGCACGGAGAAATAGACACGTCTCACACCG TGGTGGCAGCAGCAAGGGAC GTTTGGAGACGCATTTCCGATACACCGAAGC
ITM2A	GTTGAAGGCGATCTTCACCA	ACAGCACGGAGAAATAGACACGTCTCACACCG	GTTTGGAGACGCATTTCCGATACACCGAAGC	ACAGCACGGAGAAATAGACACGTCTCACACCG GTTGAAGGCGATCTTCACCA GTTTGGAGACGCATTTCCGATACACCGAAGC
ITM2A	GGAGCTCAGAGTTGTCCCGC	ACAGCACGGAGAAATAGACACGTCTCACACCG	GTTTGGAGACGCATTTCCGATACACCGAAGC	ACAGCACGGAGAAATAGACACGTCTCACACCG GGAGCTCAGAGTTGTCCCGC GTTTGGAGACGCATTTCCGATACACCGAAGC
ITM2A	TCATAGAGCACCATTTACCA	ACAGCACGGAGAAATAGACACGTCTCACACCG	GTTTGGAGACGCATTTCCGATACACCGAAGC	ACAGCACGGAGAAATAGACACGTCTCACACCG TCATAGAGCACCATTTACCA GTTTGGAGACGCATTTCCGATACACCGAAGC
ITM2A	TATGACTCCAAAGAATCTGG	ACAGCACGGAGAAATAGACACGTCTCACACCG	GTTTGGAGACGCATTTCCGATACACCGAAGC	ACAGCACGGAGAAATAGACACGTCTCACACCG TATGACTCCAAAGAATCTGG GTTTGGAGACGCATTTCCGATACACCGAAGC
JAK2	CTGCCTTACAATGACAGAAA	ACAGCACGGAGAAATAGACACGTCTCACACCG	GTTTGGAGACGCATTTCCGATACACCGAAGC	ACAGCACGGAGAAATAGACACGTCTCACACCG CTGCCTTACAATGACAGAAA GTTTGGAGACGCATTTCCGATACACCGAAGC
JAK2	ATGTGGAAGACATGATTGGG	ACAGCACGGAGAAATAGACACGTCTCACACCG	GTTTGGAGACGCATTTCCGATACACCGAAGC	ACAGCACGGAGAAATAGACACGTCTCACACCG ATGTGGAAGACATGATTGGG GTTTGGAGACGCATTTCCGATACACCGAAGC
JAK2	ATGACAAAGTCATCAAGCAG	ACAGCACGGAGAAATAGACACGTCTCACACCG	GTTTGGAGACGCATTTCCGATACACCGAAGC	ACAGCACGGAGAAATAGACACGTCTCACACCG ATGACAAAGTCATCAAGCAG GTTTGGAGACGCATTTCCGATACACCGAAGC
JAK2	TCAGGAAGAGTGTCTTGGGA	ACAGCACGGAGAAATAGACACGTCTCACACCG	GTTTGGAGACGCATTTCCGATACACCGAAGC	ACAGCACGGAGAAATAGACACGTCTCACACCG TCAGGAAGAGTGTCTTGGGA GTTTGGAGACGCATTTCCGATACACCGAAGC
JAKMIP1	ATCGCGCAGCACATTCAGCG	ACAGCACGGAGAAATAGACACGTCTCACACCG	GTTTGGAGACGCATTTCCGATACACCGAAGC	ACAGCACGGAGAAATAGACACGTCTCACACCG ATCGCGCAGCACATTCAGCG GTTTGGAGACGCATTTCCGATACACCGAAGC
JAKMIP1	GATGGACGAGATCAAAGGGA	ACAGCACGGAGAAATAGACACGTCTCACACCG	GTTTGGAGACGCATTTCCGATACACCGAAGC	ACAGCACGGAGAAATAGACACGTCTCACACCG GATGGACGAGATCAAAGGGA GTTTGGAGACGCATTTCCGATACACCGAAGC
JAKMIP1	AGAGGACAGGAACACCCTGC	ACAGCACGGAGAAATAGACACGTCTCACACCG	GTTTGGAGACGCATTTCCGATACACCGAAGC	ACAGCACGGAGAAATAGACACGTCTCACACCG AGAGGACAGGAACACCCTGC GTTTGGAGACGCATTTCCGATACACCGAAGC
JAKMIP1	GAAGCTCAAGAGCCTCACGA	ACAGCACGGAGAAATAGACACGTCTCACACCG	GTTTGGAGACGCATTTCCGATACACCGAAGC	ACAGCACGGAGAAATAGACACGTCTCACACCG GAAGCTCAAGAGCCTCACGA GTTTGGAGACGCATTTCCGATACACCGAAGC
KCNA4	CCAAACCACCACCATGGAAG	ACAGCACGGAGAAATAGACACGTCTCACACCG	GTTTGGAGACGCATTTCCGATACACCGAAGC	ACAGCACGGAGAAATAGACACGTCTCACACCG CCAAACCACCACCATGGAAG GTTTGGAGACGCATTTCCGATACACCGAAGC
KCNA4	TGTTGGGAGACCCTGAGAAG	ACAGCACGGAGAAATAGACACGTCTCACACCG	GTTTGGAGACGCATTTCCGATACACCGAAGC	ACAGCACGGAGAAATAGACACGTCTCACACCG TGTTGGGAGACCCTGAGAAG GTTTGGAGACGCATTTCCGATACACCGAAGC
KCNA4	CTGACCTGGCCCAACAGCAG	ACAGCACGGAGAAATAGACACGTCTCACACCG	GTTTGGAGACGCATTTCCGATACACCGAAGC	ACAGCACGGAGAAATAGACACGTCTCACACCG CTGACCTGGCCCAACAGCAG GTTTGGAGACGCATTTCCGATACACCGAAGC
KCNA4	CACCGGCACAGGCAAAGCAA	ACAGCACGGAGAAATAGACACGTCTCACACCG	GTTTGGAGACGCATTTCCGATACACCGAAGC	ACAGCACGGAGAAATAGACACGTCTCACACCG CACCGGCACAGGCAAAGCAA GTTTGGAGACGCATTTCCGATACACCGAAGC
KCNAB2	TGTATCCGGAATCAACCACG	ACAGCACGGAGAAATAGACACGTCTCACACCG	GTTTGGAGACGCATTTCCGATACACCGAAGC	ACAGCACGGAGAAATAGACACGTCTCACACCG TGTATCCGGAATCAACCACG GTTTGGAGACGCATTTCCGATACACCGAAGC
KCNAB2	CAACCTGTTCGATACGGCGG	ACAGCACGGAGAAATAGACACGTCTCACACCG	GTTTGGAGACGCATTTCCGATACACCGAAGC	ACAGCACGGAGAAATAGACACGTCTCACACCG CAACCTGTTCGATACGGCGG GTTTGGAGACGCATTTCCGATACACCGAAGC
KCNAB2	GACTGAAAGCGTCCCTGGAG	ACAGCACGGAGAAATAGACACGTCTCACACCG	GTTTGGAGACGCATTTCCGATACACCGAAGC	ACAGCACGGAGAAATAGACACGTCTCACACCG GACTGAAAGCGTCCCTGGAG GTTTGGAGACGCATTTCCGATACACCGAAGC
KCNAB2	TCACCCTACCATGATCTCCA	ACAGCACGGAGAAATAGACACGTCTCACACCG	GTTTGGAGACGCATTTCCGATACACCGAAGC	ACAGCACGGAGAAATAGACACGTCTCACACCG TCACCCTACCATGATCTCCA GTTTGGAGACGCATTTCCGATACACCGAAGC
KEAP1	CTACACGGCCTCCATCTCCG	ACAGCACGGAGAAATAGACACGTCTCACACCG	GTTTGGAGACGCATTTCCGATACACCGAAGC	ACAGCACGGAGAAATAGACACGTCTCACACCG CTACACGGCCTCCATCTCCG GTTTGGAGACGCATTTCCGATACACCGAAGC
KEAP1	TCTACGTGCAGGCACTGCTG	ACAGCACGGAGAAATAGACACGTCTCACACCG	GTTTGGAGACGCATTTCCGATACACCGAAGC	ACAGCACGGAGAAATAGACACGTCTCACACCG TCTACGTGCAGGCACTGCTG GTTTGGAGACGCATTTCCGATACACCGAAGC
KEAP1	CCGATGAATACCATCCGGAG	ACAGCACGGAGAAATAGACACGTCTCACACCG	GTTTGGAGACGCATTTCCGATACACCGAAGC	ACAGCACGGAGAAATAGACACGTCTCACACCG CCGATGAATACCATCCGGAG GTTTGGAGACGCATTTCCGATACACCGAAGC
KEAP1	CGAGGACGTAGATCTTGCCC	ACAGCACGGAGAAATAGACACGTCTCACACCG	GTTTGGAGACGCATTTCCGATACACCGAAGC	ACAGCACGGAGAAATAGACACGTCTCACACCG CGAGGACGTAGATCTTGCCC GTTTGGAGACGCATTTCCGATACACCGAAGC
KLHL6	CTGCAGCAAGCACCACTCGA	ACAGCACGGAGAAATAGACACGTCTCACACCG	GTTTGGAGACGCATTTCCGATACACCGAAGC	ACAGCACGGAGAAATAGACACGTCTCACACCG CTGCAGCAAGCACCACTCGA GTTTGGAGACGCATTTCCGATACACCGAAGC
KLHL6	GGTCTACACATACACAAGCA	ACAGCACGGAGAAATAGACACGTCTCACACCG	GTTTGGAGACGCATTTCCGATACACCGAAGC	ACAGCACGGAGAAATAGACACGTCTCACACCG GGTCTACACATACACAAGCA GTTTGGAGACGCATTTCCGATACACCGAAGC
KLHL6	ATGTGGTACAAAGTGTCCAC	ACAGCACGGAGAAATAGACACGTCTCACACCG	GTTTGGAGACGCATTTCCGATACACCGAAGC	ACAGCACGGAGAAATAGACACGTCTCACACCG ATGTGGTACAAAGTGTCCAC GTTTGGAGACGCATTTCCGATACACCGAAGC
KLHL6	TTTCGGAGCGCACCAAGCCC	ACAGCACGGAGAAATAGACACGTCTCACACCG	GTTTGGAGACGCATTTCCGATACACCGAAGC	ACAGCACGGAGAAATAGACACGTCTCACACCG TTTCGGAGCGCACCAAGCCC GTTTGGAGACGCATTTCCGATACACCGAAGC
KLRB1	ATGCCTGTCAGGGACCAGGC	ACAGCACGGAGAAATAGACACGTCTCACACCG	GTTTGGAGACGCATTTCCGATACACCGAAGC	ACAGCACGGAGAAATAGACACGTCTCACACCG ATGCCTGTCAGGGACCAGGC GTTTGGAGACGCATTTCCGATACACCGAAGC
KLRB1	TCAACCAGACCGTCAGCCCA	ACAGCACGGAGAAATAGACACGTCTCACACCG	GTTTGGAGACGCATTTCCGATACACCGAAGC	ACAGCACGGAGAAATAGACACGTCTCACACCG TCAACCAGACCGTCAGCCCA GTTTGGAGACGCATTTCCGATACACCGAAGC
KLRB1	GTCTCTCGGGCACTCTAGTG	ACAGCACGGAGAAATAGACACGTCTCACACCG	GTTTGGAGACGCATTTCCGATACACCGAAGC	ACAGCACGGAGAAATAGACACGTCTCACACCG GTCTCTCGGGCACTCTAGTG GTTTGGAGACGCATTTCCGATACACCGAAGC
KLRB1	AAGTGGACAAGGTTTGGAAG	ACAGCACGGAGAAATAGACACGTCTCACACCG	GTTTGGAGACGCATTTCCGATACACCGAAGC	ACAGCACGGAGAAATAGACACGTCTCACACCG AAGTGGACAAGGTTTGGAAG GTTTGGAGACGCATTTCCGATACACCGAAGC
KLRG1	TTCAACACTAGAGCTGCCGG	ACAGCACGGAGAAATAGACACGTCTCACACCG	GTTTGGAGACGCATTTCCGATACACCGAAGC	ACAGCACGGAGAAATAGACACGTCTCACACCG TTCAACACTAGAGCTGCCGG GTTTGGAGACGCATTTCCGATACACCGAAGC
KLRG1	TATCAACGGATCCTGTGCTG	ACAGCACGGAGAAATAGACACGTCTCACACCG	GTTTGGAGACGCATTTCCGATACACCGAAGC	ACAGCACGGAGAAATAGACACGTCTCACACCG TATCAACGGATCCTGTGCTG GTTTGGAGACGCATTTCCGATACACCGAAGC
KLRG1	ATTTCCGGACAACCAGGGAG	ACAGCACGGAGAAATAGACACGTCTCACACCG	GTTTGGAGACGCATTTCCGATACACCGAAGC	ACAGCACGGAGAAATAGACACGTCTCACACCG ATTTCCGGACAACCAGGGAG GTTTGGAGACGCATTTCCGATACACCGAAGC
KLRG1	CTTTACCTCAAGCTGAGCGC	ACAGCACGGAGAAATAGACACGTCTCACACCG	GTTTGGAGACGCATTTCCGATACACCGAAGC	ACAGCACGGAGAAATAGACACGTCTCACACCG CTTTACCTCAAGCTGAGCGC GTTTGGAGACGCATTTCCGATACACCGAAGC
KYNU	TTGTGACCCAACAGATGAGA	ACAGCACGGAGAAATAGACACGTCTCACACCG	GTTTGGAGACGCATTTCCGATACACCGAAGC	ACAGCACGGAGAAATAGACACGTCTCACACCG TTGTGACCCAACAGATGAGA GTTTGGAGACGCATTTCCGATACACCGAAGC
KYNU	TGGAGGAAGAACTAGATAAG	ACAGCACGGAGAAATAGACACGTCTCACACCG	GTTTGGAGACGCATTTCCGATACACCGAAGC	ACAGCACGGAGAAATAGACACGTCTCACACCG TGGAGGAAGAACTAGATAAG GTTTGGAGACGCATTTCCGATACACCGAAGC
KYNU	GGGAAAGAAACCTTACCAGC	ACAGCACGGAGAAATAGACACGTCTCACACCG	GTTTGGAGACGCATTTCCGATACACCGAAGC	ACAGCACGGAGAAATAGACACGTCTCACACCG GGGAAAGAAACCTTACCAGC GTTTGGAGACGCATTTCCGATACACCGAAGC
KYNU	TCTTTAAGCCTACTCCAAAG	ACAGCACGGAGAAATAGACACGTCTCACACCG	GTTTGGAGACGCATTTCCGATACACCGAAGC	ACAGCACGGAGAAATAGACACGTCTCACACCG TCTTTAAGCCTACTCCAAAG GTTTGGAGACGCATTTCCGATACACCGAAGC
LAG3	GATGGACGGGAGCTCCCTCC	ACAGCACGGAGAAATAGACACGTCTCACACCG	GTTTGGAGACGCATTTCCGATACACCGAAGC	ACAGCACGGAGAAATAGACACGTCTCACACCG GATGGACGGGAGCTCCCTCC GTTTGGAGACGCATTTCCGATACACCGAAGC
LAG3	CCGGCCCTTGACCTTCACCA	ACAGCACGGAGAAATAGACACGTCTCACACCG	GTTTGGAGACGCATTTCCGATACACCGAAGC	ACAGCACGGAGAAATAGACACGTCTCACACCG CCGGCCCTTGACCTTCACCA GTTTGGAGACGCATTTCCGATACACCGAAGC
LAG3	TGTGTCCTCACCTACAGAGA	ACAGCACGGAGAAATAGACACGTCTCACACCG	GTTTGGAGACGCATTTCCGATACACCGAAGC	ACAGCACGGAGAAATAGACACGTCTCACACCG TGTGTCCTCACCTACAGAGA GTTTGGAGACGCATTTCCGATACACCGAAGC
LAG3	GATGACCGCCAACGTGACAG	ACAGCACGGAGAAATAGACACGTCTCACACCG	GTTTGGAGACGCATTTCCGATACACCGAAGC	ACAGCACGGAGAAATAGACACGTCTCACACCG GATGACCGCCAACGTGACAG GTTTGGAGACGCATTTCCGATACACCGAAGC
LAIR1	GGGTTGTAAGAACAAACCTG	ACAGCACGGAGAAATAGACACGTCTCACACCG	GTTTGGAGACGCATTTCCGATACACCGAAGC	ACAGCACGGAGAAATAGACACGTCTCACACCG GGGTTGTAAGAACAAACCTG GTTTGGAGACGCATTTCCGATACACCGAAGC
LAIR1	GAAGGGCGGAAAGACAAAGG	ACAGCACGGAGAAATAGACACGTCTCACACCG	GTTTGGAGACGCATTTCCGATACACCGAAGC	ACAGCACGGAGAAATAGACACGTCTCACACCG GAAGGGCGGAAAGACAAAGG GTTTGGAGACGCATTTCCGATACACCGAAGC
LAIR1	AAATCTAGCTACTAATGGCC	ACAGCACGGAGAAATAGACACGTCTCACACCG	GTTTGGAGACGCATTTCCGATACACCGAAGC	ACAGCACGGAGAAATAGACACGTCTCACACCG AAATCTAGCTACTAATGGCC GTTTGGAGACGCATTTCCGATACACCGAAGC
LAIR1	AGTTGCAGGAGACCTTCAAG	ACAGCACGGAGAAATAGACACGTCTCACACCG	GTTTGGAGACGCATTTCCGATACACCGAAGC	ACAGCACGGAGAAATAGACACGTCTCACACCG AGTTGCAGGAGACCTTCAAG GTTTGGAGACGCATTTCCGATACACCGAAGC
LAMP3	GCTACTGCAGAGATCTGCCC	ACAGCACGGAGAAATAGACACGTCTCACACCG	GTTTGGAGACGCATTTCCGATACACCGAAGC	ACAGCACGGAGAAATAGACACGTCTCACACCG GCTACTGCAGAGATCTGCCC GTTTGGAGACGCATTTCCGATACACCGAAGC
LAMP3	AACATCAACACCTACACACA	ACAGCACGGAGAAATAGACACGTCTCACACCG	GTTTGGAGACGCATTTCCGATACACCGAAGC	ACAGCACGGAGAAATAGACACGTCTCACACCG AACATCAACACCTACACACA GTTTGGAGACGCATTTCCGATACACCGAAGC
LAMP3	TGATATTCACAGATCCACCC	ACAGCACGGAGAAATAGACACGTCTCACACCG	GTTTGGAGACGCATTTCCGATACACCGAAGC	ACAGCACGGAGAAATAGACACGTCTCACACCG TGATATTCACAGATCCACCC GTTTGGAGACGCATTTCCGATACACCGAAGC
LAMP3	CGAAATCAAAGGCCTGAAGG	ACAGCACGGAGAAATAGACACGTCTCACACCG	GTTTGGAGACGCATTTCCGATACACCGAAGC	ACAGCACGGAGAAATAGACACGTCTCACACCG CGAAATCAAAGGCCTGAAGG GTTTGGAGACGCATTTCCGATACACCGAAGC
LAP3	GTCCACCGCAGACATGACGA	ACAGCACGGAGAAATAGACACGTCTCACACCG	GTTTGGAGACGCATTTCCGATACACCGAAGC	ACAGCACGGAGAAATAGACACGTCTCACACCG GTCCACCGCAGACATGACGA GTTTGGAGACGCATTTCCGATACACCGAAGC
LAP3	AAGGCCGACCACCACCACGC	ACAGCACGGAGAAATAGACACGTCTCACACCG	GTTTGGAGACGCATTTCCGATACACCGAAGC	ACAGCACGGAGAAATAGACACGTCTCACACCG AAGGCCGACCACCACCACGC GTTTGGAGACGCATTTCCGATACACCGAAGC
LAP3	TGTCGGCGAAGCTCCACGGA	ACAGCACGGAGAAATAGACACGTCTCACACCG	GTTTGGAGACGCATTTCCGATACACCGAAGC	ACAGCACGGAGAAATAGACACGTCTCACACCG TGTCGGCGAAGCTCCACGGA GTTTGGAGACGCATTTCCGATACACCGAAGC
LAP3	TTCGTTCCTAAGTGTAGCCA	ACAGCACGGAGAAATAGACACGTCTCACACCG	GTTTGGAGACGCATTTCCGATACACCGAAGC	ACAGCACGGAGAAATAGACACGTCTCACACCG TTCGTTCCTAAGTGTAGCCA GTTTGGAGACGCATTTCCGATACACCGAAGC
LAT2	AGCAGCAATAATCCCGACAC	ACAGCACGGAGAAATAGACACGTCTCACACCG	GTTTGGAGACGCATTTCCGATACACCGAAGC	ACAGCACGGAGAAATAGACACGTCTCACACCG AGCAGCAATAATCCCGACAC GTTTGGAGACGCATTTCCGATACACCGAAGC
LAT2	GGTGTCACTTACCCTCAAGG	ACAGCACGGAGAAATAGACACGTCTCACACCG	GTTTGGAGACGCATTTCCGATACACCGAAGC	ACAGCACGGAGAAATAGACACGTCTCACACCG GGTGTCACTTACCCTCAAGG GTTTGGAGACGCATTTCCGATACACCGAAGC
LAT2	TACCAGAACTTCTACAAAGG	ACAGCACGGAGAAATAGACACGTCTCACACCG	GTTTGGAGACGCATTTCCGATACACCGAAGC	ACAGCACGGAGAAATAGACACGTCTCACACCG TACCAGAACTTCTACAAAGG GTTTGGAGACGCATTTCCGATACACCGAAGC
LAT2	GTCAAGGGCCACTCACACAT	ACAGCACGGAGAAATAGACACGTCTCACACCG	GTTTGGAGACGCATTTCCGATACACCGAAGC	ACAGCACGGAGAAATAGACACGTCTCACACCG GTCAAGGGCCACTCACACAT GTTTGGAGACGCATTTCCGATACACCGAAGC
LGALS2	TGGTGGATTCATCGAAGCGA	ACAGCACGGAGAAATAGACACGTCTCACACCG	GTTTGGAGACGCATTTCCGATACACCGAAGC	ACAGCACGGAGAAATAGACACGTCTCACACCG TGGTGGATTCATCGAAGCGA GTTTGGAGACGCATTTCCGATACACCGAAGC
LGALS2	TTCCTCATTAACCTGGGCCA	ACAGCACGGAGAAATAGACACGTCTCACACCG	GTTTGGAGACGCATTTCCGATACACCGAAGC	ACAGCACGGAGAAATAGACACGTCTCACACCG TTCCTCATTAACCTGGGCCA GTTTGGAGACGCATTTCCGATACACCGAAGC
LGALS2	CGCTCACTCCAGTTTGAAGG	ACAGCACGGAGAAATAGACACGTCTCACACCG	GTTTGGAGACGCATTTCCGATACACCGAAGC	ACAGCACGGAGAAATAGACACGTCTCACACCG CGCTCACTCCAGTTTGAAGG GTTTGGAGACGCATTTCCGATACACCGAAGC
LGALS2	CAACTGCACTACTTGAGCAT	ACAGCACGGAGAAATAGACACGTCTCACACCG	GTTTGGAGACGCATTTCCGATACACCGAAGC	ACAGCACGGAGAAATAGACACGTCTCACACCG CAACTGCACTACTTGAGCAT GTTTGGAGACGCATTTCCGATACACCGAAGC
LGALS9	GACTTCAGGTGACCCTCCAG	ACAGCACGGAGAAATAGACACGTCTCACACCG	GTTTGGAGACGCATTTCCGATACACCGAAGC	ACAGCACGGAGAAATAGACACGTCTCACACCG GACTTCAGGTGACCCTCCAG GTTTGGAGACGCATTTCCGATACACCGAAGC
LGALS9	ACCCTCCTTCCTCAAACCGG	ACAGCACGGAGAAATAGACACGTCTCACACCG	GTTTGGAGACGCATTTCCGATACACCGAAGC	ACAGCACGGAGAAATAGACACGTCTCACACCG ACCCTCCTTCCTCAAACCGG GTTTGGAGACGCATTTCCGATACACCGAAGC
LGALS9	CAAGCAGCCGGAGACAGCGA	ACAGCACGGAGAAATAGACACGTCTCACACCG	GTTTGGAGACGCATTTCCGATACACCGAAGC	ACAGCACGGAGAAATAGACACGTCTCACACCG CAAGCAGCCGGAGACAGCGA GTTTGGAGACGCATTTCCGATACACCGAAGC
LGALS9	TGGCTGAGAGAACTGCACTG	ACAGCACGGAGAAATAGACACGTCTCACACCG	GTTTGGAGACGCATTTCCGATACACCGAAGC	ACAGCACGGAGAAATAGACACGTCTCACACCG TGGCTGAGAGAACTGCACTG GTTTGGAGACGCATTTCCGATACACCGAAGC
LILRA5	GAGCACAGCTGTGAAGACGA	ACAGCACGGAGAAATAGACACGTCTCACACCG	GTTTGGAGACGCATTTCCGATACACCGAAGC	ACAGCACGGAGAAATAGACACGTCTCACACCG GAGCACAGCTGTGAAGACGA GTTTGGAGACGCATTTCCGATACACCGAAGC
LILRA5	GCAGTACTCACCTTCCGACA	ACAGCACGGAGAAATAGACACGTCTCACACCG	GTTTGGAGACGCATTTCCGATACACCGAAGC	ACAGCACGGAGAAATAGACACGTCTCACACCG GCAGTACTCACCTTCCGACA GTTTGGAGACGCATTTCCGATACACCGAAGC
LILRA5	CAATTGAACAACGATCTGGG	ACAGCACGGAGAAATAGACACGTCTCACACCG	GTTTGGAGACGCATTTCCGATACACCGAAGC	ACAGCACGGAGAAATAGACACGTCTCACACCG CAATTGAACAACGATCTGGG GTTTGGAGACGCATTTCCGATACACCGAAGC
LILRA5	GGCCCACAGTAAATAGGCCC	ACAGCACGGAGAAATAGACACGTCTCACACCG	GTTTGGAGACGCATTTCCGATACACCGAAGC	ACAGCACGGAGAAATAGACACGTCTCACACCG GGCCCACAGTAAATAGGCCC GTTTGGAGACGCATTTCCGATACACCGAAGC
LILRB4	TCTGTGATTACCTGGTGTCA	ACAGCACGGAGAAATAGACACGTCTCACACCG	GTTTGGAGACGCATTTCCGATACACCGAAGC	ACAGCACGGAGAAATAGACACGTCTCACACCG TCTGTGATTACCTGGTGTCA GTTTGGAGACGCATTTCCGATACACCGAAGC
LILRB4	AGCATGACAACCTCATATGC	ACAGCACGGAGAAATAGACACGTCTCACACCG	GTTTGGAGACGCATTTCCGATACACCGAAGC	ACAGCACGGAGAAATAGACACGTCTCACACCG AGCATGACAACCTCATATGC GTTTGGAGACGCATTTCCGATACACCGAAGC
LILRB4	TGCAGCTCATCCATAGTATT	ACAGCACGGAGAAATAGACACGTCTCACACCG	GTTTGGAGACGCATTTCCGATACACCGAAGC	ACAGCACGGAGAAATAGACACGTCTCACACCG TGCAGCTCATCCATAGTATT GTTTGGAGACGCATTTCCGATACACCGAAGC
LILRB4	CGTATACATCTGTGATTACC	ACAGCACGGAGAAATAGACACGTCTCACACCG	GTTTGGAGACGCATTTCCGATACACCGAAGC	ACAGCACGGAGAAATAGACACGTCTCACACCG CGTATACATCTGTGATTACC GTTTGGAGACGCATTTCCGATACACCGAAGC
LIN28B	AAATCCCTTGGATATTCCAG	ACAGCACGGAGAAATAGACACGTCTCACACCG	GTTTGGAGACGCATTTCCGATACACCGAAGC	ACAGCACGGAGAAATAGACACGTCTCACACCG AAATCCCTTGGATATTCCAG GTTTGGAGACGCATTTCCGATACACCGAAGC
LIN28B	ATCTCCATGATAAGTCGAGA	ACAGCACGGAGAAATAGACACGTCTCACACCG	GTTTGGAGACGCATTTCCGATACACCGAAGC	ACAGCACGGAGAAATAGACACGTCTCACACCG ATCTCCATGATAAGTCGAGA GTTTGGAGACGCATTTCCGATACACCGAAGC
LIN28B	TTCTTTCACTTCCTAAGCAG	ACAGCACGGAGAAATAGACACGTCTCACACCG	GTTTGGAGACGCATTTCCGATACACCGAAGC	ACAGCACGGAGAAATAGACACGTCTCACACCG TTCTTTCACTTCCTAAGCAG GTTTGGAGACGCATTTCCGATACACCGAAGC
LIN28B	GCACCAAGAGAAGTGGGAGG	ACAGCACGGAGAAATAGACACGTCTCACACCG	GTTTGGAGACGCATTTCCGATACACCGAAGC	ACAGCACGGAGAAATAGACACGTCTCACACCG GCACCAAGAGAAGTGGGAGG GTTTGGAGACGCATTTCCGATACACCGAAGC
LPAR2	GCGGTGCCGTTCCACAGCGA	ACAGCACGGAGAAATAGACACGTCTCACACCG	GTTTGGAGACGCATTTCCGATACACCGAAGC	ACAGCACGGAGAAATAGACACGTCTCACACCG GCGGTGCCGTTCCACAGCGA GTTTGGAGACGCATTTCCGATACACCGAAGC
LPAR2	TGAGTGTGACCACACGGCCC	ACAGCACGGAGAAATAGACACGTCTCACACCG	GTTTGGAGACGCATTTCCGATACACCGAAGC	ACAGCACGGAGAAATAGACACGTCTCACACCG TGAGTGTGACCACACGGCCC GTTTGGAGACGCATTTCCGATACACCGAAGC
LPAR2	CAACTCACTGGTCAATGCAG	ACAGCACGGAGAAATAGACACGTCTCACACCG	GTTTGGAGACGCATTTCCGATACACCGAAGC	ACAGCACGGAGAAATAGACACGTCTCACACCG CAACTCACTGGTCAATGCAG GTTTGGAGACGCATTTCCGATACACCGAAGC
LPAR2	TCTGGGCAGAAGCTGAGTAA	ACAGCACGGAGAAATAGACACGTCTCACACCG	GTTTGGAGACGCATTTCCGATACACCGAAGC	ACAGCACGGAGAAATAGACACGTCTCACACCG TCTGGGCAGAAGCTGAGTAA GTTTGGAGACGCATTTCCGATACACCGAAGC
LPAR5	CCACTCAGAGCCAACGGCGA	ACAGCACGGAGAAATAGACACGTCTCACACCG	GTTTGGAGACGCATTTCCGATACACCGAAGC	ACAGCACGGAGAAATAGACACGTCTCACACCG CCACTCAGAGCCAACGGCGA GTTTGGAGACGCATTTCCGATACACCGAAGC
LPAR5	CGTGCCCTATAACTCCACGC	ACAGCACGGAGAAATAGACACGTCTCACACCG	GTTTGGAGACGCATTTCCGATACACCGAAGC	ACAGCACGGAGAAATAGACACGTCTCACACCG CGTGCCCTATAACTCCACGC GTTTGGAGACGCATTTCCGATACACCGAAGC
LPAR5	GCACTGAAGTAGTAAACCAG	ACAGCACGGAGAAATAGACACGTCTCACACCG	GTTTGGAGACGCATTTCCGATACACCGAAGC	ACAGCACGGAGAAATAGACACGTCTCACACCG GCACTGAAGTAGTAAACCAG GTTTGGAGACGCATTTCCGATACACCGAAGC
LPAR5	TCCTGGGAGCAGTTGTCCGG	ACAGCACGGAGAAATAGACACGTCTCACACCG	GTTTGGAGACGCATTTCCGATACACCGAAGC	ACAGCACGGAGAAATAGACACGTCTCACACCG TCCTGGGAGCAGTTGTCCGG GTTTGGAGACGCATTTCCGATACACCGAAGC
LPXN	GTATAGGACAATGGAAGAGC	ACAGCACGGAGAAATAGACACGTCTCACACCG	GTTTGGAGACGCATTTCCGATACACCGAAGC	ACAGCACGGAGAAATAGACACGTCTCACACCG GTATAGGACAATGGAAGAGC GTTTGGAGACGCATTTCCGATACACCGAAGC
LPXN	CCTGGATCAGCAATCCACAG	ACAGCACGGAGAAATAGACACGTCTCACACCG	GTTTGGAGACGCATTTCCGATACACCGAAGC	ACAGCACGGAGAAATAGACACGTCTCACACCG CCTGGATCAGCAATCCACAG GTTTGGAGACGCATTTCCGATACACCGAAGC
LPXN	CGTGTATGCAACCAATATCC	ACAGCACGGAGAAATAGACACGTCTCACACCG	GTTTGGAGACGCATTTCCGATACACCGAAGC	ACAGCACGGAGAAATAGACACGTCTCACACCG CGTGTATGCAACCAATATCC GTTTGGAGACGCATTTCCGATACACCGAAGC
LPXN	ATCCAACTGAGCAGCTGCTG	ACAGCACGGAGAAATAGACACGTCTCACACCG	GTTTGGAGACGCATTTCCGATACACCGAAGC	ACAGCACGGAGAAATAGACACGTCTCACACCG ATCCAACTGAGCAGCTGCTG GTTTGGAGACGCATTTCCGATACACCGAAGC
LRRC25	CTGGCGGAGAGCATACCAGG	ACAGCACGGAGAAATAGACACGTCTCACACCG	GTTTGGAGACGCATTTCCGATACACCGAAGC	ACAGCACGGAGAAATAGACACGTCTCACACCG CTGGCGGAGAGCATACCAGG GTTTGGAGACGCATTTCCGATACACCGAAGC
LRRC25	TCCACTGACAGCCACAGCCA	ACAGCACGGAGAAATAGACACGTCTCACACCG	GTTTGGAGACGCATTTCCGATACACCGAAGC	ACAGCACGGAGAAATAGACACGTCTCACACCG TCCACTGACAGCCACAGCCA GTTTGGAGACGCATTTCCGATACACCGAAGC
LRRC25	TGTGCTCACTGGCTCTGCGG	ACAGCACGGAGAAATAGACACGTCTCACACCG	GTTTGGAGACGCATTTCCGATACACCGAAGC	ACAGCACGGAGAAATAGACACGTCTCACACCG TGTGCTCACTGGCTCTGCGG GTTTGGAGACGCATTTCCGATACACCGAAGC
LRRC25	GAACTACAGGAGTGTCGACC	ACAGCACGGAGAAATAGACACGTCTCACACCG	GTTTGGAGACGCATTTCCGATACACCGAAGC	ACAGCACGGAGAAATAGACACGTCTCACACCG GAACTACAGGAGTGTCGACC GTTTGGAGACGCATTTCCGATACACCGAAGC
LRRFIP2	CACCTCAGCACACACCTCTC	ACAGCACGGAGAAATAGACACGTCTCACACCG	GTTTGGAGACGCATTTCCGATACACCGAAGC	ACAGCACGGAGAAATAGACACGTCTCACACCG CACCTCAGCACACACCTCTC GTTTGGAGACGCATTTCCGATACACCGAAGC
LRRFIP2	AAGCAAGGCTAGCAGCAAAG	ACAGCACGGAGAAATAGACACGTCTCACACCG	GTTTGGAGACGCATTTCCGATACACCGAAGC	ACAGCACGGAGAAATAGACACGTCTCACACCG AAGCAAGGCTAGCAGCAAAG GTTTGGAGACGCATTTCCGATACACCGAAGC
LRRFIP2	TAAGTGGGAACTCATCCAGA	ACAGCACGGAGAAATAGACACGTCTCACACCG	GTTTGGAGACGCATTTCCGATACACCGAAGC	ACAGCACGGAGAAATAGACACGTCTCACACCG TAAGTGGGAACTCATCCAGA GTTTGGAGACGCATTTCCGATACACCGAAGC
LRRFIP2	GAACAATCTGATCTACCAGG	ACAGCACGGAGAAATAGACACGTCTCACACCG	GTTTGGAGACGCATTTCCGATACACCGAAGC	ACAGCACGGAGAAATAGACACGTCTCACACCG GAACAATCTGATCTACCAGG GTTTGGAGACGCATTTCCGATACACCGAAGC
LST1	TGGACTATGTCTGATGACAA	ACAGCACGGAGAAATAGACACGTCTCACACCG	GTTTGGAGACGCATTTCCGATACACCGAAGC	ACAGCACGGAGAAATAGACACGTCTCACACCG TGGACTATGTCTGATGACAA GTTTGGAGACGCATTTCCGATACACCGAAGC
LST1	GTCCCAGGCTCCCATTTAGC	ACAGCACGGAGAAATAGACACGTCTCACACCG	GTTTGGAGACGCATTTCCGATACACCGAAGC	ACAGCACGGAGAAATAGACACGTCTCACACCG GTCCCAGGCTCCCATTTAGC GTTTGGAGACGCATTTCCGATACACCGAAGC
LST1	TTCTAGTGAAGAGACTGGAA	ACAGCACGGAGAAATAGACACGTCTCACACCG	GTTTGGAGACGCATTTCCGATACACCGAAGC	ACAGCACGGAGAAATAGACACGTCTCACACCG TTCTAGTGAAGAGACTGGAA GTTTGGAGACGCATTTCCGATACACCGAAGC
LST1	TGCAGGCATAGTCAGTGCTG	ACAGCACGGAGAAATAGACACGTCTCACACCG	GTTTGGAGACGCATTTCCGATACACCGAAGC	ACAGCACGGAGAAATAGACACGTCTCACACCG TGCAGGCATAGTCAGTGCTG GTTTGGAGACGCATTTCCGATACACCGAAGC
LTA	GGGTGCCAAGCACCCTCAAG	ACAGCACGGAGAAATAGACACGTCTCACACCG	GTTTGGAGACGCATTTCCGATACACCGAAGC	ACAGCACGGAGAAATAGACACGTCTCACACCG GGGTGCCAAGCACCCTCAAG GTTTGGAGACGCATTTCCGATACACCGAAGC
LTA	TGCCAAGCACCCTCAAGAGG	ACAGCACGGAGAAATAGACACGTCTCACACCG	GTTTGGAGACGCATTTCCGATACACCGAAGC	ACAGCACGGAGAAATAGACACGTCTCACACCG TGCCAAGCACCCTCAAGAGG GTTTGGAGACGCATTTCCGATACACCGAAGC
LTA	TGGATGGGCTGTCCTGGCAG	ACAGCACGGAGAAATAGACACGTCTCACACCG	GTTTGGAGACGCATTTCCGATACACCGAAGC	ACAGCACGGAGAAATAGACACGTCTCACACCG TGGATGGGCTGTCCTGGCAG GTTTGGAGACGCATTTCCGATACACCGAAGC
LTA	CAGCTGTCCACCCACACCGA	ACAGCACGGAGAAATAGACACGTCTCACACCG	GTTTGGAGACGCATTTCCGATACACCGAAGC	ACAGCACGGAGAAATAGACACGTCTCACACCG CAGCTGTCCACCCACACCGA GTTTGGAGACGCATTTCCGATACACCGAAGC
LTBR	GAAGCCCGCTGAGTCCCAGC	ACAGCACGGAGAAATAGACACGTCTCACACCG	GTTTGGAGACGCATTTCCGATACACCGAAGC	ACAGCACGGAGAAATAGACACGTCTCACACCG GAAGCCCGCTGAGTCCCAGC GTTTGGAGACGCATTTCCGATACACCGAAGC
LTBR	GAGCAGCAGACGTCGTGCAT	ACAGCACGGAGAAATAGACACGTCTCACACCG	GTTTGGAGACGCATTTCCGATACACCGAAGC	ACAGCACGGAGAAATAGACACGTCTCACACCG GAGCAGCAGACGTCGTGCAT GTTTGGAGACGCATTTCCGATACACCGAAGC
LTBR	CCCACTTACCAATGTCACAG	ACAGCACGGAGAAATAGACACGTCTCACACCG	GTTTGGAGACGCATTTCCGATACACCGAAGC	ACAGCACGGAGAAATAGACACGTCTCACACCG CCCACTTACCAATGTCACAG GTTTGGAGACGCATTTCCGATACACCGAAGC
LTBR	CCGAGTGCCGCTGTCAGCCG	ACAGCACGGAGAAATAGACACGTCTCACACCG	GTTTGGAGACGCATTTCCGATACACCGAAGC	ACAGCACGGAGAAATAGACACGTCTCACACCG CCGAGTGCCGCTGTCAGCCG GTTTGGAGACGCATTTCCGATACACCGAAGC
LY86	AGTCAGAATCCACACAAGGA	ACAGCACGGAGAAATAGACACGTCTCACACCG	GTTTGGAGACGCATTTCCGATACACCGAAGC	ACAGCACGGAGAAATAGACACGTCTCACACCG AGTCAGAATCCACACAAGGA GTTTGGAGACGCATTTCCGATACACCGAAGC
LY86	TCTCCGAGCAGCAGTGACCA	ACAGCACGGAGAAATAGACACGTCTCACACCG	GTTTGGAGACGCATTTCCGATACACCGAAGC	ACAGCACGGAGAAATAGACACGTCTCACACCG TCTCCGAGCAGCAGTGACCA GTTTGGAGACGCATTTCCGATACACCGAAGC
LY86	CACAGAATGAGAACTTGGGC	ACAGCACGGAGAAATAGACACGTCTCACACCG	GTTTGGAGACGCATTTCCGATACACCGAAGC	ACAGCACGGAGAAATAGACACGTCTCACACCG CACAGAATGAGAACTTGGGC GTTTGGAGACGCATTTCCGATACACCGAAGC
LY86	CAAGTCCAGGGTTATTGACA	ACAGCACGGAGAAATAGACACGTCTCACACCG	GTTTGGAGACGCATTTCCGATACACCGAAGC	ACAGCACGGAGAAATAGACACGTCTCACACCG CAAGTCCAGGGTTATTGACA GTTTGGAGACGCATTTCCGATACACCGAAGC
LY96	CTGAATCTGAGAAGCAACAG	ACAGCACGGAGAAATAGACACGTCTCACACCG	GTTTGGAGACGCATTTCCGATACACCGAAGC	ACAGCACGGAGAAATAGACACGTCTCACACCG CTGAATCTGAGAAGCAACAG GTTTGGAGACGCATTTCCGATACACCGAAGC
LY96	CGTAAGGAAGTTCTGTGCCA	ACAGCACGGAGAAATAGACACGTCTCACACCG	GTTTGGAGACGCATTTCCGATACACCGAAGC	ACAGCACGGAGAAATAGACACGTCTCACACCG CGTAAGGAAGTTCTGTGCCA GTTTGGAGACGCATTTCCGATACACCGAAGC
LY96	CGAGGGAATACTATTTCCTA	ACAGCACGGAGAAATAGACACGTCTCACACCG	GTTTGGAGACGCATTTCCGATACACCGAAGC	ACAGCACGGAGAAATAGACACGTCTCACACCG CGAGGGAATACTATTTCCTA GTTTGGAGACGCATTTCCGATACACCGAAGC
LY96	TGTTGCAGAAGCTATTGCTG	ACAGCACGGAGAAATAGACACGTCTCACACCG	GTTTGGAGACGCATTTCCGATACACCGAAGC	ACAGCACGGAGAAATAGACACGTCTCACACCG TGTTGCAGAAGCTATTGCTG GTTTGGAGACGCATTTCCGATACACCGAAGC
LYL1	GGTAGGTGGAGCTCTTCCCA	ACAGCACGGAGAAATAGACACGTCTCACACCG	GTTTGGAGACGCATTTCCGATACACCGAAGC	ACAGCACGGAGAAATAGACACGTCTCACACCG GGTAGGTGGAGCTCTTCCCA GTTTGGAGACGCATTTCCGATACACCGAAGC
LYL1	AGGGTGGTAATGTACAGCCA	ACAGCACGGAGAAATAGACACGTCTCACACCG	GTTTGGAGACGCATTTCCGATACACCGAAGC	ACAGCACGGAGAAATAGACACGTCTCACACCG AGGGTGGTAATGTACAGCCA GTTTGGAGACGCATTTCCGATACACCGAAGC
LYL1	CAGACCAAGCCATAGTGAGC	ACAGCACGGAGAAATAGACACGTCTCACACCG	GTTTGGAGACGCATTTCCGATACACCGAAGC	ACAGCACGGAGAAATAGACACGTCTCACACCG CAGACCAAGCCATAGTGAGC GTTTGGAGACGCATTTCCGATACACCGAAGC
LYL1	CAGCTTCCTGAGCTCTGCGA	ACAGCACGGAGAAATAGACACGTCTCACACCG	GTTTGGAGACGCATTTCCGATACACCGAAGC	ACAGCACGGAGAAATAGACACGTCTCACACCG CAGCTTCCTGAGCTCTGCGA GTTTGGAGACGCATTTCCGATACACCGAAGC
LYN	GGAACAAGGTGACATTGTGG	ACAGCACGGAGAAATAGACACGTCTCACACCG	GTTTGGAGACGCATTTCCGATACACCGAAGC	ACAGCACGGAGAAATAGACACGTCTCACACCG GGAACAAGGTGACATTGTGG GTTTGGAGACGCATTTCCGATACACCGAAGC
LYN	ACCAACTTAATGGACTCCCG	ACAGCACGGAGAAATAGACACGTCTCACACCG	GTTTGGAGACGCATTTCCGATACACCGAAGC	ACAGCACGGAGAAATAGACACGTCTCACACCG ACCAACTTAATGGACTCCCG GTTTGGAGACGCATTTCCGATACACCGAAGC
LYN	GCTGTGAAGACCCTCAAGCC	ACAGCACGGAGAAATAGACACGTCTCACACCG	GTTTGGAGACGCATTTCCGATACACCGAAGC	ACAGCACGGAGAAATAGACACGTCTCACACCG GCTGTGAAGACCCTCAAGCC GTTTGGAGACGCATTTCCGATACACCGAAGC
LYN	TAGCAGCTCGCAGATCACGG	ACAGCACGGAGAAATAGACACGTCTCACACCG	GTTTGGAGACGCATTTCCGATACACCGAAGC	ACAGCACGGAGAAATAGACACGTCTCACACCG TAGCAGCTCGCAGATCACGG GTTTGGAGACGCATTTCCGATACACCGAAGC
LYSMD1	GGCTTCCATAAGAACGAGCA	ACAGCACGGAGAAATAGACACGTCTCACACCG	GTTTGGAGACGCATTTCCGATACACCGAAGC	ACAGCACGGAGAAATAGACACGTCTCACACCG GGCTTCCATAAGAACGAGCA GTTTGGAGACGCATTTCCGATACACCGAAGC
LYSMD1	TGGATTAGCACTCAAATACG	ACAGCACGGAGAAATAGACACGTCTCACACCG	GTTTGGAGACGCATTTCCGATACACCGAAGC	ACAGCACGGAGAAATAGACACGTCTCACACCG TGGATTAGCACTCAAATACG GTTTGGAGACGCATTTCCGATACACCGAAGC
LYSMD1	TGGAGTCGTTAGTATAAAGG	ACAGCACGGAGAAATAGACACGTCTCACACCG	GTTTGGAGACGCATTTCCGATACACCGAAGC	ACAGCACGGAGAAATAGACACGTCTCACACCG TGGAGTCGTTAGTATAAAGG GTTTGGAGACGCATTTCCGATACACCGAAGC
LYSMD1	TGCTCGCTGCTGCATCCGAG	ACAGCACGGAGAAATAGACACGTCTCACACCG	GTTTGGAGACGCATTTCCGATACACCGAAGC	ACAGCACGGAGAAATAGACACGTCTCACACCG TGCTCGCTGCTGCATCCGAG GTTTGGAGACGCATTTCCGATACACCGAAGC
LYZ	TGGCTACTATGGAGTCAGCC	ACAGCACGGAGAAATAGACACGTCTCACACCG	GTTTGGAGACGCATTTCCGATACACCGAAGC	ACAGCACGGAGAAATAGACACGTCTCACACCG TGGCTACTATGGAGTCAGCC GTTTGGAGACGCATTTCCGATACACCGAAGC
LYZ	AATGGAATGGCTGGCTACTA	ACAGCACGGAGAAATAGACACGTCTCACACCG	GTTTGGAGACGCATTTCCGATACACCGAAGC	ACAGCACGGAGAAATAGACACGTCTCACACCG AATGGAATGGCTGGCTACTA GTTTGGAGACGCATTTCCGATACACCGAAGC
LYZ	CTCACAACGTTCATAGACCT	ACAGCACGGAGAAATAGACACGTCTCACACCG	GTTTGGAGACGCATTTCCGATACACCGAAGC	ACAGCACGGAGAAATAGACACGTCTCACACCG CTCACAACGTTCATAGACCT GTTTGGAGACGCATTTCCGATACACCGAAGC
LYZ	AATCTACACTCGATGTAAAC	ACAGCACGGAGAAATAGACACGTCTCACACCG	GTTTGGAGACGCATTTCCGATACACCGAAGC	ACAGCACGGAGAAATAGACACGTCTCACACCG AATCTACACTCGATGTAAAC GTTTGGAGACGCATTTCCGATACACCGAAGC
MACROD1	CACCTTCGCGGCCATGGCCA	ACAGCACGGAGAAATAGACACGTCTCACACCG	GTTTGGAGACGCATTTCCGATACACCGAAGC	ACAGCACGGAGAAATAGACACGTCTCACACCG CACCTTCGCGGCCATGGCCA GTTTGGAGACGCATTTCCGATACACCGAAGC
MACROD1	GTCACTCAGGCCCTTCAGAA	ACAGCACGGAGAAATAGACACGTCTCACACCG	GTTTGGAGACGCATTTCCGATACACCGAAGC	ACAGCACGGAGAAATAGACACGTCTCACACCG GTCACTCAGGCCCTTCAGAA GTTTGGAGACGCATTTCCGATACACCGAAGC
MACROD1	TCACTCACCAGCGTTGACAA	ACAGCACGGAGAAATAGACACGTCTCACACCG	GTTTGGAGACGCATTTCCGATACACCGAAGC	ACAGCACGGAGAAATAGACACGTCTCACACCG TCACTCACCAGCGTTGACAA GTTTGGAGACGCATTTCCGATACACCGAAGC
MACROD1	AACAGCTCCCTGCTTGGAGG	ACAGCACGGAGAAATAGACACGTCTCACACCG	GTTTGGAGACGCATTTCCGATACACCGAAGC	ACAGCACGGAGAAATAGACACGTCTCACACCG AACAGCTCCCTGCTTGGAGG GTTTGGAGACGCATTTCCGATACACCGAAGC
MANBAL	AGGTGAGAAGCCCAGGTCGG	ACAGCACGGAGAAATAGACACGTCTCACACCG	GTTTGGAGACGCATTTCCGATACACCGAAGC	ACAGCACGGAGAAATAGACACGTCTCACACCG AGGTGAGAAGCCCAGGTCGG GTTTGGAGACGCATTTCCGATACACCGAAGC
MANBAL	CGCCTCATGGGACTTGGGAA	ACAGCACGGAGAAATAGACACGTCTCACACCG	GTTTGGAGACGCATTTCCGATACACCGAAGC	ACAGCACGGAGAAATAGACACGTCTCACACCG CGCCTCATGGGACTTGGGAA GTTTGGAGACGCATTTCCGATACACCGAAGC
MANBAL	GGCTGAGCCCAGAAGTGCAG	ACAGCACGGAGAAATAGACACGTCTCACACCG	GTTTGGAGACGCATTTCCGATACACCGAAGC	ACAGCACGGAGAAATAGACACGTCTCACACCG GGCTGAGCCCAGAAGTGCAG GTTTGGAGACGCATTTCCGATACACCGAAGC
MANBAL	GCTGAGCCCAGAAGTGCAGA	ACAGCACGGAGAAATAGACACGTCTCACACCG	GTTTGGAGACGCATTTCCGATACACCGAAGC	ACAGCACGGAGAAATAGACACGTCTCACACCG GCTGAGCCCAGAAGTGCAGA GTTTGGAGACGCATTTCCGATACACCGAAGC
MAP3K1	GAGTCGCTTCCAGCCCGCGG	ACAGCACGGAGAAATAGACACGTCTCACACCG	GTTTGGAGACGCATTTCCGATACACCGAAGC	ACAGCACGGAGAAATAGACACGTCTCACACCG GAGTCGCTTCCAGCCCGCGG GTTTGGAGACGCATTTCCGATACACCGAAGC
MAP3K1	CAACCACTCGTGCTTCCAGG	ACAGCACGGAGAAATAGACACGTCTCACACCG	GTTTGGAGACGCATTTCCGATACACCGAAGC	ACAGCACGGAGAAATAGACACGTCTCACACCG CAACCACTCGTGCTTCCAGG GTTTGGAGACGCATTTCCGATACACCGAAGC
MAP3K1	ATCTTAACTTACAGGCACCG	ACAGCACGGAGAAATAGACACGTCTCACACCG	GTTTGGAGACGCATTTCCGATACACCGAAGC	ACAGCACGGAGAAATAGACACGTCTCACACCG ATCTTAACTTACAGGCACCG GTTTGGAGACGCATTTCCGATACACCGAAGC
MAP3K1	TCATCACTTTGTTCACGCGG	ACAGCACGGAGAAATAGACACGTCTCACACCG	GTTTGGAGACGCATTTCCGATACACCGAAGC	ACAGCACGGAGAAATAGACACGTCTCACACCG TCATCACTTTGTTCACGCGG GTTTGGAGACGCATTTCCGATACACCGAAGC
MAPK8IP1	GCGATGTGCAGTCCCAGGAA	ACAGCACGGAGAAATAGACACGTCTCACACCG	GTTTGGAGACGCATTTCCGATACACCGAAGC	ACAGCACGGAGAAATAGACACGTCTCACACCG GCGATGTGCAGTCCCAGGAA GTTTGGAGACGCATTTCCGATACACCGAAGC
MAPK8IP1	GCTCACCCATGACATCAGCC	ACAGCACGGAGAAATAGACACGTCTCACACCG	GTTTGGAGACGCATTTCCGATACACCGAAGC	ACAGCACGGAGAAATAGACACGTCTCACACCG GCTCACCCATGACATCAGCC GTTTGGAGACGCATTTCCGATACACCGAAGC
MAPK8IP1	GGGTTGCTCACCTGAGACCG	ACAGCACGGAGAAATAGACACGTCTCACACCG	GTTTGGAGACGCATTTCCGATACACCGAAGC	ACAGCACGGAGAAATAGACACGTCTCACACCG GGGTTGCTCACCTGAGACCG GTTTGGAGACGCATTTCCGATACACCGAAGC
MAPK8IP1	TGACTTACCTGTCTTCAGAG	ACAGCACGGAGAAATAGACACGTCTCACACCG	GTTTGGAGACGCATTTCCGATACACCGAAGC	ACAGCACGGAGAAATAGACACGTCTCACACCG TGACTTACCTGTCTTCAGAG GTTTGGAGACGCATTTCCGATACACCGAAGC
MAPKAPK3	GGCCGGAGCACCACCCAAGG	ACAGCACGGAGAAATAGACACGTCTCACACCG	GTTTGGAGACGCATTTCCGATACACCGAAGC	ACAGCACGGAGAAATAGACACGTCTCACACCG GGCCGGAGCACCACCCAAGG GTTTGGAGACGCATTTCCGATACACCGAAGC
MAPKAPK3	TGAGGAGACAGCGCTTGCCG	ACAGCACGGAGAAATAGACACGTCTCACACCG	GTTTGGAGACGCATTTCCGATACACCGAAGC	ACAGCACGGAGAAATAGACACGTCTCACACCG TGAGGAGACAGCGCTTGCCG GTTTGGAGACGCATTTCCGATACACCGAAGC
MAPKAPK3	TTCAGCAGGATTCAGGAGCG	ACAGCACGGAGAAATAGACACGTCTCACACCG	GTTTGGAGACGCATTTCCGATACACCGAAGC	ACAGCACGGAGAAATAGACACGTCTCACACCG TTCAGCAGGATTCAGGAGCG GTTTGGAGACGCATTTCCGATACACCGAAGC
MAPKAPK3	AGCTCACCTTGACATCTCGG	ACAGCACGGAGAAATAGACACGTCTCACACCG	GTTTGGAGACGCATTTCCGATACACCGAAGC	ACAGCACGGAGAAATAGACACGTCTCACACCG AGCTCACCTTGACATCTCGG GTTTGGAGACGCATTTCCGATACACCGAAGC
MASS1	AGTATGTGACGACGATCTTC	ACAGCACGGAGAAATAGACACGTCTCACACCG	GTTTGGAGACGCATTTCCGATACACCGAAGC	ACAGCACGGAGAAATAGACACGTCTCACACCG AGTATGTGACGACGATCTTC GTTTGGAGACGCATTTCCGATACACCGAAGC
MASS1	GCAGCGTTTATCCCTGCCAG	ACAGCACGGAGAAATAGACACGTCTCACACCG	GTTTGGAGACGCATTTCCGATACACCGAAGC	ACAGCACGGAGAAATAGACACGTCTCACACCG GCAGCGTTTATCCCTGCCAG GTTTGGAGACGCATTTCCGATACACCGAAGC
MASS1	CTCAATCACCGAGATTGATG	ACAGCACGGAGAAATAGACACGTCTCACACCG	GTTTGGAGACGCATTTCCGATACACCGAAGC	ACAGCACGGAGAAATAGACACGTCTCACACCG CTCAATCACCGAGATTGATG GTTTGGAGACGCATTTCCGATACACCGAAGC
MASS1	AATGACAAGACGAATAACTG	ACAGCACGGAGAAATAGACACGTCTCACACCG	GTTTGGAGACGCATTTCCGATACACCGAAGC	ACAGCACGGAGAAATAGACACGTCTCACACCG AATGACAAGACGAATAACTG GTTTGGAGACGCATTTCCGATACACCGAAGC
MCOLN2	TCCGGGACGCGGTTCCACGC	ACAGCACGGAGAAATAGACACGTCTCACACCG	GTTTGGAGACGCATTTCCGATACACCGAAGC	ACAGCACGGAGAAATAGACACGTCTCACACCG TCCGGGACGCGGTTCCACGC GTTTGGAGACGCATTTCCGATACACCGAAGC
MCOLN2	CTTCTCTGGCAGATCTGCGA	ACAGCACGGAGAAATAGACACGTCTCACACCG	GTTTGGAGACGCATTTCCGATACACCGAAGC	ACAGCACGGAGAAATAGACACGTCTCACACCG CTTCTCTGGCAGATCTGCGA GTTTGGAGACGCATTTCCGATACACCGAAGC
MCOLN2	GTTTGGCTTAAGTAACCAGT	ACAGCACGGAGAAATAGACACGTCTCACACCG	GTTTGGAGACGCATTTCCGATACACCGAAGC	ACAGCACGGAGAAATAGACACGTCTCACACCG GTTTGGCTTAAGTAACCAGT GTTTGGAGACGCATTTCCGATACACCGAAGC
MCOLN2	TCCATAACCAAGGGTTGCCA	ACAGCACGGAGAAATAGACACGTCTCACACCG	GTTTGGAGACGCATTTCCGATACACCGAAGC	ACAGCACGGAGAAATAGACACGTCTCACACCG TCCATAACCAAGGGTTGCCA GTTTGGAGACGCATTTCCGATACACCGAAGC
MEFV	ATCACCAAGGGTCTTGGCCA	ACAGCACGGAGAAATAGACACGTCTCACACCG	GTTTGGAGACGCATTTCCGATACACCGAAGC	ACAGCACGGAGAAATAGACACGTCTCACACCG ATCACCAAGGGTCTTGGCCA GTTTGGAGACGCATTTCCGATACACCGAAGC
MEFV	TCTGAATGGAAGGACTACGG	ACAGCACGGAGAAATAGACACGTCTCACACCG	GTTTGGAGACGCATTTCCGATACACCGAAGC	ACAGCACGGAGAAATAGACACGTCTCACACCG TCTGAATGGAAGGACTACGG GTTTGGAGACGCATTTCCGATACACCGAAGC
MEFV	GCACACAGGTATCACCACGC	ACAGCACGGAGAAATAGACACGTCTCACACCG	GTTTGGAGACGCATTTCCGATACACCGAAGC	ACAGCACGGAGAAATAGACACGTCTCACACCG GCACACAGGTATCACCACGC GTTTGGAGACGCATTTCCGATACACCGAAGC
MEFV	GCTAAGCCAGACCATCAGCA	ACAGCACGGAGAAATAGACACGTCTCACACCG	GTTTGGAGACGCATTTCCGATACACCGAAGC	ACAGCACGGAGAAATAGACACGTCTCACACCG GCTAAGCCAGACCATCAGCA GTTTGGAGACGCATTTCCGATACACCGAAGC
MET	TCAACAGAGGGACTTGCCAG	ACAGCACGGAGAAATAGACACGTCTCACACCG	GTTTGGAGACGCATTTCCGATACACCGAAGC	ACAGCACGGAGAAATAGACACGTCTCACACCG TCAACAGAGGGACTTGCCAG GTTTGGAGACGCATTTCCGATACACCGAAGC
MET	GTATCGGACAGAGTTTACCA	ACAGCACGGAGAAATAGACACGTCTCACACCG	GTTTGGAGACGCATTTCCGATACACCGAAGC	ACAGCACGGAGAAATAGACACGTCTCACACCG GTATCGGACAGAGTTTACCA GTTTGGAGACGCATTTCCGATACACCGAAGC
MET	TCCAGGAGGAAGTTCACATG	ACAGCACGGAGAAATAGACACGTCTCACACCG	GTTTGGAGACGCATTTCCGATACACCGAAGC	ACAGCACGGAGAAATAGACACGTCTCACACCG TCCAGGAGGAAGTTCACATG GTTTGGAGACGCATTTCCGATACACCGAAGC
MET	CTTGAGTCCATGTACCGCTG	ACAGCACGGAGAAATAGACACGTCTCACACCG	GTTTGGAGACGCATTTCCGATACACCGAAGC	ACAGCACGGAGAAATAGACACGTCTCACACCG CTTGAGTCCATGTACCGCTG GTTTGGAGACGCATTTCCGATACACCGAAGC
MEX3A	GCTCTGCGCGCTCTACAAAG	ACAGCACGGAGAAATAGACACGTCTCACACCG	GTTTGGAGACGCATTTCCGATACACCGAAGC	ACAGCACGGAGAAATAGACACGTCTCACACCG GCTCTGCGCGCTCTACAAAG GTTTGGAGACGCATTTCCGATACACCGAAGC
MEX3A	GAAGGGCAGCAGCAACACCA	ACAGCACGGAGAAATAGACACGTCTCACACCG	GTTTGGAGACGCATTTCCGATACACCGAAGC	ACAGCACGGAGAAATAGACACGTCTCACACCG GAAGGGCAGCAGCAACACCA GTTTGGAGACGCATTTCCGATACACCGAAGC
MEX3A	AAGACGTGGCCACAGCCCGG	ACAGCACGGAGAAATAGACACGTCTCACACCG	GTTTGGAGACGCATTTCCGATACACCGAAGC	ACAGCACGGAGAAATAGACACGTCTCACACCG AAGACGTGGCCACAGCCCGG GTTTGGAGACGCATTTCCGATACACCGAAGC
MEX3A	AGTTTAGAGAAACCCTGCAG	ACAGCACGGAGAAATAGACACGTCTCACACCG	GTTTGGAGACGCATTTCCGATACACCGAAGC	ACAGCACGGAGAAATAGACACGTCTCACACCG AGTTTAGAGAAACCCTGCAG GTTTGGAGACGCATTTCCGATACACCGAAGC
MFNG	AGGCTGAACCAACGGAACCC	ACAGCACGGAGAAATAGACACGTCTCACACCG	GTTTGGAGACGCATTTCCGATACACCGAAGC	ACAGCACGGAGAAATAGACACGTCTCACACCG AGGCTGAACCAACGGAACCC GTTTGGAGACGCATTTCCGATACACCGAAGC
MFNG	GACCTAGCCACACTTACCTG	ACAGCACGGAGAAATAGACACGTCTCACACCG	GTTTGGAGACGCATTTCCGATACACCGAAGC	ACAGCACGGAGAAATAGACACGTCTCACACCG GACCTAGCCACACTTACCTG GTTTGGAGACGCATTTCCGATACACCGAAGC
MFNG	CCACAGGTGGTTCTGCCACG	ACAGCACGGAGAAATAGACACGTCTCACACCG	GTTTGGAGACGCATTTCCGATACACCGAAGC	ACAGCACGGAGAAATAGACACGTCTCACACCG CCACAGGTGGTTCTGCCACG GTTTGGAGACGCATTTCCGATACACCGAAGC
MFNG	TGAAGATGGTGCCATGGGCC	ACAGCACGGAGAAATAGACACGTCTCACACCG	GTTTGGAGACGCATTTCCGATACACCGAAGC	ACAGCACGGAGAAATAGACACGTCTCACACCG TGAAGATGGTGCCATGGGCC GTTTGGAGACGCATTTCCGATACACCGAAGC
MGA	TTGGTGGGAACCCAGTGGGA	ACAGCACGGAGAAATAGACACGTCTCACACCG	GTTTGGAGACGCATTTCCGATACACCGAAGC	ACAGCACGGAGAAATAGACACGTCTCACACCG TTGGTGGGAACCCAGTGGGA GTTTGGAGACGCATTTCCGATACACCGAAGC
MGA	AAATGGCTACCAAATAGCCC	ACAGCACGGAGAAATAGACACGTCTCACACCG	GTTTGGAGACGCATTTCCGATACACCGAAGC	ACAGCACGGAGAAATAGACACGTCTCACACCG AAATGGCTACCAAATAGCCC GTTTGGAGACGCATTTCCGATACACCGAAGC
MGA	CAGAACAAGAATTTCCCAGT	ACAGCACGGAGAAATAGACACGTCTCACACCG	GTTTGGAGACGCATTTCCGATACACCGAAGC	ACAGCACGGAGAAATAGACACGTCTCACACCG CAGAACAAGAATTTCCCAGT GTTTGGAGACGCATTTCCGATACACCGAAGC
MGA	GAAGACTGTGCACTCTGGGA	ACAGCACGGAGAAATAGACACGTCTCACACCG	GTTTGGAGACGCATTTCCGATACACCGAAGC	ACAGCACGGAGAAATAGACACGTCTCACACCG GAAGACTGTGCACTCTGGGA GTTTGGAGACGCATTTCCGATACACCGAAGC
MICB	CTGCTCCTTAGAGACTCACG	ACAGCACGGAGAAATAGACACGTCTCACACCG	GTTTGGAGACGCATTTCCGATACACCGAAGC	ACAGCACGGAGAAATAGACACGTCTCACACCG CTGCTCCTTAGAGACTCACG GTTTGGAGACGCATTTCCGATACACCGAAGC
MICB	AGGTGGAAGAGAAACTCAGG	ACAGCACGGAGAAATAGACACGTCTCACACCG	GTTTGGAGACGCATTTCCGATACACCGAAGC	ACAGCACGGAGAAATAGACACGTCTCACACCG AGGTGGAAGAGAAACTCAGG GTTTGGAGACGCATTTCCGATACACCGAAGC
MICB	ATCCTGCAGACCGTTTCTCA	ACAGCACGGAGAAATAGACACGTCTCACACCG	GTTTGGAGACGCATTTCCGATACACCGAAGC	ACAGCACGGAGAAATAGACACGTCTCACACCG ATCCTGCAGACCGTTTCTCA GTTTGGAGACGCATTTCCGATACACCGAAGC
MICB	ATCCTGAAGCCAGACCAGGG	ACAGCACGGAGAAATAGACACGTCTCACACCG	GTTTGGAGACGCATTTCCGATACACCGAAGC	ACAGCACGGAGAAATAGACACGTCTCACACCG ATCCTGAAGCCAGACCAGGG GTTTGGAGACGCATTTCCGATACACCGAAGC
MLH1	GGTAGTGAACCGCATAGCGG	ACAGCACGGAGAAATAGACACGTCTCACACCG	GTTTGGAGACGCATTTCCGATACACCGAAGC	ACAGCACGGAGAAATAGACACGTCTCACACCG GGTAGTGAACCGCATAGCGG GTTTGGAGACGCATTTCCGATACACCGAAGC
MLH1	CAGATCCAAGACAATGGCAC	ACAGCACGGAGAAATAGACACGTCTCACACCG	GTTTGGAGACGCATTTCCGATACACCGAAGC	ACAGCACGGAGAAATAGACACGTCTCACACCG CAGATCCAAGACAATGGCAC GTTTGGAGACGCATTTCCGATACACCGAAGC
MLH1	TGCCTGCACAGGGTTTAGGA	ACAGCACGGAGAAATAGACACGTCTCACACCG	GTTTGGAGACGCATTTCCGATACACCGAAGC	ACAGCACGGAGAAATAGACACGTCTCACACCG TGCCTGCACAGGGTTTAGGA GTTTGGAGACGCATTTCCGATACACCGAAGC
MLH1	ACTGCCCAATGCCACAACCG	ACAGCACGGAGAAATAGACACGTCTCACACCG	GTTTGGAGACGCATTTCCGATACACCGAAGC	ACAGCACGGAGAAATAGACACGTCTCACACCG ACTGCCCAATGCCACAACCG GTTTGGAGACGCATTTCCGATACACCGAAGC
MLKL	TGGGCCTGGAGTCTCTGGAG	ACAGCACGGAGAAATAGACACGTCTCACACCG	GTTTGGAGACGCATTTCCGATACACCGAAGC	ACAGCACGGAGAAATAGACACGTCTCACACCG TGGGCCTGGAGTCTCTGGAG GTTTGGAGACGCATTTCCGATACACCGAAGC
MLKL	GATGCAGTTGCAAATTAGCG	ACAGCACGGAGAAATAGACACGTCTCACACCG	GTTTGGAGACGCATTTCCGATACACCGAAGC	ACAGCACGGAGAAATAGACACGTCTCACACCG GATGCAGTTGCAAATTAGCG GTTTGGAGACGCATTTCCGATACACCGAAGC
MLKL	GTCTTCAGTTTGGTCCACGG	ACAGCACGGAGAAATAGACACGTCTCACACCG	GTTTGGAGACGCATTTCCGATACACCGAAGC	ACAGCACGGAGAAATAGACACGTCTCACACCG GTCTTCAGTTTGGTCCACGG GTTTGGAGACGCATTTCCGATACACCGAAGC
MLKL	ATGACAATGGAGAACTCAGG	ACAGCACGGAGAAATAGACACGTCTCACACCG	GTTTGGAGACGCATTTCCGATACACCGAAGC	ACAGCACGGAGAAATAGACACGTCTCACACCG ATGACAATGGAGAACTCAGG GTTTGGAGACGCATTTCCGATACACCGAAGC
MLL2	AGTGGCACCTGGCTTCTCGG	ACAGCACGGAGAAATAGACACGTCTCACACCG	GTTTGGAGACGCATTTCCGATACACCGAAGC	ACAGCACGGAGAAATAGACACGTCTCACACCG AGTGGCACCTGGCTTCTCGG GTTTGGAGACGCATTTCCGATACACCGAAGC
MLL2	GACAGAGGAGAGTCCTCAGG	ACAGCACGGAGAAATAGACACGTCTCACACCG	GTTTGGAGACGCATTTCCGATACACCGAAGC	ACAGCACGGAGAAATAGACACGTCTCACACCG GACAGAGGAGAGTCCTCAGG GTTTGGAGACGCATTTCCGATACACCGAAGC
MLL2	GACATGGGTGACTCTTCGGG	ACAGCACGGAGAAATAGACACGTCTCACACCG	GTTTGGAGACGCATTTCCGATACACCGAAGC	ACAGCACGGAGAAATAGACACGTCTCACACCG GACATGGGTGACTCTTCGGG GTTTGGAGACGCATTTCCGATACACCGAAGC
MLL2	GACATGGGTGACTCTTCTGG	ACAGCACGGAGAAATAGACACGTCTCACACCG	GTTTGGAGACGCATTTCCGATACACCGAAGC	ACAGCACGGAGAAATAGACACGTCTCACACCG GACATGGGTGACTCTTCTGG GTTTGGAGACGCATTTCCGATACACCGAAGC
MMP25	TCAGCTTGGACGGACCGCGG	ACAGCACGGAGAAATAGACACGTCTCACACCG	GTTTGGAGACGCATTTCCGATACACCGAAGC	ACAGCACGGAGAAATAGACACGTCTCACACCG TCAGCTTGGACGGACCGCGG GTTTGGAGACGCATTTCCGATACACCGAAGC
MMP25	GCGTGGACAGGATCCGCCGG	ACAGCACGGAGAAATAGACACGTCTCACACCG	GTTTGGAGACGCATTTCCGATACACCGAAGC	ACAGCACGGAGAAATAGACACGTCTCACACCG GCGTGGACAGGATCCGCCGG GTTTGGAGACGCATTTCCGATACACCGAAGC
MMP25	ACATCAGGCAGGGAGCACCG	ACAGCACGGAGAAATAGACACGTCTCACACCG	GTTTGGAGACGCATTTCCGATACACCGAAGC	ACAGCACGGAGAAATAGACACGTCTCACACCG ACATCAGGCAGGGAGCACCG GTTTGGAGACGCATTTCCGATACACCGAAGC
MMP25	TGCCACCAGACCCGTCAAAG	ACAGCACGGAGAAATAGACACGTCTCACACCG	GTTTGGAGACGCATTTCCGATACACCGAAGC	ACAGCACGGAGAAATAGACACGTCTCACACCG TGCCACCAGACCCGTCAAAG GTTTGGAGACGCATTTCCGATACACCGAAGC
MNDA	AGTAACAGGAGAAACATCAC	ACAGCACGGAGAAATAGACACGTCTCACACCG	GTTTGGAGACGCATTTCCGATACACCGAAGC	ACAGCACGGAGAAATAGACACGTCTCACACCG AGTAACAGGAGAAACATCAC GTTTGGAGACGCATTTCCGATACACCGAAGC
MNDA	GGAAGTCCCCGCCTGAGCTG	ACAGCACGGAGAAATAGACACGTCTCACACCG	GTTTGGAGACGCATTTCCGATACACCGAAGC	ACAGCACGGAGAAATAGACACGTCTCACACCG GGAAGTCCCCGCCTGAGCTG GTTTGGAGACGCATTTCCGATACACCGAAGC
MNDA	CAGAACCAGAACATTCCCAG	ACAGCACGGAGAAATAGACACGTCTCACACCG	GTTTGGAGACGCATTTCCGATACACCGAAGC	ACAGCACGGAGAAATAGACACGTCTCACACCG CAGAACCAGAACATTCCCAG GTTTGGAGACGCATTTCCGATACACCGAAGC
MNDA	ATCTAACATTCTTTCGGCTA	ACAGCACGGAGAAATAGACACGTCTCACACCG	GTTTGGAGACGCATTTCCGATACACCGAAGC	ACAGCACGGAGAAATAGACACGTCTCACACCG ATCTAACATTCTTTCGGCTA GTTTGGAGACGCATTTCCGATACACCGAAGC
MOBP	CTCACGCTTGGAGTTGAGGA	ACAGCACGGAGAAATAGACACGTCTCACACCG	GTTTGGAGACGCATTTCCGATACACCGAAGC	ACAGCACGGAGAAATAGACACGTCTCACACCG CTCACGCTTGGAGTTGAGGA GTTTGGAGACGCATTTCCGATACACCGAAGC
MOBP	AAGTACAGCATCTGCAAGAG	ACAGCACGGAGAAATAGACACGTCTCACACCG	GTTTGGAGACGCATTTCCGATACACCGAAGC	ACAGCACGGAGAAATAGACACGTCTCACACCG AAGTACAGCATCTGCAAGAG GTTTGGAGACGCATTTCCGATACACCGAAGC
MOBP	CTGGCGCTCAGTCCTTGAAG	ACAGCACGGAGAAATAGACACGTCTCACACCG	GTTTGGAGACGCATTTCCGATACACCGAAGC	ACAGCACGGAGAAATAGACACGTCTCACACCG CTGGCGCTCAGTCCTTGAAG GTTTGGAGACGCATTTCCGATACACCGAAGC
MOBP	TGGTGCCTGGCCCTCTGAGG	ACAGCACGGAGAAATAGACACGTCTCACACCG	GTTTGGAGACGCATTTCCGATACACCGAAGC	ACAGCACGGAGAAATAGACACGTCTCACACCG TGGTGCCTGGCCCTCTGAGG GTTTGGAGACGCATTTCCGATACACCGAAGC
MORC4	CCGGACCTACCGTGCTCAGG	ACAGCACGGAGAAATAGACACGTCTCACACCG	GTTTGGAGACGCATTTCCGATACACCGAAGC	ACAGCACGGAGAAATAGACACGTCTCACACCG CCGGACCTACCGTGCTCAGG GTTTGGAGACGCATTTCCGATACACCGAAGC
MORC4	CTCACCTAGCAGCTCCGCGA	ACAGCACGGAGAAATAGACACGTCTCACACCG	GTTTGGAGACGCATTTCCGATACACCGAAGC	ACAGCACGGAGAAATAGACACGTCTCACACCG CTCACCTAGCAGCTCCGCGA GTTTGGAGACGCATTTCCGATACACCGAAGC
MORC4	AATGGGAATACTCTCGCCGT	ACAGCACGGAGAAATAGACACGTCTCACACCG	GTTTGGAGACGCATTTCCGATACACCGAAGC	ACAGCACGGAGAAATAGACACGTCTCACACCG AATGGGAATACTCTCGCCGT GTTTGGAGACGCATTTCCGATACACCGAAGC
MORC4	CAAAGATGGAAAGTCTGAGC	ACAGCACGGAGAAATAGACACGTCTCACACCG	GTTTGGAGACGCATTTCCGATACACCGAAGC	ACAGCACGGAGAAATAGACACGTCTCACACCG CAAAGATGGAAAGTCTGAGC GTTTGGAGACGCATTTCCGATACACCGAAGC
MPEG1	TTCTCAGACCAGTTTGACGA	ACAGCACGGAGAAATAGACACGTCTCACACCG	GTTTGGAGACGCATTTCCGATACACCGAAGC	ACAGCACGGAGAAATAGACACGTCTCACACCG TTCTCAGACCAGTTTGACGA GTTTGGAGACGCATTTCCGATACACCGAAGC
MPEG1	CTCTCCCAGACCCATGAAGA	ACAGCACGGAGAAATAGACACGTCTCACACCG	GTTTGGAGACGCATTTCCGATACACCGAAGC	ACAGCACGGAGAAATAGACACGTCTCACACCG CTCTCCCAGACCCATGAAGA GTTTGGAGACGCATTTCCGATACACCGAAGC
MPEG1	AACTGAAGAACCCACCAAAG	ACAGCACGGAGAAATAGACACGTCTCACACCG	GTTTGGAGACGCATTTCCGATACACCGAAGC	ACAGCACGGAGAAATAGACACGTCTCACACCG AACTGAAGAACCCACCAAAG GTTTGGAGACGCATTTCCGATACACCGAAGC
MPEG1	AGGATCCTCAGACCAACCAG	ACAGCACGGAGAAATAGACACGTCTCACACCG	GTTTGGAGACGCATTTCCGATACACCGAAGC	ACAGCACGGAGAAATAGACACGTCTCACACCG AGGATCCTCAGACCAACCAG GTTTGGAGACGCATTTCCGATACACCGAAGC
MRPL51	GACAGGCTAGAGTAATGGCA	ACAGCACGGAGAAATAGACACGTCTCACACCG	GTTTGGAGACGCATTTCCGATACACCGAAGC	ACAGCACGGAGAAATAGACACGTCTCACACCG GACAGGCTAGAGTAATGGCA GTTTGGAGACGCATTTCCGATACACCGAAGC
MRPL51	GAGAAGCTTCGGCATGCCGA	ACAGCACGGAGAAATAGACACGTCTCACACCG	GTTTGGAGACGCATTTCCGATACACCGAAGC	ACAGCACGGAGAAATAGACACGTCTCACACCG GAGAAGCTTCGGCATGCCGA GTTTGGAGACGCATTTCCGATACACCGAAGC
MRPL51	AGCCTTACGAAGGCCAACCG	ACAGCACGGAGAAATAGACACGTCTCACACCG	GTTTGGAGACGCATTTCCGATACACCGAAGC	ACAGCACGGAGAAATAGACACGTCTCACACCG AGCCTTACGAAGGCCAACCG GTTTGGAGACGCATTTCCGATACACCGAAGC
MRPL51	TGGAAGAGTGAGCCTTACGA	ACAGCACGGAGAAATAGACACGTCTCACACCG	GTTTGGAGACGCATTTCCGATACACCGAAGC	ACAGCACGGAGAAATAGACACGTCTCACACCG TGGAAGAGTGAGCCTTACGA GTTTGGAGACGCATTTCCGATACACCGAAGC
MS4A1	CTCATGAAGAAGCTTTGTGT	ACAGCACGGAGAAATAGACACGTCTCACACCG	GTTTGGAGACGCATTTCCGATACACCGAAGC	ACAGCACGGAGAAATAGACACGTCTCACACCG CTCATGAAGAAGCTTTGTGT GTTTGGAGACGCATTTCCGATACACCGAAGC
MS4A1	TGGCCTCTTCCATATTACCC	ACAGCACGGAGAAATAGACACGTCTCACACCG	GTTTGGAGACGCATTTCCGATACACCGAAGC	ACAGCACGGAGAAATAGACACGTCTCACACCG TGGCCTCTTCCATATTACCC GTTTGGAGACGCATTTCCGATACACCGAAGC
MS4A1	ACTTGCCAAACTCTTCCTGG	ACAGCACGGAGAAATAGACACGTCTCACACCG	GTTTGGAGACGCATTTCCGATACACCGAAGC	ACAGCACGGAGAAATAGACACGTCTCACACCG ACTTGCCAAACTCTTCCTGG GTTTGGAGACGCATTTCCGATACACCGAAGC
MS4A1	AGAGCAGGAATCCTTGCCAG	ACAGCACGGAGAAATAGACACGTCTCACACCG	GTTTGGAGACGCATTTCCGATACACCGAAGC	ACAGCACGGAGAAATAGACACGTCTCACACCG AGAGCAGGAATCCTTGCCAG GTTTGGAGACGCATTTCCGATACACCGAAGC
MS4A14	CCCAAGGTACTCCATCCCAA	ACAGCACGGAGAAATAGACACGTCTCACACCG	GTTTGGAGACGCATTTCCGATACACCGAAGC	ACAGCACGGAGAAATAGACACGTCTCACACCG CCCAAGGTACTCCATCCCAA GTTTGGAGACGCATTTCCGATACACCGAAGC
MS4A14	CTGAAGTGACTCCATCCCAA	ACAGCACGGAGAAATAGACACGTCTCACACCG	GTTTGGAGACGCATTTCCGATACACCGAAGC	ACAGCACGGAGAAATAGACACGTCTCACACCG CTGAAGTGACTCCATCCCAA GTTTGGAGACGCATTTCCGATACACCGAAGC
MS4A14	TCCCAAGGGACTTCACCCAA	ACAGCACGGAGAAATAGACACGTCTCACACCG	GTTTGGAGACGCATTTCCGATACACCGAAGC	ACAGCACGGAGAAATAGACACGTCTCACACCG TCCCAAGGGACTTCACCCAA GTTTGGAGACGCATTTCCGATACACCGAAGC
MS4A14	CTCAAGAGACTCCATCCCAA	ACAGCACGGAGAAATAGACACGTCTCACACCG	GTTTGGAGACGCATTTCCGATACACCGAAGC	ACAGCACGGAGAAATAGACACGTCTCACACCG CTCAAGAGACTCCATCCCAA GTTTGGAGACGCATTTCCGATACACCGAAGC
MS4A4A	GCCATCATGAACCTCAGCAT	ACAGCACGGAGAAATAGACACGTCTCACACCG	GTTTGGAGACGCATTTCCGATACACCGAAGC	ACAGCACGGAGAAATAGACACGTCTCACACCG GCCATCATGAACCTCAGCAT GTTTGGAGACGCATTTCCGATACACCGAAGC
MS4A4A	CGAGAAGGCAAACACGGAGC	ACAGCACGGAGAAATAGACACGTCTCACACCG	GTTTGGAGACGCATTTCCGATACACCGAAGC	ACAGCACGGAGAAATAGACACGTCTCACACCG CGAGAAGGCAAACACGGAGC GTTTGGAGACGCATTTCCGATACACCGAAGC
MS4A4A	AGTGTGCTGGAATTCTGCAT	ACAGCACGGAGAAATAGACACGTCTCACACCG	GTTTGGAGACGCATTTCCGATACACCGAAGC	ACAGCACGGAGAAATAGACACGTCTCACACCG AGTGTGCTGGAATTCTGCAT GTTTGGAGACGCATTTCCGATACACCGAAGC
MS4A4A	TATGCCATCAAATCCTACCA	ACAGCACGGAGAAATAGACACGTCTCACACCG	GTTTGGAGACGCATTTCCGATACACCGAAGC	ACAGCACGGAGAAATAGACACGTCTCACACCG TATGCCATCAAATCCTACCA GTTTGGAGACGCATTTCCGATACACCGAAGC
MS4A7	TGGGTGGGACTGCTTTCCAA	ACAGCACGGAGAAATAGACACGTCTCACACCG	GTTTGGAGACGCATTTCCGATACACCGAAGC	ACAGCACGGAGAAATAGACACGTCTCACACCG TGGGTGGGACTGCTTTCCAA GTTTGGAGACGCATTTCCGATACACCGAAGC
MS4A7	CAGGTATCCAGATATCAAAG	ACAGCACGGAGAAATAGACACGTCTCACACCG	GTTTGGAGACGCATTTCCGATACACCGAAGC	ACAGCACGGAGAAATAGACACGTCTCACACCG CAGGTATCCAGATATCAAAG GTTTGGAGACGCATTTCCGATACACCGAAGC
MS4A7	AATGGAGAGAATTCCAGCAA	ACAGCACGGAGAAATAGACACGTCTCACACCG	GTTTGGAGACGCATTTCCGATACACCGAAGC	ACAGCACGGAGAAATAGACACGTCTCACACCG AATGGAGAGAATTCCAGCAA GTTTGGAGACGCATTTCCGATACACCGAAGC
MS4A7	CCATAGCACCGACATAAGCC	ACAGCACGGAGAAATAGACACGTCTCACACCG	GTTTGGAGACGCATTTCCGATACACCGAAGC	ACAGCACGGAGAAATAGACACGTCTCACACCG CCATAGCACCGACATAAGCC GTTTGGAGACGCATTTCCGATACACCGAAGC
MSR1	TTAGTACTGCAAACACAAGG	ACAGCACGGAGAAATAGACACGTCTCACACCG	GTTTGGAGACGCATTTCCGATACACCGAAGC	ACAGCACGGAGAAATAGACACGTCTCACACCG TTAGTACTGCAAACACAAGG GTTTGGAGACGCATTTCCGATACACCGAAGC
MSR1	ACGCTTCCAGAATTTCAGCA	ACAGCACGGAGAAATAGACACGTCTCACACCG	GTTTGGAGACGCATTTCCGATACACCGAAGC	ACAGCACGGAGAAATAGACACGTCTCACACCG ACGCTTCCAGAATTTCAGCA GTTTGGAGACGCATTTCCGATACACCGAAGC
MSR1	GAAAGAAGAACAAGCGCACG	ACAGCACGGAGAAATAGACACGTCTCACACCG	GTTTGGAGACGCATTTCCGATACACCGAAGC	ACAGCACGGAGAAATAGACACGTCTCACACCG GAAAGAAGAACAAGCGCACG GTTTGGAGACGCATTTCCGATACACCGAAGC
MSR1	CAGTCGAACTGTCTTAAGGG	ACAGCACGGAGAAATAGACACGTCTCACACCG	GTTTGGAGACGCATTTCCGATACACCGAAGC	ACAGCACGGAGAAATAGACACGTCTCACACCG CAGTCGAACTGTCTTAAGGG GTTTGGAGACGCATTTCCGATACACCGAAGC
MTA3	GAGCCTTCCTACCTCCGACC	ACAGCACGGAGAAATAGACACGTCTCACACCG	GTTTGGAGACGCATTTCCGATACACCGAAGC	ACAGCACGGAGAAATAGACACGTCTCACACCG GAGCCTTCCTACCTCCGACC GTTTGGAGACGCATTTCCGATACACCGAAGC
MTA3	GCAACCCGTACCTCATCAGA	ACAGCACGGAGAAATAGACACGTCTCACACCG	GTTTGGAGACGCATTTCCGATACACCGAAGC	ACAGCACGGAGAAATAGACACGTCTCACACCG GCAACCCGTACCTCATCAGA GTTTGGAGACGCATTTCCGATACACCGAAGC
MTA3	AGAAGCACCAGCTGAAACAC	ACAGCACGGAGAAATAGACACGTCTCACACCG	GTTTGGAGACGCATTTCCGATACACCGAAGC	ACAGCACGGAGAAATAGACACGTCTCACACCG AGAAGCACCAGCTGAAACAC GTTTGGAGACGCATTTCCGATACACCGAAGC
MTA3	CGGATTCTGTCTCATTCAGC	ACAGCACGGAGAAATAGACACGTCTCACACCG	GTTTGGAGACGCATTTCCGATACACCGAAGC	ACAGCACGGAGAAATAGACACGTCTCACACCG CGGATTCTGTCTCATTCAGC GTTTGGAGACGCATTTCCGATACACCGAAGC
MYOCD	GACTCACCATGACACTCCTG	ACAGCACGGAGAAATAGACACGTCTCACACCG	GTTTGGAGACGCATTTCCGATACACCGAAGC	ACAGCACGGAGAAATAGACACGTCTCACACCG GACTCACCATGACACTCCTG GTTTGGAGACGCATTTCCGATACACCGAAGC
MYOCD	CAGGAGCAGCTGGCTAACCA	ACAGCACGGAGAAATAGACACGTCTCACACCG	GTTTGGAGACGCATTTCCGATACACCGAAGC	ACAGCACGGAGAAATAGACACGTCTCACACCG CAGGAGCAGCTGGCTAACCA GTTTGGAGACGCATTTCCGATACACCGAAGC
MYOCD	TACAGACTGAAGATTCCCTG	ACAGCACGGAGAAATAGACACGTCTCACACCG	GTTTGGAGACGCATTTCCGATACACCGAAGC	ACAGCACGGAGAAATAGACACGTCTCACACCG TACAGACTGAAGATTCCCTG GTTTGGAGACGCATTTCCGATACACCGAAGC
MYOCD	GAGAAGATCGCTCTCCGCCC	ACAGCACGGAGAAATAGACACGTCTCACACCG	GTTTGGAGACGCATTTCCGATACACCGAAGC	ACAGCACGGAGAAATAGACACGTCTCACACCG GAGAAGATCGCTCTCCGCCC GTTTGGAGACGCATTTCCGATACACCGAAGC
MYRIP	TTTGCAGTGAGATGAAGCAG	ACAGCACGGAGAAATAGACACGTCTCACACCG	GTTTGGAGACGCATTTCCGATACACCGAAGC	ACAGCACGGAGAAATAGACACGTCTCACACCG TTTGCAGTGAGATGAAGCAG GTTTGGAGACGCATTTCCGATACACCGAAGC
MYRIP	CAAGCGCTTTGGCAGTGCCA	ACAGCACGGAGAAATAGACACGTCTCACACCG	GTTTGGAGACGCATTTCCGATACACCGAAGC	ACAGCACGGAGAAATAGACACGTCTCACACCG CAAGCGCTTTGGCAGTGCCA GTTTGGAGACGCATTTCCGATACACCGAAGC
MYRIP	ACGTTCTACAGGCAGTCAGA	ACAGCACGGAGAAATAGACACGTCTCACACCG	GTTTGGAGACGCATTTCCGATACACCGAAGC	ACAGCACGGAGAAATAGACACGTCTCACACCG ACGTTCTACAGGCAGTCAGA GTTTGGAGACGCATTTCCGATACACCGAAGC
MYRIP	GGCAGAAGAGGCCATCGAGG	ACAGCACGGAGAAATAGACACGTCTCACACCG	GTTTGGAGACGCATTTCCGATACACCGAAGC	ACAGCACGGAGAAATAGACACGTCTCACACCG GGCAGAAGAGGCCATCGAGG GTTTGGAGACGCATTTCCGATACACCGAAGC
NCAPD2	GGAGTCTCTCACCTCTAAGC	ACAGCACGGAGAAATAGACACGTCTCACACCG	GTTTGGAGACGCATTTCCGATACACCGAAGC	ACAGCACGGAGAAATAGACACGTCTCACACCG GGAGTCTCTCACCTCTAAGC GTTTGGAGACGCATTTCCGATACACCGAAGC
NCAPD2	GAAGTGCTCCAGTATGGCGA	ACAGCACGGAGAAATAGACACGTCTCACACCG	GTTTGGAGACGCATTTCCGATACACCGAAGC	ACAGCACGGAGAAATAGACACGTCTCACACCG GAAGTGCTCCAGTATGGCGA GTTTGGAGACGCATTTCCGATACACCGAAGC
NCAPD2	CCAGACAAGCCTCATTGACC	ACAGCACGGAGAAATAGACACGTCTCACACCG	GTTTGGAGACGCATTTCCGATACACCGAAGC	ACAGCACGGAGAAATAGACACGTCTCACACCG CCAGACAAGCCTCATTGACC GTTTGGAGACGCATTTCCGATACACCGAAGC
NCAPD2	ACTTTAGGGTAAGAGAGCCC	ACAGCACGGAGAAATAGACACGTCTCACACCG	GTTTGGAGACGCATTTCCGATACACCGAAGC	ACAGCACGGAGAAATAGACACGTCTCACACCG ACTTTAGGGTAAGAGAGCCC GTTTGGAGACGCATTTCCGATACACCGAAGC
NCF2	TGTTGAAGCAAATCCTCGAG	ACAGCACGGAGAAATAGACACGTCTCACACCG	GTTTGGAGACGCATTTCCGATACACCGAAGC	ACAGCACGGAGAAATAGACACGTCTCACACCG TGTTGAAGCAAATCCTCGAG GTTTGGAGACGCATTTCCGATACACCGAAGC
NCF2	GCAGTGGCCTACTTCCAGAG	ACAGCACGGAGAAATAGACACGTCTCACACCG	GTTTGGAGACGCATTTCCGATACACCGAAGC	ACAGCACGGAGAAATAGACACGTCTCACACCG GCAGTGGCCTACTTCCAGAG GTTTGGAGACGCATTTCCGATACACCGAAGC
NCF2	GTTCCCACGAAGCTGCGTCA	ACAGCACGGAGAAATAGACACGTCTCACACCG	GTTTGGAGACGCATTTCCGATACACCGAAGC	ACAGCACGGAGAAATAGACACGTCTCACACCG GTTCCCACGAAGCTGCGTCA GTTTGGAGACGCATTTCCGATACACCGAAGC
NCF2	TTCCAAGATCGACAAGGCCA	ACAGCACGGAGAAATAGACACGTCTCACACCG	GTTTGGAGACGCATTTCCGATACACCGAAGC	ACAGCACGGAGAAATAGACACGTCTCACACCG TTCCAAGATCGACAAGGCCA GTTTGGAGACGCATTTCCGATACACCGAAGC
NCF4	ACTACCCACAGCCATGGCCC	ACAGCACGGAGAAATAGACACGTCTCACACCG	GTTTGGAGACGCATTTCCGATACACCGAAGC	ACAGCACGGAGAAATAGACACGTCTCACACCG ACTACCCACAGCCATGGCCC GTTTGGAGACGCATTTCCGATACACCGAAGC
NCF4	GCTGACATCGAGGAGAAGAG	ACAGCACGGAGAAATAGACACGTCTCACACCG	GTTTGGAGACGCATTTCCGATACACCGAAGC	ACAGCACGGAGAAATAGACACGTCTCACACCG GCTGACATCGAGGAGAAGAG GTTTGGAGACGCATTTCCGATACACCGAAGC
NCF4	CGTAGAACTGGCGATAGCGG	ACAGCACGGAGAAATAGACACGTCTCACACCG	GTTTGGAGACGCATTTCCGATACACCGAAGC	ACAGCACGGAGAAATAGACACGTCTCACACCG CGTAGAACTGGCGATAGCGG GTTTGGAGACGCATTTCCGATACACCGAAGC
NCF4	TTCATGTAGGCATTGAGGGC	ACAGCACGGAGAAATAGACACGTCTCACACCG	GTTTGGAGACGCATTTCCGATACACCGAAGC	ACAGCACGGAGAAATAGACACGTCTCACACCG TTCATGTAGGCATTGAGGGC GTTTGGAGACGCATTTCCGATACACCGAAGC
NCOR1	GTATACTGGACAGAATGTGA	ACAGCACGGAGAAATAGACACGTCTCACACCG	GTTTGGAGACGCATTTCCGATACACCGAAGC	ACAGCACGGAGAAATAGACACGTCTCACACCG GTATACTGGACAGAATGTGA GTTTGGAGACGCATTTCCGATACACCGAAGC
NCOR1	TCCATTACCTGTCAGAACCC	ACAGCACGGAGAAATAGACACGTCTCACACCG	GTTTGGAGACGCATTTCCGATACACCGAAGC	ACAGCACGGAGAAATAGACACGTCTCACACCG TCCATTACCTGTCAGAACCC GTTTGGAGACGCATTTCCGATACACCGAAGC
NCOR1	TCACTCAGGACCCTCACCGG	ACAGCACGGAGAAATAGACACGTCTCACACCG	GTTTGGAGACGCATTTCCGATACACCGAAGC	ACAGCACGGAGAAATAGACACGTCTCACACCG TCACTCAGGACCCTCACCGG GTTTGGAGACGCATTTCCGATACACCGAAGC
NCOR1	TGGTTGCCCAGCCAAAGGAG	ACAGCACGGAGAAATAGACACGTCTCACACCG	GTTTGGAGACGCATTTCCGATACACCGAAGC	ACAGCACGGAGAAATAGACACGTCTCACACCG TGGTTGCCCAGCCAAAGGAG GTTTGGAGACGCATTTCCGATACACCGAAGC
NDUFA10	GTAGATGGGAACATATGCTC	ACAGCACGGAGAAATAGACACGTCTCACACCG	GTTTGGAGACGCATTTCCGATACACCGAAGC	ACAGCACGGAGAAATAGACACGTCTCACACCG GTAGATGGGAACATATGCTC GTTTGGAGACGCATTTCCGATACACCGAAGC
NDUFA10	TCAAGCACCACCACAGGCGA	ACAGCACGGAGAAATAGACACGTCTCACACCG	GTTTGGAGACGCATTTCCGATACACCGAAGC	ACAGCACGGAGAAATAGACACGTCTCACACCG TCAAGCACCACCACAGGCGA GTTTGGAGACGCATTTCCGATACACCGAAGC
NDUFA10	CTGGAGGCAATGTACAACCA	ACAGCACGGAGAAATAGACACGTCTCACACCG	GTTTGGAGACGCATTTCCGATACACCGAAGC	ACAGCACGGAGAAATAGACACGTCTCACACCG CTGGAGGCAATGTACAACCA GTTTGGAGACGCATTTCCGATACACCGAAGC
NDUFA10	CCGTGCCGGAGGTACAGAGC	ACAGCACGGAGAAATAGACACGTCTCACACCG	GTTTGGAGACGCATTTCCGATACACCGAAGC	ACAGCACGGAGAAATAGACACGTCTCACACCG CCGTGCCGGAGGTACAGAGC GTTTGGAGACGCATTTCCGATACACCGAAGC
NECAB3	GCGACACTCTGCGCCTGCCG	ACAGCACGGAGAAATAGACACGTCTCACACCG	GTTTGGAGACGCATTTCCGATACACCGAAGC	ACAGCACGGAGAAATAGACACGTCTCACACCG GCGACACTCTGCGCCTGCCG GTTTGGAGACGCATTTCCGATACACCGAAGC
NECAB3	GAGCTGCGGGAACTGTTCAG	ACAGCACGGAGAAATAGACACGTCTCACACCG	GTTTGGAGACGCATTTCCGATACACCGAAGC	ACAGCACGGAGAAATAGACACGTCTCACACCG GAGCTGCGGGAACTGTTCAG GTTTGGAGACGCATTTCCGATACACCGAAGC
NECAB3	CCGTGCGGTGCTCACTGCCA	ACAGCACGGAGAAATAGACACGTCTCACACCG	GTTTGGAGACGCATTTCCGATACACCGAAGC	ACAGCACGGAGAAATAGACACGTCTCACACCG CCGTGCGGTGCTCACTGCCA GTTTGGAGACGCATTTCCGATACACCGAAGC
NECAB3	GCAGCACCCTCACATACCGC	ACAGCACGGAGAAATAGACACGTCTCACACCG	GTTTGGAGACGCATTTCCGATACACCGAAGC	ACAGCACGGAGAAATAGACACGTCTCACACCG GCAGCACCCTCACATACCGC GTTTGGAGACGCATTTCCGATACACCGAAGC
NF1	CATGGCCGCACACAGGCCGG	ACAGCACGGAGAAATAGACACGTCTCACACCG	GTTTGGAGACGCATTTCCGATACACCGAAGC	ACAGCACGGAGAAATAGACACGTCTCACACCG CATGGCCGCACACAGGCCGG GTTTGGAGACGCATTTCCGATACACCGAAGC
NF1	AGTCAGCACCGAGCACAACA	ACAGCACGGAGAAATAGACACGTCTCACACCG	GTTTGGAGACGCATTTCCGATACACCGAAGC	ACAGCACGGAGAAATAGACACGTCTCACACCG AGTCAGCACCGAGCACAACA GTTTGGAGACGCATTTCCGATACACCGAAGC
NF1	ATTCCACAGACAGATATGGC	ACAGCACGGAGAAATAGACACGTCTCACACCG	GTTTGGAGACGCATTTCCGATACACCGAAGC	ACAGCACGGAGAAATAGACACGTCTCACACCG ATTCCACAGACAGATATGGC GTTTGGAGACGCATTTCCGATACACCGAAGC
NF1	GGACGAGAGCAACATAAACA	ACAGCACGGAGAAATAGACACGTCTCACACCG	GTTTGGAGACGCATTTCCGATACACCGAAGC	ACAGCACGGAGAAATAGACACGTCTCACACCG GGACGAGAGCAACATAAACA GTTTGGAGACGCATTTCCGATACACCGAAGC
NFAM1	GGCTACCAGTTGACACGCCA	ACAGCACGGAGAAATAGACACGTCTCACACCG	GTTTGGAGACGCATTTCCGATACACCGAAGC	ACAGCACGGAGAAATAGACACGTCTCACACCG GGCTACCAGTTGACACGCCA GTTTGGAGACGCATTTCCGATACACCGAAGC
NFAM1	GAGGAAACATATCAGAGCGA	ACAGCACGGAGAAATAGACACGTCTCACACCG	GTTTGGAGACGCATTTCCGATACACCGAAGC	ACAGCACGGAGAAATAGACACGTCTCACACCG GAGGAAACATATCAGAGCGA GTTTGGAGACGCATTTCCGATACACCGAAGC
NFAM1	ACCCAGGACGCTCATCAGGC	ACAGCACGGAGAAATAGACACGTCTCACACCG	GTTTGGAGACGCATTTCCGATACACCGAAGC	ACAGCACGGAGAAATAGACACGTCTCACACCG ACCCAGGACGCTCATCAGGC GTTTGGAGACGCATTTCCGATACACCGAAGC
NFAM1	ACCGTGTAGACAGATTCTGC	ACAGCACGGAGAAATAGACACGTCTCACACCG	GTTTGGAGACGCATTTCCGATACACCGAAGC	ACAGCACGGAGAAATAGACACGTCTCACACCG ACCGTGTAGACAGATTCTGC GTTTGGAGACGCATTTCCGATACACCGAAGC
NHSL1	TTCGGAATCAAGGCAAGCCC	ACAGCACGGAGAAATAGACACGTCTCACACCG	GTTTGGAGACGCATTTCCGATACACCGAAGC	ACAGCACGGAGAAATAGACACGTCTCACACCG TTCGGAATCAAGGCAAGCCC GTTTGGAGACGCATTTCCGATACACCGAAGC
NHSL1	TCAACCTCAAATCAGTGCTG	ACAGCACGGAGAAATAGACACGTCTCACACCG	GTTTGGAGACGCATTTCCGATACACCGAAGC	ACAGCACGGAGAAATAGACACGTCTCACACCG TCAACCTCAAATCAGTGCTG GTTTGGAGACGCATTTCCGATACACCGAAGC
NHSL1	CATCTTGATAATCGTCGCAG	ACAGCACGGAGAAATAGACACGTCTCACACCG	GTTTGGAGACGCATTTCCGATACACCGAAGC	ACAGCACGGAGAAATAGACACGTCTCACACCG CATCTTGATAATCGTCGCAG GTTTGGAGACGCATTTCCGATACACCGAAGC
NHSL1	CAACACCAGAAGAGAAGACG	ACAGCACGGAGAAATAGACACGTCTCACACCG	GTTTGGAGACGCATTTCCGATACACCGAAGC	ACAGCACGGAGAAATAGACACGTCTCACACCG CAACACCAGAAGAGAAGACG GTTTGGAGACGCATTTCCGATACACCGAAGC
NKIRAS2	TCTGTACGGGAACCATGTCG	ACAGCACGGAGAAATAGACACGTCTCACACCG	GTTTGGAGACGCATTTCCGATACACCGAAGC	ACAGCACGGAGAAATAGACACGTCTCACACCG TCTGTACGGGAACCATGTCG GTTTGGAGACGCATTTCCGATACACCGAAGC
NKIRAS2	CTGTACGGGAACCATGTCGT	ACAGCACGGAGAAATAGACACGTCTCACACCG	GTTTGGAGACGCATTTCCGATACACCGAAGC	ACAGCACGGAGAAATAGACACGTCTCACACCG CTGTACGGGAACCATGTCGT GTTTGGAGACGCATTTCCGATACACCGAAGC
NKIRAS2	GCTCCATCGAGACAGACCGA	ACAGCACGGAGAAATAGACACGTCTCACACCG	GTTTGGAGACGCATTTCCGATACACCGAAGC	ACAGCACGGAGAAATAGACACGTCTCACACCG GCTCCATCGAGACAGACCGA GTTTGGAGACGCATTTCCGATACACCGAAGC
NKIRAS2	AGCCGCAAGAACAAGGGCAG	ACAGCACGGAGAAATAGACACGTCTCACACCG	GTTTGGAGACGCATTTCCGATACACCGAAGC	ACAGCACGGAGAAATAGACACGTCTCACACCG AGCCGCAAGAACAAGGGCAG GTTTGGAGACGCATTTCCGATACACCGAAGC
NLRC4	CATATGGATGATCTTTCGGG	ACAGCACGGAGAAATAGACACGTCTCACACCG	GTTTGGAGACGCATTTCCGATACACCGAAGC	ACAGCACGGAGAAATAGACACGTCTCACACCG CATATGGATGATCTTTCGGG GTTTGGAGACGCATTTCCGATACACCGAAGC
NLRC4	GAAGAACAAAGACACAGCCC	ACAGCACGGAGAAATAGACACGTCTCACACCG	GTTTGGAGACGCATTTCCGATACACCGAAGC	ACAGCACGGAGAAATAGACACGTCTCACACCG GAAGAACAAAGACACAGCCC GTTTGGAGACGCATTTCCGATACACCGAAGC
NLRC4	GGATGACATCAGGATGAACG	ACAGCACGGAGAAATAGACACGTCTCACACCG	GTTTGGAGACGCATTTCCGATACACCGAAGC	ACAGCACGGAGAAATAGACACGTCTCACACCG GGATGACATCAGGATGAACG GTTTGGAGACGCATTTCCGATACACCGAAGC
NLRC4	GTGTGCACATCCCAGCACCA	ACAGCACGGAGAAATAGACACGTCTCACACCG	GTTTGGAGACGCATTTCCGATACACCGAAGC	ACAGCACGGAGAAATAGACACGTCTCACACCG GTGTGCACATCCCAGCACCA GTTTGGAGACGCATTTCCGATACACCGAAGC
NME4	ACCAGCAGGCACTGAAAGCG	ACAGCACGGAGAAATAGACACGTCTCACACCG	GTTTGGAGACGCATTTCCGATACACCGAAGC	ACAGCACGGAGAAATAGACACGTCTCACACCG ACCAGCAGGCACTGAAAGCG GTTTGGAGACGCATTTCCGATACACCGAAGC
NME4	TGATACAACGCTTTGAGAGG	ACAGCACGGAGAAATAGACACGTCTCACACCG	GTTTGGAGACGCATTTCCGATACACCGAAGC	ACAGCACGGAGAAATAGACACGTCTCACACCG TGATACAACGCTTTGAGAGG GTTTGGAGACGCATTTCCGATACACCGAAGC
NME4	AGCACTACCGGGACCTACAG	ACAGCACGGAGAAATAGACACGTCTCACACCG	GTTTGGAGACGCATTTCCGATACACCGAAGC	ACAGCACGGAGAAATAGACACGTCTCACACCG AGCACTACCGGGACCTACAG GTTTGGAGACGCATTTCCGATACACCGAAGC
NME4	GCAGTGCAAGCCCTCAGGCA	ACAGCACGGAGAAATAGACACGTCTCACACCG	GTTTGGAGACGCATTTCCGATACACCGAAGC	ACAGCACGGAGAAATAGACACGTCTCACACCG GCAGTGCAAGCCCTCAGGCA GTTTGGAGACGCATTTCCGATACACCGAAGC
NMI	GCAGAGATGGACGATATGAG	ACAGCACGGAGAAATAGACACGTCTCACACCG	GTTTGGAGACGCATTTCCGATACACCGAAGC	ACAGCACGGAGAAATAGACACGTCTCACACCG GCAGAGATGGACGATATGAG GTTTGGAGACGCATTTCCGATACACCGAAGC
NMI	ATCCTTAGGACTCTCCACTG	ACAGCACGGAGAAATAGACACGTCTCACACCG	GTTTGGAGACGCATTTCCGATACACCGAAGC	ACAGCACGGAGAAATAGACACGTCTCACACCG ATCCTTAGGACTCTCCACTG GTTTGGAGACGCATTTCCGATACACCGAAGC
NMI	CACCCAGTCCCACTAAACAC	ACAGCACGGAGAAATAGACACGTCTCACACCG	GTTTGGAGACGCATTTCCGATACACCGAAGC	ACAGCACGGAGAAATAGACACGTCTCACACCG CACCCAGTCCCACTAAACAC GTTTGGAGACGCATTTCCGATACACCGAAGC
NMI	TGTAAGTCCAGGAATGGCGG	ACAGCACGGAGAAATAGACACGTCTCACACCG	GTTTGGAGACGCATTTCCGATACACCGAAGC	ACAGCACGGAGAAATAGACACGTCTCACACCG TGTAAGTCCAGGAATGGCGG GTTTGGAGACGCATTTCCGATACACCGAAGC
NOP2	CCTACGAAGAAGGAGAAGCG	ACAGCACGGAGAAATAGACACGTCTCACACCG	GTTTGGAGACGCATTTCCGATACACCGAAGC	ACAGCACGGAGAAATAGACACGTCTCACACCG CCTACGAAGAAGGAGAAGCG GTTTGGAGACGCATTTCCGATACACCGAAGC
NOP2	CTGGCGATGAGAATTCCAAG	ACAGCACGGAGAAATAGACACGTCTCACACCG	GTTTGGAGACGCATTTCCGATACACCGAAGC	ACAGCACGGAGAAATAGACACGTCTCACACCG CTGGCGATGAGAATTCCAAG GTTTGGAGACGCATTTCCGATACACCGAAGC
NOP2	CTTTCAGGGCAGCCAAGAGG	ACAGCACGGAGAAATAGACACGTCTCACACCG	GTTTGGAGACGCATTTCCGATACACCGAAGC	ACAGCACGGAGAAATAGACACGTCTCACACCG CTTTCAGGGCAGCCAAGAGG GTTTGGAGACGCATTTCCGATACACCGAAGC
NOP2	GGGACGAGGAGGAAGACTCG	ACAGCACGGAGAAATAGACACGTCTCACACCG	GTTTGGAGACGCATTTCCGATACACCGAAGC	ACAGCACGGAGAAATAGACACGTCTCACACCG GGGACGAGGAGGAAGACTCG GTTTGGAGACGCATTTCCGATACACCGAAGC
NRAS	GCTGGGCCTCACCTCTATGG	ACAGCACGGAGAAATAGACACGTCTCACACCG	GTTTGGAGACGCATTTCCGATACACCGAAGC	ACAGCACGGAGAAATAGACACGTCTCACACCG GCTGGGCCTCACCTCTATGG GTTTGGAGACGCATTTCCGATACACCGAAGC
NRAS	ACTGGACACAGCTGGACAAG	ACAGCACGGAGAAATAGACACGTCTCACACCG	GTTTGGAGACGCATTTCCGATACACCGAAGC	ACAGCACGGAGAAATAGACACGTCTCACACCG ACTGGACACAGCTGGACAAG GTTTGGAGACGCATTTCCGATACACCGAAGC
NRAS	GACCTCAGCCAAGACCCGAC	ACAGCACGGAGAAATAGACACGTCTCACACCG	GTTTGGAGACGCATTTCCGATACACCGAAGC	ACAGCACGGAGAAATAGACACGTCTCACACCG GACCTCAGCCAAGACCCGAC GTTTGGAGACGCATTTCCGATACACCGAAGC
NRAS	AAGCTCAACAGCAGTGACGA	ACAGCACGGAGAAATAGACACGTCTCACACCG	GTTTGGAGACGCATTTCCGATACACCGAAGC	ACAGCACGGAGAAATAGACACGTCTCACACCG AAGCTCAACAGCAGTGACGA GTTTGGAGACGCATTTCCGATACACCGAAGC
OAS2	GAAGCAGATAGACCAGGCCG	ACAGCACGGAGAAATAGACACGTCTCACACCG	GTTTGGAGACGCATTTCCGATACACCGAAGC	ACAGCACGGAGAAATAGACACGTCTCACACCG GAAGCAGATAGACCAGGCCG GTTTGGAGACGCATTTCCGATACACCGAAGC
OAS2	TGCAGGAGTATTCTCTGCCC	ACAGCACGGAGAAATAGACACGTCTCACACCG	GTTTGGAGACGCATTTCCGATACACCGAAGC	ACAGCACGGAGAAATAGACACGTCTCACACCG TGCAGGAGTATTCTCTGCCC GTTTGGAGACGCATTTCCGATACACCGAAGC
OAS2	TCAAGTAAGAGCCTCACCAG	ACAGCACGGAGAAATAGACACGTCTCACACCG	GTTTGGAGACGCATTTCCGATACACCGAAGC	ACAGCACGGAGAAATAGACACGTCTCACACCG TCAAGTAAGAGCCTCACCAG GTTTGGAGACGCATTTCCGATACACCGAAGC
OAS2	CCAAGCTGAAGACTTCGACA	ACAGCACGGAGAAATAGACACGTCTCACACCG	GTTTGGAGACGCATTTCCGATACACCGAAGC	ACAGCACGGAGAAATAGACACGTCTCACACCG CCAAGCTGAAGACTTCGACA GTTTGGAGACGCATTTCCGATACACCGAAGC
OASL	AGCACGCGCACATCCCGAGC	ACAGCACGGAGAAATAGACACGTCTCACACCG	GTTTGGAGACGCATTTCCGATACACCGAAGC	ACAGCACGGAGAAATAGACACGTCTCACACCG AGCACGCGCACATCCCGAGC GTTTGGAGACGCATTTCCGATACACCGAAGC
OASL	GCTCAGGAGCACTACAGACG	ACAGCACGGAGAAATAGACACGTCTCACACCG	GTTTGGAGACGCATTTCCGATACACCGAAGC	ACAGCACGGAGAAATAGACACGTCTCACACCG GCTCAGGAGCACTACAGACG GTTTGGAGACGCATTTCCGATACACCGAAGC
OASL	ATTTGCGTAGACCTCGGAGC	ACAGCACGGAGAAATAGACACGTCTCACACCG	GTTTGGAGACGCATTTCCGATACACCGAAGC	ACAGCACGGAGAAATAGACACGTCTCACACCG ATTTGCGTAGACCTCGGAGC GTTTGGAGACGCATTTCCGATACACCGAAGC
OASL	CTGGAGCAGCTCCATCACCG	ACAGCACGGAGAAATAGACACGTCTCACACCG	GTTTGGAGACGCATTTCCGATACACCGAAGC	ACAGCACGGAGAAATAGACACGTCTCACACCG CTGGAGCAGCTCCATCACCG GTTTGGAGACGCATTTCCGATACACCGAAGC
OBSL1	CGAGCGCCTAAGCTTTCCGG	ACAGCACGGAGAAATAGACACGTCTCACACCG	GTTTGGAGACGCATTTCCGATACACCGAAGC	ACAGCACGGAGAAATAGACACGTCTCACACCG CGAGCGCCTAAGCTTTCCGG GTTTGGAGACGCATTTCCGATACACCGAAGC
OBSL1	GTCCTCCCGGAACCAGGCGG	ACAGCACGGAGAAATAGACACGTCTCACACCG	GTTTGGAGACGCATTTCCGATACACCGAAGC	ACAGCACGGAGAAATAGACACGTCTCACACCG GTCCTCCCGGAACCAGGCGG GTTTGGAGACGCATTTCCGATACACCGAAGC
OBSL1	CCATCCTGAAGCGTTTACCC	ACAGCACGGAGAAATAGACACGTCTCACACCG	GTTTGGAGACGCATTTCCGATACACCGAAGC	ACAGCACGGAGAAATAGACACGTCTCACACCG CCATCCTGAAGCGTTTACCC GTTTGGAGACGCATTTCCGATACACCGAAGC
OBSL1	GAACATCTCAACCATTACGG	ACAGCACGGAGAAATAGACACGTCTCACACCG	GTTTGGAGACGCATTTCCGATACACCGAAGC	ACAGCACGGAGAAATAGACACGTCTCACACCG GAACATCTCAACCATTACGG GTTTGGAGACGCATTTCCGATACACCGAAGC
OLR1	TCACTGACAACACCAGGCAG	ACAGCACGGAGAAATAGACACGTCTCACACCG	GTTTGGAGACGCATTTCCGATACACCGAAGC	ACAGCACGGAGAAATAGACACGTCTCACACCG TCACTGACAACACCAGGCAG GTTTGGAGACGCATTTCCGATACACCGAAGC
OLR1	CACTTCACAGGAATCAAAGA	ACAGCACGGAGAAATAGACACGTCTCACACCG	GTTTGGAGACGCATTTCCGATACACCGAAGC	ACAGCACGGAGAAATAGACACGTCTCACACCG CACTTCACAGGAATCAAAGA GTTTGGAGACGCATTTCCGATACACCGAAGC
OLR1	GGACGAGAAATCCAAAGAGC	ACAGCACGGAGAAATAGACACGTCTCACACCG	GTTTGGAGACGCATTTCCGATACACCGAAGC	ACAGCACGGAGAAATAGACACGTCTCACACCG GGACGAGAAATCCAAAGAGC GTTTGGAGACGCATTTCCGATACACCGAAGC
OLR1	GAAAGATAGACACCATCACC	ACAGCACGGAGAAATAGACACGTCTCACACCG	GTTTGGAGACGCATTTCCGATACACCGAAGC	ACAGCACGGAGAAATAGACACGTCTCACACCG GAAAGATAGACACCATCACC GTTTGGAGACGCATTTCCGATACACCGAAGC
OPTN	TTGCTGCAGCAGCTCCTCAG	ACAGCACGGAGAAATAGACACGTCTCACACCG	GTTTGGAGACGCATTTCCGATACACCGAAGC	ACAGCACGGAGAAATAGACACGTCTCACACCG TTGCTGCAGCAGCTCCTCAG GTTTGGAGACGCATTTCCGATACACCGAAGC
OPTN	CGCCTGGACAGAGAAGCAGA	ACAGCACGGAGAAATAGACACGTCTCACACCG	GTTTGGAGACGCATTTCCGATACACCGAAGC	ACAGCACGGAGAAATAGACACGTCTCACACCG CGCCTGGACAGAGAAGCAGA GTTTGGAGACGCATTTCCGATACACCGAAGC
OPTN	TCTTCCCAGGACCTCACAGG	ACAGCACGGAGAAATAGACACGTCTCACACCG	GTTTGGAGACGCATTTCCGATACACCGAAGC	ACAGCACGGAGAAATAGACACGTCTCACACCG TCTTCCCAGGACCTCACAGG GTTTGGAGACGCATTTCCGATACACCGAAGC
OPTN	CCTAAGGGAAGGAAACCAAA	ACAGCACGGAGAAATAGACACGTCTCACACCG	GTTTGGAGACGCATTTCCGATACACCGAAGC	ACAGCACGGAGAAATAGACACGTCTCACACCG CCTAAGGGAAGGAAACCAAA GTTTGGAGACGCATTTCCGATACACCGAAGC
OSCAR	GAGTATCAGCGACAGGACCA	ACAGCACGGAGAAATAGACACGTCTCACACCG	GTTTGGAGACGCATTTCCGATACACCGAAGC	ACAGCACGGAGAAATAGACACGTCTCACACCG GAGTATCAGCGACAGGACCA GTTTGGAGACGCATTTCCGATACACCGAAGC
OSCAR	GCTCAACGGACACATCCCGG	ACAGCACGGAGAAATAGACACGTCTCACACCG	GTTTGGAGACGCATTTCCGATACACCGAAGC	ACAGCACGGAGAAATAGACACGTCTCACACCG GCTCAACGGACACATCCCGG GTTTGGAGACGCATTTCCGATACACCGAAGC
OSCAR	ACAGAGTCAATATACTGCAG	ACAGCACGGAGAAATAGACACGTCTCACACCG	GTTTGGAGACGCATTTCCGATACACCGAAGC	ACAGCACGGAGAAATAGACACGTCTCACACCG ACAGAGTCAATATACTGCAG GTTTGGAGACGCATTTCCGATACACCGAAGC
OSCAR	GGCTCCTTGGACTATACCCA	ACAGCACGGAGAAATAGACACGTCTCACACCG	GTTTGGAGACGCATTTCCGATACACCGAAGC	ACAGCACGGAGAAATAGACACGTCTCACACCG GGCTCCTTGGACTATACCCA GTTTGGAGACGCATTTCCGATACACCGAAGC
OVOL1	TTCTTCACCAGGAACGCGCG	ACAGCACGGAGAAATAGACACGTCTCACACCG	GTTTGGAGACGCATTTCCGATACACCGAAGC	ACAGCACGGAGAAATAGACACGTCTCACACCG TTCTTCACCAGGAACGCGCG GTTTGGAGACGCATTTCCGATACACCGAAGC
OVOL1	GGGTAGCTGGGCCACCACGC	ACAGCACGGAGAAATAGACACGTCTCACACCG	GTTTGGAGACGCATTTCCGATACACCGAAGC	ACAGCACGGAGAAATAGACACGTCTCACACCG GGGTAGCTGGGCCACCACGC GTTTGGAGACGCATTTCCGATACACCGAAGC
OVOL1	CCTCTGCACTTACTGTGGGA	ACAGCACGGAGAAATAGACACGTCTCACACCG	GTTTGGAGACGCATTTCCGATACACCGAAGC	ACAGCACGGAGAAATAGACACGTCTCACACCG CCTCTGCACTTACTGTGGGA GTTTGGAGACGCATTTCCGATACACCGAAGC
OVOL1	AGTATGCATACAAGGAGCGC	ACAGCACGGAGAAATAGACACGTCTCACACCG	GTTTGGAGACGCATTTCCGATACACCGAAGC	ACAGCACGGAGAAATAGACACGTCTCACACCG AGTATGCATACAAGGAGCGC GTTTGGAGACGCATTTCCGATACACCGAAGC
P2RX1	GCTGGTACGAAACAAGAAGG	ACAGCACGGAGAAATAGACACGTCTCACACCG	GTTTGGAGACGCATTTCCGATACACCGAAGC	ACAGCACGGAGAAATAGACACGTCTCACACCG GCTGGTACGAAACAAGAAGG GTTTGGAGACGCATTTCCGATACACCGAAGC
P2RX1	TCAGCCACGTCCCAGACCTG	ACAGCACGGAGAAATAGACACGTCTCACACCG	GTTTGGAGACGCATTTCCGATACACCGAAGC	ACAGCACGGAGAAATAGACACGTCTCACACCG TCAGCCACGTCCCAGACCTG GTTTGGAGACGCATTTCCGATACACCGAAGC
P2RX1	GGCTCAAGGACATTGTGCAG	ACAGCACGGAGAAATAGACACGTCTCACACCG	GTTTGGAGACGCATTTCCGATACACCGAAGC	ACAGCACGGAGAAATAGACACGTCTCACACCG GGCTCAAGGACATTGTGCAG GTTTGGAGACGCATTTCCGATACACCGAAGC
P2RX1	GGCATATGCCAAGATGACAG	ACAGCACGGAGAAATAGACACGTCTCACACCG	GTTTGGAGACGCATTTCCGATACACCGAAGC	ACAGCACGGAGAAATAGACACGTCTCACACCG GGCATATGCCAAGATGACAG GTTTGGAGACGCATTTCCGATACACCGAAGC
P2RY13	CTGATGCCACCACAGCCCAA	ACAGCACGGAGAAATAGACACGTCTCACACCG	GTTTGGAGACGCATTTCCGATACACCGAAGC	ACAGCACGGAGAAATAGACACGTCTCACACCG CTGATGCCACCACAGCCCAA GTTTGGAGACGCATTTCCGATACACCGAAGC
P2RY13	TGTGTGCACGCTCTCCTCCG	ACAGCACGGAGAAATAGACACGTCTCACACCG	GTTTGGAGACGCATTTCCGATACACCGAAGC	ACAGCACGGAGAAATAGACACGTCTCACACCG TGTGTGCACGCTCTCCTCCG GTTTGGAGACGCATTTCCGATACACCGAAGC
P2RY13	GATGTGGACGAACACCCAGA	ACAGCACGGAGAAATAGACACGTCTCACACCG	GTTTGGAGACGCATTTCCGATACACCGAAGC	ACAGCACGGAGAAATAGACACGTCTCACACCG GATGTGGACGAACACCCAGA GTTTGGAGACGCATTTCCGATACACCGAAGC
P2RY13	GTTGAAGCCCTGCATCCCAG	ACAGCACGGAGAAATAGACACGTCTCACACCG	GTTTGGAGACGCATTTCCGATACACCGAAGC	ACAGCACGGAGAAATAGACACGTCTCACACCG GTTGAAGCCCTGCATCCCAG GTTTGGAGACGCATTTCCGATACACCGAAGC
P2RY14	GCTGGACTTCCTCTTGACGG	ACAGCACGGAGAAATAGACACGTCTCACACCG	GTTTGGAGACGCATTTCCGATACACCGAAGC	ACAGCACGGAGAAATAGACACGTCTCACACCG GCTGGACTTCCTCTTGACGG GTTTGGAGACGCATTTCCGATACACCGAAGC
P2RY14	CTATCTCAAGAACATAGTGG	ACAGCACGGAGAAATAGACACGTCTCACACCG	GTTTGGAGACGCATTTCCGATACACCGAAGC	ACAGCACGGAGAAATAGACACGTCTCACACCG CTATCTCAAGAACATAGTGG GTTTGGAGACGCATTTCCGATACACCGAAGC
P2RY14	ATCCTGATATCCCATTGAGG	ACAGCACGGAGAAATAGACACGTCTCACACCG	GTTTGGAGACGCATTTCCGATACACCGAAGC	ACAGCACGGAGAAATAGACACGTCTCACACCG ATCCTGATATCCCATTGAGG GTTTGGAGACGCATTTCCGATACACCGAAGC
P2RY14	TCCTCAATGGGATATCAGGA	ACAGCACGGAGAAATAGACACGTCTCACACCG	GTTTGGAGACGCATTTCCGATACACCGAAGC	ACAGCACGGAGAAATAGACACGTCTCACACCG TCCTCAATGGGATATCAGGA GTTTGGAGACGCATTTCCGATACACCGAAGC
P2RY6	TCACACAACAGAAGTTCCGG	ACAGCACGGAGAAATAGACACGTCTCACACCG	GTTTGGAGACGCATTTCCGATACACCGAAGC	ACAGCACGGAGAAATAGACACGTCTCACACCG TCACACAACAGAAGTTCCGG GTTTGGAGACGCATTTCCGATACACCGAAGC
P2RY6	TGTGGCAGCAAAGACTGCCG	ACAGCACGGAGAAATAGACACGTCTCACACCG	GTTTGGAGACGCATTTCCGATACACCGAAGC	ACAGCACGGAGAAATAGACACGTCTCACACCG TGTGGCAGCAAAGACTGCCG GTTTGGAGACGCATTTCCGATACACCGAAGC
P2RY6	CTTATCTATAACTACGCCAG	ACAGCACGGAGAAATAGACACGTCTCACACCG	GTTTGGAGACGCATTTCCGATACACCGAAGC	ACAGCACGGAGAAATAGACACGTCTCACACCG CTTATCTATAACTACGCCAG GTTTGGAGACGCATTTCCGATACACCGAAGC
P2RY6	CAGCACCACCGAGTATACCG	ACAGCACGGAGAAATAGACACGTCTCACACCG	GTTTGGAGACGCATTTCCGATACACCGAAGC	ACAGCACGGAGAAATAGACACGTCTCACACCG CAGCACCACCGAGTATACCG GTTTGGAGACGCATTTCCGATACACCGAAGC
PARP12	GGACTGCGGGCGCTTCGTGG	ACAGCACGGAGAAATAGACACGTCTCACACCG	GTTTGGAGACGCATTTCCGATACACCGAAGC	ACAGCACGGAGAAATAGACACGTCTCACACCG GGACTGCGGGCGCTTCGTGG GTTTGGAGACGCATTTCCGATACACCGAAGC
PARP12	AAAGCTCAGTATATGTGAGG	ACAGCACGGAGAAATAGACACGTCTCACACCG	GTTTGGAGACGCATTTCCGATACACCGAAGC	ACAGCACGGAGAAATAGACACGTCTCACACCG AAAGCTCAGTATATGTGAGG GTTTGGAGACGCATTTCCGATACACCGAAGC
PARP12	GTTGGGCTTAAGTTCTGACC	ACAGCACGGAGAAATAGACACGTCTCACACCG	GTTTGGAGACGCATTTCCGATACACCGAAGC	ACAGCACGGAGAAATAGACACGTCTCACACCG GTTGGGCTTAAGTTCTGACC GTTTGGAGACGCATTTCCGATACACCGAAGC
PARP12	ACCAGGCACTCCTAGCCAGG	ACAGCACGGAGAAATAGACACGTCTCACACCG	GTTTGGAGACGCATTTCCGATACACCGAAGC	ACAGCACGGAGAAATAGACACGTCTCACACCG ACCAGGCACTCCTAGCCAGG GTTTGGAGACGCATTTCCGATACACCGAAGC
PARP14	CAGAGCCGGAAGAAATCCGG	ACAGCACGGAGAAATAGACACGTCTCACACCG	GTTTGGAGACGCATTTCCGATACACCGAAGC	ACAGCACGGAGAAATAGACACGTCTCACACCG CAGAGCCGGAAGAAATCCGG GTTTGGAGACGCATTTCCGATACACCGAAGC
PARP14	TAGAGGCTGAGGCTTCCTCA	ACAGCACGGAGAAATAGACACGTCTCACACCG	GTTTGGAGACGCATTTCCGATACACCGAAGC	ACAGCACGGAGAAATAGACACGTCTCACACCG TAGAGGCTGAGGCTTCCTCA GTTTGGAGACGCATTTCCGATACACCGAAGC
PARP14	CCACCTTAAAGTCATCACTG	ACAGCACGGAGAAATAGACACGTCTCACACCG	GTTTGGAGACGCATTTCCGATACACCGAAGC	ACAGCACGGAGAAATAGACACGTCTCACACCG CCACCTTAAAGTCATCACTG GTTTGGAGACGCATTTCCGATACACCGAAGC
PARP14	CCCAGAAGAGAGTTCGGCAC	ACAGCACGGAGAAATAGACACGTCTCACACCG	GTTTGGAGACGCATTTCCGATACACCGAAGC	ACAGCACGGAGAAATAGACACGTCTCACACCG CCCAGAAGAGAGTTCGGCAC GTTTGGAGACGCATTTCCGATACACCGAAGC
PARP9	ATCATACCTGGTCTTTCGGC	ACAGCACGGAGAAATAGACACGTCTCACACCG	GTTTGGAGACGCATTTCCGATACACCGAAGC	ACAGCACGGAGAAATAGACACGTCTCACACCG ATCATACCTGGTCTTTCGGC GTTTGGAGACGCATTTCCGATACACCGAAGC
PARP9	AGACAGATAACTCTATCCCA	ACAGCACGGAGAAATAGACACGTCTCACACCG	GTTTGGAGACGCATTTCCGATACACCGAAGC	ACAGCACGGAGAAATAGACACGTCTCACACCG AGACAGATAACTCTATCCCA GTTTGGAGACGCATTTCCGATACACCGAAGC
PARP9	CCTGTCCACAGATTATCAAG	ACAGCACGGAGAAATAGACACGTCTCACACCG	GTTTGGAGACGCATTTCCGATACACCGAAGC	ACAGCACGGAGAAATAGACACGTCTCACACCG CCTGTCCACAGATTATCAAG GTTTGGAGACGCATTTCCGATACACCGAAGC
PARP9	TCCAACGAGCTGAATCTCAG	ACAGCACGGAGAAATAGACACGTCTCACACCG	GTTTGGAGACGCATTTCCGATACACCGAAGC	ACAGCACGGAGAAATAGACACGTCTCACACCG TCCAACGAGCTGAATCTCAG GTTTGGAGACGCATTTCCGATACACCGAAGC
PCDH9	GGTTGCTGAAGTGTTTGCGG	ACAGCACGGAGAAATAGACACGTCTCACACCG	GTTTGGAGACGCATTTCCGATACACCGAAGC	ACAGCACGGAGAAATAGACACGTCTCACACCG GGTTGCTGAAGTGTTTGCGG GTTTGGAGACGCATTTCCGATACACCGAAGC
PCDH9	GCCCATAGGAAATATACCAA	ACAGCACGGAGAAATAGACACGTCTCACACCG	GTTTGGAGACGCATTTCCGATACACCGAAGC	ACAGCACGGAGAAATAGACACGTCTCACACCG GCCCATAGGAAATATACCAA GTTTGGAGACGCATTTCCGATACACCGAAGC
PCDH9	TCTGGGAGACCACGAGCCGG	ACAGCACGGAGAAATAGACACGTCTCACACCG	GTTTGGAGACGCATTTCCGATACACCGAAGC	ACAGCACGGAGAAATAGACACGTCTCACACCG TCTGGGAGACCACGAGCCGG GTTTGGAGACGCATTTCCGATACACCGAAGC
PCDH9	TAGGACTTCAGATTTGCCAG	ACAGCACGGAGAAATAGACACGTCTCACACCG	GTTTGGAGACGCATTTCCGATACACCGAAGC	ACAGCACGGAGAAATAGACACGTCTCACACCG TAGGACTTCAGATTTGCCAG GTTTGGAGACGCATTTCCGATACACCGAAGC
PDCD1LG2	TATCGGCAGCAGGAGCAGCA	ACAGCACGGAGAAATAGACACGTCTCACACCG	GTTTGGAGACGCATTTCCGATACACCGAAGC	ACAGCACGGAGAAATAGACACGTCTCACACCG TATCGGCAGCAGGAGCAGCA GTTTGGAGACGCATTTCCGATACACCGAAGC
PDCD1LG2	GATAAGAGCCAGTTTGCAGA	ACAGCACGGAGAAATAGACACGTCTCACACCG	GTTTGGAGACGCATTTCCGATACACCGAAGC	ACAGCACGGAGAAATAGACACGTCTCACACCG GATAAGAGCCAGTTTGCAGA GTTTGGAGACGCATTTCCGATACACCGAAGC
PDCD1LG2	TTGCCAGGACACTTCTGCTA	ACAGCACGGAGAAATAGACACGTCTCACACCG	GTTTGGAGACGCATTTCCGATACACCGAAGC	ACAGCACGGAGAAATAGACACGTCTCACACCG TTGCCAGGACACTTCTGCTA GTTTGGAGACGCATTTCCGATACACCGAAGC
PDCD1LG2	GGCCAGGAAGATCAAAGCGA	ACAGCACGGAGAAATAGACACGTCTCACACCG	GTTTGGAGACGCATTTCCGATACACCGAAGC	ACAGCACGGAGAAATAGACACGTCTCACACCG GGCCAGGAAGATCAAAGCGA GTTTGGAGACGCATTTCCGATACACCGAAGC
PDE6G	GACCACCTAAGTTTAAGCAG	ACAGCACGGAGAAATAGACACGTCTCACACCG	GTTTGGAGACGCATTTCCGATACACCGAAGC	ACAGCACGGAGAAATAGACACGTCTCACACCG GACCACCTAAGTTTAAGCAG GTTTGGAGACGCATTTCCGATACACCGAAGC
PDE6G	TGGTCCTCCTATCACCCGGG	ACAGCACGGAGAAATAGACACGTCTCACACCG	GTTTGGAGACGCATTTCCGATACACCGAAGC	ACAGCACGGAGAAATAGACACGTCTCACACCG TGGTCCTCCTATCACCCGGG GTTTGGAGACGCATTTCCGATACACCGAAGC
PDE6G	AGGTGATTGAAGGCCTCCCA	ACAGCACGGAGAAATAGACACGTCTCACACCG	GTTTGGAGACGCATTTCCGATACACCGAAGC	ACAGCACGGAGAAATAGACACGTCTCACACCG AGGTGATTGAAGGCCTCCCA GTTTGGAGACGCATTTCCGATACACCGAAGC
PDE6G	GGTGATTGAAGGCCTCCCAA	ACAGCACGGAGAAATAGACACGTCTCACACCG	GTTTGGAGACGCATTTCCGATACACCGAAGC	ACAGCACGGAGAAATAGACACGTCTCACACCG GGTGATTGAAGGCCTCCCAA GTTTGGAGACGCATTTCCGATACACCGAAGC
PIK3AP1	GACGGCATGGCAGCCTCAGG	ACAGCACGGAGAAATAGACACGTCTCACACCG	GTTTGGAGACGCATTTCCGATACACCGAAGC	ACAGCACGGAGAAATAGACACGTCTCACACCG GACGGCATGGCAGCCTCAGG GTTTGGAGACGCATTTCCGATACACCGAAGC
PIK3AP1	AGCCGCACCACACGCTGCGG	ACAGCACGGAGAAATAGACACGTCTCACACCG	GTTTGGAGACGCATTTCCGATACACCGAAGC	ACAGCACGGAGAAATAGACACGTCTCACACCG AGCCGCACCACACGCTGCGG GTTTGGAGACGCATTTCCGATACACCGAAGC
PIK3AP1	TGCCTCCGGAGATATCGCCT	ACAGCACGGAGAAATAGACACGTCTCACACCG	GTTTGGAGACGCATTTCCGATACACCGAAGC	ACAGCACGGAGAAATAGACACGTCTCACACCG TGCCTCCGGAGATATCGCCT GTTTGGAGACGCATTTCCGATACACCGAAGC
PIK3AP1	GGATTCTCCCTCCATCCGGG	ACAGCACGGAGAAATAGACACGTCTCACACCG	GTTTGGAGACGCATTTCCGATACACCGAAGC	ACAGCACGGAGAAATAGACACGTCTCACACCG GGATTCTCCCTCCATCCGGG GTTTGGAGACGCATTTCCGATACACCGAAGC
PIK3CA	TGACGAGTGTGGCCTCACGG	ACAGCACGGAGAAATAGACACGTCTCACACCG	GTTTGGAGACGCATTTCCGATACACCGAAGC	ACAGCACGGAGAAATAGACACGTCTCACACCG TGACGAGTGTGGCCTCACGG GTTTGGAGACGCATTTCCGATACACCGAAGC
PIK3CA	GAGGCGAGTTGAGATCCCGC	ACAGCACGGAGAAATAGACACGTCTCACACCG	GTTTGGAGACGCATTTCCGATACACCGAAGC	ACAGCACGGAGAAATAGACACGTCTCACACCG GAGGCGAGTTGAGATCCCGC GTTTGGAGACGCATTTCCGATACACCGAAGC
PIK3CA	ACAGAGTTTCAGCTGCTCAG	ACAGCACGGAGAAATAGACACGTCTCACACCG	GTTTGGAGACGCATTTCCGATACACCGAAGC	ACAGCACGGAGAAATAGACACGTCTCACACCG ACAGAGTTTCAGCTGCTCAG GTTTGGAGACGCATTTCCGATACACCGAAGC
PIK3CA	TTTGGCCATCAGCATCAAGT	ACAGCACGGAGAAATAGACACGTCTCACACCG	GTTTGGAGACGCATTTCCGATACACCGAAGC	ACAGCACGGAGAAATAGACACGTCTCACACCG TTTGGCCATCAGCATCAAGT GTTTGGAGACGCATTTCCGATACACCGAAGC
PIK3R6	TCTGCTCAGAGAGCTGGAGA	ACAGCACGGAGAAATAGACACGTCTCACACCG	GTTTGGAGACGCATTTCCGATACACCGAAGC	ACAGCACGGAGAAATAGACACGTCTCACACCG TCTGCTCAGAGAGCTGGAGA GTTTGGAGACGCATTTCCGATACACCGAAGC
PIK3R6	GCAGCAAGGGAATGATGACA	ACAGCACGGAGAAATAGACACGTCTCACACCG	GTTTGGAGACGCATTTCCGATACACCGAAGC	ACAGCACGGAGAAATAGACACGTCTCACACCG GCAGCAAGGGAATGATGACA GTTTGGAGACGCATTTCCGATACACCGAAGC
PIK3R6	GGCCGGCAGGGTCAGTAGCC	ACAGCACGGAGAAATAGACACGTCTCACACCG	GTTTGGAGACGCATTTCCGATACACCGAAGC	ACAGCACGGAGAAATAGACACGTCTCACACCG GGCCGGCAGGGTCAGTAGCC GTTTGGAGACGCATTTCCGATACACCGAAGC
PIK3R6	GCTCAGCGATGACAGTCCTC	ACAGCACGGAGAAATAGACACGTCTCACACCG	GTTTGGAGACGCATTTCCGATACACCGAAGC	ACAGCACGGAGAAATAGACACGTCTCACACCG GCTCAGCGATGACAGTCCTC GTTTGGAGACGCATTTCCGATACACCGAAGC
PILRA	CACCATTGGTCACATTGAGT	ACAGCACGGAGAAATAGACACGTCTCACACCG	GTTTGGAGACGCATTTCCGATACACCGAAGC	ACAGCACGGAGAAATAGACACGTCTCACACCG CACCATTGGTCACATTGAGT GTTTGGAGACGCATTTCCGATACACCGAAGC
PILRA	GTGTGCAGAAGTTGCAGCAG	ACAGCACGGAGAAATAGACACGTCTCACACCG	GTTTGGAGACGCATTTCCGATACACCGAAGC	ACAGCACGGAGAAATAGACACGTCTCACACCG GTGTGCAGAAGTTGCAGCAG GTTTGGAGACGCATTTCCGATACACCGAAGC
PILRA	AGAGATAGCACTCACCTGGC	ACAGCACGGAGAAATAGACACGTCTCACACCG	GTTTGGAGACGCATTTCCGATACACCGAAGC	ACAGCACGGAGAAATAGACACGTCTCACACCG AGAGATAGCACTCACCTGGC GTTTGGAGACGCATTTCCGATACACCGAAGC
PILRA	AGTACACAGTCTCTTCCTGG	ACAGCACGGAGAAATAGACACGTCTCACACCG	GTTTGGAGACGCATTTCCGATACACCGAAGC	ACAGCACGGAGAAATAGACACGTCTCACACCG AGTACACAGTCTCTTCCTGG GTTTGGAGACGCATTTCCGATACACCGAAGC
PIM2	CCTGACGTCTATCCGTGACG	ACAGCACGGAGAAATAGACACGTCTCACACCG	GTTTGGAGACGCATTTCCGATACACCGAAGC	ACAGCACGGAGAAATAGACACGTCTCACACCG CCTGACGTCTATCCGTGACG GTTTGGAGACGCATTTCCGATACACCGAAGC
PIM2	TTCGAGGCCGAATACCGACT	ACAGCACGGAGAAATAGACACGTCTCACACCG	GTTTGGAGACGCATTTCCGATACACCGAAGC	ACAGCACGGAGAAATAGACACGTCTCACACCG TTCGAGGCCGAATACCGACT GTTTGGAGACGCATTTCCGATACACCGAAGC
PIM2	GTCCAGCACTGCCACGCCCG	ACAGCACGGAGAAATAGACACGTCTCACACCG	GTTTGGAGACGCATTTCCGATACACCGAAGC	ACAGCACGGAGAAATAGACACGTCTCACACCG GTCCAGCACTGCCACGCCCG GTTTGGAGACGCATTTCCGATACACCGAAGC
PIM2	GTGTGATACGCCTTCTTGAC	ACAGCACGGAGAAATAGACACGTCTCACACCG	GTTTGGAGACGCATTTCCGATACACCGAAGC	ACAGCACGGAGAAATAGACACGTCTCACACCG GTGTGATACGCCTTCTTGAC GTTTGGAGACGCATTTCCGATACACCGAAGC
PITRM1	GCTGTACAGCGGCTGAGCTG	ACAGCACGGAGAAATAGACACGTCTCACACCG	GTTTGGAGACGCATTTCCGATACACCGAAGC	ACAGCACGGAGAAATAGACACGTCTCACACCG GCTGTACAGCGGCTGAGCTG GTTTGGAGACGCATTTCCGATACACCGAAGC
PITRM1	GGGTACACCACAGAGTATGG	ACAGCACGGAGAAATAGACACGTCTCACACCG	GTTTGGAGACGCATTTCCGATACACCGAAGC	ACAGCACGGAGAAATAGACACGTCTCACACCG GGGTACACCACAGAGTATGG GTTTGGAGACGCATTTCCGATACACCGAAGC
PITRM1	AAGCTCAGCCATGACAACAC	ACAGCACGGAGAAATAGACACGTCTCACACCG	GTTTGGAGACGCATTTCCGATACACCGAAGC	ACAGCACGGAGAAATAGACACGTCTCACACCG AAGCTCAGCCATGACAACAC GTTTGGAGACGCATTTCCGATACACCGAAGC
PITRM1	TGAAGAAAGGATCTCTGCAC	ACAGCACGGAGAAATAGACACGTCTCACACCG	GTTTGGAGACGCATTTCCGATACACCGAAGC	ACAGCACGGAGAAATAGACACGTCTCACACCG TGAAGAAAGGATCTCTGCAC GTTTGGAGACGCATTTCCGATACACCGAAGC
PLA2G12A	ACCCTCAAGACCATCCGCAA	ACAGCACGGAGAAATAGACACGTCTCACACCG	GTTTGGAGACGCATTTCCGATACACCGAAGC	ACAGCACGGAGAAATAGACACGTCTCACACCG ACCCTCAAGACCATCCGCAA GTTTGGAGACGCATTTCCGATACACCGAAGC
PLA2G12A	TTTACATGAACGCCAAACAG	ACAGCACGGAGAAATAGACACGTCTCACACCG	GTTTGGAGACGCATTTCCGATACACCGAAGC	ACAGCACGGAGAAATAGACACGTCTCACACCG TTTACATGAACGCCAAACAG GTTTGGAGACGCATTTCCGATACACCGAAGC
PLA2G12A	AAGCAAGAACGACTGTGACG	ACAGCACGGAGAAATAGACACGTCTCACACCG	GTTTGGAGACGCATTTCCGATACACCGAAGC	ACAGCACGGAGAAATAGACACGTCTCACACCG AAGCAAGAACGACTGTGACG GTTTGGAGACGCATTTCCGATACACCGAAGC
PLA2G12A	TGCAGCATGTGAGACAACGG	ACAGCACGGAGAAATAGACACGTCTCACACCG	GTTTGGAGACGCATTTCCGATACACCGAAGC	ACAGCACGGAGAAATAGACACGTCTCACACCG TGCAGCATGTGAGACAACGG GTTTGGAGACGCATTTCCGATACACCGAAGC
PLA2G2D	CCAGCAGCAGCCCACACAGC	ACAGCACGGAGAAATAGACACGTCTCACACCG	GTTTGGAGACGCATTTCCGATACACCGAAGC	ACAGCACGGAGAAATAGACACGTCTCACACCG CCAGCAGCAGCCCACACAGC GTTTGGAGACGCATTTCCGATACACCGAAGC
PLA2G2D	GTATAACTGCAACCCAGGGA	ACAGCACGGAGAAATAGACACGTCTCACACCG	GTTTGGAGACGCATTTCCGATACACCGAAGC	ACAGCACGGAGAAATAGACACGTCTCACACCG GTATAACTGCAACCCAGGGA GTTTGGAGACGCATTTCCGATACACCGAAGC
PLA2G2D	TACAAATACAGCATCTCCCA	ACAGCACGGAGAAATAGACACGTCTCACACCG	GTTTGGAGACGCATTTCCGATACACCGAAGC	ACAGCACGGAGAAATAGACACGTCTCACACCG TACAAATACAGCATCTCCCA GTTTGGAGACGCATTTCCGATACACCGAAGC
PLA2G2D	CTGGAGTCTTGCCTTTGCAA	ACAGCACGGAGAAATAGACACGTCTCACACCG	GTTTGGAGACGCATTTCCGATACACCGAAGC	ACAGCACGGAGAAATAGACACGTCTCACACCG CTGGAGTCTTGCCTTTGCAA GTTTGGAGACGCATTTCCGATACACCGAAGC
PLA2G7	GGACCCATGGGAGGCAGCAG	ACAGCACGGAGAAATAGACACGTCTCACACCG	GTTTGGAGACGCATTTCCGATACACCGAAGC	ACAGCACGGAGAAATAGACACGTCTCACACCG GGACCCATGGGAGGCAGCAG GTTTGGAGACGCATTTCCGATACACCGAAGC
PLA2G7	TCAGATCTGTACAACCGACG	ACAGCACGGAGAAATAGACACGTCTCACACCG	GTTTGGAGACGCATTTCCGATACACCGAAGC	ACAGCACGGAGAAATAGACACGTCTCACACCG TCAGATCTGTACAACCGACG GTTTGGAGACGCATTTCCGATACACCGAAGC
PLA2G7	TTGGGATCCAAACAGTGTCG	ACAGCACGGAGAAATAGACACGTCTCACACCG	GTTTGGAGACGCATTTCCGATACACCGAAGC	ACAGCACGGAGAAATAGACACGTCTCACACCG TTGGGATCCAAACAGTGTCG GTTTGGAGACGCATTTCCGATACACCGAAGC
PLA2G7	CTCTGACAACTCCTGCAAGC	ACAGCACGGAGAAATAGACACGTCTCACACCG	GTTTGGAGACGCATTTCCGATACACCGAAGC	ACAGCACGGAGAAATAGACACGTCTCACACCG CTCTGACAACTCCTGCAAGC GTTTGGAGACGCATTTCCGATACACCGAAGC
PLCG2	GCGGCTGACAATGACCACCA	ACAGCACGGAGAAATAGACACGTCTCACACCG	GTTTGGAGACGCATTTCCGATACACCGAAGC	ACAGCACGGAGAAATAGACACGTCTCACACCG GCGGCTGACAATGACCACCA GTTTGGAGACGCATTTCCGATACACCGAAGC
PLCG2	AGATAAAGGAAATCCGTCCG	ACAGCACGGAGAAATAGACACGTCTCACACCG	GTTTGGAGACGCATTTCCGATACACCGAAGC	ACAGCACGGAGAAATAGACACGTCTCACACCG AGATAAAGGAAATCCGTCCG GTTTGGAGACGCATTTCCGATACACCGAAGC
PLCG2	GTCTACAGCGGACTCAAAGG	ACAGCACGGAGAAATAGACACGTCTCACACCG	GTTTGGAGACGCATTTCCGATACACCGAAGC	ACAGCACGGAGAAATAGACACGTCTCACACCG GTCTACAGCGGACTCAAAGG GTTTGGAGACGCATTTCCGATACACCGAAGC
PLCG2	CTCACTTTGAAGTTGACCAG	ACAGCACGGAGAAATAGACACGTCTCACACCG	GTTTGGAGACGCATTTCCGATACACCGAAGC	ACAGCACGGAGAAATAGACACGTCTCACACCG CTCACTTTGAAGTTGACCAG GTTTGGAGACGCATTTCCGATACACCGAAGC
PLD4	CAAGAAGAAAGAGCACCCAG	ACAGCACGGAGAAATAGACACGTCTCACACCG	GTTTGGAGACGCATTTCCGATACACCGAAGC	ACAGCACGGAGAAATAGACACGTCTCACACCG CAAGAAGAAAGAGCACCCAG GTTTGGAGACGCATTTCCGATACACCGAAGC
PLD4	GATACCACTCCAGACAGCAG	ACAGCACGGAGAAATAGACACGTCTCACACCG	GTTTGGAGACGCATTTCCGATACACCGAAGC	ACAGCACGGAGAAATAGACACGTCTCACACCG GATACCACTCCAGACAGCAG GTTTGGAGACGCATTTCCGATACACCGAAGC
PLD4	ACCAGGAGGGCACTTCCTCA	ACAGCACGGAGAAATAGACACGTCTCACACCG	GTTTGGAGACGCATTTCCGATACACCGAAGC	ACAGCACGGAGAAATAGACACGTCTCACACCG ACCAGGAGGGCACTTCCTCA GTTTGGAGACGCATTTCCGATACACCGAAGC
PLD4	CCTCAGGGATGCTTTCCACA	ACAGCACGGAGAAATAGACACGTCTCACACCG	GTTTGGAGACGCATTTCCGATACACCGAAGC	ACAGCACGGAGAAATAGACACGTCTCACACCG CCTCAGGGATGCTTTCCACA GTTTGGAGACGCATTTCCGATACACCGAAGC
PLEKHG6	TCCCAGAGGAGGTCCTGGAG	ACAGCACGGAGAAATAGACACGTCTCACACCG	GTTTGGAGACGCATTTCCGATACACCGAAGC	ACAGCACGGAGAAATAGACACGTCTCACACCG TCCCAGAGGAGGTCCTGGAG GTTTGGAGACGCATTTCCGATACACCGAAGC
PLEKHG6	GGGAACCAGACCCAGAGAAG	ACAGCACGGAGAAATAGACACGTCTCACACCG	GTTTGGAGACGCATTTCCGATACACCGAAGC	ACAGCACGGAGAAATAGACACGTCTCACACCG GGGAACCAGACCCAGAGAAG GTTTGGAGACGCATTTCCGATACACCGAAGC
PLEKHG6	AGGCGATAGTGCCCTGACCA	ACAGCACGGAGAAATAGACACGTCTCACACCG	GTTTGGAGACGCATTTCCGATACACCGAAGC	ACAGCACGGAGAAATAGACACGTCTCACACCG AGGCGATAGTGCCCTGACCA GTTTGGAGACGCATTTCCGATACACCGAAGC
PLEKHG6	GCCACCAGCAGGAAGCACTG	ACAGCACGGAGAAATAGACACGTCTCACACCG	GTTTGGAGACGCATTTCCGATACACCGAAGC	ACAGCACGGAGAAATAGACACGTCTCACACCG GCCACCAGCAGGAAGCACTG GTTTGGAGACGCATTTCCGATACACCGAAGC
PLEKHO1	GCCATGAAGAAGAGCGGCTC	ACAGCACGGAGAAATAGACACGTCTCACACCG	GTTTGGAGACGCATTTCCGATACACCGAAGC	ACAGCACGGAGAAATAGACACGTCTCACACCG GCCATGAAGAAGAGCGGCTC GTTTGGAGACGCATTTCCGATACACCGAAGC
PLEKHO1	GACTGATGGTTTCCATCCGG	ACAGCACGGAGAAATAGACACGTCTCACACCG	GTTTGGAGACGCATTTCCGATACACCGAAGC	ACAGCACGGAGAAATAGACACGTCTCACACCG GACTGATGGTTTCCATCCGG GTTTGGAGACGCATTTCCGATACACCGAAGC
PLEKHO1	AAATCACAGCAAGTTCACCC	ACAGCACGGAGAAATAGACACGTCTCACACCG	GTTTGGAGACGCATTTCCGATACACCGAAGC	ACAGCACGGAGAAATAGACACGTCTCACACCG AAATCACAGCAAGTTCACCC GTTTGGAGACGCATTTCCGATACACCGAAGC
PLEKHO1	TCTTCAGGTCACCGTTGAGG	ACAGCACGGAGAAATAGACACGTCTCACACCG	GTTTGGAGACGCATTTCCGATACACCGAAGC	ACAGCACGGAGAAATAGACACGTCTCACACCG TCTTCAGGTCACCGTTGAGG GTTTGGAGACGCATTTCCGATACACCGAAGC
PLEKHO2	TTGCAAACTCGCCATGGAGG	ACAGCACGGAGAAATAGACACGTCTCACACCG	GTTTGGAGACGCATTTCCGATACACCGAAGC	ACAGCACGGAGAAATAGACACGTCTCACACCG TTGCAAACTCGCCATGGAGG GTTTGGAGACGCATTTCCGATACACCGAAGC
PLEKHO2	TGGATCAAGAAGAGCAGTGG	ACAGCACGGAGAAATAGACACGTCTCACACCG	GTTTGGAGACGCATTTCCGATACACCGAAGC	ACAGCACGGAGAAATAGACACGTCTCACACCG TGGATCAAGAAGAGCAGTGG GTTTGGAGACGCATTTCCGATACACCGAAGC
PLEKHO2	TGGATCAAAGCTCTCAACGA	ACAGCACGGAGAAATAGACACGTCTCACACCG	GTTTGGAGACGCATTTCCGATACACCGAAGC	ACAGCACGGAGAAATAGACACGTCTCACACCG TGGATCAAAGCTCTCAACGA GTTTGGAGACGCATTTCCGATACACCGAAGC
PLEKHO2	ACACGGAACCGGGTACGTGG	ACAGCACGGAGAAATAGACACGTCTCACACCG	GTTTGGAGACGCATTTCCGATACACCGAAGC	ACAGCACGGAGAAATAGACACGTCTCACACCG ACACGGAACCGGGTACGTGG GTTTGGAGACGCATTTCCGATACACCGAAGC
PNOC	CGTGTTCAGCAGCTGTCCCA	ACAGCACGGAGAAATAGACACGTCTCACACCG	GTTTGGAGACGCATTTCCGATACACCGAAGC	ACAGCACGGAGAAATAGACACGTCTCACACCG CGTGTTCAGCAGCTGTCCCA GTTTGGAGACGCATTTCCGATACACCGAAGC
PNOC	GGGACAGCTGCTGAACACGC	ACAGCACGGAGAAATAGACACGTCTCACACCG	GTTTGGAGACGCATTTCCGATACACCGAAGC	ACAGCACGGAGAAATAGACACGTCTCACACCG GGGACAGCTGCTGAACACGC GTTTGGAGACGCATTTCCGATACACCGAAGC
PNOC	GCCTGGCGCAGATGACGCTG	ACAGCACGGAGAAATAGACACGTCTCACACCG	GTTTGGAGACGCATTTCCGATACACCGAAGC	ACAGCACGGAGAAATAGACACGTCTCACACCG GCCTGGCGCAGATGACGCTG GTTTGGAGACGCATTTCCGATACACCGAAGC
PNOC	ATACAGTCCAGAGAGGGCGG	ACAGCACGGAGAAATAGACACGTCTCACACCG	GTTTGGAGACGCATTTCCGATACACCGAAGC	ACAGCACGGAGAAATAGACACGTCTCACACCG ATACAGTCCAGAGAGGGCGG GTTTGGAGACGCATTTCCGATACACCGAAGC
PODXL2	TCTTCCCAGAAGTACTGTGG	ACAGCACGGAGAAATAGACACGTCTCACACCG	GTTTGGAGACGCATTTCCGATACACCGAAGC	ACAGCACGGAGAAATAGACACGTCTCACACCG TCTTCCCAGAAGTACTGTGG GTTTGGAGACGCATTTCCGATACACCGAAGC
PODXL2	AAGCTCACTCACTAACACCG	ACAGCACGGAGAAATAGACACGTCTCACACCG	GTTTGGAGACGCATTTCCGATACACCGAAGC	ACAGCACGGAGAAATAGACACGTCTCACACCG AAGCTCACTCACTAACACCG GTTTGGAGACGCATTTCCGATACACCGAAGC
PODXL2	GTACTGCCACGCCACCGCAG	ACAGCACGGAGAAATAGACACGTCTCACACCG	GTTTGGAGACGCATTTCCGATACACCGAAGC	ACAGCACGGAGAAATAGACACGTCTCACACCG GTACTGCCACGCCACCGCAG GTTTGGAGACGCATTTCCGATACACCGAAGC
PODXL2	CATCCGCAGGAGTCTGGAGG	ACAGCACGGAGAAATAGACACGTCTCACACCG	GTTTGGAGACGCATTTCCGATACACCGAAGC	ACAGCACGGAGAAATAGACACGTCTCACACCG CATCCGCAGGAGTCTGGAGG GTTTGGAGACGCATTTCCGATACACCGAAGC
POU2AF1	TCCTGTCACAAGCCATGCTC	ACAGCACGGAGAAATAGACACGTCTCACACCG	GTTTGGAGACGCATTTCCGATACACCGAAGC	ACAGCACGGAGAAATAGACACGTCTCACACCG TCCTGTCACAAGCCATGCTC GTTTGGAGACGCATTTCCGATACACCGAAGC
POU2AF1	GAGCTACTGAGAAGAAAGCG	ACAGCACGGAGAAATAGACACGTCTCACACCG	GTTTGGAGACGCATTTCCGATACACCGAAGC	ACAGCACGGAGAAATAGACACGTCTCACACCG GAGCTACTGAGAAGAAAGCG GTTTGGAGACGCATTTCCGATACACCGAAGC
POU2AF1	ACAGTGCTGTAGGTGGCCAG	ACAGCACGGAGAAATAGACACGTCTCACACCG	GTTTGGAGACGCATTTCCGATACACCGAAGC	ACAGCACGGAGAAATAGACACGTCTCACACCG ACAGTGCTGTAGGTGGCCAG GTTTGGAGACGCATTTCCGATACACCGAAGC
POU2AF1	AGCATAGGTCAACACCGAGG	ACAGCACGGAGAAATAGACACGTCTCACACCG	GTTTGGAGACGCATTTCCGATACACCGAAGC	ACAGCACGGAGAAATAGACACGTCTCACACCG AGCATAGGTCAACACCGAGG GTTTGGAGACGCATTTCCGATACACCGAAGC
POU2F2	CTCACCTGTGTGCTCTGACG	ACAGCACGGAGAAATAGACACGTCTCACACCG	GTTTGGAGACGCATTTCCGATACACCGAAGC	ACAGCACGGAGAAATAGACACGTCTCACACCG CTCACCTGTGTGCTCTGACG GTTTGGAGACGCATTTCCGATACACCGAAGC
POU2F2	GACGGGCAGCCAGCTAGCTG	ACAGCACGGAGAAATAGACACGTCTCACACCG	GTTTGGAGACGCATTTCCGATACACCGAAGC	ACAGCACGGAGAAATAGACACGTCTCACACCG GACGGGCAGCCAGCTAGCTG GTTTGGAGACGCATTTCCGATACACCGAAGC
POU2F2	CTGTGTAGGAAGCCCAGCCC	ACAGCACGGAGAAATAGACACGTCTCACACCG	GTTTGGAGACGCATTTCCGATACACCGAAGC	ACAGCACGGAGAAATAGACACGTCTCACACCG CTGTGTAGGAAGCCCAGCCC GTTTGGAGACGCATTTCCGATACACCGAAGC
POU2F2	GGCGGCTCCAAGCATTTCGG	ACAGCACGGAGAAATAGACACGTCTCACACCG	GTTTGGAGACGCATTTCCGATACACCGAAGC	ACAGCACGGAGAAATAGACACGTCTCACACCG GGCGGCTCCAAGCATTTCGG GTTTGGAGACGCATTTCCGATACACCGAAGC
POU3F2	GGGACACGCCACCACACCAC	ACAGCACGGAGAAATAGACACGTCTCACACCG	GTTTGGAGACGCATTTCCGATACACCGAAGC	ACAGCACGGAGAAATAGACACGTCTCACACCG GGGACACGCCACCACACCAC GTTTGGAGACGCATTTCCGATACACCGAAGC
POU3F2	TCGCCAAGCAATTCAAGCAG	ACAGCACGGAGAAATAGACACGTCTCACACCG	GTTTGGAGACGCATTTCCGATACACCGAAGC	ACAGCACGGAGAAATAGACACGTCTCACACCG TCGCCAAGCAATTCAAGCAG GTTTGGAGACGCATTTCCGATACACCGAAGC
POU3F2	ACCCTGCTGTACCACCACCG	ACAGCACGGAGAAATAGACACGTCTCACACCG	GTTTGGAGACGCATTTCCGATACACCGAAGC	ACAGCACGGAGAAATAGACACGTCTCACACCG ACCCTGCTGTACCACCACCG GTTTGGAGACGCATTTCCGATACACCGAAGC
POU3F2	CGCTCAGCCACGCTCACCAG	ACAGCACGGAGAAATAGACACGTCTCACACCG	GTTTGGAGACGCATTTCCGATACACCGAAGC	ACAGCACGGAGAAATAGACACGTCTCACACCG CGCTCAGCCACGCTCACCAG GTTTGGAGACGCATTTCCGATACACCGAAGC
PPME1	GAGCGGAGCCAAGATGCGGA	ACAGCACGGAGAAATAGACACGTCTCACACCG	GTTTGGAGACGCATTTCCGATACACCGAAGC	ACAGCACGGAGAAATAGACACGTCTCACACCG GAGCGGAGCCAAGATGCGGA GTTTGGAGACGCATTTCCGATACACCGAAGC
PPME1	AGTGGAGAATGAAACTGGCA	ACAGCACGGAGAAATAGACACGTCTCACACCG	GTTTGGAGACGCATTTCCGATACACCGAAGC	ACAGCACGGAGAAATAGACACGTCTCACACCG AGTGGAGAATGAAACTGGCA GTTTGGAGACGCATTTCCGATACACCGAAGC
PPME1	ACTTACCGTGAACACTGCCC	ACAGCACGGAGAAATAGACACGTCTCACACCG	GTTTGGAGACGCATTTCCGATACACCGAAGC	ACAGCACGGAGAAATAGACACGTCTCACACCG ACTTACCGTGAACACTGCCC GTTTGGAGACGCATTTCCGATACACCGAAGC
PPME1	CAATCATGCAAAGGCCCAAG	ACAGCACGGAGAAATAGACACGTCTCACACCG	GTTTGGAGACGCATTTCCGATACACCGAAGC	ACAGCACGGAGAAATAGACACGTCTCACACCG CAATCATGCAAAGGCCCAAG GTTTGGAGACGCATTTCCGATACACCGAAGC
PPP1R16B	CATGAGCGGAAGCGCAGCAC	ACAGCACGGAGAAATAGACACGTCTCACACCG	GTTTGGAGACGCATTTCCGATACACCGAAGC	ACAGCACGGAGAAATAGACACGTCTCACACCG CATGAGCGGAAGCGCAGCAC GTTTGGAGACGCATTTCCGATACACCGAAGC
PPP1R16B	TGGACTTACAGCCTTGCACC	ACAGCACGGAGAAATAGACACGTCTCACACCG	GTTTGGAGACGCATTTCCGATACACCGAAGC	ACAGCACGGAGAAATAGACACGTCTCACACCG TGGACTTACAGCCTTGCACC GTTTGGAGACGCATTTCCGATACACCGAAGC
PPP1R16B	GCTGTGGACGCCCTTGCACG	ACAGCACGGAGAAATAGACACGTCTCACACCG	GTTTGGAGACGCATTTCCGATACACCGAAGC	ACAGCACGGAGAAATAGACACGTCTCACACCG GCTGTGGACGCCCTTGCACG GTTTGGAGACGCATTTCCGATACACCGAAGC
PPP1R16B	GGGTGGGTTCATCCTCGCAG	ACAGCACGGAGAAATAGACACGTCTCACACCG	GTTTGGAGACGCATTTCCGATACACCGAAGC	ACAGCACGGAGAAATAGACACGTCTCACACCG GGGTGGGTTCATCCTCGCAG GTTTGGAGACGCATTTCCGATACACCGAAGC
PPP2R1A	ATAGAGCGAATCGTCACCGT	ACAGCACGGAGAAATAGACACGTCTCACACCG	GTTTGGAGACGCATTTCCGATACACCGAAGC	ACAGCACGGAGAAATAGACACGTCTCACACCG ATAGAGCGAATCGTCACCGT GTTTGGAGACGCATTTCCGATACACCGAAGC
PPP2R1A	GAAGCTCTCCACAATTGCCT	ACAGCACGGAGAAATAGACACGTCTCACACCG	GTTTGGAGACGCATTTCCGATACACCGAAGC	ACAGCACGGAGAAATAGACACGTCTCACACCG GAAGCTCTCCACAATTGCCT GTTTGGAGACGCATTTCCGATACACCGAAGC
PPP2R1A	GGTTCCCAGCTGTTCAGCCA	ACAGCACGGAGAAATAGACACGTCTCACACCG	GTTTGGAGACGCATTTCCGATACACCGAAGC	ACAGCACGGAGAAATAGACACGTCTCACACCG GGTTCCCAGCTGTTCAGCCA GTTTGGAGACGCATTTCCGATACACCGAAGC
PPP2R1A	TGAGAAGAGACCACAGGCCG	ACAGCACGGAGAAATAGACACGTCTCACACCG	GTTTGGAGACGCATTTCCGATACACCGAAGC	ACAGCACGGAGAAATAGACACGTCTCACACCG TGAGAAGAGACCACAGGCCG GTTTGGAGACGCATTTCCGATACACCGAAGC
PRAM1	CCTGGACCCACACTTAGAGG	ACAGCACGGAGAAATAGACACGTCTCACACCG	GTTTGGAGACGCATTTCCGATACACCGAAGC	ACAGCACGGAGAAATAGACACGTCTCACACCG CCTGGACCCACACTTAGAGG GTTTGGAGACGCATTTCCGATACACCGAAGC
PRAM1	CTACCCAGCAAGCCACCAGA	ACAGCACGGAGAAATAGACACGTCTCACACCG	GTTTGGAGACGCATTTCCGATACACCGAAGC	ACAGCACGGAGAAATAGACACGTCTCACACCG CTACCCAGCAAGCCACCAGA GTTTGGAGACGCATTTCCGATACACCGAAGC
PRAM1	GCTGCTGAAACAGATCAGGA	ACAGCACGGAGAAATAGACACGTCTCACACCG	GTTTGGAGACGCATTTCCGATACACCGAAGC	ACAGCACGGAGAAATAGACACGTCTCACACCG GCTGCTGAAACAGATCAGGA GTTTGGAGACGCATTTCCGATACACCGAAGC
PRAM1	CCTCTAGGATCTCTCCACGC	ACAGCACGGAGAAATAGACACGTCTCACACCG	GTTTGGAGACGCATTTCCGATACACCGAAGC	ACAGCACGGAGAAATAGACACGTCTCACACCG CCTCTAGGATCTCTCCACGC GTTTGGAGACGCATTTCCGATACACCGAAGC
PRDM1	AAGCCGAGGCATCCTTACCA	ACAGCACGGAGAAATAGACACGTCTCACACCG	GTTTGGAGACGCATTTCCGATACACCGAAGC	ACAGCACGGAGAAATAGACACGTCTCACACCG AAGCCGAGGCATCCTTACCA GTTTGGAGACGCATTTCCGATACACCGAAGC
PRDM1	AAGTAAGGAGTACATACCGA	ACAGCACGGAGAAATAGACACGTCTCACACCG	GTTTGGAGACGCATTTCCGATACACCGAAGC	ACAGCACGGAGAAATAGACACGTCTCACACCG AAGTAAGGAGTACATACCGA GTTTGGAGACGCATTTCCGATACACCGAAGC
PRDM1	GAATCCAGCTCACTCTGCCC	ACAGCACGGAGAAATAGACACGTCTCACACCG	GTTTGGAGACGCATTTCCGATACACCGAAGC	ACAGCACGGAGAAATAGACACGTCTCACACCG GAATCCAGCTCACTCTGCCC GTTTGGAGACGCATTTCCGATACACCGAAGC
PRDM1	GGATAGGATAAACCACCCGA	ACAGCACGGAGAAATAGACACGTCTCACACCG	GTTTGGAGACGCATTTCCGATACACCGAAGC	ACAGCACGGAGAAATAGACACGTCTCACACCG GGATAGGATAAACCACCCGA GTTTGGAGACGCATTTCCGATACACCGAAGC
PRDM13	GCAGCAGTCAGCGTTCACGC	ACAGCACGGAGAAATAGACACGTCTCACACCG	GTTTGGAGACGCATTTCCGATACACCGAAGC	ACAGCACGGAGAAATAGACACGTCTCACACCG GCAGCAGTCAGCGTTCACGC GTTTGGAGACGCATTTCCGATACACCGAAGC
PRDM13	ATTAACCCTATCCACTCCAG	ACAGCACGGAGAAATAGACACGTCTCACACCG	GTTTGGAGACGCATTTCCGATACACCGAAGC	ACAGCACGGAGAAATAGACACGTCTCACACCG ATTAACCCTATCCACTCCAG GTTTGGAGACGCATTTCCGATACACCGAAGC
PRDM13	GATGTCAAACCACTGAGCCA	ACAGCACGGAGAAATAGACACGTCTCACACCG	GTTTGGAGACGCATTTCCGATACACCGAAGC	ACAGCACGGAGAAATAGACACGTCTCACACCG GATGTCAAACCACTGAGCCA GTTTGGAGACGCATTTCCGATACACCGAAGC
PRDM13	CGTGAAGGCCGGCATGACGG	ACAGCACGGAGAAATAGACACGTCTCACACCG	GTTTGGAGACGCATTTCCGATACACCGAAGC	ACAGCACGGAGAAATAGACACGTCTCACACCG CGTGAAGGCCGGCATGACGG GTTTGGAGACGCATTTCCGATACACCGAAGC
PRDX2	TGACTTCACGGCCACAGCGG	ACAGCACGGAGAAATAGACACGTCTCACACCG	GTTTGGAGACGCATTTCCGATACACCGAAGC	ACAGCACGGAGAAATAGACACGTCTCACACCG TGACTTCACGGCCACAGCGG GTTTGGAGACGCATTTCCGATACACCGAAGC
PRDX2	GGCACCATCCACCACCGCTG	ACAGCACGGAGAAATAGACACGTCTCACACCG	GTTTGGAGACGCATTTCCGATACACCGAAGC	ACAGCACGGAGAAATAGACACGTCTCACACCG GGCACCATCCACCACCGCTG GTTTGGAGACGCATTTCCGATACACCGAAGC
PRDX2	GCTTTCGGAAGTCCTCAGCA	ACAGCACGGAGAAATAGACACGTCTCACACCG	GTTTGGAGACGCATTTCCGATACACCGAAGC	ACAGCACGGAGAAATAGACACGTCTCACACCG GCTTTCGGAAGTCCTCAGCA GTTTGGAGACGCATTTCCGATACACCGAAGC
PRDX2	CATTGACTGTGATCTGGCGA	ACAGCACGGAGAAATAGACACGTCTCACACCG	GTTTGGAGACGCATTTCCGATACACCGAAGC	ACAGCACGGAGAAATAGACACGTCTCACACCG CATTGACTGTGATCTGGCGA GTTTGGAGACGCATTTCCGATACACCGAAGC
PRKCB	CCGGCAGAAGAACGTGCACG	ACAGCACGGAGAAATAGACACGTCTCACACCG	GTTTGGAGACGCATTTCCGATACACCGAAGC	ACAGCACGGAGAAATAGACACGTCTCACACCG CCGGCAGAAGAACGTGCACG GTTTGGAGACGCATTTCCGATACACCGAAGC
PRKCB	CACAAAGCCTACCTTGACAC	ACAGCACGGAGAAATAGACACGTCTCACACCG	GTTTGGAGACGCATTTCCGATACACCGAAGC	ACAGCACGGAGAAATAGACACGTCTCACACCG CACAAAGCCTACCTTGACAC GTTTGGAGACGCATTTCCGATACACCGAAGC
PRKCB	CCACCAGGTACTCACATCAG	ACAGCACGGAGAAATAGACACGTCTCACACCG	GTTTGGAGACGCATTTCCGATACACCGAAGC	ACAGCACGGAGAAATAGACACGTCTCACACCG CCACCAGGTACTCACATCAG GTTTGGAGACGCATTTCCGATACACCGAAGC
PRKCB	TGTATGGACTTATTCACCAG	ACAGCACGGAGAAATAGACACGTCTCACACCG	GTTTGGAGACGCATTTCCGATACACCGAAGC	ACAGCACGGAGAAATAGACACGTCTCACACCG TGTATGGACTTATTCACCAG GTTTGGAGACGCATTTCCGATACACCGAAGC
PRKCQ	GATTCGAAGAAACGGTGACA	ACAGCACGGAGAAATAGACACGTCTCACACCG	GTTTGGAGACGCATTTCCGATACACCGAAGC	ACAGCACGGAGAAATAGACACGTCTCACACCG GATTCGAAGAAACGGTGACA GTTTGGAGACGCATTTCCGATACACCGAAGC
PRKCQ	CCTCATCTCAGAAACAACCG	ACAGCACGGAGAAATAGACACGTCTCACACCG	GTTTGGAGACGCATTTCCGATACACCGAAGC	ACAGCACGGAGAAATAGACACGTCTCACACCG CCTCATCTCAGAAACAACCG GTTTGGAGACGCATTTCCGATACACCGAAGC
PRKCQ	TTTGCACTGCATCAGCGCCG	ACAGCACGGAGAAATAGACACGTCTCACACCG	GTTTGGAGACGCATTTCCGATACACCGAAGC	ACAGCACGGAGAAATAGACACGTCTCACACCG TTTGCACTGCATCAGCGCCG GTTTGGAGACGCATTTCCGATACACCGAAGC
PRKCQ	AAAGTGATAGCCAAGTGCAC	ACAGCACGGAGAAATAGACACGTCTCACACCG	GTTTGGAGACGCATTTCCGATACACCGAAGC	ACAGCACGGAGAAATAGACACGTCTCACACCG AAAGTGATAGCCAAGTGCAC GTTTGGAGACGCATTTCCGATACACCGAAGC
PRPF40B	GGCACCGCCACCACTTACAC	ACAGCACGGAGAAATAGACACGTCTCACACCG	GTTTGGAGACGCATTTCCGATACACCGAAGC	ACAGCACGGAGAAATAGACACGTCTCACACCG GGCACCGCCACCACTTACAC GTTTGGAGACGCATTTCCGATACACCGAAGC
PRPF40B	TGGTCCCTCCAATGATGCCG	ACAGCACGGAGAAATAGACACGTCTCACACCG	GTTTGGAGACGCATTTCCGATACACCGAAGC	ACAGCACGGAGAAATAGACACGTCTCACACCG TGGTCCCTCCAATGATGCCG GTTTGGAGACGCATTTCCGATACACCGAAGC
PRPF40B	AACTGGAAGCACTCACCGGA	ACAGCACGGAGAAATAGACACGTCTCACACCG	GTTTGGAGACGCATTTCCGATACACCGAAGC	ACAGCACGGAGAAATAGACACGTCTCACACCG AACTGGAAGCACTCACCGGA GTTTGGAGACGCATTTCCGATACACCGAAGC
PRPF40B	CTGATGATAAGCAATCCGTG	ACAGCACGGAGAAATAGACACGTCTCACACCG	GTTTGGAGACGCATTTCCGATACACCGAAGC	ACAGCACGGAGAAATAGACACGTCTCACACCG CTGATGATAAGCAATCCGTG GTTTGGAGACGCATTTCCGATACACCGAAGC
PSMB10	CTCGAAAGAGAAGCCTCCTG	ACAGCACGGAGAAATAGACACGTCTCACACCG	GTTTGGAGACGCATTTCCGATACACCGAAGC	ACAGCACGGAGAAATAGACACGTCTCACACCG CTCGAAAGAGAAGCCTCCTG GTTTGGAGACGCATTTCCGATACACCGAAGC
PSMB10	CAAGACCGGGACTACCATCG	ACAGCACGGAGAAATAGACACGTCTCACACCG	GTTTGGAGACGCATTTCCGATACACCGAAGC	ACAGCACGGAGAAATAGACACGTCTCACACCG CAAGACCGGGACTACCATCG GTTTGGAGACGCATTTCCGATACACCGAAGC
PSMB10	GGATGGAGTCATCCTGGGAG	ACAGCACGGAGAAATAGACACGTCTCACACCG	GTTTGGAGACGCATTTCCGATACACCGAAGC	ACAGCACGGAGAAATAGACACGTCTCACACCG GGATGGAGTCATCCTGGGAG GTTTGGAGACGCATTTCCGATACACCGAAGC
PSMB10	GCGGATGGCAGCTTCCAAGA	ACAGCACGGAGAAATAGACACGTCTCACACCG	GTTTGGAGACGCATTTCCGATACACCGAAGC	ACAGCACGGAGAAATAGACACGTCTCACACCG GCGGATGGCAGCTTCCAAGA GTTTGGAGACGCATTTCCGATACACCGAAGC
PSMB8	CTCCGGAGCTCGCACTTCCC	ACAGCACGGAGAAATAGACACGTCTCACACCG	GTTTGGAGACGCATTTCCGATACACCGAAGC	ACAGCACGGAGAAATAGACACGTCTCACACCG CTCCGGAGCTCGCACTTCCC GTTTGGAGACGCATTTCCGATACACCGAAGC
PSMB8	ACTAATGTAACTCCCTGCAG	ACAGCACGGAGAAATAGACACGTCTCACACCG	GTTTGGAGACGCATTTCCGATACACCGAAGC	ACAGCACGGAGAAATAGACACGTCTCACACCG ACTAATGTAACTCCCTGCAG GTTTGGAGACGCATTTCCGATACACCGAAGC
PSMB8	GTCGGCTGCACAACCAGACA	ACAGCACGGAGAAATAGACACGTCTCACACCG	GTTTGGAGACGCATTTCCGATACACCGAAGC	ACAGCACGGAGAAATAGACACGTCTCACACCG GTCGGCTGCACAACCAGACA GTTTGGAGACGCATTTCCGATACACCGAAGC
PSMB8	AACATGATGCTGCAGTACCG	ACAGCACGGAGAAATAGACACGTCTCACACCG	GTTTGGAGACGCATTTCCGATACACCGAAGC	ACAGCACGGAGAAATAGACACGTCTCACACCG AACATGATGCTGCAGTACCG GTTTGGAGACGCATTTCCGATACACCGAAGC
PSMB9	TTCCGTCCGGAACGAGCCGG	ACAGCACGGAGAAATAGACACGTCTCACACCG	GTTTGGAGACGCATTTCCGATACACCGAAGC	ACAGCACGGAGAAATAGACACGTCTCACACCG TTCCGTCCGGAACGAGCCGG GTTTGGAGACGCATTTCCGATACACCGAAGC
PSMB9	GCAGACAACCATCATGGCAG	ACAGCACGGAGAAATAGACACGTCTCACACCG	GTTTGGAGACGCATTTCCGATACACCGAAGC	ACAGCACGGAGAAATAGACACGTCTCACACCG GCAGACAACCATCATGGCAG GTTTGGAGACGCATTTCCGATACACCGAAGC
PSMB9	TATGGCTTGGGCATCAGCAG	ACAGCACGGAGAAATAGACACGTCTCACACCG	GTTTGGAGACGCATTTCCGATACACCGAAGC	ACAGCACGGAGAAATAGACACGTCTCACACCG TATGGCTTGGGCATCAGCAG GTTTGGAGACGCATTTCCGATACACCGAAGC
PSMB9	GTTTGCAGCAGCCAGAACGA	ACAGCACGGAGAAATAGACACGTCTCACACCG	GTTTGGAGACGCATTTCCGATACACCGAAGC	ACAGCACGGAGAAATAGACACGTCTCACACCG GTTTGCAGCAGCCAGAACGA GTTTGGAGACGCATTTCCGATACACCGAAGC
PSME1	CCATCCCGAAGCCCAAGCCA	ACAGCACGGAGAAATAGACACGTCTCACACCG	GTTTGGAGACGCATTTCCGATACACCGAAGC	ACAGCACGGAGAAATAGACACGTCTCACACCG CCATCCCGAAGCCCAAGCCA GTTTGGAGACGCATTTCCGATACACCGAAGC
PSME1	GGAGCGGAAGAAGCAACAGG	ACAGCACGGAGAAATAGACACGTCTCACACCG	GTTTGGAGACGCATTTCCGATACACCGAAGC	ACAGCACGGAGAAATAGACACGTCTCACACCG GGAGCGGAAGAAGCAACAGG GTTTGGAGACGCATTTCCGATACACCGAAGC
PSME1	CAGTTCACTGGGCCACAGGG	ACAGCACGGAGAAATAGACACGTCTCACACCG	GTTTGGAGACGCATTTCCGATACACCGAAGC	ACAGCACGGAGAAATAGACACGTCTCACACCG CAGTTCACTGGGCCACAGGG GTTTGGAGACGCATTTCCGATACACCGAAGC
PSME1	GACCAACCTTCACACCAAGC	ACAGCACGGAGAAATAGACACGTCTCACACCG	GTTTGGAGACGCATTTCCGATACACCGAAGC	ACAGCACGGAGAAATAGACACGTCTCACACCG GACCAACCTTCACACCAAGC GTTTGGAGACGCATTTCCGATACACCGAAGC
PSME2	GAATTCAGAGACTTACCTCC	ACAGCACGGAGAAATAGACACGTCTCACACCG	GTTTGGAGACGCATTTCCGATACACCGAAGC	ACAGCACGGAGAAATAGACACGTCTCACACCG GAATTCAGAGACTTACCTCC GTTTGGAGACGCATTTCCGATACACCGAAGC
PSME2	CAGCTGCTCTCACTTGGAAA	ACAGCACGGAGAAATAGACACGTCTCACACCG	GTTTGGAGACGCATTTCCGATACACCGAAGC	ACAGCACGGAGAAATAGACACGTCTCACACCG CAGCTGCTCTCACTTGGAAA GTTTGGAGACGCATTTCCGATACACCGAAGC
PSME2	GGACTGTGCACTCACTACAT	ACAGCACGGAGAAATAGACACGTCTCACACCG	GTTTGGAGACGCATTTCCGATACACCGAAGC	ACAGCACGGAGAAATAGACACGTCTCACACCG GGACTGTGCACTCACTACAT GTTTGGAGACGCATTTCCGATACACCGAAGC
PSME2	TCACTCCACACTCACATAGA	ACAGCACGGAGAAATAGACACGTCTCACACCG	GTTTGGAGACGCATTTCCGATACACCGAAGC	ACAGCACGGAGAAATAGACACGTCTCACACCG TCACTCCACACTCACATAGA GTTTGGAGACGCATTTCCGATACACCGAAGC
PTAFR	TAGTAGTAGACAATCCACAG	ACAGCACGGAGAAATAGACACGTCTCACACCG	GTTTGGAGACGCATTTCCGATACACCGAAGC	ACAGCACGGAGAAATAGACACGTCTCACACCG TAGTAGTAGACAATCCACAG GTTTGGAGACGCATTTCCGATACACCGAAGC
PTAFR	GAAGACATGAACAACAAGGA	ACAGCACGGAGAAATAGACACGTCTCACACCG	GTTTGGAGACGCATTTCCGATACACCGAAGC	ACAGCACGGAGAAATAGACACGTCTCACACCG GAAGACATGAACAACAAGGA GTTTGGAGACGCATTTCCGATACACCGAAGC
PTAFR	GAGGCAGCAGCGCAAAGCGG	ACAGCACGGAGAAATAGACACGTCTCACACCG	GTTTGGAGACGCATTTCCGATACACCGAAGC	ACAGCACGGAGAAATAGACACGTCTCACACCG GAGGCAGCAGCGCAAAGCGG GTTTGGAGACGCATTTCCGATACACCGAAGC
PTAFR	CACGAGTGACACGTGCACCG	ACAGCACGGAGAAATAGACACGTCTCACACCG	GTTTGGAGACGCATTTCCGATACACCGAAGC	ACAGCACGGAGAAATAGACACGTCTCACACCG CACGAGTGACACGTGCACCG GTTTGGAGACGCATTTCCGATACACCGAAGC
PTCRA	CAGCAGCCATGTCCTAGCCA	ACAGCACGGAGAAATAGACACGTCTCACACCG	GTTTGGAGACGCATTTCCGATACACCGAAGC	ACAGCACGGAGAAATAGACACGTCTCACACCG CAGCAGCCATGTCCTAGCCA GTTTGGAGACGCATTTCCGATACACCGAAGC
PTCRA	GGCCTGGTGTGACAGACCAA	ACAGCACGGAGAAATAGACACGTCTCACACCG	GTTTGGAGACGCATTTCCGATACACCGAAGC	ACAGCACGGAGAAATAGACACGTCTCACACCG GGCCTGGTGTGACAGACCAA GTTTGGAGACGCATTTCCGATACACCGAAGC
PTCRA	TGCTTTCCGGAGCCTCTCGG	ACAGCACGGAGAAATAGACACGTCTCACACCG	GTTTGGAGACGCATTTCCGATACACCGAAGC	ACAGCACGGAGAAATAGACACGTCTCACACCG TGCTTTCCGGAGCCTCTCGG GTTTGGAGACGCATTTCCGATACACCGAAGC
PTCRA	GGCCCGCCAGCACATGGAGG	ACAGCACGGAGAAATAGACACGTCTCACACCG	GTTTGGAGACGCATTTCCGATACACCGAAGC	ACAGCACGGAGAAATAGACACGTCTCACACCG GGCCCGCCAGCACATGGAGG GTTTGGAGACGCATTTCCGATACACCGAAGC
PTGER2	TACTGCCAGACAATCCGCAG	ACAGCACGGAGAAATAGACACGTCTCACACCG	GTTTGGAGACGCATTTCCGATACACCGAAGC	ACAGCACGGAGAAATAGACACGTCTCACACCG TACTGCCAGACAATCCGCAG GTTTGGAGACGCATTTCCGATACACCGAAGC
PTGER2	AGGCAAGGAGCATATGGCGA	ACAGCACGGAGAAATAGACACGTCTCACACCG	GTTTGGAGACGCATTTCCGATACACCGAAGC	ACAGCACGGAGAAATAGACACGTCTCACACCG AGGCAAGGAGCATATGGCGA GTTTGGAGACGCATTTCCGATACACCGAAGC
PTGER2	TCAGTGAAGTCCGACAACAG	ACAGCACGGAGAAATAGACACGTCTCACACCG	GTTTGGAGACGCATTTCCGATACACCGAAGC	ACAGCACGGAGAAATAGACACGTCTCACACCG TCAGTGAAGTCCGACAACAG GTTTGGAGACGCATTTCCGATACACCGAAGC
PTGER2	ATCCTCACAACTGTCCACAA	ACAGCACGGAGAAATAGACACGTCTCACACCG	GTTTGGAGACGCATTTCCGATACACCGAAGC	ACAGCACGGAGAAATAGACACGTCTCACACCG ATCCTCACAACTGTCCACAA GTTTGGAGACGCATTTCCGATACACCGAAGC
PTPN6	CGGCCCAGCCGCAAGAACCA	ACAGCACGGAGAAATAGACACGTCTCACACCG	GTTTGGAGACGCATTTCCGATACACCGAAGC	ACAGCACGGAGAAATAGACACGTCTCACACCG CGGCCCAGCCGCAAGAACCA GTTTGGAGACGCATTTCCGATACACCGAAGC
PTPN6	GACTTCTATGACCTGTACGG	ACAGCACGGAGAAATAGACACGTCTCACACCG	GTTTGGAGACGCATTTCCGATACACCGAAGC	ACAGCACGGAGAAATAGACACGTCTCACACCG GACTTCTATGACCTGTACGG GTTTGGAGACGCATTTCCGATACACCGAAGC
PTPN6	GCCCTCCAGATATGTGGCCG	ACAGCACGGAGAAATAGACACGTCTCACACCG	GTTTGGAGACGCATTTCCGATACACCGAAGC	ACAGCACGGAGAAATAGACACGTCTCACACCG GCCCTCCAGATATGTGGCCG GTTTGGAGACGCATTTCCGATACACCGAAGC
PTPN6	CAGGTAGACAAAGGCACCCG	ACAGCACGGAGAAATAGACACGTCTCACACCG	GTTTGGAGACGCATTTCCGATACACCGAAGC	ACAGCACGGAGAAATAGACACGTCTCACACCG CAGGTAGACAAAGGCACCCG GTTTGGAGACGCATTTCCGATACACCGAAGC
RAB33A	GCACAGCCCATCCTGGGCCA	ACAGCACGGAGAAATAGACACGTCTCACACCG	GTTTGGAGACGCATTTCCGATACACCGAAGC	ACAGCACGGAGAAATAGACACGTCTCACACCG GCACAGCCCATCCTGGGCCA GTTTGGAGACGCATTTCCGATACACCGAAGC
RAB33A	CTGACCTTCCGCTTCTGCGG	ACAGCACGGAGAAATAGACACGTCTCACACCG	GTTTGGAGACGCATTTCCGATACACCGAAGC	ACAGCACGGAGAAATAGACACGTCTCACACCG CTGACCTTCCGCTTCTGCGG GTTTGGAGACGCATTTCCGATACACCGAAGC
RAB33A	CTACCGCAACGTGCATGCCG	ACAGCACGGAGAAATAGACACGTCTCACACCG	GTTTGGAGACGCATTTCCGATACACCGAAGC	ACAGCACGGAGAAATAGACACGTCTCACACCG CTACCGCAACGTGCATGCCG GTTTGGAGACGCATTTCCGATACACCGAAGC
RAB33A	GACGTCATAGACAAAGACCA	ACAGCACGGAGAAATAGACACGTCTCACACCG	GTTTGGAGACGCATTTCCGATACACCGAAGC	ACAGCACGGAGAAATAGACACGTCTCACACCG GACGTCATAGACAAAGACCA GTTTGGAGACGCATTTCCGATACACCGAAGC
RAC1	CGAGGAGGATACTCACACGG	ACAGCACGGAGAAATAGACACGTCTCACACCG	GTTTGGAGACGCATTTCCGATACACCGAAGC	ACAGCACGGAGAAATAGACACGTCTCACACCG CGAGGAGGATACTCACACGG GTTTGGAGACGCATTTCCGATACACCGAAGC
RAC1	CAAATGATGCAGGACTCACA	ACAGCACGGAGAAATAGACACGTCTCACACCG	GTTTGGAGACGCATTTCCGATACACCGAAGC	ACAGCACGGAGAAATAGACACGTCTCACACCG CAAATGATGCAGGACTCACA GTTTGGAGACGCATTTCCGATACACCGAAGC
RAC1	CATACCGATCTCTTTCGCCA	ACAGCACGGAGAAATAGACACGTCTCACACCG	GTTTGGAGACGCATTTCCGATACACCGAAGC	ACAGCACGGAGAAATAGACACGTCTCACACCG CATACCGATCTCTTTCGCCA GTTTGGAGACGCATTTCCGATACACCGAAGC
RAC1	GTTTGACGAAGCTATCCGAG	ACAGCACGGAGAAATAGACACGTCTCACACCG	GTTTGGAGACGCATTTCCGATACACCGAAGC	ACAGCACGGAGAAATAGACACGTCTCACACCG GTTTGACGAAGCTATCCGAG GTTTGGAGACGCATTTCCGATACACCGAAGC
RAC2	TCTCTTGTCTTTCAGAGCCG	ACAGCACGGAGAAATAGACACGTCTCACACCG	GTTTGGAGACGCATTTCCGATACACCGAAGC	ACAGCACGGAGAAATAGACACGTCTCACACCG TCTCTTGTCTTTCAGAGCCG GTTTGGAGACGCATTTCCGATACACCGAAGC
RAC2	CTTACTGTCCACCATCACAT	ACAGCACGGAGAAATAGACACGTCTCACACCG	GTTTGGAGACGCATTTCCGATACACCGAAGC	ACAGCACGGAGAAATAGACACGTCTCACACCG CTTACTGTCCACCATCACAT GTTTGGAGACGCATTTCCGATACACCGAAGC
RAC2	ACTCGTGGCTCACCTTGGCA	ACAGCACGGAGAAATAGACACGTCTCACACCG	GTTTGGAGACGCATTTCCGATACACCGAAGC	ACAGCACGGAGAAATAGACACGTCTCACACCG ACTCGTGGCTCACCTTGGCA GTTTGGAGACGCATTTCCGATACACCGAAGC
RAC2	TGGTGTCCTTGTCATCGCGA	ACAGCACGGAGAAATAGACACGTCTCACACCG	GTTTGGAGACGCATTTCCGATACACCGAAGC	ACAGCACGGAGAAATAGACACGTCTCACACCG TGGTGTCCTTGTCATCGCGA GTTTGGAGACGCATTTCCGATACACCGAAGC
RAP1GAP	TCACCACACACTCTGTCGAA	ACAGCACGGAGAAATAGACACGTCTCACACCG	GTTTGGAGACGCATTTCCGATACACCGAAGC	ACAGCACGGAGAAATAGACACGTCTCACACCG TCACCACACACTCTGTCGAA GTTTGGAGACGCATTTCCGATACACCGAAGC
RAP1GAP	TAGGGTAGGGTGAAGCAGGG	ACAGCACGGAGAAATAGACACGTCTCACACCG	GTTTGGAGACGCATTTCCGATACACCGAAGC	ACAGCACGGAGAAATAGACACGTCTCACACCG TAGGGTAGGGTGAAGCAGGG GTTTGGAGACGCATTTCCGATACACCGAAGC
RAP1GAP	ACCTCATGGACACTTGGGTA	ACAGCACGGAGAAATAGACACGTCTCACACCG	GTTTGGAGACGCATTTCCGATACACCGAAGC	ACAGCACGGAGAAATAGACACGTCTCACACCG ACCTCATGGACACTTGGGTA GTTTGGAGACGCATTTCCGATACACCGAAGC
RAP1GAP	CTCCAGCTTGACCTTGGTGG	ACAGCACGGAGAAATAGACACGTCTCACACCG	GTTTGGAGACGCATTTCCGATACACCGAAGC	ACAGCACGGAGAAATAGACACGTCTCACACCG CTCCAGCTTGACCTTGGTGG GTTTGGAGACGCATTTCCGATACACCGAAGC
RASGRP4	CTCCCCGGAGCCTGACAATC	ACAGCACGGAGAAATAGACACGTCTCACACCG	GTTTGGAGACGCATTTCCGATACACCGAAGC	ACAGCACGGAGAAATAGACACGTCTCACACCG CTCCCCGGAGCCTGACAATC GTTTGGAGACGCATTTCCGATACACCGAAGC
RASGRP4	GGTCATGGCGTCCATGAATC	ACAGCACGGAGAAATAGACACGTCTCACACCG	GTTTGGAGACGCATTTCCGATACACCGAAGC	ACAGCACGGAGAAATAGACACGTCTCACACCG GGTCATGGCGTCCATGAATC GTTTGGAGACGCATTTCCGATACACCGAAGC
RASGRP4	ACAGCTACAGATCTGTTACT	ACAGCACGGAGAAATAGACACGTCTCACACCG	GTTTGGAGACGCATTTCCGATACACCGAAGC	ACAGCACGGAGAAATAGACACGTCTCACACCG ACAGCTACAGATCTGTTACT GTTTGGAGACGCATTTCCGATACACCGAAGC
RASGRP4	CTGGAGCGTCCACCGAGTTT	ACAGCACGGAGAAATAGACACGTCTCACACCG	GTTTGGAGACGCATTTCCGATACACCGAAGC	ACAGCACGGAGAAATAGACACGTCTCACACCG CTGGAGCGTCCACCGAGTTT GTTTGGAGACGCATTTCCGATACACCGAAGC
RASSF4	GCTGACAGGAACATGAGAGC	ACAGCACGGAGAAATAGACACGTCTCACACCG	GTTTGGAGACGCATTTCCGATACACCGAAGC	ACAGCACGGAGAAATAGACACGTCTCACACCG GCTGACAGGAACATGAGAGC GTTTGGAGACGCATTTCCGATACACCGAAGC
RASSF4	ACCTACAACTGCTACCATGA	ACAGCACGGAGAAATAGACACGTCTCACACCG	GTTTGGAGACGCATTTCCGATACACCGAAGC	ACAGCACGGAGAAATAGACACGTCTCACACCG ACCTACAACTGCTACCATGA GTTTGGAGACGCATTTCCGATACACCGAAGC
RASSF4	GGACTCCTCAACATTGCCTG	ACAGCACGGAGAAATAGACACGTCTCACACCG	GTTTGGAGACGCATTTCCGATACACCGAAGC	ACAGCACGGAGAAATAGACACGTCTCACACCG GGACTCCTCAACATTGCCTG GTTTGGAGACGCATTTCCGATACACCGAAGC
RASSF4	TTGAGTGCCAGGCTCTTCAG	ACAGCACGGAGAAATAGACACGTCTCACACCG	GTTTGGAGACGCATTTCCGATACACCGAAGC	ACAGCACGGAGAAATAGACACGTCTCACACCG TTGAGTGCCAGGCTCTTCAG GTTTGGAGACGCATTTCCGATACACCGAAGC
RCOR2	GCCAAGACGGCACCCAACGG	ACAGCACGGAGAAATAGACACGTCTCACACCG	GTTTGGAGACGCATTTCCGATACACCGAAGC	ACAGCACGGAGAAATAGACACGTCTCACACCG GCCAAGACGGCACCCAACGG GTTTGGAGACGCATTTCCGATACACCGAAGC
RCOR2	GTTTGGCATCTGATACACAG	ACAGCACGGAGAAATAGACACGTCTCACACCG	GTTTGGAGACGCATTTCCGATACACCGAAGC	ACAGCACGGAGAAATAGACACGTCTCACACCG GTTTGGCATCTGATACACAG GTTTGGAGACGCATTTCCGATACACCGAAGC
RCOR2	GCATGGCTATAACATTGAGC	ACAGCACGGAGAAATAGACACGTCTCACACCG	GTTTGGAGACGCATTTCCGATACACCGAAGC	ACAGCACGGAGAAATAGACACGTCTCACACCG GCATGGCTATAACATTGAGC GTTTGGAGACGCATTTCCGATACACCGAAGC
RCOR2	TCCGCTGGAAGCACTTGCCA	ACAGCACGGAGAAATAGACACGTCTCACACCG	GTTTGGAGACGCATTTCCGATACACCGAAGC	ACAGCACGGAGAAATAGACACGTCTCACACCG TCCGCTGGAAGCACTTGCCA GTTTGGAGACGCATTTCCGATACACCGAAGC
RGS18	GAAAGAAGAAACAAGCATCG	ACAGCACGGAGAAATAGACACGTCTCACACCG	GTTTGGAGACGCATTTCCGATACACCGAAGC	ACAGCACGGAGAAATAGACACGTCTCACACCG GAAAGAAGAAACAAGCATCG GTTTGGAGACGCATTTCCGATACACCGAAGC
RGS18	TCTTGGCCAAAGAAACAAGG	ACAGCACGGAGAAATAGACACGTCTCACACCG	GTTTGGAGACGCATTTCCGATACACCGAAGC	ACAGCACGGAGAAATAGACACGTCTCACACCG TCTTGGCCAAAGAAACAAGG GTTTGGAGACGCATTTCCGATACACCGAAGC
RGS18	CTACAGAGGCCTGACTTCCA	ACAGCACGGAGAAATAGACACGTCTCACACCG	GTTTGGAGACGCATTTCCGATACACCGAAGC	ACAGCACGGAGAAATAGACACGTCTCACACCG CTACAGAGGCCTGACTTCCA GTTTGGAGACGCATTTCCGATACACCGAAGC
RGS18	CTCCTGAAGAAGCAGTGAAA	ACAGCACGGAGAAATAGACACGTCTCACACCG	GTTTGGAGACGCATTTCCGATACACCGAAGC	ACAGCACGGAGAAATAGACACGTCTCACACCG CTCCTGAAGAAGCAGTGAAA GTTTGGAGACGCATTTCCGATACACCGAAGC
RGS19	TCATGGCTGGACATCGAGGG	ACAGCACGGAGAAATAGACACGTCTCACACCG	GTTTGGAGACGCATTTCCGATACACCGAAGC	ACAGCACGGAGAAATAGACACGTCTCACACCG TCATGGCTGGACATCGAGGG GTTTGGAGACGCATTTCCGATACACCGAAGC
RGS19	CTCACCAGACTTCACAGCTG	ACAGCACGGAGAAATAGACACGTCTCACACCG	GTTTGGAGACGCATTTCCGATACACCGAAGC	ACAGCACGGAGAAATAGACACGTCTCACACCG CTCACCAGACTTCACAGCTG GTTTGGAGACGCATTTCCGATACACCGAAGC
RGS19	GCTATGCATCAACTTGTCAA	ACAGCACGGAGAAATAGACACGTCTCACACCG	GTTTGGAGACGCATTTCCGATACACCGAAGC	ACAGCACGGAGAAATAGACACGTCTCACACCG GCTATGCATCAACTTGTCAA GTTTGGAGACGCATTTCCGATACACCGAAGC
RGS19	ACCGCTCTCTATTACTCCAG	ACAGCACGGAGAAATAGACACGTCTCACACCG	GTTTGGAGACGCATTTCCGATACACCGAAGC	ACAGCACGGAGAAATAGACACGTCTCACACCG ACCGCTCTCTATTACTCCAG GTTTGGAGACGCATTTCCGATACACCGAAGC
RHOA	ACCGTGGGCACATAGACCTC	ACAGCACGGAGAAATAGACACGTCTCACACCG	GTTTGGAGACGCATTTCCGATACACCGAAGC	ACAGCACGGAGAAATAGACACGTCTCACACCG ACCGTGGGCACATAGACCTC GTTTGGAGACGCATTTCCGATACACCGAAGC
RHOA	GATAAGAGAGAGGCCGCAGG	ACAGCACGGAGAAATAGACACGTCTCACACCG	GTTTGGAGACGCATTTCCGATACACCGAAGC	ACAGCACGGAGAAATAGACACGTCTCACACCG GATAAGAGAGAGGCCGCAGG GTTTGGAGACGCATTTCCGATACACCGAAGC
RHOA	TCGTGTGCTCGTCATTCCGA	ACAGCACGGAGAAATAGACACGTCTCACACCG	GTTTGGAGACGCATTTCCGATACACCGAAGC	ACAGCACGGAGAAATAGACACGTCTCACACCG TCGTGTGCTCGTCATTCCGA GTTTGGAGACGCATTTCCGATACACCGAAGC
RHOA	GGAATGACGAGCACACGAGA	ACAGCACGGAGAAATAGACACGTCTCACACCG	GTTTGGAGACGCATTTCCGATACACCGAAGC	ACAGCACGGAGAAATAGACACGTCTCACACCG GGAATGACGAGCACACGAGA GTTTGGAGACGCATTTCCGATACACCGAAGC
RHOG	CGTCAAGGAGGTGTTTGCGG	ACAGCACGGAGAAATAGACACGTCTCACACCG	GTTTGGAGACGCATTTCCGATACACCGAAGC	ACAGCACGGAGAAATAGACACGTCTCACACCG CGTCAAGGAGGTGTTTGCGG GTTTGGAGACGCATTTCCGATACACCGAAGC
RHOG	GCAACAAGACGGCGTCAAGG	ACAGCACGGAGAAATAGACACGTCTCACACCG	GTTTGGAGACGCATTTCCGATACACCGAAGC	ACAGCACGGAGAAATAGACACGTCTCACACCG GCAACAAGACGGCGTCAAGG GTTTGGAGACGCATTTCCGATACACCGAAGC
RHOG	GAGGGTAGGAAAGGGTGCGG	ACAGCACGGAGAAATAGACACGTCTCACACCG	GTTTGGAGACGCATTTCCGATACACCGAAGC	ACAGCACGGAGAAATAGACACGTCTCACACCG GAGGGTAGGAAAGGGTGCGG GTTTGGAGACGCATTTCCGATACACCGAAGC
RHOG	GCACCGTGAACCTAAACCTG	ACAGCACGGAGAAATAGACACGTCTCACACCG	GTTTGGAGACGCATTTCCGATACACCGAAGC	ACAGCACGGAGAAATAGACACGTCTCACACCG GCACCGTGAACCTAAACCTG GTTTGGAGACGCATTTCCGATACACCGAAGC
RLN1	GATGAGAAGGCGCTCACCAG	ACAGCACGGAGAAATAGACACGTCTCACACCG	GTTTGGAGACGCATTTCCGATACACCGAAGC	ACAGCACGGAGAAATAGACACGTCTCACACCG GATGAGAAGGCGCTCACCAG GTTTGGAGACGCATTTCCGATACACCGAAGC
RLN1	GCTCAAAGCCAATCTTCCCA	ACAGCACGGAGAAATAGACACGTCTCACACCG	GTTTGGAGACGCATTTCCGATACACCGAAGC	ACAGCACGGAGAAATAGACACGTCTCACACCG GCTCAAAGCCAATCTTCCCA GTTTGGAGACGCATTTCCGATACACCGAAGC
RLN1	ATCTTCTGCTACAACCGACG	ACAGCACGGAGAAATAGACACGTCTCACACCG	GTTTGGAGACGCATTTCCGATACACCGAAGC	ACAGCACGGAGAAATAGACACGTCTCACACCG ATCTTCTGCTACAACCGACG GTTTGGAGACGCATTTCCGATACACCGAAGC
RLN1	GATTGCAAGTATTTAAGCCC	ACAGCACGGAGAAATAGACACGTCTCACACCG	GTTTGGAGACGCATTTCCGATACACCGAAGC	ACAGCACGGAGAAATAGACACGTCTCACACCG GATTGCAAGTATTTAAGCCC GTTTGGAGACGCATTTCCGATACACCGAAGC
RLTPR	GCCAGAACTCACAACTCGAG	ACAGCACGGAGAAATAGACACGTCTCACACCG	GTTTGGAGACGCATTTCCGATACACCGAAGC	ACAGCACGGAGAAATAGACACGTCTCACACCG GCCAGAACTCACAACTCGAG GTTTGGAGACGCATTTCCGATACACCGAAGC
RLTPR	GATTTCAGACCACTCAGAGC	ACAGCACGGAGAAATAGACACGTCTCACACCG	GTTTGGAGACGCATTTCCGATACACCGAAGC	ACAGCACGGAGAAATAGACACGTCTCACACCG GATTTCAGACCACTCAGAGC GTTTGGAGACGCATTTCCGATACACCGAAGC
RLTPR	GGTGCACGGCAACCTCACCC	ACAGCACGGAGAAATAGACACGTCTCACACCG	GTTTGGAGACGCATTTCCGATACACCGAAGC	ACAGCACGGAGAAATAGACACGTCTCACACCG GGTGCACGGCAACCTCACCC GTTTGGAGACGCATTTCCGATACACCGAAGC
RLTPR	AGATCTCGCCCACCTGACCC	ACAGCACGGAGAAATAGACACGTCTCACACCG	GTTTGGAGACGCATTTCCGATACACCGAAGC	ACAGCACGGAGAAATAGACACGTCTCACACCG AGATCTCGCCCACCTGACCC GTTTGGAGACGCATTTCCGATACACCGAAGC
RNASE2	TAGTACTCCAATGATCTTCT	ACAGCACGGAGAAATAGACACGTCTCACACCG	GTTTGGAGACGCATTTCCGATACACCGAAGC	ACAGCACGGAGAAATAGACACGTCTCACACCG TAGTACTCCAATGATCTTCT GTTTGGAGACGCATTTCCGATACACCGAAGC
RNASE2	AGTCGAGACTCAAGCAGCTT	ACAGCACGGAGAAATAGACACGTCTCACACCG	GTTTGGAGACGCATTTCCGATACACCGAAGC	ACAGCACGGAGAAATAGACACGTCTCACACCG AGTCGAGACTCAAGCAGCTT GTTTGGAGACGCATTTCCGATACACCGAAGC
RNASE2	ATACCAACCAAGAAGATCAT	ACAGCACGGAGAAATAGACACGTCTCACACCG	GTTTGGAGACGCATTTCCGATACACCGAAGC	ACAGCACGGAGAAATAGACACGTCTCACACCG ATACCAACCAAGAAGATCAT GTTTGGAGACGCATTTCCGATACACCGAAGC
RNASE2	GGTGCTATTATAGATATACT	ACAGCACGGAGAAATAGACACGTCTCACACCG	GTTTGGAGACGCATTTCCGATACACCGAAGC	ACAGCACGGAGAAATAGACACGTCTCACACCG GGTGCTATTATAGATATACT GTTTGGAGACGCATTTCCGATACACCGAAGC
RNASE6	AGCTCAAGCAGCAATAGGAG	ACAGCACGGAGAAATAGACACGTCTCACACCG	GTTTGGAGACGCATTTCCGATACACCGAAGC	ACAGCACGGAGAAATAGACACGTCTCACACCG AGCTCAAGCAGCAATAGGAG GTTTGGAGACGCATTTCCGATACACCGAAGC
RNASE6	AATTTCAAACCAGTGTGCCC	ACAGCACGGAGAAATAGACACGTCTCACACCG	GTTTGGAGACGCATTTCCGATACACCGAAGC	ACAGCACGGAGAAATAGACACGTCTCACACCG AATTTCAAACCAGTGTGCCC GTTTGGAGACGCATTTCCGATACACCGAAGC
RNASE6	ACTGACTGCTCACACACTGG	ACAGCACGGAGAAATAGACACGTCTCACACCG	GTTTGGAGACGCATTTCCGATACACCGAAGC	ACAGCACGGAGAAATAGACACGTCTCACACCG ACTGACTGCTCACACACTGG GTTTGGAGACGCATTTCCGATACACCGAAGC
RNASE6	GGCCTGTGAACACCCAAAGA	ACAGCACGGAGAAATAGACACGTCTCACACCG	GTTTGGAGACGCATTTCCGATACACCGAAGC	ACAGCACGGAGAAATAGACACGTCTCACACCG GGCCTGTGAACACCCAAAGA GTTTGGAGACGCATTTCCGATACACCGAAGC
RNF208	CATCCACTGGTGCCACCCGG	ACAGCACGGAGAAATAGACACGTCTCACACCG	GTTTGGAGACGCATTTCCGATACACCGAAGC	ACAGCACGGAGAAATAGACACGTCTCACACCG CATCCACTGGTGCCACCCGG GTTTGGAGACGCATTTCCGATACACCGAAGC
RNF208	CATACAACGTCACTCAACGG	ACAGCACGGAGAAATAGACACGTCTCACACCG	GTTTGGAGACGCATTTCCGATACACCGAAGC	ACAGCACGGAGAAATAGACACGTCTCACACCG CATACAACGTCACTCAACGG GTTTGGAGACGCATTTCCGATACACCGAAGC
RNF208	GTGCAGGCAAGACAGCACAC	ACAGCACGGAGAAATAGACACGTCTCACACCG	GTTTGGAGACGCATTTCCGATACACCGAAGC	ACAGCACGGAGAAATAGACACGTCTCACACCG GTGCAGGCAAGACAGCACAC GTTTGGAGACGCATTTCCGATACACCGAAGC
RNF208	TGAAGAGCACAGTCTCACGG	ACAGCACGGAGAAATAGACACGTCTCACACCG	GTTTGGAGACGCATTTCCGATACACCGAAGC	ACAGCACGGAGAAATAGACACGTCTCACACCG TGAAGAGCACAGTCTCACGG GTTTGGAGACGCATTTCCGATACACCGAAGC
RPL14	GGTGTTCAGGCGTTACGTGG	ACAGCACGGAGAAATAGACACGTCTCACACCG	GTTTGGAGACGCATTTCCGATACACCGAAGC	ACAGCACGGAGAAATAGACACGTCTCACACCG GGTGTTCAGGCGTTACGTGG GTTTGGAGACGCATTTCCGATACACCGAAGC
RPL14	AGTGGATGGACCCTGTACTC	ACAGCACGGAGAAATAGACACGTCTCACACCG	GTTTGGAGACGCATTTCCGATACACCGAAGC	ACAGCACGGAGAAATAGACACGTCTCACACCG AGTGGATGGACCCTGTACTC GTTTGGAGACGCATTTCCGATACACCGAAGC
RPL14	AGGCGGATATCAATACGAAA	ACAGCACGGAGAAATAGACACGTCTCACACCG	GTTTGGAGACGCATTTCCGATACACCGAAGC	ACAGCACGGAGAAATAGACACGTCTCACACCG AGGCGGATATCAATACGAAA GTTTGGAGACGCATTTCCGATACACCGAAGC
RPL14	GGCCAAAGCTGCCATTGCGG	ACAGCACGGAGAAATAGACACGTCTCACACCG	GTTTGGAGACGCATTTCCGATACACCGAAGC	ACAGCACGGAGAAATAGACACGTCTCACACCG GGCCAAAGCTGCCATTGCGG GTTTGGAGACGCATTTCCGATACACCGAAGC
RPSA	AACCTGGCCAGTGTTCCTGG	ACAGCACGGAGAAATAGACACGTCTCACACCG	GTTTGGAGACGCATTTCCGATACACCGAAGC	ACAGCACGGAGAAATAGACACGTCTCACACCG AACCTGGCCAGTGTTCCTGG GTTTGGAGACGCATTTCCGATACACCGAAGC
RPSA	CTTACAGGGAGCTCACTCAG	ACAGCACGGAGAAATAGACACGTCTCACACCG	GTTTGGAGACGCATTTCCGATACACCGAAGC	ACAGCACGGAGAAATAGACACGTCTCACACCG CTTACAGGGAGCTCACTCAG GTTTGGAGACGCATTTCCGATACACCGAAGC
RPSA	TTACAGGGAGCTCACTCAGT	ACAGCACGGAGAAATAGACACGTCTCACACCG	GTTTGGAGACGCATTTCCGATACACCGAAGC	ACAGCACGGAGAAATAGACACGTCTCACACCG TTACAGGGAGCTCACTCAGT GTTTGGAGACGCATTTCCGATACACCGAAGC
RPSA	GGCCTTGATACGCACCCGTG	ACAGCACGGAGAAATAGACACGTCTCACACCG	GTTTGGAGACGCATTTCCGATACACCGAAGC	ACAGCACGGAGAAATAGACACGTCTCACACCG GGCCTTGATACGCACCCGTG GTTTGGAGACGCATTTCCGATACACCGAAGC
RTP4	ATTTCAAGAACTGATGCAGG	ACAGCACGGAGAAATAGACACGTCTCACACCG	GTTTGGAGACGCATTTCCGATACACCGAAGC	ACAGCACGGAGAAATAGACACGTCTCACACCG ATTTCAAGAACTGATGCAGG GTTTGGAGACGCATTTCCGATACACCGAAGC
RTP4	GATGCAGGAGGAGAAGCCCG	ACAGCACGGAGAAATAGACACGTCTCACACCG	GTTTGGAGACGCATTTCCGATACACCGAAGC	ACAGCACGGAGAAATAGACACGTCTCACACCG GATGCAGGAGGAGAAGCCCG GTTTGGAGACGCATTTCCGATACACCGAAGC
RTP4	CAGAAGTTGGACCTCTGCTC	ACAGCACGGAGAAATAGACACGTCTCACACCG	GTTTGGAGACGCATTTCCGATACACCGAAGC	ACAGCACGGAGAAATAGACACGTCTCACACCG CAGAAGTTGGACCTCTGCTC GTTTGGAGACGCATTTCCGATACACCGAAGC
RTP4	CAAGATCATCACCTGAGCAG	ACAGCACGGAGAAATAGACACGTCTCACACCG	GTTTGGAGACGCATTTCCGATACACCGAAGC	ACAGCACGGAGAAATAGACACGTCTCACACCG CAAGATCATCACCTGAGCAG GTTTGGAGACGCATTTCCGATACACCGAAGC
RUFY4	GAGTCTGTGTAGCTCAGCGC	ACAGCACGGAGAAATAGACACGTCTCACACCG	GTTTGGAGACGCATTTCCGATACACCGAAGC	ACAGCACGGAGAAATAGACACGTCTCACACCG GAGTCTGTGTAGCTCAGCGC GTTTGGAGACGCATTTCCGATACACCGAAGC
RUFY4	AGTTTGATCAGAAAGAGCAG	ACAGCACGGAGAAATAGACACGTCTCACACCG	GTTTGGAGACGCATTTCCGATACACCGAAGC	ACAGCACGGAGAAATAGACACGTCTCACACCG AGTTTGATCAGAAAGAGCAG GTTTGGAGACGCATTTCCGATACACCGAAGC
RUFY4	ATCCGACTCTGCCTTGCCCG	ACAGCACGGAGAAATAGACACGTCTCACACCG	GTTTGGAGACGCATTTCCGATACACCGAAGC	ACAGCACGGAGAAATAGACACGTCTCACACCG ATCCGACTCTGCCTTGCCCG GTTTGGAGACGCATTTCCGATACACCGAAGC
RUFY4	TGGAGCTCAGCGCACAACAG	ACAGCACGGAGAAATAGACACGTCTCACACCG	GTTTGGAGACGCATTTCCGATACACCGAAGC	ACAGCACGGAGAAATAGACACGTCTCACACCG TGGAGCTCAGCGCACAACAG GTTTGGAGACGCATTTCCGATACACCGAAGC
SACS	CGCTGAGACCAGCTTTCCGG	ACAGCACGGAGAAATAGACACGTCTCACACCG	GTTTGGAGACGCATTTCCGATACACCGAAGC	ACAGCACGGAGAAATAGACACGTCTCACACCG CGCTGAGACCAGCTTTCCGG GTTTGGAGACGCATTTCCGATACACCGAAGC
SACS	TTCAGGAAATAGCAAGAAGC	ACAGCACGGAGAAATAGACACGTCTCACACCG	GTTTGGAGACGCATTTCCGATACACCGAAGC	ACAGCACGGAGAAATAGACACGTCTCACACCG TTCAGGAAATAGCAAGAAGC GTTTGGAGACGCATTTCCGATACACCGAAGC
SACS	ATCTTGATCAGAGACAGACG	ACAGCACGGAGAAATAGACACGTCTCACACCG	GTTTGGAGACGCATTTCCGATACACCGAAGC	ACAGCACGGAGAAATAGACACGTCTCACACCG ATCTTGATCAGAGACAGACG GTTTGGAGACGCATTTCCGATACACCGAAGC
SACS	AAAGAAGCTGCGCAGACCCG	ACAGCACGGAGAAATAGACACGTCTCACACCG	GTTTGGAGACGCATTTCCGATACACCGAAGC	ACAGCACGGAGAAATAGACACGTCTCACACCG AAAGAAGCTGCGCAGACCCG GTTTGGAGACGCATTTCCGATACACCGAAGC
SAMD3	AGAATCCAGCAATGGAAACG	ACAGCACGGAGAAATAGACACGTCTCACACCG	GTTTGGAGACGCATTTCCGATACACCGAAGC	ACAGCACGGAGAAATAGACACGTCTCACACCG AGAATCCAGCAATGGAAACG GTTTGGAGACGCATTTCCGATACACCGAAGC
SAMD3	CAAGAGCTGAAGCCTACGGG	ACAGCACGGAGAAATAGACACGTCTCACACCG	GTTTGGAGACGCATTTCCGATACACCGAAGC	ACAGCACGGAGAAATAGACACGTCTCACACCG CAAGAGCTGAAGCCTACGGG GTTTGGAGACGCATTTCCGATACACCGAAGC
SAMD3	CCCTAGTCCCACCAGCCACG	ACAGCACGGAGAAATAGACACGTCTCACACCG	GTTTGGAGACGCATTTCCGATACACCGAAGC	ACAGCACGGAGAAATAGACACGTCTCACACCG CCCTAGTCCCACCAGCCACG GTTTGGAGACGCATTTCCGATACACCGAAGC
SAMD3	CAAGGCATAAAGCATTACAG	ACAGCACGGAGAAATAGACACGTCTCACACCG	GTTTGGAGACGCATTTCCGATACACCGAAGC	ACAGCACGGAGAAATAGACACGTCTCACACCG CAAGGCATAAAGCATTACAG GTTTGGAGACGCATTTCCGATACACCGAAGC
SAMD9L	GTTCTTCGAAATCATCCACA	ACAGCACGGAGAAATAGACACGTCTCACACCG	GTTTGGAGACGCATTTCCGATACACCGAAGC	ACAGCACGGAGAAATAGACACGTCTCACACCG GTTCTTCGAAATCATCCACA GTTTGGAGACGCATTTCCGATACACCGAAGC
SAMD9L	CTACAAGGCTACCAGCCACG	ACAGCACGGAGAAATAGACACGTCTCACACCG	GTTTGGAGACGCATTTCCGATACACCGAAGC	ACAGCACGGAGAAATAGACACGTCTCACACCG CTACAAGGCTACCAGCCACG GTTTGGAGACGCATTTCCGATACACCGAAGC
SAMD9L	ATCAACCTGTACCATCACCC	ACAGCACGGAGAAATAGACACGTCTCACACCG	GTTTGGAGACGCATTTCCGATACACCGAAGC	ACAGCACGGAGAAATAGACACGTCTCACACCG ATCAACCTGTACCATCACCC GTTTGGAGACGCATTTCCGATACACCGAAGC
SAMD9L	TTTCTCCAGAATAACAGAGG	ACAGCACGGAGAAATAGACACGTCTCACACCG	GTTTGGAGACGCATTTCCGATACACCGAAGC	ACAGCACGGAGAAATAGACACGTCTCACACCG TTTCTCCAGAATAACAGAGG GTTTGGAGACGCATTTCCGATACACCGAAGC
SAMHD1	TCCTTGGGCTGCCATCGCAG	ACAGCACGGAGAAATAGACACGTCTCACACCG	GTTTGGAGACGCATTTCCGATACACCGAAGC	ACAGCACGGAGAAATAGACACGTCTCACACCG TCCTTGGGCTGCCATCGCAG GTTTGGAGACGCATTTCCGATACACCGAAGC
SAMHD1	CGCTATATCAAGCAGCTGGG	ACAGCACGGAGAAATAGACACGTCTCACACCG	GTTTGGAGACGCATTTCCGATACACCGAAGC	ACAGCACGGAGAAATAGACACGTCTCACACCG CGCTATATCAAGCAGCTGGG GTTTGGAGACGCATTTCCGATACACCGAAGC
SAMHD1	TGATGGAAGGTTTATCCCAC	ACAGCACGGAGAAATAGACACGTCTCACACCG	GTTTGGAGACGCATTTCCGATACACCGAAGC	ACAGCACGGAGAAATAGACACGTCTCACACCG TGATGGAAGGTTTATCCCAC GTTTGGAGACGCATTTCCGATACACCGAAGC
SAMHD1	CAGATGCTCAAACATCTCAA	ACAGCACGGAGAAATAGACACGTCTCACACCG	GTTTGGAGACGCATTTCCGATACACCGAAGC	ACAGCACGGAGAAATAGACACGTCTCACACCG CAGATGCTCAAACATCTCAA GTTTGGAGACGCATTTCCGATACACCGAAGC
SCAF8	CCTCTGCGCAGACAACATGG	ACAGCACGGAGAAATAGACACGTCTCACACCG	GTTTGGAGACGCATTTCCGATACACCGAAGC	ACAGCACGGAGAAATAGACACGTCTCACACCG CCTCTGCGCAGACAACATGG GTTTGGAGACGCATTTCCGATACACCGAAGC
SCAF8	TTCTTGACCAAACTGATGCC	ACAGCACGGAGAAATAGACACGTCTCACACCG	GTTTGGAGACGCATTTCCGATACACCGAAGC	ACAGCACGGAGAAATAGACACGTCTCACACCG TTCTTGACCAAACTGATGCC GTTTGGAGACGCATTTCCGATACACCGAAGC
SCAF8	GCCTGCAGGATAGAAGGCTG	ACAGCACGGAGAAATAGACACGTCTCACACCG	GTTTGGAGACGCATTTCCGATACACCGAAGC	ACAGCACGGAGAAATAGACACGTCTCACACCG GCCTGCAGGATAGAAGGCTG GTTTGGAGACGCATTTCCGATACACCGAAGC
SCAF8	AACTCCTCAAGATAGCCAGG	ACAGCACGGAGAAATAGACACGTCTCACACCG	GTTTGGAGACGCATTTCCGATACACCGAAGC	ACAGCACGGAGAAATAGACACGTCTCACACCG AACTCCTCAAGATAGCCAGG GTTTGGAGACGCATTTCCGATACACCGAAGC
SCML4	AGGCAGCAGAAGCAGAATAG	ACAGCACGGAGAAATAGACACGTCTCACACCG	GTTTGGAGACGCATTTCCGATACACCGAAGC	ACAGCACGGAGAAATAGACACGTCTCACACCG AGGCAGCAGAAGCAGAATAG GTTTGGAGACGCATTTCCGATACACCGAAGC
SCML4	CCGTGGAGGTGACAGGGCCA	ACAGCACGGAGAAATAGACACGTCTCACACCG	GTTTGGAGACGCATTTCCGATACACCGAAGC	ACAGCACGGAGAAATAGACACGTCTCACACCG CCGTGGAGGTGACAGGGCCA GTTTGGAGACGCATTTCCGATACACCGAAGC
SCML4	ACGAGGGAGAAGACCAGCCG	ACAGCACGGAGAAATAGACACGTCTCACACCG	GTTTGGAGACGCATTTCCGATACACCGAAGC	ACAGCACGGAGAAATAGACACGTCTCACACCG ACGAGGGAGAAGACCAGCCG GTTTGGAGACGCATTTCCGATACACCGAAGC
SCML4	CGGCGCCTCTGACAAGGCGC	ACAGCACGGAGAAATAGACACGTCTCACACCG	GTTTGGAGACGCATTTCCGATACACCGAAGC	ACAGCACGGAGAAATAGACACGTCTCACACCG CGGCGCCTCTGACAAGGCGC GTTTGGAGACGCATTTCCGATACACCGAAGC
SCNN1A	CTGCCAGTACATCATGCCGA	ACAGCACGGAGAAATAGACACGTCTCACACCG	GTTTGGAGACGCATTTCCGATACACCGAAGC	ACAGCACGGAGAAATAGACACGTCTCACACCG CTGCCAGTACATCATGCCGA GTTTGGAGACGCATTTCCGATACACCGAAGC
SCNN1A	TGGGCGGAGGTGGTGTGCGC	ACAGCACGGAGAAATAGACACGTCTCACACCG	GTTTGGAGACGCATTTCCGATACACCGAAGC	ACAGCACGGAGAAATAGACACGTCTCACACCG TGGGCGGAGGTGGTGTGCGC GTTTGGAGACGCATTTCCGATACACCGAAGC
SCNN1A	CTACTCACGCCTGATTGCAG	ACAGCACGGAGAAATAGACACGTCTCACACCG	GTTTGGAGACGCATTTCCGATACACCGAAGC	ACAGCACGGAGAAATAGACACGTCTCACACCG CTACTCACGCCTGATTGCAG GTTTGGAGACGCATTTCCGATACACCGAAGC
SCNN1A	TCCATGCCTGGAGTCAACAA	ACAGCACGGAGAAATAGACACGTCTCACACCG	GTTTGGAGACGCATTTCCGATACACCGAAGC	ACAGCACGGAGAAATAGACACGTCTCACACCG TCCATGCCTGGAGTCAACAA GTTTGGAGACGCATTTCCGATACACCGAAGC
SECTM1	CAGGATGCTGAACAGCCAGA	ACAGCACGGAGAAATAGACACGTCTCACACCG	GTTTGGAGACGCATTTCCGATACACCGAAGC	ACAGCACGGAGAAATAGACACGTCTCACACCG CAGGATGCTGAACAGCCAGA GTTTGGAGACGCATTTCCGATACACCGAAGC
SECTM1	GATAGCAGGCACTGAAGGGC	ACAGCACGGAGAAATAGACACGTCTCACACCG	GTTTGGAGACGCATTTCCGATACACCGAAGC	ACAGCACGGAGAAATAGACACGTCTCACACCG GATAGCAGGCACTGAAGGGC GTTTGGAGACGCATTTCCGATACACCGAAGC
SECTM1	GGACAACCCTATCTGCACGG	ACAGCACGGAGAAATAGACACGTCTCACACCG	GTTTGGAGACGCATTTCCGATACACCGAAGC	ACAGCACGGAGAAATAGACACGTCTCACACCG GGACAACCCTATCTGCACGG GTTTGGAGACGCATTTCCGATACACCGAAGC
SECTM1	TGACAGTGATGACTCCCACA	ACAGCACGGAGAAATAGACACGTCTCACACCG	GTTTGGAGACGCATTTCCGATACACCGAAGC	ACAGCACGGAGAAATAGACACGTCTCACACCG TGACAGTGATGACTCCCACA GTTTGGAGACGCATTTCCGATACACCGAAGC
SERPINB9	CTTGGGTGCAAAGGGACAGA	ACAGCACGGAGAAATAGACACGTCTCACACCG	GTTTGGAGACGCATTTCCGATACACCGAAGC	ACAGCACGGAGAAATAGACACGTCTCACACCG CTTGGGTGCAAAGGGACAGA GTTTGGAGACGCATTTCCGATACACCGAAGC
SERPINB9	CACCTCTGCTTCTTCAGCAA	ACAGCACGGAGAAATAGACACGTCTCACACCG	GTTTGGAGACGCATTTCCGATACACCGAAGC	ACAGCACGGAGAAATAGACACGTCTCACACCG CACCTCTGCTTCTTCAGCAA GTTTGGAGACGCATTTCCGATACACCGAAGC
SERPINB9	CGTCGATTCAGAAACCAGGC	ACAGCACGGAGAAATAGACACGTCTCACACCG	GTTTGGAGACGCATTTCCGATACACCGAAGC	ACAGCACGGAGAAATAGACACGTCTCACACCG CGTCGATTCAGAAACCAGGC GTTTGGAGACGCATTTCCGATACACCGAAGC
SERPINB9	CGCCTGCACCTCCTTCACAT	ACAGCACGGAGAAATAGACACGTCTCACACCG	GTTTGGAGACGCATTTCCGATACACCGAAGC	ACAGCACGGAGAAATAGACACGTCTCACACCG CGCCTGCACCTCCTTCACAT GTTTGGAGACGCATTTCCGATACACCGAAGC
SERPING1	TTCAGACAGAGACTCCTCAG	ACAGCACGGAGAAATAGACACGTCTCACACCG	GTTTGGAGACGCATTTCCGATACACCGAAGC	ACAGCACGGAGAAATAGACACGTCTCACACCG TTCAGACAGAGACTCCTCAG GTTTGGAGACGCATTTCCGATACACCGAAGC
SERPING1	CTGGACACTCACCTGGGCTG	ACAGCACGGAGAAATAGACACGTCTCACACCG	GTTTGGAGACGCATTTCCGATACACCGAAGC	ACAGCACGGAGAAATAGACACGTCTCACACCG CTGGACACTCACCTGGGCTG GTTTGGAGACGCATTTCCGATACACCGAAGC
SERPING1	TCAAGTAGACAGCATTGAGA	ACAGCACGGAGAAATAGACACGTCTCACACCG	GTTTGGAGACGCATTTCCGATACACCGAAGC	ACAGCACGGAGAAATAGACACGTCTCACACCG TCAAGTAGACAGCATTGAGA GTTTGGAGACGCATTTCCGATACACCGAAGC
SERPING1	GAGTAGCGTAAAGTACCCTG	ACAGCACGGAGAAATAGACACGTCTCACACCG	GTTTGGAGACGCATTTCCGATACACCGAAGC	ACAGCACGGAGAAATAGACACGTCTCACACCG GAGTAGCGTAAAGTACCCTG GTTTGGAGACGCATTTCCGATACACCGAAGC
SFMBT2	GGGAATGGGACTCTTTACTC	ACAGCACGGAGAAATAGACACGTCTCACACCG	GTTTGGAGACGCATTTCCGATACACCGAAGC	ACAGCACGGAGAAATAGACACGTCTCACACCG GGGAATGGGACTCTTTACTC GTTTGGAGACGCATTTCCGATACACCGAAGC
SFMBT2	AGAGGAAGATACCAACCTGG	ACAGCACGGAGAAATAGACACGTCTCACACCG	GTTTGGAGACGCATTTCCGATACACCGAAGC	ACAGCACGGAGAAATAGACACGTCTCACACCG AGAGGAAGATACCAACCTGG GTTTGGAGACGCATTTCCGATACACCGAAGC
SFMBT2	CATGCGAGCTCACCATCCGG	ACAGCACGGAGAAATAGACACGTCTCACACCG	GTTTGGAGACGCATTTCCGATACACCGAAGC	ACAGCACGGAGAAATAGACACGTCTCACACCG CATGCGAGCTCACCATCCGG GTTTGGAGACGCATTTCCGATACACCGAAGC
SFMBT2	ATCCCAGAGAGCATCCCAAA	ACAGCACGGAGAAATAGACACGTCTCACACCG	GTTTGGAGACGCATTTCCGATACACCGAAGC	ACAGCACGGAGAAATAGACACGTCTCACACCG ATCCCAGAGAGCATCCCAAA GTTTGGAGACGCATTTCCGATACACCGAAGC
SH2B3	TGTGCGGGACGGCTGCACGG	ACAGCACGGAGAAATAGACACGTCTCACACCG	GTTTGGAGACGCATTTCCGATACACCGAAGC	ACAGCACGGAGAAATAGACACGTCTCACACCG TGTGCGGGACGGCTGCACGG GTTTGGAGACGCATTTCCGATACACCGAAGC
SH2B3	GGCCTGTTCCAGCATCCGGG	ACAGCACGGAGAAATAGACACGTCTCACACCG	GTTTGGAGACGCATTTCCGATACACCGAAGC	ACAGCACGGAGAAATAGACACGTCTCACACCG GGCCTGTTCCAGCATCCGGG GTTTGGAGACGCATTTCCGATACACCGAAGC
SH2B3	GACAGACATCATCTTTGAGG	ACAGCACGGAGAAATAGACACGTCTCACACCG	GTTTGGAGACGCATTTCCGATACACCGAAGC	ACAGCACGGAGAAATAGACACGTCTCACACCG GACAGACATCATCTTTGAGG GTTTGGAGACGCATTTCCGATACACCGAAGC
SH2B3	AGCACTGACTCCCTGGACCA	ACAGCACGGAGAAATAGACACGTCTCACACCG	GTTTGGAGACGCATTTCCGATACACCGAAGC	ACAGCACGGAGAAATAGACACGTCTCACACCG AGCACTGACTCCCTGGACCA GTTTGGAGACGCATTTCCGATACACCGAAGC
SHANK2	GATGACCACTCGAATCACCA	ACAGCACGGAGAAATAGACACGTCTCACACCG	GTTTGGAGACGCATTTCCGATACACCGAAGC	ACAGCACGGAGAAATAGACACGTCTCACACCG GATGACCACTCGAATCACCA GTTTGGAGACGCATTTCCGATACACCGAAGC
SHANK2	CCTCCAAGGAAGGCACACCC	ACAGCACGGAGAAATAGACACGTCTCACACCG	GTTTGGAGACGCATTTCCGATACACCGAAGC	ACAGCACGGAGAAATAGACACGTCTCACACCG CCTCCAAGGAAGGCACACCC GTTTGGAGACGCATTTCCGATACACCGAAGC
SHANK2	GTTGGCCAGGCTCCACACAA	ACAGCACGGAGAAATAGACACGTCTCACACCG	GTTTGGAGACGCATTTCCGATACACCGAAGC	ACAGCACGGAGAAATAGACACGTCTCACACCG GTTGGCCAGGCTCCACACAA GTTTGGAGACGCATTTCCGATACACCGAAGC
SHANK2	CTGGCCAAGCTGCTGGACAG	ACAGCACGGAGAAATAGACACGTCTCACACCG	GTTTGGAGACGCATTTCCGATACACCGAAGC	ACAGCACGGAGAAATAGACACGTCTCACACCG CTGGCCAAGCTGCTGGACAG GTTTGGAGACGCATTTCCGATACACCGAAGC
SIGLEC1	GGACACACATCCCAGTGCCC	ACAGCACGGAGAAATAGACACGTCTCACACCG	GTTTGGAGACGCATTTCCGATACACCGAAGC	ACAGCACGGAGAAATAGACACGTCTCACACCG GGACACACATCCCAGTGCCC GTTTGGAGACGCATTTCCGATACACCGAAGC
SIGLEC1	TGGACACTGGGACATCGGCA	ACAGCACGGAGAAATAGACACGTCTCACACCG	GTTTGGAGACGCATTTCCGATACACCGAAGC	ACAGCACGGAGAAATAGACACGTCTCACACCG TGGACACTGGGACATCGGCA GTTTGGAGACGCATTTCCGATACACCGAAGC
SIGLEC1	CGTCTGGTGATAGACGCCAG	ACAGCACGGAGAAATAGACACGTCTCACACCG	GTTTGGAGACGCATTTCCGATACACCGAAGC	ACAGCACGGAGAAATAGACACGTCTCACACCG CGTCTGGTGATAGACGCCAG GTTTGGAGACGCATTTCCGATACACCGAAGC
SIGLEC1	AGGGAGGAACATCCTTCCCG	ACAGCACGGAGAAATAGACACGTCTCACACCG	GTTTGGAGACGCATTTCCGATACACCGAAGC	ACAGCACGGAGAAATAGACACGTCTCACACCG AGGGAGGAACATCCTTCCCG GTTTGGAGACGCATTTCCGATACACCGAAGC
SIM1	CTCAGCCATCACCTCCCAAC	ACAGCACGGAGAAATAGACACGTCTCACACCG	GTTTGGAGACGCATTTCCGATACACCGAAGC	ACAGCACGGAGAAATAGACACGTCTCACACCG CTCAGCCATCACCTCCCAAC GTTTGGAGACGCATTTCCGATACACCGAAGC
SIM1	TGTCTCCACAGGGCTTGGCG	ACAGCACGGAGAAATAGACACGTCTCACACCG	GTTTGGAGACGCATTTCCGATACACCGAAGC	ACAGCACGGAGAAATAGACACGTCTCACACCG TGTCTCCACAGGGCTTGGCG GTTTGGAGACGCATTTCCGATACACCGAAGC
SIM1	GGATGGCTTCATCTTCGTGG	ACAGCACGGAGAAATAGACACGTCTCACACCG	GTTTGGAGACGCATTTCCGATACACCGAAGC	ACAGCACGGAGAAATAGACACGTCTCACACCG GGATGGCTTCATCTTCGTGG GTTTGGAGACGCATTTCCGATACACCGAAGC
SIM1	TCTCATCGTGGTCAGCCGGG	ACAGCACGGAGAAATAGACACGTCTCACACCG	GTTTGGAGACGCATTTCCGATACACCGAAGC	ACAGCACGGAGAAATAGACACGTCTCACACCG TCTCATCGTGGTCAGCCGGG GTTTGGAGACGCATTTCCGATACACCGAAGC
SIRT4	ACCAACCCAACCCAGCACAC	ACAGCACGGAGAAATAGACACGTCTCACACCG	GTTTGGAGACGCATTTCCGATACACCGAAGC	ACAGCACGGAGAAATAGACACGTCTCACACCG ACCAACCCAACCCAGCACAC GTTTGGAGACGCATTTCCGATACACCGAAGC
SIRT4	TGCGGACGAAATCAATGTGC	ACAGCACGGAGAAATAGACACGTCTCACACCG	GTTTGGAGACGCATTTCCGATACACCGAAGC	ACAGCACGGAGAAATAGACACGTCTCACACCG TGCGGACGAAATCAATGTGC GTTTGGAGACGCATTTCCGATACACCGAAGC
SIRT4	CGCCGCATCGATCACAGCAC	ACAGCACGGAGAAATAGACACGTCTCACACCG	GTTTGGAGACGCATTTCCGATACACCGAAGC	ACAGCACGGAGAAATAGACACGTCTCACACCG CGCCGCATCGATCACAGCAC GTTTGGAGACGCATTTCCGATACACCGAAGC
SIRT4	AAGGCAGCAACTCTCCACAG	ACAGCACGGAGAAATAGACACGTCTCACACCG	GTTTGGAGACGCATTTCCGATACACCGAAGC	ACAGCACGGAGAAATAGACACGTCTCACACCG AAGGCAGCAACTCTCCACAG GTTTGGAGACGCATTTCCGATACACCGAAGC
SLAMF8	CAAAGAGAAGAAGACTCCAG	ACAGCACGGAGAAATAGACACGTCTCACACCG	GTTTGGAGACGCATTTCCGATACACCGAAGC	ACAGCACGGAGAAATAGACACGTCTCACACCG CAAAGAGAAGAAGACTCCAG GTTTGGAGACGCATTTCCGATACACCGAAGC
SLAMF8	GTGGCCAGGAGCTCCTCCGA	ACAGCACGGAGAAATAGACACGTCTCACACCG	GTTTGGAGACGCATTTCCGATACACCGAAGC	ACAGCACGGAGAAATAGACACGTCTCACACCG GTGGCCAGGAGCTCCTCCGA GTTTGGAGACGCATTTCCGATACACCGAAGC
SLAMF8	AGATGCAGTACCCAAGCCCG	ACAGCACGGAGAAATAGACACGTCTCACACCG	GTTTGGAGACGCATTTCCGATACACCGAAGC	ACAGCACGGAGAAATAGACACGTCTCACACCG AGATGCAGTACCCAAGCCCG GTTTGGAGACGCATTTCCGATACACCGAAGC
SLAMF8	CTTGTAGGAGGCCTTCCCGG	ACAGCACGGAGAAATAGACACGTCTCACACCG	GTTTGGAGACGCATTTCCGATACACCGAAGC	ACAGCACGGAGAAATAGACACGTCTCACACCG CTTGTAGGAGGCCTTCCCGG GTTTGGAGACGCATTTCCGATACACCGAAGC
SLC15A3	GGTGGTGAGCAACAAGCCAG	ACAGCACGGAGAAATAGACACGTCTCACACCG	GTTTGGAGACGCATTTCCGATACACCGAAGC	ACAGCACGGAGAAATAGACACGTCTCACACCG GGTGGTGAGCAACAAGCCAG GTTTGGAGACGCATTTCCGATACACCGAAGC
SLC15A3	GATGAAAGCCACCACCAACA	ACAGCACGGAGAAATAGACACGTCTCACACCG	GTTTGGAGACGCATTTCCGATACACCGAAGC	ACAGCACGGAGAAATAGACACGTCTCACACCG GATGAAAGCCACCACCAACA GTTTGGAGACGCATTTCCGATACACCGAAGC
SLC15A3	CTTGTGGAGAAGGTCCAGGC	ACAGCACGGAGAAATAGACACGTCTCACACCG	GTTTGGAGACGCATTTCCGATACACCGAAGC	ACAGCACGGAGAAATAGACACGTCTCACACCG CTTGTGGAGAAGGTCCAGGC GTTTGGAGACGCATTTCCGATACACCGAAGC
SLC15A3	GAACCCAAAGAACATGCCCA	ACAGCACGGAGAAATAGACACGTCTCACACCG	GTTTGGAGACGCATTTCCGATACACCGAAGC	ACAGCACGGAGAAATAGACACGTCTCACACCG GAACCCAAAGAACATGCCCA GTTTGGAGACGCATTTCCGATACACCGAAGC
SLC17A8	GATGCCCAGCGAGTCTCCCA	ACAGCACGGAGAAATAGACACGTCTCACACCG	GTTTGGAGACGCATTTCCGATACACCGAAGC	ACAGCACGGAGAAATAGACACGTCTCACACCG GATGCCCAGCGAGTCTCCCA GTTTGGAGACGCATTTCCGATACACCGAAGC
SLC17A8	AATCGATGGGACCAATGAAG	ACAGCACGGAGAAATAGACACGTCTCACACCG	GTTTGGAGACGCATTTCCGATACACCGAAGC	ACAGCACGGAGAAATAGACACGTCTCACACCG AATCGATGGGACCAATGAAG GTTTGGAGACGCATTTCCGATACACCGAAGC
SLC17A8	ATTGTGACACAAATTCCCGG	ACAGCACGGAGAAATAGACACGTCTCACACCG	GTTTGGAGACGCATTTCCGATACACCGAAGC	ACAGCACGGAGAAATAGACACGTCTCACACCG ATTGTGACACAAATTCCCGG GTTTGGAGACGCATTTCCGATACACCGAAGC
SLC17A8	GCTAGACGGCTTCTCTCCAG	ACAGCACGGAGAAATAGACACGTCTCACACCG	GTTTGGAGACGCATTTCCGATACACCGAAGC	ACAGCACGGAGAAATAGACACGTCTCACACCG GCTAGACGGCTTCTCTCCAG GTTTGGAGACGCATTTCCGATACACCGAAGC
SLC19A2	GGCGTGAGGAACGGCTCCGA	ACAGCACGGAGAAATAGACACGTCTCACACCG	GTTTGGAGACGCATTTCCGATACACCGAAGC	ACAGCACGGAGAAATAGACACGTCTCACACCG GGCGTGAGGAACGGCTCCGA GTTTGGAGACGCATTTCCGATACACCGAAGC
SLC19A2	CACTGTAAAGCCCACCAAGG	ACAGCACGGAGAAATAGACACGTCTCACACCG	GTTTGGAGACGCATTTCCGATACACCGAAGC	ACAGCACGGAGAAATAGACACGTCTCACACCG CACTGTAAAGCCCACCAAGG GTTTGGAGACGCATTTCCGATACACCGAAGC
SLC19A2	CACACGGACCAGCAGAGCAG	ACAGCACGGAGAAATAGACACGTCTCACACCG	GTTTGGAGACGCATTTCCGATACACCGAAGC	ACAGCACGGAGAAATAGACACGTCTCACACCG CACACGGACCAGCAGAGCAG GTTTGGAGACGCATTTCCGATACACCGAAGC
SLC19A2	GAGCAGAGTCTGCAATGCCA	ACAGCACGGAGAAATAGACACGTCTCACACCG	GTTTGGAGACGCATTTCCGATACACCGAAGC	ACAGCACGGAGAAATAGACACGTCTCACACCG GAGCAGAGTCTGCAATGCCA GTTTGGAGACGCATTTCCGATACACCGAAGC
SLC22A14	GGGAATTTGGCACATTCCAG	ACAGCACGGAGAAATAGACACGTCTCACACCG	GTTTGGAGACGCATTTCCGATACACCGAAGC	ACAGCACGGAGAAATAGACACGTCTCACACCG GGGAATTTGGCACATTCCAG GTTTGGAGACGCATTTCCGATACACCGAAGC
SLC22A14	ATGTGGCAACGAACCAAACA	ACAGCACGGAGAAATAGACACGTCTCACACCG	GTTTGGAGACGCATTTCCGATACACCGAAGC	ACAGCACGGAGAAATAGACACGTCTCACACCG ATGTGGCAACGAACCAAACA GTTTGGAGACGCATTTCCGATACACCGAAGC
SLC22A14	CTGTTCCGAAGCCAAAGATG	ACAGCACGGAGAAATAGACACGTCTCACACCG	GTTTGGAGACGCATTTCCGATACACCGAAGC	ACAGCACGGAGAAATAGACACGTCTCACACCG CTGTTCCGAAGCCAAAGATG GTTTGGAGACGCATTTCCGATACACCGAAGC
SLC22A14	GCAGGATGACGGCTTGAGCG	ACAGCACGGAGAAATAGACACGTCTCACACCG	GTTTGGAGACGCATTTCCGATACACCGAAGC	ACAGCACGGAGAAATAGACACGTCTCACACCG GCAGGATGACGGCTTGAGCG GTTTGGAGACGCATTTCCGATACACCGAAGC
SLC25A18	CGCCTGCAGGATGTCCAGCC	ACAGCACGGAGAAATAGACACGTCTCACACCG	GTTTGGAGACGCATTTCCGATACACCGAAGC	ACAGCACGGAGAAATAGACACGTCTCACACCG CGCCTGCAGGATGTCCAGCC GTTTGGAGACGCATTTCCGATACACCGAAGC
SLC25A18	CCCGACTACAGAACCAGCAG	ACAGCACGGAGAAATAGACACGTCTCACACCG	GTTTGGAGACGCATTTCCGATACACCGAAGC	ACAGCACGGAGAAATAGACACGTCTCACACCG CCCGACTACAGAACCAGCAG GTTTGGAGACGCATTTCCGATACACCGAAGC
SLC25A18	GGCTGCAGTAAACCTCACCC	ACAGCACGGAGAAATAGACACGTCTCACACCG	GTTTGGAGACGCATTTCCGATACACCGAAGC	ACAGCACGGAGAAATAGACACGTCTCACACCG GGCTGCAGTAAACCTCACCC GTTTGGAGACGCATTTCCGATACACCGAAGC
SLC25A18	GACGCAGCGGAACCTGAAGA	ACAGCACGGAGAAATAGACACGTCTCACACCG	GTTTGGAGACGCATTTCCGATACACCGAAGC	ACAGCACGGAGAAATAGACACGTCTCACACCG GACGCAGCGGAACCTGAAGA GTTTGGAGACGCATTTCCGATACACCGAAGC
SLC2A5	CACTTGCAGAGCAACGATGG	ACAGCACGGAGAAATAGACACGTCTCACACCG	GTTTGGAGACGCATTTCCGATACACCGAAGC	ACAGCACGGAGAAATAGACACGTCTCACACCG CACTTGCAGAGCAACGATGG GTTTGGAGACGCATTTCCGATACACCGAAGC
SLC2A5	ACCACAGTGACCTACCTCTG	ACAGCACGGAGAAATAGACACGTCTCACACCG	GTTTGGAGACGCATTTCCGATACACCGAAGC	ACAGCACGGAGAAATAGACACGTCTCACACCG ACCACAGTGACCTACCTCTG GTTTGGAGACGCATTTCCGATACACCGAAGC
SLC2A5	CCTTGGTGAATAAACTGGGC	ACAGCACGGAGAAATAGACACGTCTCACACCG	GTTTGGAGACGCATTTCCGATACACCGAAGC	ACAGCACGGAGAAATAGACACGTCTCACACCG CCTTGGTGAATAAACTGGGC GTTTGGAGACGCATTTCCGATACACCGAAGC
SLC2A5	TTGGCTGCAGCCCATTAAGA	ACAGCACGGAGAAATAGACACGTCTCACACCG	GTTTGGAGACGCATTTCCGATACACCGAAGC	ACAGCACGGAGAAATAGACACGTCTCACACCG TTGGCTGCAGCCCATTAAGA GTTTGGAGACGCATTTCCGATACACCGAAGC
SLC31A2	ACAGCGCAGACTCACCGGCA	ACAGCACGGAGAAATAGACACGTCTCACACCG	GTTTGGAGACGCATTTCCGATACACCGAAGC	ACAGCACGGAGAAATAGACACGTCTCACACCG ACAGCGCAGACTCACCGGCA GTTTGGAGACGCATTTCCGATACACCGAAGC
SLC31A2	ACTTGGCCTCTTCACAGGCA	ACAGCACGGAGAAATAGACACGTCTCACACCG	GTTTGGAGACGCATTTCCGATACACCGAAGC	ACAGCACGGAGAAATAGACACGTCTCACACCG ACTTGGCCTCTTCACAGGCA GTTTGGAGACGCATTTCCGATACACCGAAGC
SLC31A2	CCTAGTCCATGTCATTCAGG	ACAGCACGGAGAAATAGACACGTCTCACACCG	GTTTGGAGACGCATTTCCGATACACCGAAGC	ACAGCACGGAGAAATAGACACGTCTCACACCG CCTAGTCCATGTCATTCAGG GTTTGGAGACGCATTTCCGATACACCGAAGC
SLC31A2	CCGAGCCCAGGACCACACCG	ACAGCACGGAGAAATAGACACGTCTCACACCG	GTTTGGAGACGCATTTCCGATACACCGAAGC	ACAGCACGGAGAAATAGACACGTCTCACACCG CCGAGCCCAGGACCACACCG GTTTGGAGACGCATTTCCGATACACCGAAGC
SLC41A3	GGACAGAAGCCCGACAGAGG	ACAGCACGGAGAAATAGACACGTCTCACACCG	GTTTGGAGACGCATTTCCGATACACCGAAGC	ACAGCACGGAGAAATAGACACGTCTCACACCG GGACAGAAGCCCGACAGAGG GTTTGGAGACGCATTTCCGATACACCGAAGC
SLC41A3	GGTTTCCCTTCAGACCGACG	ACAGCACGGAGAAATAGACACGTCTCACACCG	GTTTGGAGACGCATTTCCGATACACCGAAGC	ACAGCACGGAGAAATAGACACGTCTCACACCG GGTTTCCCTTCAGACCGACG GTTTGGAGACGCATTTCCGATACACCGAAGC
SLC41A3	CATCAGCAGCAACCTCGCTG	ACAGCACGGAGAAATAGACACGTCTCACACCG	GTTTGGAGACGCATTTCCGATACACCGAAGC	ACAGCACGGAGAAATAGACACGTCTCACACCG CATCAGCAGCAACCTCGCTG GTTTGGAGACGCATTTCCGATACACCGAAGC
SLC41A3	GCATGGCTCACCTAGGGCCA	ACAGCACGGAGAAATAGACACGTCTCACACCG	GTTTGGAGACGCATTTCCGATACACCGAAGC	ACAGCACGGAGAAATAGACACGTCTCACACCG GCATGGCTCACCTAGGGCCA GTTTGGAGACGCATTTCCGATACACCGAAGC
SLC7A7	TGAGCAGAGAAGTCCAGAGG	ACAGCACGGAGAAATAGACACGTCTCACACCG	GTTTGGAGACGCATTTCCGATACACCGAAGC	ACAGCACGGAGAAATAGACACGTCTCACACCG TGAGCAGAGAAGTCCAGAGG GTTTGGAGACGCATTTCCGATACACCGAAGC
SLC7A7	GGCATTGTTAGACTTGGCCA	ACAGCACGGAGAAATAGACACGTCTCACACCG	GTTTGGAGACGCATTTCCGATACACCGAAGC	ACAGCACGGAGAAATAGACACGTCTCACACCG GGCATTGTTAGACTTGGCCA GTTTGGAGACGCATTTCCGATACACCGAAGC
SLC7A7	TGAGGGCTCATCCTTTGCAA	ACAGCACGGAGAAATAGACACGTCTCACACCG	GTTTGGAGACGCATTTCCGATACACCGAAGC	ACAGCACGGAGAAATAGACACGTCTCACACCG TGAGGGCTCATCCTTTGCAA GTTTGGAGACGCATTTCCGATACACCGAAGC
SLC7A7	GCATGGAAATGCCAATGGAG	ACAGCACGGAGAAATAGACACGTCTCACACCG	GTTTGGAGACGCATTTCCGATACACCGAAGC	ACAGCACGGAGAAATAGACACGTCTCACACCG GCATGGAAATGCCAATGGAG GTTTGGAGACGCATTTCCGATACACCGAAGC
SLCO2B1	CAGGAGCACCAAGACCACAA	ACAGCACGGAGAAATAGACACGTCTCACACCG	GTTTGGAGACGCATTTCCGATACACCGAAGC	ACAGCACGGAGAAATAGACACGTCTCACACCG CAGGAGCACCAAGACCACAA GTTTGGAGACGCATTTCCGATACACCGAAGC
SLCO2B1	CAAGAGCTCCATCTCCACAG	ACAGCACGGAGAAATAGACACGTCTCACACCG	GTTTGGAGACGCATTTCCGATACACCGAAGC	ACAGCACGGAGAAATAGACACGTCTCACACCG CAAGAGCTCCATCTCCACAG GTTTGGAGACGCATTTCCGATACACCGAAGC
SLCO2B1	TGCCATGAGCAGGCCTGCCG	ACAGCACGGAGAAATAGACACGTCTCACACCG	GTTTGGAGACGCATTTCCGATACACCGAAGC	ACAGCACGGAGAAATAGACACGTCTCACACCG TGCCATGAGCAGGCCTGCCG GTTTGGAGACGCATTTCCGATACACCGAAGC
SLCO2B1	AGAGGCTGGAGCCATAGTCG	ACAGCACGGAGAAATAGACACGTCTCACACCG	GTTTGGAGACGCATTTCCGATACACCGAAGC	ACAGCACGGAGAAATAGACACGTCTCACACCG AGAGGCTGGAGCCATAGTCG GTTTGGAGACGCATTTCCGATACACCGAAGC
SMC1A	ATGGCGGTAAACCTCTGAAA	ACAGCACGGAGAAATAGACACGTCTCACACCG	GTTTGGAGACGCATTTCCGATACACCGAAGC	ACAGCACGGAGAAATAGACACGTCTCACACCG ATGGCGGTAAACCTCTGAAA GTTTGGAGACGCATTTCCGATACACCGAAGC
SMC1A	TGTCAGCATGGTCTACTCGG	ACAGCACGGAGAAATAGACACGTCTCACACCG	GTTTGGAGACGCATTTCCGATACACCGAAGC	ACAGCACGGAGAAATAGACACGTCTCACACCG TGTCAGCATGGTCTACTCGG GTTTGGAGACGCATTTCCGATACACCGAAGC
SMC1A	TATTGCAGCTGAACGAAAGG	ACAGCACGGAGAAATAGACACGTCTCACACCG	GTTTGGAGACGCATTTCCGATACACCGAAGC	ACAGCACGGAGAAATAGACACGTCTCACACCG TATTGCAGCTGAACGAAAGG GTTTGGAGACGCATTTCCGATACACCGAAGC
SMC1A	TAAACTCTACCACAACGAAG	ACAGCACGGAGAAATAGACACGTCTCACACCG	GTTTGGAGACGCATTTCCGATACACCGAAGC	ACAGCACGGAGAAATAGACACGTCTCACACCG TAAACTCTACCACAACGAAG GTTTGGAGACGCATTTCCGATACACCGAAGC
SNX25	TTGTCAAGCAGATTCGCCAG	ACAGCACGGAGAAATAGACACGTCTCACACCG	GTTTGGAGACGCATTTCCGATACACCGAAGC	ACAGCACGGAGAAATAGACACGTCTCACACCG TTGTCAAGCAGATTCGCCAG GTTTGGAGACGCATTTCCGATACACCGAAGC
SNX25	CATCAACAGCAACTCTGATG	ACAGCACGGAGAAATAGACACGTCTCACACCG	GTTTGGAGACGCATTTCCGATACACCGAAGC	ACAGCACGGAGAAATAGACACGTCTCACACCG CATCAACAGCAACTCTGATG GTTTGGAGACGCATTTCCGATACACCGAAGC
SNX25	CCCTTGTGTCTCTTCAGCTG	ACAGCACGGAGAAATAGACACGTCTCACACCG	GTTTGGAGACGCATTTCCGATACACCGAAGC	ACAGCACGGAGAAATAGACACGTCTCACACCG CCCTTGTGTCTCTTCAGCTG GTTTGGAGACGCATTTCCGATACACCGAAGC
SNX25	GCCTATGACCAGCAAGAGGA	ACAGCACGGAGAAATAGACACGTCTCACACCG	GTTTGGAGACGCATTTCCGATACACCGAAGC	ACAGCACGGAGAAATAGACACGTCTCACACCG GCCTATGACCAGCAAGAGGA GTTTGGAGACGCATTTCCGATACACCGAAGC
SOCS1	CGCACCAAGAAGGTGCCCAC	ACAGCACGGAGAAATAGACACGTCTCACACCG	GTTTGGAGACGCATTTCCGATACACCGAAGC	ACAGCACGGAGAAATAGACACGTCTCACACCG CGCACCAAGAAGGTGCCCAC GTTTGGAGACGCATTTCCGATACACCGAAGC
SOCS1	TGCGGAAGTGAGTGTCGCCA	ACAGCACGGAGAAATAGACACGTCTCACACCG	GTTTGGAGACGCATTTCCGATACACCGAAGC	ACAGCACGGAGAAATAGACACGTCTCACACCG TGCGGAAGTGAGTGTCGCCA GTTTGGAGACGCATTTCCGATACACCGAAGC
SOCS1	GCGGAAGTGAGTGTCGCCAG	ACAGCACGGAGAAATAGACACGTCTCACACCG	GTTTGGAGACGCATTTCCGATACACCGAAGC	ACAGCACGGAGAAATAGACACGTCTCACACCG GCGGAAGTGAGTGTCGCCAG GTTTGGAGACGCATTTCCGATACACCGAAGC
SOCS1	GATGGTAGCACGCAACCAGG	ACAGCACGGAGAAATAGACACGTCTCACACCG	GTTTGGAGACGCATTTCCGATACACCGAAGC	ACAGCACGGAGAAATAGACACGTCTCACACCG GATGGTAGCACGCAACCAGG GTTTGGAGACGCATTTCCGATACACCGAAGC
SOD2	GAACAATCTCAACGCCACCG	ACAGCACGGAGAAATAGACACGTCTCACACCG	GTTTGGAGACGCATTTCCGATACACCGAAGC	ACAGCACGGAGAAATAGACACGTCTCACACCG GAACAATCTCAACGCCACCG GTTTGGAGACGCATTTCCGATACACCGAAGC
SOD2	CACCGAGGAGAAGTACCACG	ACAGCACGGAGAAATAGACACGTCTCACACCG	GTTTGGAGACGCATTTCCGATACACCGAAGC	ACAGCACGGAGAAATAGACACGTCTCACACCG CACCGAGGAGAAGTACCACG GTTTGGAGACGCATTTCCGATACACCGAAGC
SOD2	ACAAACCTGAGCCCTAAGGG	ACAGCACGGAGAAATAGACACGTCTCACACCG	GTTTGGAGACGCATTTCCGATACACCGAAGC	ACAGCACGGAGAAATAGACACGTCTCACACCG ACAAACCTGAGCCCTAAGGG GTTTGGAGACGCATTTCCGATACACCGAAGC
SOD2	ACCTTGGACTCCCACAGACA	ACAGCACGGAGAAATAGACACGTCTCACACCG	GTTTGGAGACGCATTTCCGATACACCGAAGC	ACAGCACGGAGAAATAGACACGTCTCACACCG ACCTTGGACTCCCACAGACA GTTTGGAGACGCATTTCCGATACACCGAAGC
SOS1	AGAACGCGCCCAAGTGGCGG	ACAGCACGGAGAAATAGACACGTCTCACACCG	GTTTGGAGACGCATTTCCGATACACCGAAGC	ACAGCACGGAGAAATAGACACGTCTCACACCG AGAACGCGCCCAAGTGGCGG GTTTGGAGACGCATTTCCGATACACCGAAGC
SOS1	TGCTATGCCAAGCTCAGCCC	ACAGCACGGAGAAATAGACACGTCTCACACCG	GTTTGGAGACGCATTTCCGATACACCGAAGC	ACAGCACGGAGAAATAGACACGTCTCACACCG TGCTATGCCAAGCTCAGCCC GTTTGGAGACGCATTTCCGATACACCGAAGC
SOS1	CTATGTAAACAGAAACCTGG	ACAGCACGGAGAAATAGACACGTCTCACACCG	GTTTGGAGACGCATTTCCGATACACCGAAGC	ACAGCACGGAGAAATAGACACGTCTCACACCG CTATGTAAACAGAAACCTGG GTTTGGAGACGCATTTCCGATACACCGAAGC
SOS1	CTGTCCAGTACGTCCTGCCC	ACAGCACGGAGAAATAGACACGTCTCACACCG	GTTTGGAGACGCATTTCCGATACACCGAAGC	ACAGCACGGAGAAATAGACACGTCTCACACCG CTGTCCAGTACGTCCTGCCC GTTTGGAGACGCATTTCCGATACACCGAAGC
SOX12	GGTTACCGAGATGATCGCAG	ACAGCACGGAGAAATAGACACGTCTCACACCG	GTTTGGAGACGCATTTCCGATACACCGAAGC	ACAGCACGGAGAAATAGACACGTCTCACACCG GGTTACCGAGATGATCGCAG GTTTGGAGACGCATTTCCGATACACCGAAGC
SOX12	GCTGTGGAGGATGGTCCCGG	ACAGCACGGAGAAATAGACACGTCTCACACCG	GTTTGGAGACGCATTTCCGATACACCGAAGC	ACAGCACGGAGAAATAGACACGTCTCACACCG GCTGTGGAGGATGGTCCCGG GTTTGGAGACGCATTTCCGATACACCGAAGC
SOX12	ATCCTCCACAGCTCGCGCCC	ACAGCACGGAGAAATAGACACGTCTCACACCG	GTTTGGAGACGCATTTCCGATACACCGAAGC	ACAGCACGGAGAAATAGACACGTCTCACACCG ATCCTCCACAGCTCGCGCCC GTTTGGAGACGCATTTCCGATACACCGAAGC
SOX12	CGGCCTCGCAAGAAGAGCAA	ACAGCACGGAGAAATAGACACGTCTCACACCG	GTTTGGAGACGCATTTCCGATACACCGAAGC	ACAGCACGGAGAAATAGACACGTCTCACACCG CGGCCTCGCAAGAAGAGCAA GTTTGGAGACGCATTTCCGATACACCGAAGC
SP100	TCCCAGCTAAGTCTTGAACA	ACAGCACGGAGAAATAGACACGTCTCACACCG	GTTTGGAGACGCATTTCCGATACACCGAAGC	ACAGCACGGAGAAATAGACACGTCTCACACCG TCCCAGCTAAGTCTTGAACA GTTTGGAGACGCATTTCCGATACACCGAAGC
SP100	CAAGAACTGACCTTCAGATG	ACAGCACGGAGAAATAGACACGTCTCACACCG	GTTTGGAGACGCATTTCCGATACACCGAAGC	ACAGCACGGAGAAATAGACACGTCTCACACCG CAAGAACTGACCTTCAGATG GTTTGGAGACGCATTTCCGATACACCGAAGC
SP100	GTAACCAACAAACCCGAGCA	ACAGCACGGAGAAATAGACACGTCTCACACCG	GTTTGGAGACGCATTTCCGATACACCGAAGC	ACAGCACGGAGAAATAGACACGTCTCACACCG GTAACCAACAAACCCGAGCA GTTTGGAGACGCATTTCCGATACACCGAAGC
SP100	TTGTGCAGAACTCAGCAGTG	ACAGCACGGAGAAATAGACACGTCTCACACCG	GTTTGGAGACGCATTTCCGATACACCGAAGC	ACAGCACGGAGAAATAGACACGTCTCACACCG TTGTGCAGAACTCAGCAGTG GTTTGGAGACGCATTTCCGATACACCGAAGC
SP110	GTCCCGGAGCGCTTCGAAGA	ACAGCACGGAGAAATAGACACGTCTCACACCG	GTTTGGAGACGCATTTCCGATACACCGAAGC	ACAGCACGGAGAAATAGACACGTCTCACACCG GTCCCGGAGCGCTTCGAAGA GTTTGGAGACGCATTTCCGATACACCGAAGC
SP110	ACGTCAGCAGCACTGACGGG	ACAGCACGGAGAAATAGACACGTCTCACACCG	GTTTGGAGACGCATTTCCGATACACCGAAGC	ACAGCACGGAGAAATAGACACGTCTCACACCG ACGTCAGCAGCACTGACGGG GTTTGGAGACGCATTTCCGATACACCGAAGC
SP110	ACCTGGCCAACCCAGCAGAA	ACAGCACGGAGAAATAGACACGTCTCACACCG	GTTTGGAGACGCATTTCCGATACACCGAAGC	ACAGCACGGAGAAATAGACACGTCTCACACCG ACCTGGCCAACCCAGCAGAA GTTTGGAGACGCATTTCCGATACACCGAAGC
SP110	CTCTCCAGCAGCAAATGACC	ACAGCACGGAGAAATAGACACGTCTCACACCG	GTTTGGAGACGCATTTCCGATACACCGAAGC	ACAGCACGGAGAAATAGACACGTCTCACACCG CTCTCCAGCAGCAAATGACC GTTTGGAGACGCATTTCCGATACACCGAAGC
SPI1	TAAGTAACCAAGTCATCCGA	ACAGCACGGAGAAATAGACACGTCTCACACCG	GTTTGGAGACGCATTTCCGATACACCGAAGC	ACAGCACGGAGAAATAGACACGTCTCACACCG TAAGTAACCAAGTCATCCGA GTTTGGAGACGCATTTCCGATACACCGAAGC
SPI1	GCTCTATCGCCACATGGAGC	ACAGCACGGAGAAATAGACACGTCTCACACCG	GTTTGGAGACGCATTTCCGATACACCGAAGC	ACAGCACGGAGAAATAGACACGTCTCACACCG GCTCTATCGCCACATGGAGC GTTTGGAGACGCATTTCCGATACACCGAAGC
SPI1	TGATAAGGGAAGCACATCCG	ACAGCACGGAGAAATAGACACGTCTCACACCG	GTTTGGAGACGCATTTCCGATACACCGAAGC	ACAGCACGGAGAAATAGACACGTCTCACACCG TGATAAGGGAAGCACATCCG GTTTGGAGACGCATTTCCGATACACCGAAGC
SPI1	CAACTACGGCAAGACAGGCG	ACAGCACGGAGAAATAGACACGTCTCACACCG	GTTTGGAGACGCATTTCCGATACACCGAAGC	ACAGCACGGAGAAATAGACACGTCTCACACCG CAACTACGGCAAGACAGGCG GTTTGGAGACGCATTTCCGATACACCGAAGC
SPIB	CTCACCAAACAGCTTAAGTG	ACAGCACGGAGAAATAGACACGTCTCACACCG	GTTTGGAGACGCATTTCCGATACACCGAAGC	ACAGCACGGAGAAATAGACACGTCTCACACCG CTCACCAAACAGCTTAAGTG GTTTGGAGACGCATTTCCGATACACCGAAGC
SPIB	TCACTCCGCCAGTACCCAGA	ACAGCACGGAGAAATAGACACGTCTCACACCG	GTTTGGAGACGCATTTCCGATACACCGAAGC	ACAGCACGGAGAAATAGACACGTCTCACACCG TCACTCCGCCAGTACCCAGA GTTTGGAGACGCATTTCCGATACACCGAAGC
SPIB	GTTCAGCTCTGTTATAGCCA	ACAGCACGGAGAAATAGACACGTCTCACACCG	GTTTGGAGACGCATTTCCGATACACCGAAGC	ACAGCACGGAGAAATAGACACGTCTCACACCG GTTCAGCTCTGTTATAGCCA GTTTGGAGACGCATTTCCGATACACCGAAGC
SPIB	ACTGTCCGAGACCTCCAGGG	ACAGCACGGAGAAATAGACACGTCTCACACCG	GTTTGGAGACGCATTTCCGATACACCGAAGC	ACAGCACGGAGAAATAGACACGTCTCACACCG ACTGTCCGAGACCTCCAGGG GTTTGGAGACGCATTTCCGATACACCGAAGC
SRCIN1	GACAGGGACATGCCTTGGGA	ACAGCACGGAGAAATAGACACGTCTCACACCG	GTTTGGAGACGCATTTCCGATACACCGAAGC	ACAGCACGGAGAAATAGACACGTCTCACACCG GACAGGGACATGCCTTGGGA GTTTGGAGACGCATTTCCGATACACCGAAGC
SRCIN1	CCCAGGGTCCGGTACTCCCG	ACAGCACGGAGAAATAGACACGTCTCACACCG	GTTTGGAGACGCATTTCCGATACACCGAAGC	ACAGCACGGAGAAATAGACACGTCTCACACCG CCCAGGGTCCGGTACTCCCG GTTTGGAGACGCATTTCCGATACACCGAAGC
SRCIN1	GCTTCACACACACAGGTCGG	ACAGCACGGAGAAATAGACACGTCTCACACCG	GTTTGGAGACGCATTTCCGATACACCGAAGC	ACAGCACGGAGAAATAGACACGTCTCACACCG GCTTCACACACACAGGTCGG GTTTGGAGACGCATTTCCGATACACCGAAGC
SRCIN1	TCCATCAGCAACCAAACTAC	ACAGCACGGAGAAATAGACACGTCTCACACCG	GTTTGGAGACGCATTTCCGATACACCGAAGC	ACAGCACGGAGAAATAGACACGTCTCACACCG TCCATCAGCAACCAAACTAC GTTTGGAGACGCATTTCCGATACACCGAAGC
SRGN	CAGGACAAGCCTGCTGCCGA	ACAGCACGGAGAAATAGACACGTCTCACACCG	GTTTGGAGACGCATTTCCGATACACCGAAGC	ACAGCACGGAGAAATAGACACGTCTCACACCG CAGGACAAGCCTGCTGCCGA GTTTGGAGACGCATTTCCGATACACCGAAGC
SRGN	TGCGAACTGCATCGAGGAGA	ACAGCACGGAGAAATAGACACGTCTCACACCG	GTTTGGAGACGCATTTCCGATACACCGAAGC	ACAGCACGGAGAAATAGACACGTCTCACACCG TGCGAACTGCATCGAGGAGA GTTTGGAGACGCATTTCCGATACACCGAAGC
SRGN	TGGGTCCGCTGCAAACCGAA	ACAGCACGGAGAAATAGACACGTCTCACACCG	GTTTGGAGACGCATTTCCGATACACCGAAGC	ACAGCACGGAGAAATAGACACGTCTCACACCG TGGGTCCGCTGCAAACCGAA GTTTGGAGACGCATTTCCGATACACCGAAGC
SRGN	TCAGTGAGAATCCTGTCAAA	ACAGCACGGAGAAATAGACACGTCTCACACCG	GTTTGGAGACGCATTTCCGATACACCGAAGC	ACAGCACGGAGAAATAGACACGTCTCACACCG TCAGTGAGAATCCTGTCAAA GTTTGGAGACGCATTTCCGATACACCGAAGC
SS18L1	CCGCGCCACCACCATGTCCG	ACAGCACGGAGAAATAGACACGTCTCACACCG	GTTTGGAGACGCATTTCCGATACACCGAAGC	ACAGCACGGAGAAATAGACACGTCTCACACCG CCGCGCCACCACCATGTCCG GTTTGGAGACGCATTTCCGATACACCGAAGC
SS18L1	ATCCTGGACTACCAGAGCAA	ACAGCACGGAGAAATAGACACGTCTCACACCG	GTTTGGAGACGCATTTCCGATACACCGAAGC	ACAGCACGGAGAAATAGACACGTCTCACACCG ATCCTGGACTACCAGAGCAA GTTTGGAGACGCATTTCCGATACACCGAAGC
SS18L1	CATGCAGTCCCTGCTTCCCG	ACAGCACGGAGAAATAGACACGTCTCACACCG	GTTTGGAGACGCATTTCCGATACACCGAAGC	ACAGCACGGAGAAATAGACACGTCTCACACCG CATGCAGTCCCTGCTTCCCG GTTTGGAGACGCATTTCCGATACACCGAAGC
SS18L1	GTATCGCTGAGGCTGCCCTG	ACAGCACGGAGAAATAGACACGTCTCACACCG	GTTTGGAGACGCATTTCCGATACACCGAAGC	ACAGCACGGAGAAATAGACACGTCTCACACCG GTATCGCTGAGGCTGCCCTG GTTTGGAGACGCATTTCCGATACACCGAAGC
ST8SIA4	GGAATTTCCAACAACTGCAC	ACAGCACGGAGAAATAGACACGTCTCACACCG	GTTTGGAGACGCATTTCCGATACACCGAAGC	ACAGCACGGAGAAATAGACACGTCTCACACCG GGAATTTCCAACAACTGCAC GTTTGGAGACGCATTTCCGATACACCGAAGC
ST8SIA4	TCATTGGTGAAACTTCAGGC	ACAGCACGGAGAAATAGACACGTCTCACACCG	GTTTGGAGACGCATTTCCGATACACCGAAGC	ACAGCACGGAGAAATAGACACGTCTCACACCG TCATTGGTGAAACTTCAGGC GTTTGGAGACGCATTTCCGATACACCGAAGC
ST8SIA4	GAGGAGAGAAGCACGTGGAG	ACAGCACGGAGAAATAGACACGTCTCACACCG	GTTTGGAGACGCATTTCCGATACACCGAAGC	ACAGCACGGAGAAATAGACACGTCTCACACCG GAGGAGAGAAGCACGTGGAG GTTTGGAGACGCATTTCCGATACACCGAAGC
ST8SIA4	TGGATTCTGGCCATTTCCCA	ACAGCACGGAGAAATAGACACGTCTCACACCG	GTTTGGAGACGCATTTCCGATACACCGAAGC	ACAGCACGGAGAAATAGACACGTCTCACACCG TGGATTCTGGCCATTTCCCA GTTTGGAGACGCATTTCCGATACACCGAAGC
STAB1	TCAGACTCCAGCTTCATCCG	ACAGCACGGAGAAATAGACACGTCTCACACCG	GTTTGGAGACGCATTTCCGATACACCGAAGC	ACAGCACGGAGAAATAGACACGTCTCACACCG TCAGACTCCAGCTTCATCCG GTTTGGAGACGCATTTCCGATACACCGAAGC
STAB1	CGGCGTGTGCAGCTATCAGG	ACAGCACGGAGAAATAGACACGTCTCACACCG	GTTTGGAGACGCATTTCCGATACACCGAAGC	ACAGCACGGAGAAATAGACACGTCTCACACCG CGGCGTGTGCAGCTATCAGG GTTTGGAGACGCATTTCCGATACACCGAAGC
STAB1	GTTCAGAAGGCCTGCTGCCC	ACAGCACGGAGAAATAGACACGTCTCACACCG	GTTTGGAGACGCATTTCCGATACACCGAAGC	ACAGCACGGAGAAATAGACACGTCTCACACCG GTTCAGAAGGCCTGCTGCCC GTTTGGAGACGCATTTCCGATACACCGAAGC
STAB1	ACGGTGTCGCCGGACCACCA	ACAGCACGGAGAAATAGACACGTCTCACACCG	GTTTGGAGACGCATTTCCGATACACCGAAGC	ACAGCACGGAGAAATAGACACGTCTCACACCG ACGGTGTCGCCGGACCACCA GTTTGGAGACGCATTTCCGATACACCGAAGC
STAC3	CTCTCCAGAGACAGCTGAGA	ACAGCACGGAGAAATAGACACGTCTCACACCG	GTTTGGAGACGCATTTCCGATACACCGAAGC	ACAGCACGGAGAAATAGACACGTCTCACACCG CTCTCCAGAGACAGCTGAGA GTTTGGAGACGCATTTCCGATACACCGAAGC
STAC3	GCATCTCTGCATCTCCACGT	ACAGCACGGAGAAATAGACACGTCTCACACCG	GTTTGGAGACGCATTTCCGATACACCGAAGC	ACAGCACGGAGAAATAGACACGTCTCACACCG GCATCTCTGCATCTCCACGT GTTTGGAGACGCATTTCCGATACACCGAAGC
STAC3	TAGGCCCGACGGAAACCAGG	ACAGCACGGAGAAATAGACACGTCTCACACCG	GTTTGGAGACGCATTTCCGATACACCGAAGC	ACAGCACGGAGAAATAGACACGTCTCACACCG TAGGCCCGACGGAAACCAGG GTTTGGAGACGCATTTCCGATACACCGAAGC
STAC3	CAAACAAGGAACGGAAGAAG	ACAGCACGGAGAAATAGACACGTCTCACACCG	GTTTGGAGACGCATTTCCGATACACCGAAGC	ACAGCACGGAGAAATAGACACGTCTCACACCG CAAACAAGGAACGGAAGAAG GTTTGGAGACGCATTTCCGATACACCGAAGC
STAP1	CCCAGGAGTACAAACACTAT	ACAGCACGGAGAAATAGACACGTCTCACACCG	GTTTGGAGACGCATTTCCGATACACCGAAGC	ACAGCACGGAGAAATAGACACGTCTCACACCG CCCAGGAGTACAAACACTAT GTTTGGAGACGCATTTCCGATACACCGAAGC
STAP1	GTCAGTGTAAAAGAACAGCG	ACAGCACGGAGAAATAGACACGTCTCACACCG	GTTTGGAGACGCATTTCCGATACACCGAAGC	ACAGCACGGAGAAATAGACACGTCTCACACCG GTCAGTGTAAAAGAACAGCG GTTTGGAGACGCATTTCCGATACACCGAAGC
STAP1	CTTCACATGCACTTCTTCTT	ACAGCACGGAGAAATAGACACGTCTCACACCG	GTTTGGAGACGCATTTCCGATACACCGAAGC	ACAGCACGGAGAAATAGACACGTCTCACACCG CTTCACATGCACTTCTTCTT GTTTGGAGACGCATTTCCGATACACCGAAGC
STAP1	ACATCCGCATAGTCTTGTAC	ACAGCACGGAGAAATAGACACGTCTCACACCG	GTTTGGAGACGCATTTCCGATACACCGAAGC	ACAGCACGGAGAAATAGACACGTCTCACACCG ACATCCGCATAGTCTTGTAC GTTTGGAGACGCATTTCCGATACACCGAAGC
STAT1	GTGAGAGGAGGTCATGGAAG	ACAGCACGGAGAAATAGACACGTCTCACACCG	GTTTGGAGACGCATTTCCGATACACCGAAGC	ACAGCACGGAGAAATAGACACGTCTCACACCG GTGAGAGGAGGTCATGGAAG GTTTGGAGACGCATTTCCGATACACCGAAGC
STAT1	GTTAGATAAACAGAAGGAGC	ACAGCACGGAGAAATAGACACGTCTCACACCG	GTTTGGAGACGCATTTCCGATACACCGAAGC	ACAGCACGGAGAAATAGACACGTCTCACACCG GTTAGATAAACAGAAGGAGC GTTTGGAGACGCATTTCCGATACACCGAAGC
STAT1	AGAAGGTGAAGCCAATGGTG	ACAGCACGGAGAAATAGACACGTCTCACACCG	GTTTGGAGACGCATTTCCGATACACCGAAGC	ACAGCACGGAGAAATAGACACGTCTCACACCG AGAAGGTGAAGCCAATGGTG GTTTGGAGACGCATTTCCGATACACCGAAGC
STAT1	AGCTCGTGGAGTGGAAGCGA	ACAGCACGGAGAAATAGACACGTCTCACACCG	GTTTGGAGACGCATTTCCGATACACCGAAGC	ACAGCACGGAGAAATAGACACGTCTCACACCG AGCTCGTGGAGTGGAAGCGA GTTTGGAGACGCATTTCCGATACACCGAAGC
STAT5A	AGTGGATCGAGAGCCAGCCG	ACAGCACGGAGAAATAGACACGTCTCACACCG	GTTTGGAGACGCATTTCCGATACACCGAAGC	ACAGCACGGAGAAATAGACACGTCTCACACCG AGTGGATCGAGAGCCAGCCG GTTTGGAGACGCATTTCCGATACACCGAAGC
STAT5A	GTCAACCAGGACACCAGCAG	ACAGCACGGAGAAATAGACACGTCTCACACCG	GTTTGGAGACGCATTTCCGATACACCGAAGC	ACAGCACGGAGAAATAGACACGTCTCACACCG GTCAACCAGGACACCAGCAG GTTTGGAGACGCATTTCCGATACACCGAAGC
STAT5A	TCTCTTGGCAGTGAGTGCAG	ACAGCACGGAGAAATAGACACGTCTCACACCG	GTTTGGAGACGCATTTCCGATACACCGAAGC	ACAGCACGGAGAAATAGACACGTCTCACACCG TCTCTTGGCAGTGAGTGCAG GTTTGGAGACGCATTTCCGATACACCGAAGC
STAT5A	ATCAAGCGCGCCGACAGGCG	ACAGCACGGAGAAATAGACACGTCTCACACCG	GTTTGGAGACGCATTTCCGATACACCGAAGC	ACAGCACGGAGAAATAGACACGTCTCACACCG ATCAAGCGCGCCGACAGGCG GTTTGGAGACGCATTTCCGATACACCGAAGC
STK10	TGGATAACCGCAAGATGCGG	ACAGCACGGAGAAATAGACACGTCTCACACCG	GTTTGGAGACGCATTTCCGATACACCGAAGC	ACAGCACGGAGAAATAGACACGTCTCACACCG TGGATAACCGCAAGATGCGG GTTTGGAGACGCATTTCCGATACACCGAAGC
STK10	CATAGAGACCAAGAGCGAGG	ACAGCACGGAGAAATAGACACGTCTCACACCG	GTTTGGAGACGCATTTCCGATACACCGAAGC	ACAGCACGGAGAAATAGACACGTCTCACACCG CATAGAGACCAAGAGCGAGG GTTTGGAGACGCATTTCCGATACACCGAAGC
STK10	ATCATGATTGAGTTCTGCCC	ACAGCACGGAGAAATAGACACGTCTCACACCG	GTTTGGAGACGCATTTCCGATACACCGAAGC	ACAGCACGGAGAAATAGACACGTCTCACACCG ATCATGATTGAGTTCTGCCC GTTTGGAGACGCATTTCCGATACACCGAAGC
STK10	CGTGCTTATGACCCTTGAGG	ACAGCACGGAGAAATAGACACGTCTCACACCG	GTTTGGAGACGCATTTCCGATACACCGAAGC	ACAGCACGGAGAAATAGACACGTCTCACACCG CGTGCTTATGACCCTTGAGG GTTTGGAGACGCATTTCCGATACACCGAAGC
STK11	CCACCGCATCGACTCCACCG	ACAGCACGGAGAAATAGACACGTCTCACACCG	GTTTGGAGACGCATTTCCGATACACCGAAGC	ACAGCACGGAGAAATAGACACGTCTCACACCG CCACCGCATCGACTCCACCG GTTTGGAGACGCATTTCCGATACACCGAAGC
STK11	AGGGCACTCACCCATGAGCT	ACAGCACGGAGAAATAGACACGTCTCACACCG	GTTTGGAGACGCATTTCCGATACACCGAAGC	ACAGCACGGAGAAATAGACACGTCTCACACCG AGGGCACTCACCCATGAGCT GTTTGGAGACGCATTTCCGATACACCGAAGC
STK11	TGCCTACCTCGGCAACACCG	ACAGCACGGAGAAATAGACACGTCTCACACCG	GTTTGGAGACGCATTTCCGATACACCGAAGC	ACAGCACGGAGAAATAGACACGTCTCACACCG TGCCTACCTCGGCAACACCG GTTTGGAGACGCATTTCCGATACACCGAAGC
STK11	CTCAGGAGGCTGGAAGGCCG	ACAGCACGGAGAAATAGACACGTCTCACACCG	GTTTGGAGACGCATTTCCGATACACCGAAGC	ACAGCACGGAGAAATAGACACGTCTCACACCG CTCAGGAGGCTGGAAGGCCG GTTTGGAGACGCATTTCCGATACACCGAAGC
STX11	GCCATCAAGACCCGAGGCGA	ACAGCACGGAGAAATAGACACGTCTCACACCG	GTTTGGAGACGCATTTCCGATACACCGAAGC	ACAGCACGGAGAAATAGACACGTCTCACACCG GCCATCAAGACCCGAGGCGA GTTTGGAGACGCATTTCCGATACACCGAAGC
STX11	GGTCTTGATGGCCTTGGCGA	ACAGCACGGAGAAATAGACACGTCTCACACCG	GTTTGGAGACGCATTTCCGATACACCGAAGC	ACAGCACGGAGAAATAGACACGTCTCACACCG GGTCTTGATGGCCTTGGCGA GTTTGGAGACGCATTTCCGATACACCGAAGC
STX11	CGACACCAACTCCATCGCCA	ACAGCACGGAGAAATAGACACGTCTCACACCG	GTTTGGAGACGCATTTCCGATACACCGAAGC	ACAGCACGGAGAAATAGACACGTCTCACACCG CGACACCAACTCCATCGCCA GTTTGGAGACGCATTTCCGATACACCGAAGC
STX11	TATGACCAGCAATTCCCAGA	ACAGCACGGAGAAATAGACACGTCTCACACCG	GTTTGGAGACGCATTTCCGATACACCGAAGC	ACAGCACGGAGAAATAGACACGTCTCACACCG TATGACCAGCAATTCCCAGA GTTTGGAGACGCATTTCCGATACACCGAAGC
STX7	TGATAGCCGTGGAAATACAA	ACAGCACGGAGAAATAGACACGTCTCACACCG	GTTTGGAGACGCATTTCCGATACACCGAAGC	ACAGCACGGAGAAATAGACACGTCTCACACCG TGATAGCCGTGGAAATACAA GTTTGGAGACGCATTTCCGATACACCGAAGC
STX7	ATCGCTGACAAACTTCCAGA	ACAGCACGGAGAAATAGACACGTCTCACACCG	GTTTGGAGACGCATTTCCGATACACCGAAGC	ACAGCACGGAGAAATAGACACGTCTCACACCG ATCGCTGACAAACTTCCAGA GTTTGGAGACGCATTTCCGATACACCGAAGC
STX7	CCAAGATGAAGAAATCACAG	ACAGCACGGAGAAATAGACACGTCTCACACCG	GTTTGGAGACGCATTTCCGATACACCGAAGC	ACAGCACGGAGAAATAGACACGTCTCACACCG CCAAGATGAAGAAATCACAG GTTTGGAGACGCATTTCCGATACACCGAAGC
STX7	GGGATGATGATTCATGAACA	ACAGCACGGAGAAATAGACACGTCTCACACCG	GTTTGGAGACGCATTTCCGATACACCGAAGC	ACAGCACGGAGAAATAGACACGTCTCACACCG GGGATGATGATTCATGAACA GTTTGGAGACGCATTTCCGATACACCGAAGC
SYTL3	ATCGGAAATGGCCCACGAAG	ACAGCACGGAGAAATAGACACGTCTCACACCG	GTTTGGAGACGCATTTCCGATACACCGAAGC	ACAGCACGGAGAAATAGACACGTCTCACACCG ATCGGAAATGGCCCACGAAG GTTTGGAGACGCATTTCCGATACACCGAAGC
SYTL3	GGCACTCGGAACACACGCGG	ACAGCACGGAGAAATAGACACGTCTCACACCG	GTTTGGAGACGCATTTCCGATACACCGAAGC	ACAGCACGGAGAAATAGACACGTCTCACACCG GGCACTCGGAACACACGCGG GTTTGGAGACGCATTTCCGATACACCGAAGC
SYTL3	AGGCCGACGCGAGACCGCTG	ACAGCACGGAGAAATAGACACGTCTCACACCG	GTTTGGAGACGCATTTCCGATACACCGAAGC	ACAGCACGGAGAAATAGACACGTCTCACACCG AGGCCGACGCGAGACCGCTG GTTTGGAGACGCATTTCCGATACACCGAAGC
SYTL3	AGACAGACAAGTTACCCTGC	ACAGCACGGAGAAATAGACACGTCTCACACCG	GTTTGGAGACGCATTTCCGATACACCGAAGC	ACAGCACGGAGAAATAGACACGTCTCACACCG AGACAGACAAGTTACCCTGC GTTTGGAGACGCATTTCCGATACACCGAAGC
TAAR1	TGCTGGTGTGAACTTTACAG	ACAGCACGGAGAAATAGACACGTCTCACACCG	GTTTGGAGACGCATTTCCGATACACCGAAGC	ACAGCACGGAGAAATAGACACGTCTCACACCG TGCTGGTGTGAACTTTACAG GTTTGGAGACGCATTTCCGATACACCGAAGC
TAAR1	CAAATGCATAAACAGCAGGA	ACAGCACGGAGAAATAGACACGTCTCACACCG	GTTTGGAGACGCATTTCCGATACACCGAAGC	ACAGCACGGAGAAATAGACACGTCTCACACCG CAAATGCATAAACAGCAGGA GTTTGGAGACGCATTTCCGATACACCGAAGC
TAAR1	AGGGTGGGATAACATAGCCC	ACAGCACGGAGAAATAGACACGTCTCACACCG	GTTTGGAGACGCATTTCCGATACACCGAAGC	ACAGCACGGAGAAATAGACACGTCTCACACCG AGGGTGGGATAACATAGCCC GTTTGGAGACGCATTTCCGATACACCGAAGC
TAAR1	GTTCAGAAGAGCCTTGAAGA	ACAGCACGGAGAAATAGACACGTCTCACACCG	GTTTGGAGACGCATTTCCGATACACCGAAGC	ACAGCACGGAGAAATAGACACGTCTCACACCG GTTCAGAAGAGCCTTGAAGA GTTTGGAGACGCATTTCCGATACACCGAAGC
TAAR2	CGGCCATGGAGAGAATGAGG	ACAGCACGGAGAAATAGACACGTCTCACACCG	GTTTGGAGACGCATTTCCGATACACCGAAGC	ACAGCACGGAGAAATAGACACGTCTCACACCG CGGCCATGGAGAGAATGAGG GTTTGGAGACGCATTTCCGATACACCGAAGC
TAAR2	TATCGACGGCCACCGAGCAA	ACAGCACGGAGAAATAGACACGTCTCACACCG	GTTTGGAGACGCATTTCCGATACACCGAAGC	ACAGCACGGAGAAATAGACACGTCTCACACCG TATCGACGGCCACCGAGCAA GTTTGGAGACGCATTTCCGATACACCGAAGC
TAAR2	CAGAAACGGATCTAACAGGA	ACAGCACGGAGAAATAGACACGTCTCACACCG	GTTTGGAGACGCATTTCCGATACACCGAAGC	ACAGCACGGAGAAATAGACACGTCTCACACCG CAGAAACGGATCTAACAGGA GTTTGGAGACGCATTTCCGATACACCGAAGC
TAAR2	GGCGTAGAGAAATTCAGAAA	ACAGCACGGAGAAATAGACACGTCTCACACCG	GTTTGGAGACGCATTTCCGATACACCGAAGC	ACAGCACGGAGAAATAGACACGTCTCACACCG GGCGTAGAGAAATTCAGAAA GTTTGGAGACGCATTTCCGATACACCGAAGC
TAAR3	CATGGATACCGTCATGGTGG	ACAGCACGGAGAAATAGACACGTCTCACACCG	GTTTGGAGACGCATTTCCGATACACCGAAGC	ACAGCACGGAGAAATAGACACGTCTCACACCG CATGGATACCGTCATGGTGG GTTTGGAGACGCATTTCCGATACACCGAAGC
TAAR3	TGTTCGCAGGCATATCGCTG	ACAGCACGGAGAAATAGACACGTCTCACACCG	GTTTGGAGACGCATTTCCGATACACCGAAGC	ACAGCACGGAGAAATAGACACGTCTCACACCG TGTTCGCAGGCATATCGCTG GTTTGGAGACGCATTTCCGATACACCGAAGC
TAAR3	ATCCAGCACTATGATGGGCG	ACAGCACGGAGAAATAGACACGTCTCACACCG	GTTTGGAGACGCATTTCCGATACACCGAAGC	ACAGCACGGAGAAATAGACACGTCTCACACCG ATCCAGCACTATGATGGGCG GTTTGGAGACGCATTTCCGATACACCGAAGC
TAAR3	CAGAAGATCCAGCACTATGA	ACAGCACGGAGAAATAGACACGTCTCACACCG	GTTTGGAGACGCATTTCCGATACACCGAAGC	ACAGCACGGAGAAATAGACACGTCTCACACCG CAGAAGATCCAGCACTATGA GTTTGGAGACGCATTTCCGATACACCGAAGC
TAAR5	GATCAGCACACCCACTGCGC	ACAGCACGGAGAAATAGACACGTCTCACACCG	GTTTGGAGACGCATTTCCGATACACCGAAGC	ACAGCACGGAGAAATAGACACGTCTCACACCG GATCAGCACACCCACTGCGC GTTTGGAGACGCATTTCCGATACACCGAAGC
TAAR5	ACCCTGCCACGATGTAGCGG	ACAGCACGGAGAAATAGACACGTCTCACACCG	GTTTGGAGACGCATTTCCGATACACCGAAGC	ACAGCACGGAGAAATAGACACGTCTCACACCG ACCCTGCCACGATGTAGCGG GTTTGGAGACGCATTTCCGATACACCGAAGC
TAAR5	GATCTGCTGAGCCTGCCTGG	ACAGCACGGAGAAATAGACACGTCTCACACCG	GTTTGGAGACGCATTTCCGATACACCGAAGC	ACAGCACGGAGAAATAGACACGTCTCACACCG GATCTGCTGAGCCTGCCTGG GTTTGGAGACGCATTTCCGATACACCGAAGC
TAAR5	TCTGAGCCAAAGCTTGGCTG	ACAGCACGGAGAAATAGACACGTCTCACACCG	GTTTGGAGACGCATTTCCGATACACCGAAGC	ACAGCACGGAGAAATAGACACGTCTCACACCG TCTGAGCCAAAGCTTGGCTG GTTTGGAGACGCATTTCCGATACACCGAAGC
TAAR6	ACAGAACGCCACATCACAGC	ACAGCACGGAGAAATAGACACGTCTCACACCG	GTTTGGAGACGCATTTCCGATACACCGAAGC	ACAGCACGGAGAAATAGACACGTCTCACACCG ACAGAACGCCACATCACAGC GTTTGGAGACGCATTTCCGATACACCGAAGC
TAAR6	GCCCACACCAAAGTCAGCAC	ACAGCACGGAGAAATAGACACGTCTCACACCG	GTTTGGAGACGCATTTCCGATACACCGAAGC	ACAGCACGGAGAAATAGACACGTCTCACACCG GCCCACACCAAAGTCAGCAC GTTTGGAGACGCATTTCCGATACACCGAAGC
TAAR6	TAGAGGATGACCCTCGACCC	ACAGCACGGAGAAATAGACACGTCTCACACCG	GTTTGGAGACGCATTTCCGATACACCGAAGC	ACAGCACGGAGAAATAGACACGTCTCACACCG TAGAGGATGACCCTCGACCC GTTTGGAGACGCATTTCCGATACACCGAAGC
[truncated: 293 more rows]

## Sheet: Non targeting library
gene_id	sgRNA seq	5' addition	3' addition	oligo to order
NonTargetingControlGuideForMouse_0001	GCGAGGTATTCGGCTCCGCG	TTAGGAACGCAGTTACCAAGCGTCTCACACCG	GTTTGGAGACGCGTGTAAAATCCGAGAACCC	TTAGGAACGCAGTTACCAAGCGTCTCACACCG GCGAGGTATTCGGCTCCGCG GTTTGGAGACGCGTGTAAAATCCGAGAACCC
NonTargetingControlGuideForMouse_0002	GCTTTCACGGAGGTTCGACG	TTAGGAACGCAGTTACCAAGCGTCTCACACCG	GTTTGGAGACGCGTGTAAAATCCGAGAACCC	TTAGGAACGCAGTTACCAAGCGTCTCACACCG GCTTTCACGGAGGTTCGACG GTTTGGAGACGCGTGTAAAATCCGAGAACCC
NonTargetingControlGuideForMouse_0003	ATGTTGCAGTTCGGCTCGAT	TTAGGAACGCAGTTACCAAGCGTCTCACACCG	GTTTGGAGACGCGTGTAAAATCCGAGAACCC	TTAGGAACGCAGTTACCAAGCGTCTCACACCG ATGTTGCAGTTCGGCTCGAT GTTTGGAGACGCGTGTAAAATCCGAGAACCC
NonTargetingControlGuideForMouse_0004	ACGTGTAAGGCGAACGCCTT	TTAGGAACGCAGTTACCAAGCGTCTCACACCG	GTTTGGAGACGCGTGTAAAATCCGAGAACCC	TTAGGAACGCAGTTACCAAGCGTCTCACACCG ACGTGTAAGGCGAACGCCTT GTTTGGAGACGCGTGTAAAATCCGAGAACCC
NonTargetingControlGuideForMouse_0005	GACTCCGGGTACTAAATGTC	TTAGGAACGCAGTTACCAAGCGTCTCACACCG	GTTTGGAGACGCGTGTAAAATCCGAGAACCC	TTAGGAACGCAGTTACCAAGCGTCTCACACCG GACTCCGGGTACTAAATGTC GTTTGGAGACGCGTGTAAAATCCGAGAACCC
NonTargetingControlGuideForMouse_0006	CCGCGCCGTTAGGGAACGAG	TTAGGAACGCAGTTACCAAGCGTCTCACACCG	GTTTGGAGACGCGTGTAAAATCCGAGAACCC	TTAGGAACGCAGTTACCAAGCGTCTCACACCG CCGCGCCGTTAGGGAACGAG GTTTGGAGACGCGTGTAAAATCCGAGAACCC
NonTargetingControlGuideForMouse_0007	ATTGTTCGACCGTCTACGGG	TTAGGAACGCAGTTACCAAGCGTCTCACACCG	GTTTGGAGACGCGTGTAAAATCCGAGAACCC	TTAGGAACGCAGTTACCAAGCGTCTCACACCG ATTGTTCGACCGTCTACGGG GTTTGGAGACGCGTGTAAAATCCGAGAACCC
NonTargetingControlGuideForMouse_0008	ACCCATCGGGTGCGATATGG	TTAGGAACGCAGTTACCAAGCGTCTCACACCG	GTTTGGAGACGCGTGTAAAATCCGAGAACCC	TTAGGAACGCAGTTACCAAGCGTCTCACACCG ACCCATCGGGTGCGATATGG GTTTGGAGACGCGTGTAAAATCCGAGAACCC
NonTargetingControlGuideForMouse_0009	CGGGCGTCACCTGCTAGTAA	TTAGGAACGCAGTTACCAAGCGTCTCACACCG	GTTTGGAGACGCGTGTAAAATCCGAGAACCC	TTAGGAACGCAGTTACCAAGCGTCTCACACCG CGGGCGTCACCTGCTAGTAA GTTTGGAGACGCGTGTAAAATCCGAGAACCC
NonTargetingControlGuideForMouse_0010	GCTTCTACTCGCAACGTATT	TTAGGAACGCAGTTACCAAGCGTCTCACACCG	GTTTGGAGACGCGTGTAAAATCCGAGAACCC	TTAGGAACGCAGTTACCAAGCGTCTCACACCG GCTTCTACTCGCAACGTATT GTTTGGAGACGCGTGTAAAATCCGAGAACCC
NonTargetingControlGuideForMouse_0011	TACAGTTATACGTCGCGGTG	TTAGGAACGCAGTTACCAAGCGTCTCACACCG	GTTTGGAGACGCGTGTAAAATCCGAGAACCC	TTAGGAACGCAGTTACCAAGCGTCTCACACCG TACAGTTATACGTCGCGGTG GTTTGGAGACGCGTGTAAAATCCGAGAACCC
NonTargetingControlGuideForMouse_0012	AAGCACAAGAACGGTCCGCC	TTAGGAACGCAGTTACCAAGCGTCTCACACCG	GTTTGGAGACGCGTGTAAAATCCGAGAACCC	TTAGGAACGCAGTTACCAAGCGTCTCACACCG AAGCACAAGAACGGTCCGCC GTTTGGAGACGCGTGTAAAATCCGAGAACCC
NonTargetingControlGuideForMouse_0013	CAGCCACCGCACCGGCGTAA	TTAGGAACGCAGTTACCAAGCGTCTCACACCG	GTTTGGAGACGCGTGTAAAATCCGAGAACCC	TTAGGAACGCAGTTACCAAGCGTCTCACACCG CAGCCACCGCACCGGCGTAA GTTTGGAGACGCGTGTAAAATCCGAGAACCC
NonTargetingControlGuideForMouse_0014	GTCAAGCCGAACGCTGCCGG	TTAGGAACGCAGTTACCAAGCGTCTCACACCG	GTTTGGAGACGCGTGTAAAATCCGAGAACCC	TTAGGAACGCAGTTACCAAGCGTCTCACACCG GTCAAGCCGAACGCTGCCGG GTTTGGAGACGCGTGTAAAATCCGAGAACCC
NonTargetingControlGuideForMouse_0015	CCTTAGACCGGGTGTACCTC	TTAGGAACGCAGTTACCAAGCGTCTCACACCG	GTTTGGAGACGCGTGTAAAATCCGAGAACCC	TTAGGAACGCAGTTACCAAGCGTCTCACACCG CCTTAGACCGGGTGTACCTC GTTTGGAGACGCGTGTAAAATCCGAGAACCC
NonTargetingControlGuideForMouse_0016	AAGTCTATGCGGGGCTCGTA	TTAGGAACGCAGTTACCAAGCGTCTCACACCG	GTTTGGAGACGCGTGTAAAATCCGAGAACCC	TTAGGAACGCAGTTACCAAGCGTCTCACACCG AAGTCTATGCGGGGCTCGTA GTTTGGAGACGCGTGTAAAATCCGAGAACCC
NonTargetingControlGuideForMouse_0017	TTGTCAACTTCGGCCAACGC	TTAGGAACGCAGTTACCAAGCGTCTCACACCG	GTTTGGAGACGCGTGTAAAATCCGAGAACCC	TTAGGAACGCAGTTACCAAGCGTCTCACACCG TTGTCAACTTCGGCCAACGC GTTTGGAGACGCGTGTAAAATCCGAGAACCC
NonTargetingControlGuideForMouse_0018	ATAGATGTCTACGCGCCGTT	TTAGGAACGCAGTTACCAAGCGTCTCACACCG	GTTTGGAGACGCGTGTAAAATCCGAGAACCC	TTAGGAACGCAGTTACCAAGCGTCTCACACCG ATAGATGTCTACGCGCCGTT GTTTGGAGACGCGTGTAAAATCCGAGAACCC
NonTargetingControlGuideForMouse_0019	CTCGGGCTATTCAGCGATAG	TTAGGAACGCAGTTACCAAGCGTCTCACACCG	GTTTGGAGACGCGTGTAAAATCCGAGAACCC	TTAGGAACGCAGTTACCAAGCGTCTCACACCG CTCGGGCTATTCAGCGATAG GTTTGGAGACGCGTGTAAAATCCGAGAACCC
NonTargetingControlGuideForMouse_0020	GCGGTTACCGCGAAAACCAT	TTAGGAACGCAGTTACCAAGCGTCTCACACCG	GTTTGGAGACGCGTGTAAAATCCGAGAACCC	TTAGGAACGCAGTTACCAAGCGTCTCACACCG GCGGTTACCGCGAAAACCAT GTTTGGAGACGCGTGTAAAATCCGAGAACCC
NonTargetingControlGuideForMouse_0021	ACCAACGCTACGATCCCGGA	TTAGGAACGCAGTTACCAAGCGTCTCACACCG	GTTTGGAGACGCGTGTAAAATCCGAGAACCC	TTAGGAACGCAGTTACCAAGCGTCTCACACCG ACCAACGCTACGATCCCGGA GTTTGGAGACGCGTGTAAAATCCGAGAACCC
NonTargetingControlGuideForMouse_0022	CCCTATATGCGAGATCCATA	TTAGGAACGCAGTTACCAAGCGTCTCACACCG	GTTTGGAGACGCGTGTAAAATCCGAGAACCC	TTAGGAACGCAGTTACCAAGCGTCTCACACCG CCCTATATGCGAGATCCATA GTTTGGAGACGCGTGTAAAATCCGAGAACCC
NonTargetingControlGuideForMouse_0023	AGAAAGGCACGTGCGACGTC	TTAGGAACGCAGTTACCAAGCGTCTCACACCG	GTTTGGAGACGCGTGTAAAATCCGAGAACCC	TTAGGAACGCAGTTACCAAGCGTCTCACACCG AGAAAGGCACGTGCGACGTC GTTTGGAGACGCGTGTAAAATCCGAGAACCC
NonTargetingControlGuideForMouse_0024	GACCAACCTTACGGTAACTC	TTAGGAACGCAGTTACCAAGCGTCTCACACCG	GTTTGGAGACGCGTGTAAAATCCGAGAACCC	TTAGGAACGCAGTTACCAAGCGTCTCACACCG GACCAACCTTACGGTAACTC GTTTGGAGACGCGTGTAAAATCCGAGAACCC
NonTargetingControlGuideForMouse_0025	ATTATTCCTCCGGATGACGA	TTAGGAACGCAGTTACCAAGCGTCTCACACCG	GTTTGGAGACGCGTGTAAAATCCGAGAACCC	TTAGGAACGCAGTTACCAAGCGTCTCACACCG ATTATTCCTCCGGATGACGA GTTTGGAGACGCGTGTAAAATCCGAGAACCC
NonTargetingControlGuideForMouse_0026	TCTCAGTTCGTAGCGAACGA	TTAGGAACGCAGTTACCAAGCGTCTCACACCG	GTTTGGAGACGCGTGTAAAATCCGAGAACCC	TTAGGAACGCAGTTACCAAGCGTCTCACACCG TCTCAGTTCGTAGCGAACGA GTTTGGAGACGCGTGTAAAATCCGAGAACCC
NonTargetingControlGuideForMouse_0027	TCCCGGGAGGTACGGTGTAC	TTAGGAACGCAGTTACCAAGCGTCTCACACCG	GTTTGGAGACGCGTGTAAAATCCGAGAACCC	TTAGGAACGCAGTTACCAAGCGTCTCACACCG TCCCGGGAGGTACGGTGTAC GTTTGGAGACGCGTGTAAAATCCGAGAACCC
NonTargetingControlGuideForMouse_0028	GGGGATGGCCTTACGTCGCG	TTAGGAACGCAGTTACCAAGCGTCTCACACCG	GTTTGGAGACGCGTGTAAAATCCGAGAACCC	TTAGGAACGCAGTTACCAAGCGTCTCACACCG GGGGATGGCCTTACGTCGCG GTTTGGAGACGCGTGTAAAATCCGAGAACCC
NonTargetingControlGuideForMouse_0029	GTATCCTCCTTACGGCCCGT	TTAGGAACGCAGTTACCAAGCGTCTCACACCG	GTTTGGAGACGCGTGTAAAATCCGAGAACCC	TTAGGAACGCAGTTACCAAGCGTCTCACACCG GTATCCTCCTTACGGCCCGT GTTTGGAGACGCGTGTAAAATCCGAGAACCC
NonTargetingControlGuideForMouse_0030	GCTCGGACCTTTTAGACGTC	TTAGGAACGCAGTTACCAAGCGTCTCACACCG	GTTTGGAGACGCGTGTAAAATCCGAGAACCC	TTAGGAACGCAGTTACCAAGCGTCTCACACCG GCTCGGACCTTTTAGACGTC GTTTGGAGACGCGTGTAAAATCCGAGAACCC
NonTargetingControlGuideForMouse_0031	GTGGTTACGTTAACGACTAC	TTAGGAACGCAGTTACCAAGCGTCTCACACCG	GTTTGGAGACGCGTGTAAAATCCGAGAACCC	TTAGGAACGCAGTTACCAAGCGTCTCACACCG GTGGTTACGTTAACGACTAC GTTTGGAGACGCGTGTAAAATCCGAGAACCC
NonTargetingControlGuideForMouse_0032	TGCAACGATGGTTACGGTAC	TTAGGAACGCAGTTACCAAGCGTCTCACACCG	GTTTGGAGACGCGTGTAAAATCCGAGAACCC	TTAGGAACGCAGTTACCAAGCGTCTCACACCG TGCAACGATGGTTACGGTAC GTTTGGAGACGCGTGTAAAATCCGAGAACCC
NonTargetingControlGuideForMouse_0033	AACGGGCGCAATACCCTTTT	TTAGGAACGCAGTTACCAAGCGTCTCACACCG	GTTTGGAGACGCGTGTAAAATCCGAGAACCC	TTAGGAACGCAGTTACCAAGCGTCTCACACCG AACGGGCGCAATACCCTTTT GTTTGGAGACGCGTGTAAAATCCGAGAACCC
NonTargetingControlGuideForMouse_0034	TCGTGTCTAGCTATCGAGTG	TTAGGAACGCAGTTACCAAGCGTCTCACACCG	GTTTGGAGACGCGTGTAAAATCCGAGAACCC	TTAGGAACGCAGTTACCAAGCGTCTCACACCG TCGTGTCTAGCTATCGAGTG GTTTGGAGACGCGTGTAAAATCCGAGAACCC
NonTargetingControlGuideForMouse_0035	GACGTCTAATTTCTGGCCGT	TTAGGAACGCAGTTACCAAGCGTCTCACACCG	GTTTGGAGACGCGTGTAAAATCCGAGAACCC	TTAGGAACGCAGTTACCAAGCGTCTCACACCG GACGTCTAATTTCTGGCCGT GTTTGGAGACGCGTGTAAAATCCGAGAACCC
NonTargetingControlGuideForMouse_0036	TAGTCCTAGTTAGATTCGCG	TTAGGAACGCAGTTACCAAGCGTCTCACACCG	GTTTGGAGACGCGTGTAAAATCCGAGAACCC	TTAGGAACGCAGTTACCAAGCGTCTCACACCG TAGTCCTAGTTAGATTCGCG GTTTGGAGACGCGTGTAAAATCCGAGAACCC
NonTargetingControlGuideForMouse_0037	AAGGCCTTAACACGTCGACC	TTAGGAACGCAGTTACCAAGCGTCTCACACCG	GTTTGGAGACGCGTGTAAAATCCGAGAACCC	TTAGGAACGCAGTTACCAAGCGTCTCACACCG AAGGCCTTAACACGTCGACC GTTTGGAGACGCGTGTAAAATCCGAGAACCC
NonTargetingControlGuideForMouse_0038	ATTCGTGCATCGCGGGGTTT	TTAGGAACGCAGTTACCAAGCGTCTCACACCG	GTTTGGAGACGCGTGTAAAATCCGAGAACCC	TTAGGAACGCAGTTACCAAGCGTCTCACACCG ATTCGTGCATCGCGGGGTTT GTTTGGAGACGCGTGTAAAATCCGAGAACCC
NonTargetingControlGuideForMouse_0039	CACCTCGCGTCATATCACTA	TTAGGAACGCAGTTACCAAGCGTCTCACACCG	GTTTGGAGACGCGTGTAAAATCCGAGAACCC	TTAGGAACGCAGTTACCAAGCGTCTCACACCG CACCTCGCGTCATATCACTA GTTTGGAGACGCGTGTAAAATCCGAGAACCC
NonTargetingControlGuideForMouse_0040	GACCTCGCAATTGAGCGCTC	TTAGGAACGCAGTTACCAAGCGTCTCACACCG	GTTTGGAGACGCGTGTAAAATCCGAGAACCC	TTAGGAACGCAGTTACCAAGCGTCTCACACCG GACCTCGCAATTGAGCGCTC GTTTGGAGACGCGTGTAAAATCCGAGAACCC
NonTargetingControlGuideForMouse_0041	TGTATCCACCGTGACCCGGT	TTAGGAACGCAGTTACCAAGCGTCTCACACCG	GTTTGGAGACGCGTGTAAAATCCGAGAACCC	TTAGGAACGCAGTTACCAAGCGTCTCACACCG TGTATCCACCGTGACCCGGT GTTTGGAGACGCGTGTAAAATCCGAGAACCC
NonTargetingControlGuideForMouse_0042	GATCTTACCACTCGTCGTAG	TTAGGAACGCAGTTACCAAGCGTCTCACACCG	GTTTGGAGACGCGTGTAAAATCCGAGAACCC	TTAGGAACGCAGTTACCAAGCGTCTCACACCG GATCTTACCACTCGTCGTAG GTTTGGAGACGCGTGTAAAATCCGAGAACCC
NonTargetingControlGuideForMouse_0043	TTCGCCGGCGACGAAGTGCA	TTAGGAACGCAGTTACCAAGCGTCTCACACCG	GTTTGGAGACGCGTGTAAAATCCGAGAACCC	TTAGGAACGCAGTTACCAAGCGTCTCACACCG TTCGCCGGCGACGAAGTGCA GTTTGGAGACGCGTGTAAAATCCGAGAACCC
NonTargetingControlGuideForMouse_0044	AGCACTAGGATCGCGGCCTT	TTAGGAACGCAGTTACCAAGCGTCTCACACCG	GTTTGGAGACGCGTGTAAAATCCGAGAACCC	TTAGGAACGCAGTTACCAAGCGTCTCACACCG AGCACTAGGATCGCGGCCTT GTTTGGAGACGCGTGTAAAATCCGAGAACCC
NonTargetingControlGuideForMouse_0045	GCGTATCTACCCTACCGCCG	TTAGGAACGCAGTTACCAAGCGTCTCACACCG	GTTTGGAGACGCGTGTAAAATCCGAGAACCC	TTAGGAACGCAGTTACCAAGCGTCTCACACCG GCGTATCTACCCTACCGCCG GTTTGGAGACGCGTGTAAAATCCGAGAACCC
NonTargetingControlGuideForMouse_0046	GCGCGAGGGCACCGACAAGT	TTAGGAACGCAGTTACCAAGCGTCTCACACCG	GTTTGGAGACGCGTGTAAAATCCGAGAACCC	TTAGGAACGCAGTTACCAAGCGTCTCACACCG GCGCGAGGGCACCGACAAGT GTTTGGAGACGCGTGTAAAATCCGAGAACCC
NonTargetingControlGuideForMouse_0047	CGCGTATATGTCACACGGCA	TTAGGAACGCAGTTACCAAGCGTCTCACACCG	GTTTGGAGACGCGTGTAAAATCCGAGAACCC	TTAGGAACGCAGTTACCAAGCGTCTCACACCG CGCGTATATGTCACACGGCA GTTTGGAGACGCGTGTAAAATCCGAGAACCC
NonTargetingControlGuideForMouse_0048	TAAAACCGATCACGATACGA	TTAGGAACGCAGTTACCAAGCGTCTCACACCG	GTTTGGAGACGCGTGTAAAATCCGAGAACCC	TTAGGAACGCAGTTACCAAGCGTCTCACACCG TAAAACCGATCACGATACGA GTTTGGAGACGCGTGTAAAATCCGAGAACCC
NonTargetingControlGuideForMouse_0049	TCCTGCGCGATGACCGTCGG	TTAGGAACGCAGTTACCAAGCGTCTCACACCG	GTTTGGAGACGCGTGTAAAATCCGAGAACCC	TTAGGAACGCAGTTACCAAGCGTCTCACACCG TCCTGCGCGATGACCGTCGG GTTTGGAGACGCGTGTAAAATCCGAGAACCC
NonTargetingControlGuideForMouse_0050	TGGCCCACAAGGTGCGATAT	TTAGGAACGCAGTTACCAAGCGTCTCACACCG	GTTTGGAGACGCGTGTAAAATCCGAGAACCC	TTAGGAACGCAGTTACCAAGCGTCTCACACCG TGGCCCACAAGGTGCGATAT GTTTGGAGACGCGTGTAAAATCCGAGAACCC
NonTargetingControlGuideForMouse_0051	GGGGTAGGCCTAATTACGGA	TTAGGAACGCAGTTACCAAGCGTCTCACACCG	GTTTGGAGACGCGTGTAAAATCCGAGAACCC	TTAGGAACGCAGTTACCAAGCGTCTCACACCG GGGGTAGGCCTAATTACGGA GTTTGGAGACGCGTGTAAAATCCGAGAACCC
NonTargetingControlGuideForMouse_0052	CGCTTCGTCTCTCGCAAACA	TTAGGAACGCAGTTACCAAGCGTCTCACACCG	GTTTGGAGACGCGTGTAAAATCCGAGAACCC	TTAGGAACGCAGTTACCAAGCGTCTCACACCG CGCTTCGTCTCTCGCAAACA GTTTGGAGACGCGTGTAAAATCCGAGAACCC
NonTargetingControlGuideForMouse_0053	TTATGTGCCTCTCGGCGCAT	TTAGGAACGCAGTTACCAAGCGTCTCACACCG	GTTTGGAGACGCGTGTAAAATCCGAGAACCC	TTAGGAACGCAGTTACCAAGCGTCTCACACCG TTATGTGCCTCTCGGCGCAT GTTTGGAGACGCGTGTAAAATCCGAGAACCC
NonTargetingControlGuideForMouse_0054	CCGTTCTGACGACGCTAAAG	TTAGGAACGCAGTTACCAAGCGTCTCACACCG	GTTTGGAGACGCGTGTAAAATCCGAGAACCC	TTAGGAACGCAGTTACCAAGCGTCTCACACCG CCGTTCTGACGACGCTAAAG GTTTGGAGACGCGTGTAAAATCCGAGAACCC
NonTargetingControlGuideForMouse_0055	AAACTCCCGTGTCAACCGAT	TTAGGAACGCAGTTACCAAGCGTCTCACACCG	GTTTGGAGACGCGTGTAAAATCCGAGAACCC	TTAGGAACGCAGTTACCAAGCGTCTCACACCG AAACTCCCGTGTCAACCGAT GTTTGGAGACGCGTGTAAAATCCGAGAACCC
NonTargetingControlGuideForMouse_0056	GTTTGCGAGTCAAAGTACGC	TTAGGAACGCAGTTACCAAGCGTCTCACACCG	GTTTGGAGACGCGTGTAAAATCCGAGAACCC	TTAGGAACGCAGTTACCAAGCGTCTCACACCG GTTTGCGAGTCAAAGTACGC GTTTGGAGACGCGTGTAAAATCCGAGAACCC
NonTargetingControlGuideForMouse_0057	GGGTGCACACGCCGGCCTAT	TTAGGAACGCAGTTACCAAGCGTCTCACACCG	GTTTGGAGACGCGTGTAAAATCCGAGAACCC	TTAGGAACGCAGTTACCAAGCGTCTCACACCG GGGTGCACACGCCGGCCTAT GTTTGGAGACGCGTGTAAAATCCGAGAACCC
NonTargetingControlGuideForMouse_0058	CTTTATACCGCGCGTCGGCA	TTAGGAACGCAGTTACCAAGCGTCTCACACCG	GTTTGGAGACGCGTGTAAAATCCGAGAACCC	TTAGGAACGCAGTTACCAAGCGTCTCACACCG CTTTATACCGCGCGTCGGCA GTTTGGAGACGCGTGTAAAATCCGAGAACCC
NonTargetingControlGuideForMouse_0059	TCAAACGCCCGGGCGCCCCA	TTAGGAACGCAGTTACCAAGCGTCTCACACCG	GTTTGGAGACGCGTGTAAAATCCGAGAACCC	TTAGGAACGCAGTTACCAAGCGTCTCACACCG TCAAACGCCCGGGCGCCCCA GTTTGGAGACGCGTGTAAAATCCGAGAACCC
NonTargetingControlGuideForMouse_0060	GACCGGTGTGTTTACGCGTG	TTAGGAACGCAGTTACCAAGCGTCTCACACCG	GTTTGGAGACGCGTGTAAAATCCGAGAACCC	TTAGGAACGCAGTTACCAAGCGTCTCACACCG GACCGGTGTGTTTACGCGTG GTTTGGAGACGCGTGTAAAATCCGAGAACCC
NonTargetingControlGuideForMouse_0061	CGGTGAGGATCCCTCTTGCG	TTAGGAACGCAGTTACCAAGCGTCTCACACCG	GTTTGGAGACGCGTGTAAAATCCGAGAACCC	TTAGGAACGCAGTTACCAAGCGTCTCACACCG CGGTGAGGATCCCTCTTGCG GTTTGGAGACGCGTGTAAAATCCGAGAACCC
NonTargetingControlGuideForMouse_0062	ACGGTCCCAACGAGCGCCGG	TTAGGAACGCAGTTACCAAGCGTCTCACACCG	GTTTGGAGACGCGTGTAAAATCCGAGAACCC	TTAGGAACGCAGTTACCAAGCGTCTCACACCG ACGGTCCCAACGAGCGCCGG GTTTGGAGACGCGTGTAAAATCCGAGAACCC
NonTargetingControlGuideForMouse_0063	CGCTTCATTGCCCGAACGCT	TTAGGAACGCAGTTACCAAGCGTCTCACACCG	GTTTGGAGACGCGTGTAAAATCCGAGAACCC	TTAGGAACGCAGTTACCAAGCGTCTCACACCG CGCTTCATTGCCCGAACGCT GTTTGGAGACGCGTGTAAAATCCGAGAACCC
NonTargetingControlGuideForMouse_0064	TTATACCGTCACGAGTGCCC	TTAGGAACGCAGTTACCAAGCGTCTCACACCG	GTTTGGAGACGCGTGTAAAATCCGAGAACCC	TTAGGAACGCAGTTACCAAGCGTCTCACACCG TTATACCGTCACGAGTGCCC GTTTGGAGACGCGTGTAAAATCCGAGAACCC
NonTargetingControlGuideForMouse_0065	TGCACCGGTACGGGCGACTC	TTAGGAACGCAGTTACCAAGCGTCTCACACCG	GTTTGGAGACGCGTGTAAAATCCGAGAACCC	TTAGGAACGCAGTTACCAAGCGTCTCACACCG TGCACCGGTACGGGCGACTC GTTTGGAGACGCGTGTAAAATCCGAGAACCC
NonTargetingControlGuideForMouse_0066	GAGGCGTACTTCGGCTCTAA	TTAGGAACGCAGTTACCAAGCGTCTCACACCG	GTTTGGAGACGCGTGTAAAATCCGAGAACCC	TTAGGAACGCAGTTACCAAGCGTCTCACACCG GAGGCGTACTTCGGCTCTAA GTTTGGAGACGCGTGTAAAATCCGAGAACCC
NonTargetingControlGuideForMouse_0067	TTCGAGACGGATACGTCTGC	TTAGGAACGCAGTTACCAAGCGTCTCACACCG	GTTTGGAGACGCGTGTAAAATCCGAGAACCC	TTAGGAACGCAGTTACCAAGCGTCTCACACCG TTCGAGACGGATACGTCTGC GTTTGGAGACGCGTGTAAAATCCGAGAACCC
NonTargetingControlGuideForMouse_0068	TAGCCCGTCGAGTACTCCCC	TTAGGAACGCAGTTACCAAGCGTCTCACACCG	GTTTGGAGACGCGTGTAAAATCCGAGAACCC	TTAGGAACGCAGTTACCAAGCGTCTCACACCG TAGCCCGTCGAGTACTCCCC GTTTGGAGACGCGTGTAAAATCCGAGAACCC
NonTargetingControlGuideForMouse_0069	AGCTTAGATCGTGCGTCGTA	TTAGGAACGCAGTTACCAAGCGTCTCACACCG	GTTTGGAGACGCGTGTAAAATCCGAGAACCC	TTAGGAACGCAGTTACCAAGCGTCTCACACCG AGCTTAGATCGTGCGTCGTA GTTTGGAGACGCGTGTAAAATCCGAGAACCC
NonTargetingControlGuideForMouse_0070	CGCCGGATGACTGGTGGATA	TTAGGAACGCAGTTACCAAGCGTCTCACACCG	GTTTGGAGACGCGTGTAAAATCCGAGAACCC	TTAGGAACGCAGTTACCAAGCGTCTCACACCG CGCCGGATGACTGGTGGATA GTTTGGAGACGCGTGTAAAATCCGAGAACCC
NonTargetingControlGuideForMouse_0071	CCGTTTCGCCTATTGGTGCG	TTAGGAACGCAGTTACCAAGCGTCTCACACCG	GTTTGGAGACGCGTGTAAAATCCGAGAACCC	TTAGGAACGCAGTTACCAAGCGTCTCACACCG CCGTTTCGCCTATTGGTGCG GTTTGGAGACGCGTGTAAAATCCGAGAACCC
NonTargetingControlGuideForMouse_0072	TTCGACGTGCGGCGTATTGG	TTAGGAACGCAGTTACCAAGCGTCTCACACCG	GTTTGGAGACGCGTGTAAAATCCGAGAACCC	TTAGGAACGCAGTTACCAAGCGTCTCACACCG TTCGACGTGCGGCGTATTGG GTTTGGAGACGCGTGTAAAATCCGAGAACCC
NonTargetingControlGuideForMouse_0073	TTCAATTGTTCGCCCGAACA	TTAGGAACGCAGTTACCAAGCGTCTCACACCG	GTTTGGAGACGCGTGTAAAATCCGAGAACCC	TTAGGAACGCAGTTACCAAGCGTCTCACACCG TTCAATTGTTCGCCCGAACA GTTTGGAGACGCGTGTAAAATCCGAGAACCC
NonTargetingControlGuideForMouse_0074	GCGGATCTGACGGTTACTTA	TTAGGAACGCAGTTACCAAGCGTCTCACACCG	GTTTGGAGACGCGTGTAAAATCCGAGAACCC	TTAGGAACGCAGTTACCAAGCGTCTCACACCG GCGGATCTGACGGTTACTTA GTTTGGAGACGCGTGTAAAATCCGAGAACCC
NonTargetingControlGuideForMouse_0075	AATGAAGCACCGATTGCGGA	TTAGGAACGCAGTTACCAAGCGTCTCACACCG	GTTTGGAGACGCGTGTAAAATCCGAGAACCC	TTAGGAACGCAGTTACCAAGCGTCTCACACCG AATGAAGCACCGATTGCGGA GTTTGGAGACGCGTGTAAAATCCGAGAACCC
NonTargetingControlGuideForMouse_0076	TCCTATAATTGAGCGAACGG	TTAGGAACGCAGTTACCAAGCGTCTCACACCG	GTTTGGAGACGCGTGTAAAATCCGAGAACCC	TTAGGAACGCAGTTACCAAGCGTCTCACACCG TCCTATAATTGAGCGAACGG GTTTGGAGACGCGTGTAAAATCCGAGAACCC
NonTargetingControlGuideForMouse_0077	GCTACAGATTTGCGTTCGAG	TTAGGAACGCAGTTACCAAGCGTCTCACACCG	GTTTGGAGACGCGTGTAAAATCCGAGAACCC	TTAGGAACGCAGTTACCAAGCGTCTCACACCG GCTACAGATTTGCGTTCGAG GTTTGGAGACGCGTGTAAAATCCGAGAACCC
NonTargetingControlGuideForMouse_0078	GGACTGAAACCGATAGTATC	TTAGGAACGCAGTTACCAAGCGTCTCACACCG	GTTTGGAGACGCGTGTAAAATCCGAGAACCC	TTAGGAACGCAGTTACCAAGCGTCTCACACCG GGACTGAAACCGATAGTATC GTTTGGAGACGCGTGTAAAATCCGAGAACCC
NonTargetingControlGuideForMouse_0079	GCAATTCTGCAACGCACGTC	TTAGGAACGCAGTTACCAAGCGTCTCACACCG	GTTTGGAGACGCGTGTAAAATCCGAGAACCC	TTAGGAACGCAGTTACCAAGCGTCTCACACCG GCAATTCTGCAACGCACGTC GTTTGGAGACGCGTGTAAAATCCGAGAACCC
NonTargetingControlGuideForMouse_0080	CACCCGACTCGGCCGTAAAG	TTAGGAACGCAGTTACCAAGCGTCTCACACCG	GTTTGGAGACGCGTGTAAAATCCGAGAACCC	TTAGGAACGCAGTTACCAAGCGTCTCACACCG CACCCGACTCGGCCGTAAAG GTTTGGAGACGCGTGTAAAATCCGAGAACCC
NonTargetingControlGuideForMouse_0081	CAACCGTGCGATGCGCGCTA	TTAGGAACGCAGTTACCAAGCGTCTCACACCG	GTTTGGAGACGCGTGTAAAATCCGAGAACCC	TTAGGAACGCAGTTACCAAGCGTCTCACACCG CAACCGTGCGATGCGCGCTA GTTTGGAGACGCGTGTAAAATCCGAGAACCC
NonTargetingControlGuideForMouse_0082	TGATGGACGCGATACGTTTA	TTAGGAACGCAGTTACCAAGCGTCTCACACCG	GTTTGGAGACGCGTGTAAAATCCGAGAACCC	TTAGGAACGCAGTTACCAAGCGTCTCACACCG TGATGGACGCGATACGTTTA GTTTGGAGACGCGTGTAAAATCCGAGAACCC
NonTargetingControlGuideForMouse_0083	TACCCCTTGAGGGGCGCATA	TTAGGAACGCAGTTACCAAGCGTCTCACACCG	GTTTGGAGACGCGTGTAAAATCCGAGAACCC	TTAGGAACGCAGTTACCAAGCGTCTCACACCG TACCCCTTGAGGGGCGCATA GTTTGGAGACGCGTGTAAAATCCGAGAACCC
NonTargetingControlGuideForMouse_0084	CCGTATACGTATCTATGCCG	TTAGGAACGCAGTTACCAAGCGTCTCACACCG	GTTTGGAGACGCGTGTAAAATCCGAGAACCC	TTAGGAACGCAGTTACCAAGCGTCTCACACCG CCGTATACGTATCTATGCCG GTTTGGAGACGCGTGTAAAATCCGAGAACCC
NonTargetingControlGuideForMouse_0085	ACAGCGGCCTAATACTTCGC	TTAGGAACGCAGTTACCAAGCGTCTCACACCG	GTTTGGAGACGCGTGTAAAATCCGAGAACCC	TTAGGAACGCAGTTACCAAGCGTCTCACACCG ACAGCGGCCTAATACTTCGC GTTTGGAGACGCGTGTAAAATCCGAGAACCC
NonTargetingControlGuideForMouse_0086	TATCGAACTGCACACGCAAC	TTAGGAACGCAGTTACCAAGCGTCTCACACCG	GTTTGGAGACGCGTGTAAAATCCGAGAACCC	TTAGGAACGCAGTTACCAAGCGTCTCACACCG TATCGAACTGCACACGCAAC GTTTGGAGACGCGTGTAAAATCCGAGAACCC
NonTargetingControlGuideForMouse_0087	TGTCGGACCCATTGTCGAAC	TTAGGAACGCAGTTACCAAGCGTCTCACACCG	GTTTGGAGACGCGTGTAAAATCCGAGAACCC	TTAGGAACGCAGTTACCAAGCGTCTCACACCG TGTCGGACCCATTGTCGAAC GTTTGGAGACGCGTGTAAAATCCGAGAACCC
NonTargetingControlGuideForMouse_0088	AAACCTAGCGTAGATTCGGC	TTAGGAACGCAGTTACCAAGCGTCTCACACCG	GTTTGGAGACGCGTGTAAAATCCGAGAACCC	TTAGGAACGCAGTTACCAAGCGTCTCACACCG AAACCTAGCGTAGATTCGGC GTTTGGAGACGCGTGTAAAATCCGAGAACCC
NonTargetingControlGuideForMouse_0089	TAGATGGTGCTTCTGTCGCG	TTAGGAACGCAGTTACCAAGCGTCTCACACCG	GTTTGGAGACGCGTGTAAAATCCGAGAACCC	TTAGGAACGCAGTTACCAAGCGTCTCACACCG TAGATGGTGCTTCTGTCGCG GTTTGGAGACGCGTGTAAAATCCGAGAACCC
NonTargetingControlGuideForMouse_0090	CATCGTAACACACGTACGAG	TTAGGAACGCAGTTACCAAGCGTCTCACACCG	GTTTGGAGACGCGTGTAAAATCCGAGAACCC	TTAGGAACGCAGTTACCAAGCGTCTCACACCG CATCGTAACACACGTACGAG GTTTGGAGACGCGTGTAAAATCCGAGAACCC
NonTargetingControlGuideForMouse_0091	CAACGATCAGGCGTGTTATC	TTAGGAACGCAGTTACCAAGCGTCTCACACCG	GTTTGGAGACGCGTGTAAAATCCGAGAACCC	TTAGGAACGCAGTTACCAAGCGTCTCACACCG CAACGATCAGGCGTGTTATC GTTTGGAGACGCGTGTAAAATCCGAGAACCC
NonTargetingControlGuideForMouse_0092	ACAGCAGGGGCCGCGAATAA	TTAGGAACGCAGTTACCAAGCGTCTCACACCG	GTTTGGAGACGCGTGTAAAATCCGAGAACCC	TTAGGAACGCAGTTACCAAGCGTCTCACACCG ACAGCAGGGGCCGCGAATAA GTTTGGAGACGCGTGTAAAATCCGAGAACCC
NonTargetingControlGuideForMouse_0093	AGCCGGGCTTTCCGTCAAGC	TTAGGAACGCAGTTACCAAGCGTCTCACACCG	GTTTGGAGACGCGTGTAAAATCCGAGAACCC	TTAGGAACGCAGTTACCAAGCGTCTCACACCG AGCCGGGCTTTCCGTCAAGC GTTTGGAGACGCGTGTAAAATCCGAGAACCC
NonTargetingControlGuideForMouse_0094	ACGGTCCCTCTCGGGTCAAT	TTAGGAACGCAGTTACCAAGCGTCTCACACCG	GTTTGGAGACGCGTGTAAAATCCGAGAACCC	TTAGGAACGCAGTTACCAAGCGTCTCACACCG ACGGTCCCTCTCGGGTCAAT GTTTGGAGACGCGTGTAAAATCCGAGAACCC
NonTargetingControlGuideForMouse_0095	TCAATAGTTCTGCGCGAATT	TTAGGAACGCAGTTACCAAGCGTCTCACACCG	GTTTGGAGACGCGTGTAAAATCCGAGAACCC	TTAGGAACGCAGTTACCAAGCGTCTCACACCG TCAATAGTTCTGCGCGAATT GTTTGGAGACGCGTGTAAAATCCGAGAACCC
NonTargetingControlGuideForMouse_0096	TCGTTACATACCCCGCGGAA	TTAGGAACGCAGTTACCAAGCGTCTCACACCG	GTTTGGAGACGCGTGTAAAATCCGAGAACCC	TTAGGAACGCAGTTACCAAGCGTCTCACACCG TCGTTACATACCCCGCGGAA GTTTGGAGACGCGTGTAAAATCCGAGAACCC
NonTargetingControlGuideForMouse_0097	CATTCGGTCCGTTCATCTCG	TTAGGAACGCAGTTACCAAGCGTCTCACACCG	GTTTGGAGACGCGTGTAAAATCCGAGAACCC	TTAGGAACGCAGTTACCAAGCGTCTCACACCG CATTCGGTCCGTTCATCTCG GTTTGGAGACGCGTGTAAAATCCGAGAACCC
NonTargetingControlGuideForMouse_0098	TTCGGCTCAATGGCGCGAGC	TTAGGAACGCAGTTACCAAGCGTCTCACACCG	GTTTGGAGACGCGTGTAAAATCCGAGAACCC	TTAGGAACGCAGTTACCAAGCGTCTCACACCG TTCGGCTCAATGGCGCGAGC GTTTGGAGACGCGTGTAAAATCCGAGAACCC
NonTargetingControlGuideForMouse_0099	CATACCCGCGCCGTGACTCC	TTAGGAACGCAGTTACCAAGCGTCTCACACCG	GTTTGGAGACGCGTGTAAAATCCGAGAACCC	TTAGGAACGCAGTTACCAAGCGTCTCACACCG CATACCCGCGCCGTGACTCC GTTTGGAGACGCGTGTAAAATCCGAGAACCC
NonTargetingControlGuideForMouse_0100	GGACGGATGGGACGACTAGT	TTAGGAACGCAGTTACCAAGCGTCTCACACCG	GTTTGGAGACGCGTGTAAAATCCGAGAACCC	TTAGGAACGCAGTTACCAAGCGTCTCACACCG GGACGGATGGGACGACTAGT GTTTGGAGACGCGTGTAAAATCCGAGAACCC
NonTargetingControlGuideForMouse_0101	GTGCAACGACTGACCCGCGG	TTAGGAACGCAGTTACCAAGCGTCTCACACCG	GTTTGGAGACGCGTGTAAAATCCGAGAACCC	TTAGGAACGCAGTTACCAAGCGTCTCACACCG GTGCAACGACTGACCCGCGG GTTTGGAGACGCGTGTAAAATCCGAGAACCC
NonTargetingControlGuideForMouse_0102	CGACACTTGGGCTGACGCGC	TTAGGAACGCAGTTACCAAGCGTCTCACACCG	GTTTGGAGACGCGTGTAAAATCCGAGAACCC	TTAGGAACGCAGTTACCAAGCGTCTCACACCG CGACACTTGGGCTGACGCGC GTTTGGAGACGCGTGTAAAATCCGAGAACCC
NonTargetingControlGuideForMouse_0103	TGTGTAATTACGTTTCGCGG	TTAGGAACGCAGTTACCAAGCGTCTCACACCG	GTTTGGAGACGCGTGTAAAATCCGAGAACCC	TTAGGAACGCAGTTACCAAGCGTCTCACACCG TGTGTAATTACGTTTCGCGG GTTTGGAGACGCGTGTAAAATCCGAGAACCC
NonTargetingControlGuideForMouse_0104	AACCGTACTGCGAGGAGCAT	TTAGGAACGCAGTTACCAAGCGTCTCACACCG	GTTTGGAGACGCGTGTAAAATCCGAGAACCC	TTAGGAACGCAGTTACCAAGCGTCTCACACCG AACCGTACTGCGAGGAGCAT GTTTGGAGACGCGTGTAAAATCCGAGAACCC
NonTargetingControlGuideForMouse_0105	GATATTTACCGGCGATAAGA	TTAGGAACGCAGTTACCAAGCGTCTCACACCG	GTTTGGAGACGCGTGTAAAATCCGAGAACCC	TTAGGAACGCAGTTACCAAGCGTCTCACACCG GATATTTACCGGCGATAAGA GTTTGGAGACGCGTGTAAAATCCGAGAACCC
NonTargetingControlGuideForMouse_0106	GCGACGTGTATCGATCACTC	TTAGGAACGCAGTTACCAAGCGTCTCACACCG	GTTTGGAGACGCGTGTAAAATCCGAGAACCC	TTAGGAACGCAGTTACCAAGCGTCTCACACCG GCGACGTGTATCGATCACTC GTTTGGAGACGCGTGTAAAATCCGAGAACCC
NonTargetingControlGuideForMouse_0107	TAATGGAAGATGCGCGATAC	TTAGGAACGCAGTTACCAAGCGTCTCACACCG	GTTTGGAGACGCGTGTAAAATCCGAGAACCC	TTAGGAACGCAGTTACCAAGCGTCTCACACCG TAATGGAAGATGCGCGATAC GTTTGGAGACGCGTGTAAAATCCGAGAACCC
NonTargetingControlGuideForMouse_0108	TGTCCTACCGAATGAACCGT	TTAGGAACGCAGTTACCAAGCGTCTCACACCG	GTTTGGAGACGCGTGTAAAATCCGAGAACCC	TTAGGAACGCAGTTACCAAGCGTCTCACACCG TGTCCTACCGAATGAACCGT GTTTGGAGACGCGTGTAAAATCCGAGAACCC
NonTargetingControlGuideForMouse_0109	ACGCGAAGTGTCGCAGAGTG	TTAGGAACGCAGTTACCAAGCGTCTCACACCG	GTTTGGAGACGCGTGTAAAATCCGAGAACCC	TTAGGAACGCAGTTACCAAGCGTCTCACACCG ACGCGAAGTGTCGCAGAGTG GTTTGGAGACGCGTGTAAAATCCGAGAACCC
NonTargetingControlGuideForMouse_0110	GCAGAGCGTAATCGGCATCG	TTAGGAACGCAGTTACCAAGCGTCTCACACCG	GTTTGGAGACGCGTGTAAAATCCGAGAACCC	TTAGGAACGCAGTTACCAAGCGTCTCACACCG GCAGAGCGTAATCGGCATCG GTTTGGAGACGCGTGTAAAATCCGAGAACCC
NonTargetingControlGuideForMouse_0111	GCCGCGCCATAATATGCCAT	TTAGGAACGCAGTTACCAAGCGTCTCACACCG	GTTTGGAGACGCGTGTAAAATCCGAGAACCC	TTAGGAACGCAGTTACCAAGCGTCTCACACCG GCCGCGCCATAATATGCCAT GTTTGGAGACGCGTGTAAAATCCGAGAACCC
NonTargetingControlGuideForMouse_0112	CGAATGCGCCGGAGAATATT	TTAGGAACGCAGTTACCAAGCGTCTCACACCG	GTTTGGAGACGCGTGTAAAATCCGAGAACCC	TTAGGAACGCAGTTACCAAGCGTCTCACACCG CGAATGCGCCGGAGAATATT GTTTGGAGACGCGTGTAAAATCCGAGAACCC
NonTargetingControlGuideForMouse_0113	CCCGCCTGGCGATTCACGGG	TTAGGAACGCAGTTACCAAGCGTCTCACACCG	GTTTGGAGACGCGTGTAAAATCCGAGAACCC	TTAGGAACGCAGTTACCAAGCGTCTCACACCG CCCGCCTGGCGATTCACGGG GTTTGGAGACGCGTGTAAAATCCGAGAACCC
NonTargetingControlGuideForMouse_0114	AGCCTAGTCGCGCTAATATT	TTAGGAACGCAGTTACCAAGCGTCTCACACCG	GTTTGGAGACGCGTGTAAAATCCGAGAACCC	TTAGGAACGCAGTTACCAAGCGTCTCACACCG AGCCTAGTCGCGCTAATATT GTTTGGAGACGCGTGTAAAATCCGAGAACCC
NonTargetingControlGuideForMouse_0115	GTGTGCCTCGACAGCGTAAG	TTAGGAACGCAGTTACCAAGCGTCTCACACCG	GTTTGGAGACGCGTGTAAAATCCGAGAACCC	TTAGGAACGCAGTTACCAAGCGTCTCACACCG GTGTGCCTCGACAGCGTAAG GTTTGGAGACGCGTGTAAAATCCGAGAACCC
NonTargetingControlGuideForMouse_0116	TCATGCGCCTCGTAATACCT	TTAGGAACGCAGTTACCAAGCGTCTCACACCG	GTTTGGAGACGCGTGTAAAATCCGAGAACCC	TTAGGAACGCAGTTACCAAGCGTCTCACACCG TCATGCGCCTCGTAATACCT GTTTGGAGACGCGTGTAAAATCCGAGAACCC
NonTargetingControlGuideForMouse_0117	TGTGCCACGCCGCTGCAACG	TTAGGAACGCAGTTACCAAGCGTCTCACACCG	GTTTGGAGACGCGTGTAAAATCCGAGAACCC	TTAGGAACGCAGTTACCAAGCGTCTCACACCG TGTGCCACGCCGCTGCAACG GTTTGGAGACGCGTGTAAAATCCGAGAACCC
NonTargetingControlGuideForMouse_0118	GCAAATAGGTCGGAGCGTGT	TTAGGAACGCAGTTACCAAGCGTCTCACACCG	GTTTGGAGACGCGTGTAAAATCCGAGAACCC	TTAGGAACGCAGTTACCAAGCGTCTCACACCG GCAAATAGGTCGGAGCGTGT GTTTGGAGACGCGTGTAAAATCCGAGAACCC
NonTargetingControlGuideForMouse_0119	GGATAGCCCGGTTGGTGCGT	TTAGGAACGCAGTTACCAAGCGTCTCACACCG	GTTTGGAGACGCGTGTAAAATCCGAGAACCC	TTAGGAACGCAGTTACCAAGCGTCTCACACCG GGATAGCCCGGTTGGTGCGT GTTTGGAGACGCGTGTAAAATCCGAGAACCC
NonTargetingControlGuideForMouse_0120	TCGCAAAATGCGGATTCCGT	TTAGGAACGCAGTTACCAAGCGTCTCACACCG	GTTTGGAGACGCGTGTAAAATCCGAGAACCC	TTAGGAACGCAGTTACCAAGCGTCTCACACCG TCGCAAAATGCGGATTCCGT GTTTGGAGACGCGTGTAAAATCCGAGAACCC
NonTargetingControlGuideForMouse_0121	GGTGCAGTCCGTTTAGTCGG	TTAGGAACGCAGTTACCAAGCGTCTCACACCG	GTTTGGAGACGCGTGTAAAATCCGAGAACCC	TTAGGAACGCAGTTACCAAGCGTCTCACACCG GGTGCAGTCCGTTTAGTCGG GTTTGGAGACGCGTGTAAAATCCGAGAACCC
NonTargetingControlGuideForMouse_0122	TGGGTTCCGGCCCCATGTAC	TTAGGAACGCAGTTACCAAGCGTCTCACACCG	GTTTGGAGACGCGTGTAAAATCCGAGAACCC	TTAGGAACGCAGTTACCAAGCGTCTCACACCG TGGGTTCCGGCCCCATGTAC GTTTGGAGACGCGTGTAAAATCCGAGAACCC
NonTargetingControlGuideForMouse_0123	CCTTCGGATTCGTAGGCTGG	TTAGGAACGCAGTTACCAAGCGTCTCACACCG	GTTTGGAGACGCGTGTAAAATCCGAGAACCC	TTAGGAACGCAGTTACCAAGCGTCTCACACCG CCTTCGGATTCGTAGGCTGG GTTTGGAGACGCGTGTAAAATCCGAGAACCC
NonTargetingControlGuideForMouse_0124	TCCCCCGTACGTGTATGTCG	TTAGGAACGCAGTTACCAAGCGTCTCACACCG	GTTTGGAGACGCGTGTAAAATCCGAGAACCC	TTAGGAACGCAGTTACCAAGCGTCTCACACCG TCCCCCGTACGTGTATGTCG GTTTGGAGACGCGTGTAAAATCCGAGAACCC
NonTargetingControlGuideForMouse_0125	AGGTGCGTGTCAACCGGTAG	TTAGGAACGCAGTTACCAAGCGTCTCACACCG	GTTTGGAGACGCGTGTAAAATCCGAGAACCC	TTAGGAACGCAGTTACCAAGCGTCTCACACCG AGGTGCGTGTCAACCGGTAG GTTTGGAGACGCGTGTAAAATCCGAGAACCC
NonTargetingControlGuideForMouse_0126	AAAAAGTCCGCGATTACGTC	TTAGGAACGCAGTTACCAAGCGTCTCACACCG	GTTTGGAGACGCGTGTAAAATCCGAGAACCC	TTAGGAACGCAGTTACCAAGCGTCTCACACCG AAAAAGTCCGCGATTACGTC GTTTGGAGACGCGTGTAAAATCCGAGAACCC
NonTargetingControlGuideForMouse_0127	TTATCGCACAACCCCGAAAG	TTAGGAACGCAGTTACCAAGCGTCTCACACCG	GTTTGGAGACGCGTGTAAAATCCGAGAACCC	TTAGGAACGCAGTTACCAAGCGTCTCACACCG TTATCGCACAACCCCGAAAG GTTTGGAGACGCGTGTAAAATCCGAGAACCC
NonTargetingControlGuideForMouse_0128	CACCCCGTAGCAACGATAAA	TTAGGAACGCAGTTACCAAGCGTCTCACACCG	GTTTGGAGACGCGTGTAAAATCCGAGAACCC	TTAGGAACGCAGTTACCAAGCGTCTCACACCG CACCCCGTAGCAACGATAAA GTTTGGAGACGCGTGTAAAATCCGAGAACCC
NonTargetingControlGuideForMouse_0129	TAACAGCTTCCGCGTAATAT	TTAGGAACGCAGTTACCAAGCGTCTCACACCG	GTTTGGAGACGCGTGTAAAATCCGAGAACCC	TTAGGAACGCAGTTACCAAGCGTCTCACACCG TAACAGCTTCCGCGTAATAT GTTTGGAGACGCGTGTAAAATCCGAGAACCC
NonTargetingControlGuideForMouse_0130	GCCATAGCCAATCGCTAGTT	TTAGGAACGCAGTTACCAAGCGTCTCACACCG	GTTTGGAGACGCGTGTAAAATCCGAGAACCC	TTAGGAACGCAGTTACCAAGCGTCTCACACCG GCCATAGCCAATCGCTAGTT GTTTGGAGACGCGTGTAAAATCCGAGAACCC
NonTargetingControlGuideForMouse_0131	CATCTATGAGACGTGCGTAC	TTAGGAACGCAGTTACCAAGCGTCTCACACCG	GTTTGGAGACGCGTGTAAAATCCGAGAACCC	TTAGGAACGCAGTTACCAAGCGTCTCACACCG CATCTATGAGACGTGCGTAC GTTTGGAGACGCGTGTAAAATCCGAGAACCC
NonTargetingControlGuideForMouse_0132	TTGATAAACCGCGGCCGAAA	TTAGGAACGCAGTTACCAAGCGTCTCACACCG	GTTTGGAGACGCGTGTAAAATCCGAGAACCC	TTAGGAACGCAGTTACCAAGCGTCTCACACCG TTGATAAACCGCGGCCGAAA GTTTGGAGACGCGTGTAAAATCCGAGAACCC
NonTargetingControlGuideForMouse_0133	GTATCCTCGCAATCGTTAGG	TTAGGAACGCAGTTACCAAGCGTCTCACACCG	GTTTGGAGACGCGTGTAAAATCCGAGAACCC	TTAGGAACGCAGTTACCAAGCGTCTCACACCG GTATCCTCGCAATCGTTAGG GTTTGGAGACGCGTGTAAAATCCGAGAACCC
NonTargetingControlGuideForMouse_0134	TGGCGCTCCTGCGCACACGA	TTAGGAACGCAGTTACCAAGCGTCTCACACCG	GTTTGGAGACGCGTGTAAAATCCGAGAACCC	TTAGGAACGCAGTTACCAAGCGTCTCACACCG TGGCGCTCCTGCGCACACGA GTTTGGAGACGCGTGTAAAATCCGAGAACCC
NonTargetingControlGuideForMouse_0135	TTCGAAGTCTAACCCGCGGG	TTAGGAACGCAGTTACCAAGCGTCTCACACCG	GTTTGGAGACGCGTGTAAAATCCGAGAACCC	TTAGGAACGCAGTTACCAAGCGTCTCACACCG TTCGAAGTCTAACCCGCGGG GTTTGGAGACGCGTGTAAAATCCGAGAACCC
NonTargetingControlGuideForMouse_0136	GTTTCCCGGGACTGTCGCGT	TTAGGAACGCAGTTACCAAGCGTCTCACACCG	GTTTGGAGACGCGTGTAAAATCCGAGAACCC	TTAGGAACGCAGTTACCAAGCGTCTCACACCG GTTTCCCGGGACTGTCGCGT GTTTGGAGACGCGTGTAAAATCCGAGAACCC
NonTargetingControlGuideForMouse_0137	AACGCCCCGGATTTCGTTGA	TTAGGAACGCAGTTACCAAGCGTCTCACACCG	GTTTGGAGACGCGTGTAAAATCCGAGAACCC	TTAGGAACGCAGTTACCAAGCGTCTCACACCG AACGCCCCGGATTTCGTTGA GTTTGGAGACGCGTGTAAAATCCGAGAACCC
NonTargetingControlGuideForMouse_0138	ACAACACGCCGACACGTCTA	TTAGGAACGCAGTTACCAAGCGTCTCACACCG	GTTTGGAGACGCGTGTAAAATCCGAGAACCC	TTAGGAACGCAGTTACCAAGCGTCTCACACCG ACAACACGCCGACACGTCTA GTTTGGAGACGCGTGTAAAATCCGAGAACCC
NonTargetingControlGuideForMouse_0139	TAAGCGGCGTCATGTCGCCC	TTAGGAACGCAGTTACCAAGCGTCTCACACCG	GTTTGGAGACGCGTGTAAAATCCGAGAACCC	TTAGGAACGCAGTTACCAAGCGTCTCACACCG TAAGCGGCGTCATGTCGCCC GTTTGGAGACGCGTGTAAAATCCGAGAACCC
NonTargetingControlGuideForMouse_0140	CCGCCCCTGCGAACTGCGTT	TTAGGAACGCAGTTACCAAGCGTCTCACACCG	GTTTGGAGACGCGTGTAAAATCCGAGAACCC	TTAGGAACGCAGTTACCAAGCGTCTCACACCG CCGCCCCTGCGAACTGCGTT GTTTGGAGACGCGTGTAAAATCCGAGAACCC
NonTargetingControlGuideForMouse_0141	TATCTAATCGCGGAGTCGTA	TTAGGAACGCAGTTACCAAGCGTCTCACACCG	GTTTGGAGACGCGTGTAAAATCCGAGAACCC	TTAGGAACGCAGTTACCAAGCGTCTCACACCG TATCTAATCGCGGAGTCGTA GTTTGGAGACGCGTGTAAAATCCGAGAACCC
NonTargetingControlGuideForMouse_0142	ACGCTATAGTGTACGTCTAA	TTAGGAACGCAGTTACCAAGCGTCTCACACCG	GTTTGGAGACGCGTGTAAAATCCGAGAACCC	TTAGGAACGCAGTTACCAAGCGTCTCACACCG ACGCTATAGTGTACGTCTAA GTTTGGAGACGCGTGTAAAATCCGAGAACCC
NonTargetingControlGuideForMouse_0143	GTAGACATATTGCGTAATCG	TTAGGAACGCAGTTACCAAGCGTCTCACACCG	GTTTGGAGACGCGTGTAAAATCCGAGAACCC	TTAGGAACGCAGTTACCAAGCGTCTCACACCG GTAGACATATTGCGTAATCG GTTTGGAGACGCGTGTAAAATCCGAGAACCC
NonTargetingControlGuideForMouse_0144	CGTAAACCATAACGTTGGTC	TTAGGAACGCAGTTACCAAGCGTCTCACACCG	GTTTGGAGACGCGTGTAAAATCCGAGAACCC	TTAGGAACGCAGTTACCAAGCGTCTCACACCG CGTAAACCATAACGTTGGTC GTTTGGAGACGCGTGTAAAATCCGAGAACCC
NonTargetingControlGuideForMouse_0145	GGACGTAGATTAGGGCGTAA	TTAGGAACGCAGTTACCAAGCGTCTCACACCG	GTTTGGAGACGCGTGTAAAATCCGAGAACCC	TTAGGAACGCAGTTACCAAGCGTCTCACACCG GGACGTAGATTAGGGCGTAA GTTTGGAGACGCGTGTAAAATCCGAGAACCC
NonTargetingControlGuideForMouse_0146	CGGGCAATATGATCGTAGGC	TTAGGAACGCAGTTACCAAGCGTCTCACACCG	GTTTGGAGACGCGTGTAAAATCCGAGAACCC	TTAGGAACGCAGTTACCAAGCGTCTCACACCG CGGGCAATATGATCGTAGGC GTTTGGAGACGCGTGTAAAATCCGAGAACCC
NonTargetingControlGuideForMouse_0147	GGACCAATGTTACCGTAGGT	TTAGGAACGCAGTTACCAAGCGTCTCACACCG	GTTTGGAGACGCGTGTAAAATCCGAGAACCC	TTAGGAACGCAGTTACCAAGCGTCTCACACCG GGACCAATGTTACCGTAGGT GTTTGGAGACGCGTGTAAAATCCGAGAACCC
NonTargetingControlGuideForMouse_0148	CAGGGACGTAGCCGCCGTTA	TTAGGAACGCAGTTACCAAGCGTCTCACACCG	GTTTGGAGACGCGTGTAAAATCCGAGAACCC	TTAGGAACGCAGTTACCAAGCGTCTCACACCG CAGGGACGTAGCCGCCGTTA GTTTGGAGACGCGTGTAAAATCCGAGAACCC
NonTargetingControlGuideForMouse_0149	AACCCCGGCTGTCATCGCCG	TTAGGAACGCAGTTACCAAGCGTCTCACACCG	GTTTGGAGACGCGTGTAAAATCCGAGAACCC	TTAGGAACGCAGTTACCAAGCGTCTCACACCG AACCCCGGCTGTCATCGCCG GTTTGGAGACGCGTGTAAAATCCGAGAACCC
NonTargetingControlGuideForMouse_0150	GATTCATTATCGGCATACGG	TTAGGAACGCAGTTACCAAGCGTCTCACACCG	GTTTGGAGACGCGTGTAAAATCCGAGAACCC	TTAGGAACGCAGTTACCAAGCGTCTCACACCG GATTCATTATCGGCATACGG GTTTGGAGACGCGTGTAAAATCCGAGAACCC
NonTargetingControlGuideForMouse_0151	AGTCATCCTCTATGCGCGTA	TTAGGAACGCAGTTACCAAGCGTCTCACACCG	GTTTGGAGACGCGTGTAAAATCCGAGAACCC	TTAGGAACGCAGTTACCAAGCGTCTCACACCG AGTCATCCTCTATGCGCGTA GTTTGGAGACGCGTGTAAAATCCGAGAACCC
NonTargetingControlGuideForMouse_0152	CGTACGGGCGCGCCGTCCAT	TTAGGAACGCAGTTACCAAGCGTCTCACACCG	GTTTGGAGACGCGTGTAAAATCCGAGAACCC	TTAGGAACGCAGTTACCAAGCGTCTCACACCG CGTACGGGCGCGCCGTCCAT GTTTGGAGACGCGTGTAAAATCCGAGAACCC
NonTargetingControlGuideForMouse_0153	TTGCGTGTGCGTTGTTAACG	TTAGGAACGCAGTTACCAAGCGTCTCACACCG	GTTTGGAGACGCGTGTAAAATCCGAGAACCC	TTAGGAACGCAGTTACCAAGCGTCTCACACCG TTGCGTGTGCGTTGTTAACG GTTTGGAGACGCGTGTAAAATCCGAGAACCC
NonTargetingControlGuideForMouse_0154	GACCATACGCCTCGTATGCC	TTAGGAACGCAGTTACCAAGCGTCTCACACCG	GTTTGGAGACGCGTGTAAAATCCGAGAACCC	TTAGGAACGCAGTTACCAAGCGTCTCACACCG GACCATACGCCTCGTATGCC GTTTGGAGACGCGTGTAAAATCCGAGAACCC
NonTargetingControlGuideForMouse_0155	CGGCAATGTGTGGCGACCGC	TTAGGAACGCAGTTACCAAGCGTCTCACACCG	GTTTGGAGACGCGTGTAAAATCCGAGAACCC	TTAGGAACGCAGTTACCAAGCGTCTCACACCG CGGCAATGTGTGGCGACCGC GTTTGGAGACGCGTGTAAAATCCGAGAACCC
NonTargetingControlGuideForMouse_0156	TCGCTAAGCCGGGTAATACT	TTAGGAACGCAGTTACCAAGCGTCTCACACCG	GTTTGGAGACGCGTGTAAAATCCGAGAACCC	TTAGGAACGCAGTTACCAAGCGTCTCACACCG TCGCTAAGCCGGGTAATACT GTTTGGAGACGCGTGTAAAATCCGAGAACCC
NonTargetingControlGuideForMouse_0157	TTTCTAATTACCCGATACGT	TTAGGAACGCAGTTACCAAGCGTCTCACACCG	GTTTGGAGACGCGTGTAAAATCCGAGAACCC	TTAGGAACGCAGTTACCAAGCGTCTCACACCG TTTCTAATTACCCGATACGT GTTTGGAGACGCGTGTAAAATCCGAGAACCC
NonTargetingControlGuideForMouse_0158	ACCAGGACTGCCGCGTGAGG	TTAGGAACGCAGTTACCAAGCGTCTCACACCG	GTTTGGAGACGCGTGTAAAATCCGAGAACCC	TTAGGAACGCAGTTACCAAGCGTCTCACACCG ACCAGGACTGCCGCGTGAGG GTTTGGAGACGCGTGTAAAATCCGAGAACCC
NonTargetingControlGuideForMouse_0159	GCGCGTACATATAAATAGGT	TTAGGAACGCAGTTACCAAGCGTCTCACACCG	GTTTGGAGACGCGTGTAAAATCCGAGAACCC	TTAGGAACGCAGTTACCAAGCGTCTCACACCG GCGCGTACATATAAATAGGT GTTTGGAGACGCGTGTAAAATCCGAGAACCC
NonTargetingControlGuideForMouse_0160	CTTATCCATAATAGGCGGCG	TTAGGAACGCAGTTACCAAGCGTCTCACACCG	GTTTGGAGACGCGTGTAAAATCCGAGAACCC	TTAGGAACGCAGTTACCAAGCGTCTCACACCG CTTATCCATAATAGGCGGCG GTTTGGAGACGCGTGTAAAATCCGAGAACCC
NonTargetingControlGuideForMouse_0161	GTTATTGCGCCTTGGCCGTA	TTAGGAACGCAGTTACCAAGCGTCTCACACCG	GTTTGGAGACGCGTGTAAAATCCGAGAACCC	TTAGGAACGCAGTTACCAAGCGTCTCACACCG GTTATTGCGCCTTGGCCGTA GTTTGGAGACGCGTGTAAAATCCGAGAACCC
NonTargetingControlGuideForMouse_0162	TAAAAGTGGTGCGTCGTCGT	TTAGGAACGCAGTTACCAAGCGTCTCACACCG	GTTTGGAGACGCGTGTAAAATCCGAGAACCC	TTAGGAACGCAGTTACCAAGCGTCTCACACCG TAAAAGTGGTGCGTCGTCGT GTTTGGAGACGCGTGTAAAATCCGAGAACCC
NonTargetingControlGuideForMouse_0163	CTCGTGAAACAAGATCCGAC	TTAGGAACGCAGTTACCAAGCGTCTCACACCG	GTTTGGAGACGCGTGTAAAATCCGAGAACCC	TTAGGAACGCAGTTACCAAGCGTCTCACACCG CTCGTGAAACAAGATCCGAC GTTTGGAGACGCGTGTAAAATCCGAGAACCC
NonTargetingControlGuideForMouse_0164	TAAACGATTCACCGATAACA	TTAGGAACGCAGTTACCAAGCGTCTCACACCG	GTTTGGAGACGCGTGTAAAATCCGAGAACCC	TTAGGAACGCAGTTACCAAGCGTCTCACACCG TAAACGATTCACCGATAACA GTTTGGAGACGCGTGTAAAATCCGAGAACCC
NonTargetingControlGuideForMouse_0165	CGGCCGTAGTGACGAATGGA	TTAGGAACGCAGTTACCAAGCGTCTCACACCG	GTTTGGAGACGCGTGTAAAATCCGAGAACCC	TTAGGAACGCAGTTACCAAGCGTCTCACACCG CGGCCGTAGTGACGAATGGA GTTTGGAGACGCGTGTAAAATCCGAGAACCC
NonTargetingControlGuideForMouse_0166	ACCGGTCGAAGTCTGGGATT	TTAGGAACGCAGTTACCAAGCGTCTCACACCG	GTTTGGAGACGCGTGTAAAATCCGAGAACCC	TTAGGAACGCAGTTACCAAGCGTCTCACACCG ACCGGTCGAAGTCTGGGATT GTTTGGAGACGCGTGTAAAATCCGAGAACCC
NonTargetingControlGuideForMouse_0167	TCCGTACATCGACCTATTAC	TTAGGAACGCAGTTACCAAGCGTCTCACACCG	GTTTGGAGACGCGTGTAAAATCCGAGAACCC	TTAGGAACGCAGTTACCAAGCGTCTCACACCG TCCGTACATCGACCTATTAC GTTTGGAGACGCGTGTAAAATCCGAGAACCC
NonTargetingControlGuideForMouse_0168	CGACACGATGGTCATACTAC	TTAGGAACGCAGTTACCAAGCGTCTCACACCG	GTTTGGAGACGCGTGTAAAATCCGAGAACCC	TTAGGAACGCAGTTACCAAGCGTCTCACACCG CGACACGATGGTCATACTAC GTTTGGAGACGCGTGTAAAATCCGAGAACCC
NonTargetingControlGuideForMouse_0169	ACTCGACCTAACGTCGATGT	TTAGGAACGCAGTTACCAAGCGTCTCACACCG	GTTTGGAGACGCGTGTAAAATCCGAGAACCC	TTAGGAACGCAGTTACCAAGCGTCTCACACCG ACTCGACCTAACGTCGATGT GTTTGGAGACGCGTGTAAAATCCGAGAACCC
NonTargetingControlGuideForMouse_0170	TGCAGATCGCGAAGCGACTA	TTAGGAACGCAGTTACCAAGCGTCTCACACCG	GTTTGGAGACGCGTGTAAAATCCGAGAACCC	TTAGGAACGCAGTTACCAAGCGTCTCACACCG TGCAGATCGCGAAGCGACTA GTTTGGAGACGCGTGTAAAATCCGAGAACCC
NonTargetingControlGuideForMouse_0171	TCTAGGATACTCTTAACGGG	TTAGGAACGCAGTTACCAAGCGTCTCACACCG	GTTTGGAGACGCGTGTAAAATCCGAGAACCC	TTAGGAACGCAGTTACCAAGCGTCTCACACCG TCTAGGATACTCTTAACGGG GTTTGGAGACGCGTGTAAAATCCGAGAACCC
NonTargetingControlGuideForMouse_0172	GGTCTGTCCGTTGCGACCAC	TTAGGAACGCAGTTACCAAGCGTCTCACACCG	GTTTGGAGACGCGTGTAAAATCCGAGAACCC	TTAGGAACGCAGTTACCAAGCGTCTCACACCG GGTCTGTCCGTTGCGACCAC GTTTGGAGACGCGTGTAAAATCCGAGAACCC
NonTargetingControlGuideForMouse_0173	ACCGGACTGCGATATGCCGT	TTAGGAACGCAGTTACCAAGCGTCTCACACCG	GTTTGGAGACGCGTGTAAAATCCGAGAACCC	TTAGGAACGCAGTTACCAAGCGTCTCACACCG ACCGGACTGCGATATGCCGT GTTTGGAGACGCGTGTAAAATCCGAGAACCC
NonTargetingControlGuideForMouse_0174	CTCGTATAGTATTGCGTGGT	TTAGGAACGCAGTTACCAAGCGTCTCACACCG	GTTTGGAGACGCGTGTAAAATCCGAGAACCC	TTAGGAACGCAGTTACCAAGCGTCTCACACCG CTCGTATAGTATTGCGTGGT GTTTGGAGACGCGTGTAAAATCCGAGAACCC
NonTargetingControlGuideForMouse_0175	CTTTAGTCACGATATACGTC	TTAGGAACGCAGTTACCAAGCGTCTCACACCG	GTTTGGAGACGCGTGTAAAATCCGAGAACCC	TTAGGAACGCAGTTACCAAGCGTCTCACACCG CTTTAGTCACGATATACGTC GTTTGGAGACGCGTGTAAAATCCGAGAACCC
NonTargetingControlGuideForMouse_0176	GCGGCCCGTGACCGTTCAAT	TTAGGAACGCAGTTACCAAGCGTCTCACACCG	GTTTGGAGACGCGTGTAAAATCCGAGAACCC	TTAGGAACGCAGTTACCAAGCGTCTCACACCG GCGGCCCGTGACCGTTCAAT GTTTGGAGACGCGTGTAAAATCCGAGAACCC
NonTargetingControlGuideForMouse_0177	CCGGTTTATAAATTACGTGG	TTAGGAACGCAGTTACCAAGCGTCTCACACCG	GTTTGGAGACGCGTGTAAAATCCGAGAACCC	TTAGGAACGCAGTTACCAAGCGTCTCACACCG CCGGTTTATAAATTACGTGG GTTTGGAGACGCGTGTAAAATCCGAGAACCC
NonTargetingControlGuideForMouse_0178	CAGCTCACCCTGCGTACGGT	TTAGGAACGCAGTTACCAAGCGTCTCACACCG	GTTTGGAGACGCGTGTAAAATCCGAGAACCC	TTAGGAACGCAGTTACCAAGCGTCTCACACCG CAGCTCACCCTGCGTACGGT GTTTGGAGACGCGTGTAAAATCCGAGAACCC
NonTargetingControlGuideForMouse_0179	CTCGGCTTTACGATCGATCA	TTAGGAACGCAGTTACCAAGCGTCTCACACCG	GTTTGGAGACGCGTGTAAAATCCGAGAACCC	TTAGGAACGCAGTTACCAAGCGTCTCACACCG CTCGGCTTTACGATCGATCA GTTTGGAGACGCGTGTAAAATCCGAGAACCC
NonTargetingControlGuideForMouse_0180	TCTGCACCGCGACTTAGCTT	TTAGGAACGCAGTTACCAAGCGTCTCACACCG	GTTTGGAGACGCGTGTAAAATCCGAGAACCC	TTAGGAACGCAGTTACCAAGCGTCTCACACCG TCTGCACCGCGACTTAGCTT GTTTGGAGACGCGTGTAAAATCCGAGAACCC
NonTargetingControlGuideForMouse_0181	GGCTTATAGACGAGACTCGA	TTAGGAACGCAGTTACCAAGCGTCTCACACCG	GTTTGGAGACGCGTGTAAAATCCGAGAACCC	TTAGGAACGCAGTTACCAAGCGTCTCACACCG GGCTTATAGACGAGACTCGA GTTTGGAGACGCGTGTAAAATCCGAGAACCC
NonTargetingControlGuideForMouse_0182	ACCGGATGTGGGCGCCTCTC	TTAGGAACGCAGTTACCAAGCGTCTCACACCG	GTTTGGAGACGCGTGTAAAATCCGAGAACCC	TTAGGAACGCAGTTACCAAGCGTCTCACACCG ACCGGATGTGGGCGCCTCTC GTTTGGAGACGCGTGTAAAATCCGAGAACCC
NonTargetingControlGuideForMouse_0183	CATTACGTGTCGAGCTCCGG	TTAGGAACGCAGTTACCAAGCGTCTCACACCG	GTTTGGAGACGCGTGTAAAATCCGAGAACCC	TTAGGAACGCAGTTACCAAGCGTCTCACACCG CATTACGTGTCGAGCTCCGG GTTTGGAGACGCGTGTAAAATCCGAGAACCC
NonTargetingControlGuideForMouse_0184	GATGCGGGTGGAAAACGTTA	TTAGGAACGCAGTTACCAAGCGTCTCACACCG	GTTTGGAGACGCGTGTAAAATCCGAGAACCC	TTAGGAACGCAGTTACCAAGCGTCTCACACCG GATGCGGGTGGAAAACGTTA GTTTGGAGACGCGTGTAAAATCCGAGAACCC
NonTargetingControlGuideForMouse_0185	GCAAAAAGCGGACACGCGAC	TTAGGAACGCAGTTACCAAGCGTCTCACACCG	GTTTGGAGACGCGTGTAAAATCCGAGAACCC	TTAGGAACGCAGTTACCAAGCGTCTCACACCG GCAAAAAGCGGACACGCGAC GTTTGGAGACGCGTGTAAAATCCGAGAACCC
NonTargetingControlGuideForMouse_0186	CGAGGATGTACATACGTAAA	TTAGGAACGCAGTTACCAAGCGTCTCACACCG	GTTTGGAGACGCGTGTAAAATCCGAGAACCC	TTAGGAACGCAGTTACCAAGCGTCTCACACCG CGAGGATGTACATACGTAAA GTTTGGAGACGCGTGTAAAATCCGAGAACCC
NonTargetingControlGuideForMouse_0187	ACACGTCTTCGGCTATACGC	TTAGGAACGCAGTTACCAAGCGTCTCACACCG	GTTTGGAGACGCGTGTAAAATCCGAGAACCC	TTAGGAACGCAGTTACCAAGCGTCTCACACCG ACACGTCTTCGGCTATACGC GTTTGGAGACGCGTGTAAAATCCGAGAACCC
NonTargetingControlGuideForMouse_0188	TCGTGCCTAGCTCGGTTGAG	TTAGGAACGCAGTTACCAAGCGTCTCACACCG	GTTTGGAGACGCGTGTAAAATCCGAGAACCC	TTAGGAACGCAGTTACCAAGCGTCTCACACCG TCGTGCCTAGCTCGGTTGAG GTTTGGAGACGCGTGTAAAATCCGAGAACCC
NonTargetingControlGuideForMouse_0189	TCACACGGGATCTCGCCGGT	TTAGGAACGCAGTTACCAAGCGTCTCACACCG	GTTTGGAGACGCGTGTAAAATCCGAGAACCC	TTAGGAACGCAGTTACCAAGCGTCTCACACCG TCACACGGGATCTCGCCGGT GTTTGGAGACGCGTGTAAAATCCGAGAACCC
[truncated: 231 more rows]

## Sheet: Primers used for amplification
Non-targeting controls	Library 3 primer	AATCCTTGCGTCAATGGTTC
[truncated: 3 more rows]
