# Supplementary material for: In vivo CRISPR screens reveal Serpinb9 and Adam2 as regulators of immune therapy response in lung cancer
Source: Nat Commun. 2023 May 31;14:3150. doi: 10.1038/s41467-023-38841-7 (PMC10232477; doi:10.1038/s41467-023-38841-7)
Supplement: Supplementary file 5 — Supplementary Data 2 [file 41467_2023_38841_MOESM5_ESM.xlsx]

## Sheet: Coverage
Gene\ID	Guide	sgRNA	Gene	sgRNA_LIBRARY	sgRNA_LIBRARY
				PLASMID	MEFs
A2M\1	CCCTTGACTCACGATGAAGG	1	A2M\1	8262	9412
A2M\2	CAACTCATGAGTTCAGGAGG	2	A2M\2	6801	7978
A2M\3	CACTCAGGGCTCCTACAAGG	3	A2M\3	26587	32868
A2M\4	AGAGACAATCACCATCCTGG	4	A2M\4	1866	2101
ABCB6\5	CTGCAAATGTCACAGTCCAG	5	ABCB6\5	5534	6729
ABCB6\6	CTCCAGAGGTCACATAACGC	6	ABCB6\6	10027	12665
ABCB6\7	CAACAGACCGACGATCCACC	7	ABCB6\7	1475	2007
ABCB6\8	AGTGAACTTACTGACTGCGA	8	ABCB6\8	4731	5415
ABCD2\9	TTCGGGAGTGGACATACCGC	10	ABCD2\10	6774	8716
ABCD2\10	CAGCTGTGGACTAATTATGG	11	ABCD2\11	27036	33109
ABCD2\11	TTCAATTGCATCAGCTCCAG	12	ABCD2\12	12711	13852
ABCD2\12	GGTTACCTCCACGCTTGCTA	9	ABCD2\9	3241	4008
ABI3\13	TAACTGCTGCAGCTCCGCCA	13	ABI3\13	9641	11111
ABI3\14	TCAGGCCACAGACAAGCGGA	14	ABI3\14	849	746
ABI3\15	AGAGGGCAGCCGCACAACAG	15	ABI3\15	23556	27176
ABI3\16	GCACGCAGCTGTCACGGACC	16	ABI3\16	5317	7459
ACBD6\17	GCCACCACAGGCGACAGCGG	17	ACBD6\17	12361	15257
ACBD6\18	GGCTAGGGCTTGAGTCACCG	18	ACBD6\18	35602	46472
ACBD6\19	GAAGGCAGTAGTGGTTTCGG	19	ACBD6\19	5000	7097
ACBD6\20	AGCCATCAAATCGAAAGCTG	20	ACBD6\20	9235	10527
ACP5\21	CACAGCCACAAATCTCAGGG	21	ACP5\21	8613	10111
ACP5\22	TTCCAGCCAGCACATACCAG	22	ACP5\22	23327	26226
ACP5\23	TCCACGTACAAACATAACTG	23	ACP5\23	9734	8449
ACP5\24	TCTTTAAGACCAGCCTCCCA	24	ACP5\24	6637	6538
ACRBP\25	GCCATGATGAATCTAGCTGC	25	ACRBP\25	3276	4932
ACRBP\26	AGCCGTGGGTGGCACGGAGG	26	ACRBP\26	11068	15051
ACRBP\27	ATACTGAGCAAACTGGCAGA	27	ACRBP\27	2191	2323
ACRBP\28	TGTGGCATGGGACACAATGG	28	ACRBP\28	15208	19506
ACTR3B\29	CCGCAGTCAACCACGCAGGG	29	ACTR3B\29	3120	4031
ACTR3B\30	TAGTTGATCAAGCCCAAAGG	30	ACTR3B\30	25516	23308
ACTR3B\31	CTCCAGTGGCCTATACGACA	31	ACTR3B\31	14823	18361
ACTR3B\32	TTGGTGAACGCACACTAACG	32	ACTR3B\32	37202	40228
ACVR2B\33	AGAAGGGCGAGGGCCGCCCA	33	ACVR2B\33	1233	813
ACVR2B\34	CAGCTCGGGCACCATCGAGC	34	ACVR2B\34	4032	5307
ACVR2B\35	CAGCAGCAGAAGTACACCTG	35	ACVR2B\35	19768	21255
ACVR2B\36	CCGATGACGATACATCCAGA	36	ACVR2B\36	1680	2108
ADAM2\37	CTTAGCCAGTCCCAAACAGA	37	ADAM2\37	6204	6176
ADAM2\38	GTATACAGTTATGACAACGC	38	ADAM2\38	2783	3083
ADAM2\39	TGAACACGTGATCTACCAAG	39	ADAM2\39	13004	12934
ADAM2\40	TGTGACAAGAACTATGCAGG	40	ADAM2\40	3772	4726
ADAMDEC1\41	TAAGCCACAGGACTGAAAGC	41	ADAMDEC1\41	5553	6418
ADAMDEC1\42	TTCGTGAGGCTTTAACTCGG	42	ADAMDEC1\42	9692	12398
ADAMDEC1\43	GAAACATCTTACTCACCCAG	43	ADAMDEC1\43	1193	987
ADAMDEC1\44	GTGACCTGGAAGTTCGAAGA	44	ADAMDEC1\44	6720	6660
ADAP2\45	GTTGCGCTCGCGGTCGCCCA	45	ADAP2\45	4070	5262
ADAP2\46	TGCGGTGGACGCCAGAGCAG	46	ADAP2\46	10304	13183
ADAP2\47	TTACAGTTCATGACTCACCA	47	ADAP2\47	6175	6979
ADAP2\48	GAAGTACTACACCAAGGAGG	48	ADAP2\48	6608	7254
ADMR\49	GGACGCCTGAACGTTTCGGA	49	ADMR\49	991	1217
ADMR\50	GGTGTGGAGATCCGCTGCAG	50	ADMR\50	14626	19287
ADMR\51	GGCCGACAGGGCCACTGCCA	51	ADMR\51	3827	3116
ADMR\52	GCCACCAGCACCGAATACGG	52	ADMR\52	8698	12171
ADORA2A\53	CTCCACCATGATGTACACCG	53	ADORA2A\53	37037	45933
ADORA2A\54	TTCGCCATCACCATCAGCAC	54	ADORA2A\54	16492	20903
ADORA2A\55	GCTGTGAGCCGCCAAGGCCC	55	ADORA2A\55	1675	1478
ADORA2A\56	CATTGGCCCATACTCCCAGG	56	ADORA2A\56	5832	6898
ADORA3\57	CATGGAAGCCGACAACACCA	57	ADORA3\57	6166	7994
ADORA3\58	CACAACGGCACAGAGCCCGA	58	ADORA3\58	3967	5226
ADORA3\59	CATGTAATCCAAACTGACCA	59	ADORA3\59	5342	4897
ADORA3\60	ATGACACACATGACAACCAG	60	ADORA3\60	8750	9709
AGBL5\61	AAGCAGCAGACCCACTAGCG	61	AGBL5\61	40196	47009
AGBL5\62	TGGAGAACTTACCTCAAAGG	62	AGBL5\62	5359	4354
AGBL5\63	CTCTACGAAACGGTGAACAA	63	AGBL5\63	20698	20909
AGBL5\64	CTAACAATCACTTCCTGCCA	64	AGBL5\64	1652	1373
AIF1\65	AGCCAAAGCAGGGATTTGCA	65	AIF1\65	3022	3884
AIF1\66	TCCCAAATACAGCAATGATG	66	AIF1\66	14469	17215
AIF1\67	TTAATTAGAGAGGTGTCCAG	67	AIF1\67	1281	1334
AIF1\68	GGAGATAGCTTTCTTGGCTG	68	AIF1\68	4929	5934
AIM2\69	CGGCCTGGACCACATCACGG	69	AIM2\69	11000	14910
AIM2\70	TCACGGAGGAAGAACTGAAA	70	AIM2\70	8503	6072
AIM2\71	TTCAACATCAACCACAACTG	71	AIM2\71	44262	43480
AIM2\72	GCTTTGCAGCCTTAATAACC	72	AIM2\72	9532	9346
AKAP1\73	GGGAGAAGCGGACATCCAAG	73	AKAP1\73	2575	2585
AKAP1\74	GGCAGGCTCCAACCCTAAGA	74	AKAP1\74	6448	6076
AKAP1\75	ATCCAGATCTGCCACATAGA	75	AKAP1\75	14446	14095
AKAP1\76	CACCCAAGACGTCATCGGCA	76	AKAP1\76	8873	11702
ALOX12B\77	CTTTGGGAGAGACTTTGCCA	77	ALOX12B\77	3003	3465
ALOX12B\78	ACCACTTCCCAGCTTACCAG	78	ALOX12B\78	10962	14490
ALOX12B\79	TTGGGATTGCGGCACCGTCG	79	ALOX12B\79	26359	33055
ALOX12B\80	GAAGGAGGCTGTCTTGACGA	80	ALOX12B\80	3766	4682
ALOX15B\81	CAGGGTGAGAGTATCCACGG	81	ALOX15B\81	6827	8308
ALOX15B\82	AGCGGGAGGGACACTTCCGG	82	ALOX15B\82	689	1155
ALOX15B\83	AAAGGGCTCCTGGACCGCAC	83	ALOX15B\83	9557	12623
ALOX15B\84	TGTTTGGGAGACTGTGACAG	84	ALOX15B\84	31455	41198
ALPK2\85	ATCAACGTTACTTTCCCAGA	85	ALPK2\85	1807	1546
ALPK2\86	GAATGGTCAAGCCATAGACT	86	ALPK2\86	16888	19338
ALPK2\87	GATAACCCTAACCTACACGG	87	ALPK2\87	8628	8900
ALPK2\88	CCAGGATGGCAAGTCAGCCG	88	ALPK2\88	11255	14219
AMPD1\89	TCTGAAGTCAAAGATGAGGG	89	AMPD1\89	5116	6478
AMPD1\90	GATCACTGGAGACTATGCCT	90	AMPD1\90	1754	2227
AMPD1\91	AACCGTTGAAGACTTTGAGG	91	AMPD1\91	6172	6645
AMPD1\92	TGCTTGCTCTAATTGCACAA	92	AMPD1\92	13422	15356
ANO2\93	AAACTTACCTCGCAGCCCAG	93	ANO2\93	15415	18002
ANO2\94	TGCTCCCTGGATCTCCACGT	94	ANO2\94	4136	5319
ANO2\95	GGCAAGGAGCGCCATGGCGG	95	ANO2\95	2849	3783
ANO2\96	TCCGGACAAAGACAGATCCC	96	ANO2\96	1729	2011
AP1M2\97	GTCCAGAATGAAGACTGCCG	100	AP1M2\100	9859	12205
AP1M2\98	ACAGGAAGTGCACTCGGCCG	97	AP1M2\97	11214	15255
AP1M2\99	CAGAAAGGAGTACACCAGAG	98	AP1M2\98	11478	10641
AP1M2\100	AGAGCGCCACGACACCGCAT	99	AP1M2\99	1964	2451
APBB1IP\101	GATGTTCAGCACTTTACTGG	101	APBB1IP\101	18915	24869
APBB1IP\102	GTTTCCACAGAGTTTAGGAG	102	APBB1IP\102	25437	30313
APBB1IP\103	AACCTCCTGAGGCTGTACCC	103	APBB1IP\103	6021	8059
APBB1IP\104	AGTCCACATTGCAGTCACAA	104	APBB1IP\104	9101	10193
APOC1\105	TGTGGTCGTAGCCATGACCT	105	APOC1\105	11245	13786
APOC1\106	GCTACGACCACAATCAGGAC	106	APOC1\106	6074	7413
APOC1\107	GATATGTTCAATGGCTGCCC	107	APOC1\107	2426	2872
APOC1\108	CCAAAGGGCCTGGTTCTCAG	108	APOC1\108	2082	2585
APOL2\109	AGCCTGGGAGGCCTTTGTGG	109	APOL2\109	3531	4137
APOL2\110	AGGAGACAGAACCTTCATTG	110	APOL2\110	16332	15817
APOL2\111	TGTGTAGTCCACGATCCCAG	111	APOL2\111	7271	9140
APOL2\112	GCCGGCCACAAGCTTGGAGA	112	APOL2\112	8308	11408
APOL6\113	CCCGAGCCATCAGACAGAGG	113	APOL6\113	5982	6703
APOL6\114	TCCAGAGGCGACTGATGCAG	114	APOL6\114	15952	21300
APOL6\115	TTGCAGAAGAGTTAAGAGCA	115	APOL6\115	3791	3929
APOL6\116	CACGGGCTGCAGAACGGGAG	116	APOL6\116	10066	12995
ARHGEF6\117	TTCTTCTGGATTCATGACTG	117	ARHGEF6\117	24274	26628
ARHGEF6\118	AGGATGTGCAACTCTTCAAG	118	ARHGEF6\118	8993	10535
ARHGEF6\119	GCCTGATGACCTCTATTCGG	119	ARHGEF6\119	5984	7509
ARHGEF6\120	CTCTCAGACAAACCCGCAGG	120	ARHGEF6\120	729	464
ARID2\121	CGGCAGTTCCACCACAGCAG	121	ARID2\121	16648	21777
ARID2\122	GTTTAAGAAGATCCCTGCGG	122	ARID2\122	6147	5844
ARID2\123	GTTTCTGAGAAGAATCAGTG	123	ARID2\123	15682	14173
ARID2\124	TTTACTGCTCGCTAATGCGG	124	ARID2\124	24908	31685
ARID5B\125	GAGGAAATAAAGTTTCGAGC	125	ARID5B\125	1400	1143
ARID5B\126	AGGCAGTCAACCCTCAACAG	126	ARID5B\126	15953	18227
ARID5B\127	GTAACTGAGCACAATCACGT	127	ARID5B\127	3472	5047
ARID5B\128	TGACGGTAAAGTTATCAGCA	128	ARID5B\128	8411	10395
ARL11\129	CCTTCCAGGTAGCTCTGAGC	129	ARL11\129	6286	8460
ARL11\130	AGATGAAGCCCGCTTGCCTG	130	ARL11\130	10030	12338
ARL11\131	CTTGTTGGCCAGTACCAAGA	131	ARL11\131	19924	19832
ARL11\132	GGTACTGGCCAACAAGCAGG	132	ARL11\132	1295	1205
ARRB2\133	ATCTAGGCAAACTTACCCAC	133	ARRB2\133	4107	4694
ARRB2\134	GACTACTTGAAGGACCGGAA	134	ARRB2\134	12008	11783
ARRB2\135	TCGGCCATAGCGGAAGGCAC	135	ARRB2\135	2689	3628
ARRB2\136	TGTCCAGGGAAGCCTCTAGG	136	ARRB2\136	1871	2238
ARRDC5\137	GACAAGCTCCACCTTCACGA	137	ARRDC5\137	9817	11737
ARRDC5\138	GATGGACTTCACCACAGACA	138	ARRDC5\138	29643	31052
ARRDC5\139	GGATTTCTGAGTTCCGCCAG	139	ARRDC5\139	4352	5599
ARRDC5\140	AGCCTTCAACAGTACCACAG	140	ARRDC5\140	11654	10630
ARVCF\141	GGCCTCCTGTTCCTTCACCG	141	ARVCF\141	30164	34335
ARVCF\142	ATCGCTGGCCACGATGCCAG	142	ARVCF\142	11291	14981
ARVCF\143	TCCCGAACCTACCACAGCAG	143	ARVCF\143	20168	23731
ARVCF\144	CTAACGAAGACTCGAAGCCC	144	ARVCF\144	2942	2530
ASB2\145	TCTCAGACCAACCACCAGCC	145	ASB2\145	2936	3198
ASB2\146	CCTGTTCAAGACCTCCCAGA	146	ASB2\146	4034	4222
ASB2\147	TCTTGCAGAGCCCAACAAGG	147	ASB2\147	21947	25192
ASB2\148	AGGGAGACTCCACTTTACAA	148	ASB2\148	3454	4110
ASCC3\149	CGCAAGGCTCCTGTGAGCCG	149	ASCC3\149	28865	35601
ASCC3\150	GCTGAAGTAGCAGATGACGA	150	ASCC3\150	3566	4335
ASCC3\151	CTAAGGAACTCCGGATACAG	151	ASCC3\151	6251	6615
ASCC3\152	ATCCGCCAACACTTTCATCA	152	ASCC3\152	43566	46224
ASGR2\153	CCTTAGGGCCATCATGGAGA	153	ASGR2\153	8352	9985
ASGR2\154	CCAGGGCGAGCAGACTGAGG	154	ASGR2\154	3171	4956
ASGR2\155	AAGCAGCAACAGCTAAAGGC	155	ASGR2\155	10122	13862
ASGR2\156	TCACCTGAAGCACTTCCCAA	156	ASGR2\156	1816	1707
ASXL1\157	GAAGGAGCGCACGTGGGCCG	157	ASXL1\157	16972	24360
ASXL1\158	ATGGCATTGAGGCACGCAAG	158	ASXL1\158	15158	17869
ASXL1\159	CACAGAAAGATGCAGTGCAG	159	ASXL1\159	3258	4184
ASXL1\160	CAATCCCAGGGACAGCCACA	160	ASXL1\160	6167	6347
ATP6V1E1\161	ATCTGCATCGCTGAGCGCCA	161	ATP6V1E1\161	10376	13391
ATP6V1E1\162	GCTCAAAGTCCTCAGAGCAA	162	ATP6V1E1\162	6364	6605
ATP6V1E1\163	TGTTGATGTCCAGATTGACC	163	ATP6V1E1\163	2989	4080
ATP6V1E1\164	CAGATGATGCCAGAAGTCCG	164	ATP6V1E1\164	5227	6492
ATP8B4\165	ATCGAGATCACCAGGACCAG	165	ATP8B4\165	10650	11023
ATP8B4\166	CTGTCGAGCAGTGAGCCACA	166	ATP8B4\166	3774	4351
ATP8B4\167	TCACAGGGAAACAAACCTGA	167	ATP8B4\167	1340	1250
ATP8B4\168	CACCAGCTGGTGCTTTGGAA	168	ATP8B4\168	13986	16963
AXIN2\169	GCTGGACAAGCCAACCACGG	169	AXIN2\169	9131	11154
AXIN2\170	CCAGTCAATCCTTATCACGT	170	AXIN2\170	3935	4623
AXIN2\171	GAGAACCCACCGCCTGCCCA	171	AXIN2\171	2048	2373
AXIN2\172	GCTATAGCGACCCACACCAG	172	AXIN2\172	13087	16784
BATF2\173	GAAGAAGCAGAAGAACCGAG	173	BATF2\173	5381	4895
BATF2\174	GCAGAAGCACACCAGTAAGG	174	BATF2\174	2498	3232
BATF2\175	GATCACAGTCCACTCTGCAC	175	BATF2\175	5299	5906
BATF2\176	GCCTGGATTGGGCATCCAGA	176	BATF2\176	945	1231
BATF3\177	CTCTGCAGCACGCTGACCGC	177	BATF3\177	9095	11749
BATF3\178	TCTCTGCAGCACGCTGACCG	178	BATF3\178	8445	10732
BATF3\179	CCGGAAGAAGCAGACCCAGA	179	BATF3\179	1965	2203
BATF3\180	TCGTGGTAGACAGCTGGCCA	180	BATF3\180	9294	12498
BCL2A1\181	GAATGGATACGGCAGAATGG	181	BCL2A1\181	25414	30856
BCL2A1\182	GTTTGTAAGCACATACATCC	182	BCL2A1\182	12852	13807
BCL2A1\183	AAAAGTCAGCCAGCCAGATT	183	BCL2A1\183	77647	67000
BCL2A1\184	AAGAAGTTTGAACCCAAATC	184	BCL2A1\184	17015	12485
BCL2L13\185	CTGGACAAAGAAGTCTCTGA	185	BCL2L13\185	830	715
BCL2L13\186	AGCAGGGCTAAACACAGGCG	186	BCL2L13\186	19877	22574
BCL2L13\187	GGCATATCGTGAATGTACAG	187	BCL2L13\187	13592	14996
BCL2L13\188	AACTGGAGCAGCATACGCAA	188	BCL2L13\188	21634	24746
BCOR\189	CAGCTGGATGAACAGCGAGA	189	BCOR\189	3812	3546
BCOR\190	CATGGGTGAAGCCAAGGAGG	190	BCOR\190	4353	5367
BCOR\191	ACTGACCTCACAGTAAGCAG	191	BCOR\191	12577	14440
BCOR\192	AAAGTCAGTCACCCTGGAAG	192	BCOR\192	55321	47042
BID\193	GCCAGCCGCTCCTTCAACCA	193	BID\193	13021	15334
BID\194	GCCTCCCAGTAAGCTTGCAC	194	BID\194	3440	4121
BID\195	CATGAATGGCAGCCTGTCGG	195	BID\195	4777	6482
BID\196	CCTGGCCAAAGCCCTTGATG	196	BID\196	20056	25391
BIRC3\197	AGGCATGGTGCTCATCGCCG	197	BIRC3\197	20347	25323
BIRC3\198	CCTGGGTGGAACATGCCAAG	198	BIRC3\198	8226	10383
BIRC3\199	TTTGTCAGCCAAGTTCAAGC	199	BIRC3\199	20470	25641
BIRC3\200	CATCGAGTAAGCCTATAACG	200	BIRC3\200	51935	52887
BLK\201	CCTGGGTGCGGATCTTCACG	201	BLK\201	10637	12894
BLK\202	AGAAGCTCCAGGTCTTGAGG	202	BLK\202	2843	3544
BLK\203	TACTTCCAGAGTCTCTACTG	203	BLK\203	4093	3999
BLK\204	CTTCAGGACCATCAGCCGGA	204	BLK\204	4567	6073
BNIP3\205	GAAATAGACAGCCACAGCTT	205	BNIP3\205	17519	17658
BNIP3\206	TCAGCTCTGTTGGTATCTTG	206	BNIP3\206	10099	12502
BNIP3\207	TCCTGAAGAAAAACTCAGAT	207	BNIP3\207	7606	4409
BNIP3\208	CCAAGAGTTCTCACTGTGAC	208	BNIP3\208	2872	3998
BPHL\209	CCGAGCACGCCATTACCCGA	209	BPHL\209	2466	2777
BPHL\210	CACTGCAGTAACTTCTGCCA	210	BPHL\210	6687	8439
BPHL\211	TGGAATATCCATATCCTCGA	211	BPHL\211	393	477
BPHL\212	GAAGACAGCAGGATTTACCA	212	BPHL\212	727	646
BTK\213	ACCGGAATCTGTCTTTCTGG	213	BTK\213	3485	4145
BTK\214	CTGAAGAGCTGAGAAAGCGC	214	BTK\214	4011	4430
BTK\215	AATCCGGTACAATAGTGACC	215	BTK\215	8891	8987
BTK\216	TGGAGGAGAGCAACCTACCG	216	BTK\216	17546	19648
C1QA\217	CTGCCGAGCACCCAACGGGA	217	C1QA\217	3663	4838
C1QA\218	CCATGGAGACCTCTCAGGGA	218	C1QA\218	3702	4607
C1QA\219	ACCGTGCTTCAGCTGCGACG	219	C1QA\219	24382	31082
C1QA\220	ATGGCTGAGAAAGCTGGCCG	220	C1QA\220	17236	22108
C1QB\221	AGGCACTCCAGGGATAAAGG	221	C1QB\221	7603	7137
C1QB\222	TGGGCCCAAAGCAGCTGCAC	222	C1QB\222	2564	2861
C1QB\223	TGTTGGCACCCTCAATGCCC	223	C1QB\223	2655	3623
C1QB\224	GATTCACACACAGGTTGCCC	224	C1QB\224	1557	2157
C1QC\225	ACGGGCATGATGGACTCCAG	225	C1QC\225	2153	2501
C1QC\226	ATCATGCCCGTCCTTCCCAG	226	C1QC\226	8837	10335
C1QC\227	CCTGAACCTCAACCTTGCCA	227	C1QC\227	6504	7459
C1QC\228	GCAGACCACCCAGTACCCAG	228	C1QC\228	1939	1627
C1R\229	AGGCCTTCACCACTACCCAC	229	C1R\229	0	0
C1R\230	TTCACCACTACCCACGGGCG	230	C1R\230	34302	45918
C1R\231	TCACCACTACCCACGGGCGA	231	C1R\231	1352	2039
C1R\232	ACAGTGAGGCATGCCAGAGA	232	C1R\232	6333	7058
C1RL\233	TTGTGGTGGGAGAACTCCAT	233	C1RL\233	2890	2998
C1RL\234	CTGACATCGAGGCTCCAGAG	234	C1RL\234	34459	38710
C1RL\235	GAGCCAGGAAACCTTTGTGG	235	C1RL\235	3383	4523
C1RL\236	ATAGCTGTGAACCAACCCAA	236	C1RL\236	1713	1609
C1S\237	CCTGTCCCCTAATTATCCCC	237	C1S\237	1499	1504
C1S\238	ACTTCCTCCACGATGACATG	238	C1S\238	33766	37871
C1S\239	TGAATACCAGATTCAGCTGC	239	C1S\239	2208	3036
C1S\240	GCCCGTAAACCGTTCTTCGT	240	C1S\240	4147	5695
C3\241	ATCGTGGGCCTCCAGTACGA	241	C3\241	17851	22706
C3\242	CCTCCCACAGCACTTACCAG	242	C3\242	4970	5825
C3\243	CTTATATCGGATCTTCACTG	243	C3\243	11845	13371
C3\244	TCAGGAATGTTCCAAGACAA	244	C3\244	4564	3986
C3AR1\245	ATCTTCAACAGGAAACCCGC	245	C3AR1\245	1803	1345
C3AR1\246	TACGGGCACACACATCACAA	246	C3AR1\246	16828	15943
C3AR1\247	GACACATCCACAGATGGCGA	247	C3AR1\247	8168	9856
C3AR1\248	AATCAGGTGAGCCAAGGAGA	248	C3AR1\248	13236	15378
C5AR1\249	CAGCCACGCTATCATCACCC	249	C5AR1\249	4593	5226
C5AR1\250	TCCATGCCAGGCCAGTCCCG	250	C5AR1\250	9672	11265
C5AR1\251	ATGTTGAGCAGGATGAGCGA	251	C5AR1\251	18759	23293
C5AR1\252	CGAGGGCAGGACTATACAGG	252	C5AR1\252	8247	11374
CACNA2D2\253	GCTGTAGGCAGAGGCGCCGG	253	CACNA2D2\253	6329	8889
CACNA2D2\254	AATTGGTGGAGAAAGTGGCA	254	CACNA2D2\254	16365	19513
CACNA2D2\255	ATTTCCAGAAAGCCCATCGC	255	CACNA2D2\255	26378	29925
CACNA2D2\256	TACCAGCTCGGCGTCAGCCT	256	CACNA2D2\256	5559	4632
CAMK4\257	ACCTCGAAGAAATCGCCCAG	257	CAMK4\257	4420	3856
CAMK4\258	GTGTACAGATGCAAACAGAA	258	CAMK4\258	11440	9426
CAMK4\259	AATCAGCCTGGTCCTTGAGC	259	CAMK4\259	14693	18548
CAMK4\260	GTTGTTCTGACTTACAGCAA	260	CAMK4\260	10125	11602
CARD9\261	TAGATAGGGTGTGATCCGGG	261	CARD9\261	3409	3352
CARD9\262	ATACCGGAAAGTCACTGGCA	262	CARD9\262	1219	1090
CARD9\263	CAAGGACGAGAACTATGAGC	263	CARD9\263	7006	7299
CARD9\264	GCACAGCCTCATGAAGGCCG	264	CARD9\264	4637	5245
CASKIN1\265	GTCAACTTCCAGGACCCGGA	265	CASKIN1\265	362	410
CASKIN1\266	TTCTGTGTTGCCATTCAGGG	266	CASKIN1\266	25426	38705
CASKIN1\267	TGCTGGGCAGCCAAATGCAG	267	CASKIN1\267	6338	7584
CASKIN1\268	CGCGGCCGAACTCACAGGCC	268	CASKIN1\268	3665	4675
CASP1\269	CTTAAACAGACAAGATCCTG	269	CASP1\269	2221	2086
CASP1\270	GCTACAGAAGATTCTAAAGG	270	CASP1\270	3958	2772
CASP1\271	CTGGAGCACAGCACCTCTGA	271	CASP1\271	3578	3646
CASP1\272	AGTTTCAACATCTTTCTCCG	272	CASP1\272	11696	11636
CASP4\273	TTCTGCTCTTACCTTCACCA	273	CASP4\273	12770	15161
CASP4\274	AAGCCTTGTGAACTCTTCAG	274	CASP4\274	6579	5856
CASP4\275	CGTAGCCTAAGTCTTCAAGA	275	CASP4\275	5119	4587
CASP4\276	TGTCTCGTAGACCTGGACAG	276	CASP4\276	6046	7054
CCDC109B\277	GGCAGGAGGATGCTCCCGAG	277	CCDC109B\277	8515	11261
CCDC109B\278	GGCAGAGTGAGGGTTACCAA	278	CCDC109B\278	3460	4193
CCDC109B\279	GTGTCCATCAATGTTGAAGC	279	CCDC109B\279	3588	4087
CCDC109B\280	CGGTCGGAAGCCAACACCAG	280	CCDC109B\280	10853	12849
CCDC28A\281	CATCGCAGTCAGCTTCTCAG	281	CCDC28A\281	9788	12851
CCDC28A\282	TTTCAGTGCCCACTCTACTC	282	CCDC28A\282	17386	21325
CCDC28A\283	CTGCTGAACGATTTCCACTC	283	CCDC28A\283	8000	9210
CCDC28A\284	GAGCAGATGGAGCATGTCCG	284	CCDC28A\284	26887	35230
CCDC36\285	GGATCACTAAACCATCTAAC	285	CCDC36\285	2240	1816
CCDC36\286	GGGCAACGGACCAATCTGAC	286	CCDC36\286	171	237
CCDC36\287	ACACTCACAAGTCTTGGCTA	287	CCDC36\287	2029	2240
CCDC36\288	AGACAAAGGCAGCATGGAGC	288	CCDC36\288	6702	9534
CCDC69\289	AGGCAAAGCCGGCACAGCCG	289	CCDC69\289	10152	8837
CCDC69\290	CCTGGAAGGAAGGCATGAGG	290	CCDC69\290	4483	6141
CCDC69\291	TCTTAGTGATTGCATCCAAG	291	CCDC69\291	17216	19134
CCDC69\292	CACGCAAGCCAAGATGAACA	292	CCDC69\292	14712	14384
CCL19\293	CCCCCGTGTGACCCCACTCC	293	CCL19\293	10085	13873
CCL19\294	GGAAGGTCCAGAGAACCAGC	294	CCL19\294	391	615
CCL19\295	TCCTATCTCAGCCCCAACTC	295	CCL19\295	26522	29441
CCL19\296	TGCAGCCATCTTCATTAAGA	296	CCL19\296	8902	8092
CCL2\297	CACCTGGCTGAGCCAACACG	297	CCL2\297	32314	40669
CCL2\298	GTAGGCTGGAGAGCTACAAG	298	CCL2\298	9229	11770
CCL2\299	TGTCACCAAGCTCAAGAGAG	299	CCL2\299	8583	9175
CCL2\300	TCCTACAGAAGTGCTTGAGG	300	CCL2\300	7550	9726
CCL22\301	AGGACGAGAGCCACCAGGAG	301	CCL22\301	12555	15426
CCL22\302	TCTGAATTGCCACAGCAAGA	302	CCL22\302	12014	11734
CCL22\303	TTCACTAAACGTGATGGCAG	303	CCL22\303	14908	18947
CCL22\304	CTACTCCATAAACTGTCCTA	304	CCL22\304	929	659
CCL3\305	TAGTCAACGATGAATTGGCG	305	CCL3\305	24218	29450
CCL3\306	TAGGAGAAGCAGCAGGCAGT	306	CCL3\306	1	0
CCL3\307	CCAAGAATACATCACTGACC	307	CCL3\307	99	164
CCL3\308	GCGCTGACTCCAAAGAGACC	308	CCL3\308	1279	1318
CCL8\309	CAGGGACAGCTATGAGCAGC	309	CCL8\309	1809	2554
CCL8\310	CTTACACCACAGCTTCCATG	310	CCL8\310	9151	10655
CCL8\311	CACTTACACCACAGCTTCCA	311	CCL8\311	3555	4127
CCL8\312	CCACAGTTTCCAGACCAAGC	312	CCL8\312	4152	5220
CCNC\313	CTGCCAGAAGTTCCCTGCCA	313	CCNC\313	2333	3141
CCNC\314	TTACCTTCTCTAGTTTGCAG	314	CCNC\314	4187	4177
CCNC\315	GTTTCTGGCATCCAAAGTAG	315	CCNC\315	45049	49093
CCNC\316	TGGTCTAGTTACCATGCAAG	316	CCNC\316	11862	14859
CCR1\317	TGTGGATGGAGATATAGAAC	317	CCR1\317	8804	8672
CCR1\318	CCCAGAGAGAAGCTTGCACA	318	CCR1\318	4506	4641
CCR1\319	TGAACACTAGAGAATACAGG	319	CCR1\319	2075	1594
CCR1\320	GAACACTAGAGAATACAGGG	320	CCR1\320	2327	1803
CCR2\321	GAGATGTTGATAGTATGCCG	321	CCR2\321	17249	19949
CCR2\322	CACACAGTTACTCATTCCCA	322	CCR2\322	3451	3060
CCR2\323	GATTGACAAGCACTTAGACC	323	CCR2\323	16013	17865
CCR2\324	TCTACATTCACTCCTTCCAC	324	CCR2\324	1910	2323
CCR3\325	CACAGATGAAATCAAGACTG	325	CCR3\325	7482	7451
CCR3\326	GAGGCCGATGATGAACACCA	326	CCR3\326	1292	1795
CCR3\327	CTGCAGTCCTCGCTATCCAG	327	CCR3\327	3173	5066
CCR3\328	GGTAAACTGCCACATTTCTG	328	CCR3\328	8686	9313
CCR4\329	GCCGAGGAAGAGGACCACCA	329	CCR4\329	7979	8339
CCR4\330	AGTGCGCATGATCTTCGCCG	330	CCR4\330	25933	31968
CCR4\331	GACGAACAGCAAATCCGAGA	331	CCR4\331	3092	2381
CCR4\332	AGAGGTCACAGACACCACCC	332	CCR4\332	2464	2636
CCR5\333	CAGTCCAAAGAATTCCTGGA	333	CCR5\333	4672	3644
CCR5\334	AGAACACTGAGAGATAACTC	334	CCR5\334	2903	2758
CCR5\335	TCAGTCTATACCCGATCCAC	335	CCR5\335	731	685
CCR5\336	AGAAACTTCATGTTCTCCTG	336	CCR5\336	1917	1777
CCR8\337	CGGATGCGGCCAGGTTCAGG	337	CCR8\337	1233	1562
CCR8\338	GAATAGAGAGGACAAAGAGC	338	CCR8\338	1588	1490
CCR8\339	CAGGACCAGAGCCATCAAGC	339	CCR8\339	10838	12390
CCR8\340	CTTAGGGAGACAAATGCCCG	340	CCR8\340	16710	16812
CCRL2\341	ACCGTGGGAACAGGCTGCGA	341	CCRL2\341	3990	5186
CCRL2\342	CTTTACAGGTCCCATTGCCA	342	CCRL2\342	8181	9527
CCRL2\343	CTGCTGCGCGGTGTTTGCGG	343	CCRL2\343	3436	3260
CCRL2\344	TCCGATGGATAACTACACAG	344	CCRL2\344	5800	7406
CD14\345	TTGCAGCTGTACCCTTGCTG	345	CD14\345	12913	19097
CD14\346	CAGCGCAGAGCACACGCCGC	346	CD14\346	6099	8601
CD14\347	GGCTCGCAGAACTGCAGCAG	347	CD14\347	14705	19967
CD14\348	TTGCCCACGACACGTTGCGG	348	CD14\348	9308	13442
CD163\349	AGGAGCGTTAGTGACAGCAG	349	CD163\349	3927	4099
CD163\350	AAGGAACTGAGACTGGCGGG	350	CD163\350	3676	4269
CD163\351	TCACACCGACATCCTCAGCA	351	CD163\351	5026	6210
CD163\352	CTTGACAACATTTCATGCGA	352	CD163\352	12985	16100
CD163L1\353	CGGCCATGAGGACAACGCTC	353	CD163L1\353	2940	3162
CD163L1\354	CAGCTGTCTACACACCACAG	354	CD163L1\354	12705	15265
CD163L1\355	CTCAACAACAAGCTACGCGG	355	CD163L1\355	3032	3609
CD163L1\356	CGGGAGCCCGGTCACCACTG	356	CD163L1\356	12747	16779
CD180\357	TCGGCAACTGGCCAAGAAGA	357	CD180\357	13278	12828
CD180\358	CTCGGCAACTGGCCAAGAAG	358	CD180\358	36761	40166
CD180\359	CTACCTGGTTAAATCCAGGA	359	CD180\359	593	615
CD180\360	ACATTGCAGGAATAGAGCTG	360	CD180\360	8521	9225
CD19\361	CTACTAAGGTAAGAAAGAGG	361	CD19\361	2009	2444
CD19\362	CACGTGCAATCCCAGGCCAG	362	CD19\362	7998	9055
CD19\363	CTTTAGCCCACACATACAGC	363	CD19\363	3032	3807
CD19\364	TCACTACTGAGCCTAAGCCT	364	CD19\364	3528	3493
CD209\365	CACACCAGGCACTCCATCAA	365	CD209\365	13761	14496
CD209\366	ATCCTGCCTGACCTTTGACA	366	CD209\366	12034	13338
CD209\367	ACCCAGTTGAAGGCTGGCGT	367	CD209\367	2322	3759
CD209\368	CACTGCCTGCCACAATGTGG	368	CD209\368	8598	10813
CD27\369	AGCATGCAGAGCCAGTAGGG	369	CD27\369	7628	9866
CD27\370	CTCAGGTACATTCTTTGTGA	370	CD27\370	2120	2817
CD27\371	GTCAGTGCAGGGTTTAGAGG	371	CD27\371	5337	7673
CD27\372	AAGACAACTCACATGACCGC	372	CD27\372	9030	11216
CD274\373	GTATGGCAGCAACGTCACGA	373	CD274\373	5961	7796
CD274\374	CCTCAGCACAGCAACTTCAG	374	CD274\374	8368	9815
CD274\375	AATCAACCAGAGAATTTCCG	375	CD274\375	22995	14507
CD274\376	TACAATGAGGAACAACAGGA	376	CD274\376	2760	3319
CD300C\377	CCAGTCAAAGGTTCACGCCC	377	CD300C\377	780	1092
CD300C\378	AGAATGTTGATACCGTTCCC	378	CD300C\378	45	30
CD300C\379	CACGAACACCTCAACCTTGA	379	CD300C\379	6987	7001
CD300C\380	CAATTTCTTCTCATACTGAC	380	CD300C\380	6301	6093
CD300LB\381	ACTGAGAAGAAGCAAAGCTG	381	CD300LB\381	12794	12323
CD300LB\382	AACAAGAAGTGGTGGTGCCG	382	CD300LB\382	23906	32774
CD300LB\383	CTGCCGTCCACAGTGGGCCA	383	CD300LB\383	6342	9448
CD300LB\384	AGCACCAACCAAGATGAGCA	384	CD300LB\384	1521	986
CD300LF\385	CCTGTGATCCAGAAGAGAAA	385	CD300LF\385	20704	14148
CD300LF\386	AGTGCCGATATACCTCAGGC	386	CD300LF\386	4460	4766
CD300LF\387	GAGTAGTAGCTAGTCAGCGT	387	CD300LF\387	11280	14579
CD300LF\388	TGCCCTTCCAGGCATGGCGG	388	CD300LF\388	7433	9566
CD33\389	CCTGCACACAGCAAGAACAG	389	CD33\389	14680	14531
CD33\390	TCTCCATGAAGACTCTCCAG	390	CD33\390	522	590
CD33\391	AGGTGTGAACGTCAGCACGG	391	CD33\391	6695	8082
CD33\392	GAATCCAAGACCCTTACAGA	392	CD33\392	3264	2742
CD38\393	GACCACGATCCCTACTACCA	393	CD38\393	11081	11790
CD38\394	CTTCTCTTGTGATGTTGCAA	394	CD38\394	4937	5459
CD38\395	CCAGGGAAAGATGTTCACCC	395	CD38\395	1764	2328
CD38\396	CTGGAAAGTGATTTCCCAAA	396	CD38\396	2565	2132
CD4\397	TTCTTCTGGGAACTCTCGCA	397	CD4\397	9796	11936
CD4\398	CTGGAACTGCACCGTGACCC	398	CD4\398	5494	7878
CD4\399	CTTCCCACTCAACTTTGCAG	399	CD4\399	9292	10837
CD4\400	GGTCAGTCTCATCTTGGGAG	400	CD4\400	10857	13336
CD40\401	CTGCGATGGTGTCTTTGCCT	401	CD40\401	2640	3573
CD40\402	GACAAACAGTACCTCCACGA	402	CD40\402	10312	10455
CD40\403	CAGGCGAATTCTCAGCCCAG	403	CD40\403	3597	4098
CD40\404	TCTCCATAACTCCAAAGCCA	404	CD40\404	296	250
CD68\405	CTAGCAAGATCAGACACACA	405	CD68\405	2556	2949
CD68\406	GCCTAGTCCAAGGTCCAAGG	406	CD68\406	5706	6911
CD68\407	CTCACGTGCTGCCTGTGGGA	407	CD68\407	4230	6350
CD68\408	TTGGGCCAAAGCTTCTGCTG	408	CD68\408	10321	11709
CD69\409	CCACTATTAACACAGCCCAA	409	CD69\409	0	0
CD69\410	GTGGGCAAGTACAATTGCCC	410	CD69\410	170	268
CD69\411	GGTGAACTGGAACATTGGAT	411	CD69\411	2673	2879
CD69\412	GTTTGCCTCACAGTCCACAG	412	CD69\412	27460	30715
CD70\413	CGTTCCAGCGCCAATGGCCA	413	CD70\413	365	390
CD70\414	CTTCCGTGCAGGGATGCCGG	414	CD70\414	6063	7430
CD70\415	TGGTACAGAGGACATCTCCG	415	CD70\415	8213	9454
CD70\416	CATCTGCGTATCCATCAAGA	416	CD70\416	17035	17450
CD72\417	GCATCTAACCATCTAGGACA	417	CD72\417	1903	2001
CD72\418	TGCTTTGTCCGCTAGTGCAG	418	CD72\418	17304	21447
CD72\419	CAGAGCAACCAACTGCGACC	419	CD72\419	3303	4675
CD72\420	ACATCAGACAGGACACGAGA	420	CD72\420	6978	7752
CD74\421	ACCTTTCTGGCTCTCTAGGG	421	CD74\421	3883	5492
CD74\422	CTGGTACAGGAAGTAAGCAG	422	CD74\422	3754	4623
CD74\423	GGACATTGGACGCATCAGCA	423	CD74\423	3670	4305
CD74\424	CAAGTACGGCAACATGACCC	424	CD74\424	3651	4950
CD79A\425	AGGCGTATGACAAGAAGAGG	425	CD79A\425	3735	4224
CD79A\426	CCTGACGGTGAACTTGGGCG	426	CD79A\426	15646	20710
CD79A\427	CCTACTCACTGCGCACGCGG	427	CD79A\427	10289	13487
CD79A\428	GATGTGGGCAACCTCCACAT	428	CD79A\428	11883	15215
CD79B\429	AGACAGCACCAGTGTGGCCA	429	CD79B\429	3069	3308
CD79B\430	GTAGCAGTGAAACTTCACCA	430	CD79B\430	1214	1513
CD79B\431	CGTTGGACCAACTGAAGCGG	431	CD79B\431	15122	20973
CD79B\432	GACATAGTGACTCTTCGGAC	432	CD79B\432	9522	11582
CD80\433	AGAAGAATGAGCCTTGGACA	433	CD80\433	6826	6008
CD80\434	CGACACAGCTGTATGTGCCC	434	CD80\434	2143	3290
CD80\435	CGTGTCAGAGGACTTCACCT	435	CD80\435	3168	4260
CD80\436	AGTGTGTTCTTGCTATCAGG	436	CD80\436	4580	6325
CD86\437	GATAAGGATTGCCAAGCCCA	437	CD86\437	4993	6782
CD86\438	TCTGCCGTGCCCATTTACAA	438	CD86\438	18572	20350
CD86\439	CATCCGGGAATGAAAGAGAG	439	CD86\439	23717	23458
CD86\440	TGATGAGCAGCATCACAAGG	440	CD86\440	8228	8725
CD9\441	TGTACCATGCCGGTCAAAGG	441	CD9\441	13192	16319
CD9\442	CACCTGTGTAGAAACTGGAA	442	CD9\442	6505	5299
CD9\443	GAAACCAACCAGCATCATGA	443	CD9\443	12973	13286
CD9\444	CAATGGCGAATATCACCAAG	444	CD9\444	9725	10361
CDC27\445	GCAGAACGACTATATGCAGA	445	CDC27\445	1258	1643
CDC27\446	CTGTTACTACCGCTCAGGAA	446	CDC27\446	28288	35035
CDC27\447	AATCTCCAAACTCAGTGACA	447	CDC27\447	10892	9590
CDC27\448	ACGATTCAAAGGGAGACCAG	448	CDC27\448	2598	2698
CDCP1\449	GGTTCTCAGTCGCACTGCTG	449	CDCP1\449	21780	25576
CDCP1\450	ACTGTGACGCCACTTCTCTG	450	CDCP1\450	12330	15256
CDCP1\451	TCCCGGATCAAGATGCAAGA	451	CDCP1\451	9339	9483
CDCP1\452	AGGCTCCACCACCAACCCAG	452	CDCP1\452	1052	1286
CECR2\453	GAGCGAGCAGAAGTGCGCGA	453	CECR2\453	2763	3407
CECR2\454	CATCAAGCCGGTAATCACAG	454	CECR2\454	21453	23912
CECR2\455	AAGAAGACCCAGTACAAGGA	455	CECR2\455	5591	5439
CECR2\456	TACAGGAGGAGATTATATCC	456	CECR2\456	2222	1680
CELF2\457	CTGTCCGACAAACATCTTAA	457	CELF2\457	5706	4354
CELF2\458	CAGATGATACAGTACCTCCA	458	CELF2\458	3909	4176
CELF2\459	GAAGTTTGCTGACACTCAGA	459	CELF2\459	6579	8143
CELF2\460	GTCTAGCACAAGCAGTGCCC	460	CELF2\460	4003	4586
CERKL\461	ACCGCGTCACCATGTTCCGG	461	CERKL\461	1684	2006
CERKL\462	CAAACTAAAGGACTCCACGC	462	CERKL\462	6677	7297
CERKL\463	ATGCCCGCAAGCTTCAGCAG	463	CERKL\463	19395	25995
CERKL\464	ACATTCGTCAAGCAGAGACA	464	CERKL\464	4985	5007
CHD4\465	CCTCACTGCCCGCTGAGCAG	465	CHD4\465	13063	18051
CHD4\466	AAATGAGGAAGACCCAGACG	466	CHD4\466	77989	64647
CHD4\467	GAAGAGCAAATCCAAGCGGA	467	CHD4\467	2677	2998
CHD4\468	CGACCATGTGTTCTCAGAGG	468	CHD4\468	8635	10471
CIC\469	GCTACTGACCGAACATGCCG	469	CIC\469	15501	18686
CIC\470	GGCCTCACTAGGCTGCACAG	470	CIC\470	9105	11989
CIC\471	CTCATGAGCAGCCACCAGGA	471	CIC\471	6045	7252
CIC\472	TGGGTGCGGCGCTTTCCAGG	472	CIC\472	1821	2532
CIITA\473	GAGGAGATCGAACTCAGCTC	473	CIITA\473	3533	4430
CIITA\474	ACTGGATGAAGAGACCCGGG	474	CIITA\474	3872	3212
CIITA\475	ATGCTATGGACTCAAAGCAC	475	CIITA\475	5741	6698
CIITA\476	GTTCAGTGAGGTCCTAGAGG	476	CIITA\476	12431	14054
CISH\477	CTGTGGAGCAAATTGGGCGG	477	CISH\477	5401	7582
CISH\478	GAGACTCACCAGATTCCCGA	478	CISH\478	593	736
CISH\479	GCACCTACAGAAGATGCCGG	479	CISH\479	1134	1272
CISH\480	ATCTTGCTTAGACATAGGCA	480	CISH\480	5799	7348
CKB\481	GAGCTCGGCGTACAGCTCCG	481	CKB\481	5120	4143
CKB\482	CAGGGAACTCATCCTCGGCC	482	CKB\482	1946	2357
CKB\483	GCGCCGCGCCATCGAGAAGC	483	CKB\483	4965	5991
CKB\484	CGCGCTCAAGAGCATGACTG	484	CKB\484	21270	24040
CLEC10A\485	TTCGGACACGGACTGGGAGG	485	CLEC10A\485	6661	7636
CLEC10A\486	TGTGCCCACATCACTACAGG	486	CLEC10A\486	15778	19306
CLEC10A\487	TCTGCCAGAGAACCTTCCGC	487	CLEC10A\487	2375	2747
CLEC10A\488	CTGTGAGATGAAGCTGGCCA	488	CLEC10A\488	2560	3342
CLEC12A\489	CAGAAGTCTGACAAATGTGG	489	CLEC12A\489	6746	7767
CLEC12A\490	CTGTGAATGGGAAGCATCGG	490	CLEC12A\490	5732	7383
CLEC12A\491	GAATCAATTGCAAAGGGCCA	491	CLEC12A\491	4781	4724
CLEC12A\492	CATGTCCAAAGGGTTCAGAA	492	CLEC12A\492	15340	14231
CLEC12B\493	AGGACTCTGCAAGAGTGAGG	493	CLEC12B\493	2463	2859
CLEC12B\494	TGTTACCAGCACCAAACAGA	494	CLEC12B\494	9941	9749
CLEC12B\495	CTCCAGAAAGAGTCTGACGG	495	CLEC12B\495	6098	7522
CLEC12B\496	CTTGTCCCAAGACATGGCAA	496	CLEC12B\496	6592	7674
CLEC1A\497	GGCCAAATACAGCAGCACAA	497	CLEC1A\497	11795	13558
CLEC1A\498	AACGAGCAGCACCAAACACA	498	CLEC1A\498	9234	8530
CLEC1A\499	GCAAGACAGCATCACTGAAA	499	CLEC1A\499	11561	10327
CLEC1A\500	GGGCTCTCCCGCAATGGCAG	500	CLEC1A\500	4232	5303
CLEC2D\501	TGTGGGACTAAGCATAGGTA	501	CLEC2D\501	2976	3749
CLEC2D\502	TAGTCCCACAGGCAGCCCGC	502	CLEC2D\502	2659	3047
CLEC2D\503	AGGCAAATCTTTCCTCTCCC	503	CLEC2D\503	2858	2618
CLEC2D\504	TTTGCCTACCTGAACAACAA	504	CLEC2D\504	44759	36579
CLEC3B\505	ACTCTGCAATGACCTGGGAC	505	CLEC3B\505	7398	9605
CLEC3B\506	TGCAGAGTCACCCACTCCCA	506	CLEC3B\506	1036	954
CLEC3B\507	TGTTCGAGGAACTCAAGAAC	507	CLEC3B\507	26911	25315
CLEC3B\508	GAGATCACGACGCAACCCGA	508	CLEC3B\508	968	976
CLEC4A\509	TTACCGTTGGAAGACTGGAT	509	CLEC4A\509	10190	9910
CLEC4A\510	TACCGTTGGAAGACTGGATG	510	CLEC4A\510	31533	36082
CLEC4A\511	CACAAAAAGTGTTTCACCCA	511	CLEC4A\511	2542	2588
CLEC4A\512	CGGCATATACCTGCTCTTCC	512	CLEC4A\512	3397	3830
CLEC4D\513	GCAAGCACTAAGGAACGAGA	513	CLEC4D\513	961	999
CLEC4D\514	GAGAGTAACGTGCATCCGAG	514	CLEC4D\514	6587	8237
CLEC4D\515	GAGAGCGAGAGGAACTGCTC	515	CLEC4D\515	611	758
CLEC4D\516	ATGTGGAAGGCCAATGGCAG	516	CLEC4D\516	15920	18248
CLEC4E\517	TCGCCTGCATCCCACCACAC	517	CLEC4E\517	19313	23876
CLEC4E\518	GCTCTCCTGGACGATAGCCG	518	CLEC4E\518	11445	14484
CLEC4E\519	TCTCTACGACAACCTTGACC	519	CLEC4E\519	0	0
CLEC4E\520	TGGTGGAGGGTCAGTGGCAA	520	CLEC4E\520	6690	8341
CLEC6A\521	ATACACCTCAACAATGGTGC	521	CLEC6A\521	623	1018
CLEC6A\522	GTGCAGGAAAGACAATCCCA	522	CLEC6A\522	1849	1594
CLEC6A\523	CTGCTACCTCATTTCTACCA	523	CLEC6A\523	5580	5272
CLEC6A\524	AAGGTAATGGCAAATGGCAA	524	CLEC6A\524	1952	1713
CLEC7A\525	ACCTTGGAGGCCCATTGCAG	525	CLEC7A\525	14038	16573
CLEC7A\526	CAATTCAGGGAGAAATCCAG	526	CLEC7A\526	4389	3553
CLEC7A\527	CATGCATGATCCAATTAGGA	527	CLEC7A\527	9082	10122
CLEC7A\528	CTGTACCGGAACTTACGAGT	528	CLEC7A\528	6619	8853
CLEC9A\529	GTGGGACATTCCTACCTCAG	529	CLEC9A\529	3170	3773
CLEC9A\530	CAAGCCCATACAGACCACAC	530	CLEC9A\530	5395	6138
CLEC9A\531	CATTGGTGAACCTTACACAG	531	CLEC9A\531	17085	21071
CLEC9A\532	CCACACAACTGGATTCAGAA	532	CLEC9A\532	5523	4815
CLNK\533	ACTCACCTTTGGCACTGCTG	533	CLNK\533	14460	16474
CLNK\534	TTAGAGAAGGAACTTGGCTG	534	CLNK\534	5623	5818
CLNK\535	TCTCCACTGAGAGACAAACC	535	CLNK\535	0	0
CLNK\536	TCTTACCGAGGAGGTGGCAA	536	CLNK\536	10450	13523
CLSTN3\537	GAACCCACCACTCTTTGCCT	537	CLSTN3\537	4958	6109
CLSTN3\538	TGTGATCCTGGACAAGGCAA	538	CLSTN3\538	6352	6912
CLSTN3\539	CAGACGCTCCACAAAGACCG	539	CLSTN3\539	17386	16653
CLSTN3\540	AGCGGCAGATGATGCTGAGG	540	CLSTN3\540	5048	6249
CMKLR1\541	GAAGAAAGCCAGGACCCAGA	541	CMKLR1\541	1218	1087
CMKLR1\542	AGGCCAGGCGGATGCTGCGG	542	CMKLR1\542	4272	6372
CMKLR1\543	GAACCACCGCAGCATCCGCC	543	CMKLR1\543	2187	2942
CMKLR1\544	GATCACCACCAGGAAGACCG	544	CMKLR1\544	20565	23740
CMTM4\545	GTACCAACCCACCACCGAGC	545	CMTM4\545	1671	2667
CMTM4\546	AGAAGTAGAGGCCTTCGCAC	546	CMTM4\546	2121	2457
CMTM4\547	CGGAGCGGAAATTGCTGCCG	547	CMTM4\547	12873	10123
CMTM4\548	GTTCTCATGTGTCCAGGCGC	548	CMTM4\548	5839	8457
CNBD1\549	GGCAAACTGTGAAGTGGAGG	549	CNBD1\549	2060	2477
CNBD1\550	CGTGGCAAACTGTGAAGTGG	550	CNBD1\550	7244	9365
CNBD1\551	CGCTCTTTAGTCCTCTAATG	551	CNBD1\551	40376	41504
CNBD1\552	GCCTATCTTAGAGAAGCTCG	552	CNBD1\552	8999	8594
CNKSR1\553	CCAAGCTGCCACCTTCCCGG	553	CNKSR1\553	660	839
CNKSR1\554	AGGCAGCTGCCAGTCCTCGA	554	CNKSR1\554	6017	8433
CNKSR1\555	TGACGTCCTCAAGGCTGCGG	555	CNKSR1\555	3327	3791
CNKSR1\556	GCTGGGCCAAGTCCTGCAGG	556	CNKSR1\556	6699	8593
CNR2\557	CAGTGGCCAGCAGATCGCCG	557	CNR2\557	24618	32147
CNR2\558	CAGGGTGCACAGCACCGCCA	558	CNR2\558	3578	3081
CNR2\559	GTTGCAGGCGAAGATCACGC	559	CNR2\559	4924	5532
CNR2\560	CCAAGGTGGCTACATGCCGG	560	CNR2\560	2754	3894
COL5A1\561	CTGGGCGCGCAGCTTTCCAG	561	COL5A1\561	2160	2521
COL5A1\562	CCCACCAAGCAGCTGTACCC	562	COL5A1\562	1772	2254
COL5A1\563	CCTGGCATCAACTTGTCCGA	563	COL5A1\563	1188	1632
COL5A1\564	GCCAAACATGACAATCCCAT	564	COL5A1\564	1970	2168
COQ3\565	CCCGACCGTGAAGTTAGGCG	565	COQ3\565	17425	22694
COQ3\566	GGAATCTACAGATTAAGCCG	566	COQ3\566	7770	7376
COQ3\567	GTACTGTACAATCTCTTCCA	567	COQ3\567	289	356
COQ3\568	GGGATGAAGATTCTTGACGT	568	COQ3\568	1566	2005
COTL1\569	CATGGCCACGAAGATCGACA	569	COTL1\569	6300	6428
COTL1\570	AATCTGCTCCCTGATCGCCG	570	COTL1\570	69768	82978
COTL1\571	TTTGCTCATGGCGTCGCCGG	571	COTL1\571	21009	25979
COTL1\572	AGCGAGCTGAAGAAGGCTGG	572	COTL1\572	594	508
CR1\573	GCTCAGATCCCATAGTACCA	573	CR1\573	7325	7282
CR1\574	GGAAGTGATGGGCACTCCAG	574	CR1\574	570	633
CR1\575	ACTTTCCTGGATGTTCACAC	575	CR1\575	11647	14359
CR1\576	CCATTACGAACAGGTGGAGG	576	CR1\576	1445	1925
CR1L\577	AGGAGCCACACCGGATCCAG	577	CR1L\577	1871	2847
CR1L\578	GTCTCCCAGGATATATCAAG	578	CR1L\578	6107	5486
CR1L\579	GGCTTGGTACATGTACACAC	579	CR1L\579	6704	8575
CR1L\580	AGTGATGACACATACAGCAG	580	CR1L\580	14838	17295
CREB3L4\581	GGTCACCGGGACCTTTGACG	581	CREB3L4\581	12596	16392
CREB3L4\582	GACAACCTCATAGAGGGCAG	582	CREB3L4\582	2260	2438
CREB3L4\583	ATCAGGGACCATAAGTGCAG	583	CREB3L4\583	7577	9261
CREB3L4\584	AGCAACTGCTGGCACAAGAA	584	CREB3L4\584	23804	23285
CSF1\585	AGCTGCCCGTATGACCGCGC	585	CSF1\585	7365	10539
CSF1\586	CATGAGCAGGAGTATTGCCA	586	CSF1\586	1336	1488
CSF1\587	CTCACAGATCGACAGTCAAA	587	CSF1\587	9120	7198
CSF1\588	CCTGAACAGCTGCTTCACCA	588	CSF1\588	9460	11658
CSF1R\589	CTGCTGGCCACAGTTTGGCA	589	CSF1R\589	4965	7324
CSF1R\590	GCCACTAGGCTCGATGACAG	590	CSF1R\590	14868	17979
CSF1R\591	CGGATAATGAACCCTCGCCA	591	CSF1R\591	4814	5137
CSF1R\592	CTCGGCCACTAACGCCGAAG	592	CSF1R\592	20823	20446
CSF2RA\593	AGTTCCCGGAAGCAGTAGCG	593	CSF2RA\593	33464	43350
CSF2RA\594	ATGCACCGTGACCTCGCGGG	594	CSF2RA\594	4937	7089
CSF2RA\595	AGGATGATGGCGCTGCACCA	595	CSF2RA\595	7376	9904
CSF2RA\596	CGCGCAGGAAAGGAAGCGCG	596	CSF2RA\596	6047	3504
CSF2RB\597	GGTGGTGAAGGAGCCGCCGG	597	CSF2RB\597	4661	6563
CSF2RB\598	GCATTGGGAAACTCAGAAGA	598	CSF2RB\598	6355	5328
CSF2RB\599	CCTAGATCGAGCCCATAGCA	599	CSF2RB\599	3860	3439
CSF2RB\600	CAGAGACACAGCCAAAGCGA	600	CSF2RB\600	5148	5930
CSF3R\601	AGATCAGGGTAACTCCAGTC	601	CSF3R\601	5505	6451
CSF3R\602	GATCAAGCTGAGCTTCACGC	602	CSF3R\602	12096	16561
CSF3R\603	CCAACAGCCTGGTCTGCCAG	603	CSF3R\603	1949	2271
CSF3R\604	CTTTGCCACACAATCCGGGA	604	CSF3R\604	10007	11709
CSMD1\605	CTGCAGACATGACTGCGTGG	605	CSMD1\605	3399	4196
CSMD1\606	CACCTGGATCATTATTACTG	606	CSMD1\606	10733	9792
CSMD1\607	GGTTTCAAGGCCATGTACGA	607	CSMD1\607	19117	25889
CSMD1\608	CCCAGGATGCACCATTCCCA	608	CSMD1\608	841	1062
CSMD2\609	CGTAGTTCGGGTAGCCGTAA	609	CSMD2\609	11657	13930
CSMD2\610	GAGAATGGTACCTTGTTCGA	610	CSMD2\610	3603	3689
CSMD2\611	TGACTGCATAGTCGCTGATG	611	CSMD2\611	12529	15040
CSMD2\612	CCCACAGCGGATGACGCCTG	612	CSMD2\612	7411	9171
CSNK2A1\613	ATTACCTTTAAGCCTTGCCA	613	CSNK2A1\613	9754	8321
CSNK2A1\614	ACATCACTGTACTTACCACA	614	CSNK2A1\614	3562	4426
CSNK2A1\615	TTCAGCTTCGGCTAATAGAC	615	CSNK2A1\615	12548	14455
CSNK2A1\616	TCACCAACCTGACATCATAT	616	CSNK2A1\616	7859	6410
CTNNB1\617	GATGGAGTTGGACATGGCCA	617	CTNNB1\617	5870	8422
CTNNB1\618	GATGCCACCAGACTTAAAGA	618	CTNNB1\618	17278	15284
CTNNB1\619	AATCTCCTGCTCCATCAGGA	619	CTNNB1\619	12989	13309
CTNNB1\620	TGTCTGCTCTAGCAACAAGC	620	CTNNB1\620	3822	4275
CTSS\621	ACAGTACATACATGGCAGCG	621	CTSS\621	20539	25442
CTSS\622	ATTGCCACAGAGCACACCAG	622	CTSS\622	27276	32201
CTSS\623	CATTGCCTGACACTGTGGAC	623	CTSS\623	14924	20754
CTSS\624	TTCCTATCCCTACAAAGCCA	624	CTSS\624	3554	3573
CUL4B\625	GAGCGCCGAAGGTGTCGCCA	625	CUL4B\625	3196	3000
CUL4B\626	CCTGGCTAAATCTTCTACCG	626	CUL4B\626	27922	31749
CUL4B\627	TTGATTGAGAGAGAGCGGAA	627	CUL4B\627	8819	7712
CUL4B\628	AATCGGCTTTACGCAGCCGA	628	CUL4B\628	6914	8526
CUX1\629	ATTCAAGAAGAACACTCCAG	629	CUX1\629	6274	4950
CUX1\630	CCTTGGAAGCTCTTTAGCAG	630	CUX1\630	21122	26681
CUX1\631	TGTTGCCCGACGTCCAGGGC	631	CUX1\631	12386	16974
CUX1\632	TCAGGCCGAGACCATTGCTC	632	CUX1\632	1600	1974
CXCL10\633	CTCACATGATCTCAACACGT	633	CXCL10\633	12178	16640
CXCL10\634	GATGATTTCAAGCTTCCCTA	634	CXCL10\634	720	422
CXCL10\635	AGCGGACCGTCCTTGCGAGA	635	CXCL10\635	4182	6329
CXCL10\636	CTGCAGGGATCCCTCTCGCA	636	CXCL10\636	4001	6179
CXCL11\637	GGCAACCTACCTGCATTATG	637	CXCL11\637	14321	18035
CXCL11\638	CGCTGTCTTTGCATCGGCCC	638	CXCL11\638	415	650
CXCL11\639	GCAAGCTCGCCTCATAATGC	639	CXCL11\639	4002	5443
CXCL11\640	ACTTTGTCGCAGCCGTTACT	640	CXCL11\640	5881	7400
CXCL13\641	AGCTGCCTCTCTCCAGGCCA	641	CXCL13\641	3352	4311
CXCL13\642	TCTCACCGTGGCCTGGAGAG	642	CXCL13\642	3331	4011
CXCL13\643	GTGTGAATCCTCGTGCCAAA	643	CXCL13\643	12289	14273
CXCL13\644	CTTTGTAACCATTTGGCACG	644	CXCL13\644	35667	45604
CXCL9\645	CCAGGAAGATGATGCCCAAG	645	CXCL9\645	6814	7639
CXCL9\646	TCCTGCATCAGCACCAGCCG	646	CXCL9\646	68092	83442
CXCL9\647	TGCCGAGTCCGGATCTAGGC	647	CXCL9\647	1835	2913
CXCL9\648	TCCTTGAACGACGACGACTT	648	CXCL9\648	13061	13311
CXCR3\649	CTGACTTGGCCACATCCACG	649	CXCR3\649	14277	19185
CXCR3\650	GTGAGGGCTACACGTACCCG	650	CXCR3\650	8280	11119
CXCR3\651	TGAGGGCTACACGTACCCGG	651	CXCR3\651	1851	2593
CXCR3\652	AGGCGCCTGCCACTTTGCAG	652	CXCR3\652	6227	7816
CXCR5\653	TGTGATGGAGCCCATGTCCA	653	CXCR5\653	12706	15855
CXCR5\654	CTACCCACTAACCCTGGACA	654	CXCR5\654	5550	5600
CXCR5\655	ACGAAGCGGAAACTAGAGCC	655	CXCR5\655	2220	2107
CXCR5\656	GGATGGAGAGGAGTCGACGG	656	CXCR5\656	9670	13339
CXCR6\657	CTGTACGATGGGCACTACGA	657	CXCR6\657	13697	16794
CXCR6\658	ACGCTTCCTAAAGTTCAAGG	658	CXCR6\658	3820	3530
CXCR6\659	CTGTGGCAAAGAAACCAACA	659	CXCR6\659	9331	6935
CXCR6\660	TATAGCCTCTGTCACTACGA	660	CXCR6\660	13189	16314
CYBB\661	AATCTGCTCTCCTTTCTCAG	661	CYBB\661	18889	21654
CYBB\662	TGGATGATAGCACTGCACAC	662	CYBB\662	4454	6568
CYBB\663	CCGGTCAGAAATCCCGACTC	663	CYBB\663	3046	4023
CYBB\664	GTTCGCTGGAAACCCTCCTA	664	CYBB\664	3389	3368
CYSLTR1\665	GCAGAAATGTACCTCCAAGG	665	CYSLTR1\665	3236	2944
CYSLTR1\666	ATTGCAGAAATGTACCTCCA	666	CYSLTR1\666	14026	12866
CYSLTR1\667	ATCCTAAGGACAGAATCACA	667	CYSLTR1\667	3745	3307
CYSLTR1\668	GAAAGACAATTGCAACACAC	668	CYSLTR1\668	4424	5353
DAPP1\669	GCAGAGCAGAACTTCTAGGA	669	DAPP1\669	1289	1412
DAPP1\670	CGGGACAGCAATGAGCAGAC	670	DAPP1\670	8034	8922
DAPP1\671	GCACAGTGGGCACTTACAGA	671	DAPP1\671	877	715
DAPP1\672	GGCTATCTCACCAAGCAGGG	672	DAPP1\672	5106	6394
DDX3X\673	ATGACAAAGACAGTTCAGGG	673	DDX3X\673	3542	3766
DDX3X\674	GGTGGCCGTGGAGATAGAAG	674	DDX3X\674	26373	29261
DDX3X\675	ATAGTTCAGTGATGTCGAGA	675	DDX3X\675	4622	5578
DDX3X\676	ACTTACCAAGGTTTCCCACA	676	DDX3X\676	2675	2313
DHCR7\677	AGTCAAGAGTCCCAACGGCA	677	DHCR7\677	1175	1234
DHCR7\678	TGTAGCTATATCCAATGCGG	678	DHCR7\678	5177	6159
DHCR7\679	TATGTGGGAGGCGTCCAAGA	679	DHCR7\679	23214	27311
DHCR7\680	ATGTTGGCACACCATAGCAA	680	DHCR7\680	19016	20860
DHDH\681	TCTGTGCGAACTCCTCGGCC	681	DHDH\681	8575	9959
DHDH\682	TAAGGAAGACGCCTTGAGAA	682	DHDH\682	9930	8168
DHDH\683	ACAGACTGGAACCAAGCCGG	683	DHDH\683	1349	1424
DHDH\684	TCTCACCTGGGCCATGCCCT	684	DHDH\684	168	144
DHRS11\685	TCCCTGCTGGACTAATGCCC	685	DHRS11\685	2139	2483
DHRS11\686	GCTGTCCGATCCCAGCACAG	686	DHRS11\686	14166	19442
DHRS11\687	AAGGAGCGGAACATAGACGA	687	DHRS11\687	3879	4406
DHRS11\688	TGCCGTCACTGCACTGACAG	688	DHRS11\688	16363	21156
DIP2C\689	GGAAGGCATGGCTCTCCCGT	689	DIP2C\689	1032	1494
DIP2C\690	ACCCTGAGGACCTTCGGCGG	690	DIP2C\690	10433	12002
DIP2C\691	CATGGAGGTCTGTACAACCA	691	DIP2C\691	17741	20318
DIP2C\692	TAGCCAGGGCAGCATCAACA	692	DIP2C\692	13892	16148
DNAJC5B\693	ACGCACCCAACCAAAGACAG	693	DNAJC5B\693	7372	6510
DNAJC5B\694	CAAATCATCGACACCAGAAG	694	DNAJC5B\694	56680	50476
DNAJC5B\695	GGAGTTCTATGTGTCACCAG	695	DNAJC5B\695	8647	11385
DNAJC5B\696	GGAGCAGATCAGAACTGACA	696	DNAJC5B\696	3216	3520
DNER\697	GGGCCCAGCACCCAGCAGCA	697	DNER\697	5624	7903
DNER\698	AGCCGTCGTTGCAAATGCAG	698	DNER\698	11797	13750
DNER\699	AGTTCCAACAACTCTGCGGG	699	DNER\699	7890	8158
DNER\700	TCTCTAACTCACCAATGAAG	700	DNER\700	1619	1831
DNMT3A\701	CACCTTCTGAGACTCTCCAG	701	DNMT3A\701	3839	3977
DNMT3A\702	GCTCTCCAATGCCAAAGCCC	702	DNMT3A\702	4831	4851
DNMT3A\703	CGAGGGCTGGAAGCCACCGA	703	DNMT3A\703	5033	5887
DNMT3A\704	AGTTTACACCGACATGTGGG	704	DNMT3A\704	3938	4348
DOCK10\705	ACGGCTGCTGACGGCCACCG	705	DOCK10\705	21639	33118
DOCK10\706	TTACTGAGAAGTCATCACTG	706	DOCK10\706	4460	4897
DOCK10\707	TATCCGAACACTCTATTCGA	707	DOCK10\707	4639	4586
DOCK10\708	GTAAATTCTACAGTTCCCAG	708	DOCK10\708	1805	1759
DOCK3\709	GTATTTCTCCTCCTCCGTGG	709	DOCK3\709	6044	6662
DOCK3\710	AGGCAATTGTCAGTAACAGG	710	DOCK3\710	3691	4639
DOCK3\711	GTCACAATAGAATCTTCCAG	711	DOCK3\711	1487	872
DOCK3\712	ACTGTCTGGTCACCTGACAC	712	DOCK3\712	6129	8111
DOK3\713	GCAGCACGTAAAGTTTGGCA	713	DOK3\713	2915	4154
DOK3\714	GGATGGCGAGAGCTGTCCCA	714	DOK3\714	919	863
DOK3\715	CGATTCACCTTCCTGCCAGG	715	DOK3\715	9973	12308
DOK3\716	GCCAAGATGACATCCAACTG	716	DOK3\716	18164	21272
DPYD\717	CCTGCTCAGCACACCCGCCA	717	DPYD\717	4091	5307
DPYD\718	ATTACTCTCCAGCTTCTCAC	718	DPYD\718	5804	6243
DPYD\719	GTGGGACAGCTCTTCTGGCA	719	DPYD\719	3301	4130
DPYD\720	AGTTGCATCCTCCAACACAG	720	DPYD\720	26655	28435
EBI3\721	ACCTGTTTCAGTGTAACCAG	721	EBI3\721	10369	12304
EBI3\722	TTCTCGGTATCCCGTGGCCG	722	EBI3\722	59965	83706
EBI3\723	GTCACTGCAGTGCACCCAGG	723	EBI3\723	1301	1066
EBI3\724	AGTGAGAGGCTCCTCGGCGC	724	EBI3\724	11377	16197
ECT2L\725	TCCACTTCCACACTTTCCAG	725	ECT2L\725	5368	5993
ECT2L\726	TCTGGACCAACAAGCAACGG	726	ECT2L\726	12276	12953
ECT2L\727	TGTTCCGTTAGAAACTTCCA	727	ECT2L\727	3095	2198
ECT2L\728	AGGACGAGGAATTCCAGGAG	728	ECT2L\728	2796	3135
EIF1B\729	ATAAGGATCCAGCAGCGCAA	729	EIF1B\729	8342	9715
EIF1B\730	GTCCGCAATGCCCTGCACAG	730	EIF1B\730	16738	18036
EIF1B\731	TGAACACCCTGAGTACGGAG	731	EIF1B\731	5760	6530
EIF1B\732	ACAGGTTGGCATCGTCAAGG	732	EIF1B\732	3921	4674
EMP3\733	GGGCAGAGACCACCAACAGG	733	EMP3\733	2254	2879
EMP3\734	TCCACGTGCAGTCATACCAC	734	EMP3\734	7133	9057
EMP3\735	TACTGGTGCAAAGCTGGCAG	735	EMP3\735	10521	13990
EMP3\736	ATCCTGGCCAAGCACCCGAG	736	EMP3\736	18507	24024
EMR1\737	AAAGTTGGTTTGTCCATTGC	737	EMR1\737	18753	25659
EMR1\738	TCAGTGCAGGTGGCATAAGC	738	EMR1\738	10433	14313
EMR1\739	TACAGCTGTACCTGTCAACC	739	EMR1\739	4824	6862
EMR1\740	GCCAAGTGCAGCTGTCTTAG	740	EMR1\740	6398	8356
ENPP2\741	ATAACGGATACTCTTACCTG	741	ENPP2\741	4269	3875
ENPP2\742	TTGTCACACCGACAGTCAGG	742	ENPP2\742	3556	4871
ENPP2\743	CTGCTGTACCAACTACCAAG	743	ENPP2\743	6928	7840
ENPP2\744	TTCTTGTAGGAGAATCACAC	744	ENPP2\744	4653	4650
ENTPD3\745	GCTCACAAGCAGGACCACCA	745	ENTPD3\745	3671	3813
ENTPD3\746	CCACTGATACACGTAGACAG	746	ENTPD3\746	6835	7112
ENTPD3\747	AGCTCCCAGGTAAATGCGGG	747	ENTPD3\747	3198	3851
ENTPD3\748	GTTCGGCTCCATCTTCTCCC	748	ENTPD3\748	1909	2248
EP300\749	GCGTCCGCCAGCGATGGCAC	749	EP300\749	5703	7184
EP300\750	CGGTGGCCCAGGCCAAGCGA	750	EP300\750	7789	8659
EP300\751	GTATGGTGAACCATAAGGAC	751	EP300\751	2964	3636
EP300\752	TGCTCCAGAACCCATTCCTG	752	EP300\752	9954	11746
EPCAM\753	GAGCAGGAGCCCGAACGCGA	753	EPCAM\753	3405	4073
EPCAM\754	TGTCTGTGACAACTACAAGC	754	EPCAM\754	6238	7256
EPCAM\755	GGGAGGAGGATAAAGCCCGA	755	EPCAM\755	824	973
EPCAM\756	TATTTGCAGTGCGCTTCAAG	756	EPCAM\756	26628	33024
EPM2AIP1\757	CTGCCGCAGACGCTCGACCA	757	EPM2AIP1\757	5752	8449
EPM2AIP1\758	CTCCTCCGGAGTGAGCACGG	758	EPM2AIP1\758	8801	13284
EPM2AIP1\759	CTCCAGAGATCACACGGCAG	759	EPM2AIP1\759	14728	18830
EPM2AIP1\760	GATCGGCGAGAACTCCGGAC	760	EPM2AIP1\760	11006	14100
EPSTI1\761	CATGTACACCCGCAGTAAGG	761	EPSTI1\761	20047	23801
EPSTI1\762	TACTTGGTGCCACAACGGCT	762	EPSTI1\762	2285	3527
EPSTI1\763	GCCTCAGACTGGCTTCCACC	763	EPSTI1\763	2906	3419
EPSTI1\764	GAAAGCAATCCAGAGGGAGA	764	EPSTI1\764	1662	1372
EVI2A\765	AAGCGCCAGCCGCGGAGCAA	765	EVI2A\765	14338	15137
EVI2A\766	AAGTAGGCAAGCGCCAGCCG	766	EVI2A\766	63255	67487
EVI2A\767	TGTTGGAGAACTGTTTCTGA	767	EVI2A\767	4695	5189
EVI2A\768	GTGGAAGCTAAAGGCACAGG	768	EVI2A\768	544	869
EXOSC7\769	TGAGCTGAGCAGCATGGCGT	769	EXOSC7\769	1580	1919
EXOSC7\770	CCTTTAGGAAGACCTTCGGG	770	EXOSC7\770	2756	2755
EXOSC7\771	GGGTCACACAGACATCTTGG	771	EXOSC7\771	4243	5356
EXOSC7\772	TGTTAGCAATCTCTGTGCCA	772	EXOSC7\772	7753	9828
FAM179A\773	TACCTAGAGTGACATCGTCA	773	FAM179A\773	6662	7280
FAM179A\774	GGAGCCCAACACTAGTCCGA	774	FAM179A\774	1601	1922
FAM179A\775	CTTGGCAGTACACTTGACAC	775	FAM179A\775	6050	8395
FAM179A\776	CTGGATGGGAGGCATCGGCC	776	FAM179A\776	2606	3339
FAM26F\777	AGAGCCCTCGAGCAGCGCCA	777	FAM26F\777	3090	3556
FAM26F\778	GGGACACTGGAACACCACTG	778	FAM26F\778	7722	8729
FAM26F\779	ACATGTCATCTACAAAGCCA	779	FAM26F\779	4573	4258
FAM26F\780	CATCTACAAAGCCAAGGGCA	780	FAM26F\780	2468	2058
FAM92B\781	CACCATTCGAGACTTCGCCG	781	FAM92B\781	24607	29813
FAM92B\782	GGGCACCGTAGAGCTTCAGG	782	FAM92B\782	362	401
FAM92B\783	AGCTGCCACTGCCTACCCGG	783	FAM92B\783	8145	9299
FAM92B\784	TGACTTTGTGACCATCGAGA	784	FAM92B\784	8322	10141
FASN\785	ACAGAGAAGAGCCATGGAGG	785	FASN\785	2273	1543
FASN\786	TCCAACAGCAGCCGAAGCTG	786	FASN\786	15986	20816
FASN\787	GGTTGGCCATCATTGCACGC	787	FASN\787	11037	15335
FASN\788	CACAGGACCAAGCATTGCCC	788	FASN\788	3022	3661
FAXC\789	GTGGAGCAGATACGCAGCCG	789	FAXC\789	25469	32103
FAXC\790	CAGTTTGCAAGACCTAACAA	790	FAXC\790	16836	15510
FAXC\791	CTCAAGAGCCGTGACCAAGA	791	FAXC\791	9903	9988
FAXC\792	AAGCGGGAGATGCACGGCCA	792	FAXC\792	8687	10925
FBXL4\793	CTCCAGCACATGGACAGCCG	793	FBXL4\793	28346	37232
FBXL4\794	GCAGTCTTGAGAGAGAGCAG	794	FBXL4\794	8073	8541
FBXL4\795	TTGAGGTGGATATATTGCAG	795	FBXL4\795	7137	6893
FBXL4\796	CTGAGGTGGGAGTTTATCGC	796	FBXL4\796	5670	8794
FBXW7\797	GTATGTCACAGATTCTAACG	797	FBXW7\797	11119	10701
FBXW7\798	AGGAACGAACTTCAGAACCA	798	FBXW7\798	1423	1030
FBXW7\799	CCAATGGGCAAGGGCAGCAG	799	FBXW7\799	8467	12123
FBXW7\800	GCAAGGAGATGAAGTCTCGC	800	FBXW7\800	1653	1598
FCER1G\801	TCCAGGATATAGCAGAGCTG	801	FCER1G\801	8226	9859
FCER1G\802	GCAGAGCTGCGGCTCTCCCA	802	FCER1G\802	964	914
FCER1G\803	GAGACTCCATACCTCACGGC	803	FCER1G\803	1980	3135
FCER1G\804	CGTCTGTTCTGAAGCTACTG	804	FCER1G\804	18601	22478
FCGR1B\805	GCCTAGTTATAGCATCCCAG	805	FCGR1B\805	3918	4411
FCGR1B\806	TCCGTGACACCTCAAGGCCA	806	FCGR1B\806	2903	3555
FCGR1B\807	CGTGTCATCTCCCTTCCCGG	807	FCGR1B\807	7447	9474
FCGR1B\808	TCCTCCCAGTGACAGTACTG	808	FCGR1B\808	32236	38724
FCGR2A\809	AGCAGCAGAATTGTCAGTGG	809	FCGR2A\809	12883	17104
FCGR2A\810	ATGGTGACACTGATGTGCGA	810	FCGR2A\810	6634	8955
FCGR2A\811	ACTCTCAGCAGCTCTTCCGA	811	FCGR2A\811	1751	2067
FCGR2A\812	AAACAGGAGGCACATCACTA	812	FCGR2A\812	8674	9325
FCRL1\813	CAGATCAGTAGCAGGAGCCA	813	FCRL1\813	6162	8002
FCRL1\814	GAGAAGTATAACTCACCAGC	814	FCRL1\814	619	703
FCRL1\815	CTGGTGAGCATCCACGTCAG	815	FCRL1\815	4700	6587
FCRL1\816	GGGTGCCCAACGAAGTGAGG	816	FCRL1\816	1871	2242
FCRL2\817	AGAAGACTTGCTCACCGGAC	817	FCRL2\817	1421	1996
FCRL2\818	AGACTGAAGTACTTCAAGGA	818	FCRL2\818	942	501
FCRL2\819	TACCATCTCAGCAATATCGA	819	FCRL2\819	6162	7325
FCRL2\820	TATCAGGGAAAGCCATGCTG	820	FCRL2\820	8405	7922
FCRL5\821	CCTCGAAAGAAAGTGGTCCA	821	FCRL5\821	1056	1116
FCRL5\822	GAATGATACTCACTCTGCAC	822	FCRL5\822	5593	5972
FCRL5\823	GGTGAACATCAGTGACGCAG	823	FCRL5\823	7194	9414
FCRL5\824	CCTAAGCACAGGCAAGACCC	824	FCRL5\824	4551	4470
FCRLA\825	TGAGCTGCACGCTCACACAG	825	FCRLA\825	12048	12601
FCRLA\826	ACACTTCAGAGTCTCTGAAC	826	FCRLA\826	4862	4990
FCRLA\827	TCCTGAAGATGCCACTGCAG	827	FCRLA\827	23545	29616
FCRLA\828	AGACAAAGCTGGCCCTGCAG	828	FCRLA\828	2469	2396
FGD2\829	CTCAAGAACAAGTTATCGAG	829	FGD2\829	10210	11255
FGD2\830	CGTGCGAGAGCTTCTGGAGA	830	FGD2\830	6110	5413
FGD2\831	CGGGAAGGAAGAACTGGGCG	831	FGD2\831	16762	22104
FGD2\832	GTACGTGAAGAACTTTGAGC	832	FGD2\832	0	0
FGFR3\833	CACGCAGAACACTAGCACGC	833	FGFR3\833	3983	5301
FGFR3\834	CTGTTACACGCACACTGAAG	834	FGFR3\834	24631	27512
FGFR3\835	AGAATGGCAAAGAATTCCGA	835	FGFR3\835	1287	1155
FGFR3\836	CATCCGGCAGACATACACAC	836	FGFR3\836	8534	10968
FGL2\837	GCAGCTTGGCAGCATGGAGG	837	FGL2\837	5610	7379
FGL2\838	GACGACCATCGAGATCCCGG	838	FGL2\838	2771	3086
FGL2\839	TAACTACAATGGCACGGCAG	839	FGL2\839	8391	10866
FGL2\840	ATAAACCAGGCACAGCCAGG	840	FGL2\840	2729	3143
FKBP2\841	TGCCCTGGCAGCAGCCACGG	841	FKBP2\841	4326	5476
FKBP2\842	TCACAGGGAAAGCTAGAAGA	842	FKBP2\842	4329	3521
FKBP2\843	ATCCTGCAGGATGTGTGAAG	843	FKBP2\843	36875	44653
FKBP2\844	AGCAACCCTGGTGTTTGAGG	844	FKBP2\844	4509	6808
FLT3\845	AGACTCGGCCACCTCCACGG	845	FLT3\845	7413	9887
FLT3\846	CCGCAGAGGAATCGTTTCCA	846	FLT3\846	1245	1381
FLT3\847	GCACTGCTCTGCATCTCCGA	847	FLT3\847	1827	2232
FLT3\848	ATGCTGTGCTAGAAATGCAC	848	FLT3\848	4063	4168
FN3K\849	AGCTTCACACCACAACACTG	849	FN3K\849	24843	29535
FN3K\850	GCACCAAGCCAGTGTTGCGG	850	FN3K\850	1566	2200
FN3K\851	CAAGACTCGGCAGAACACAG	851	FN3K\851	5701	6763
FN3K\852	ATGCTGTGGCTTTATCCCAC	852	FN3K\852	4297	5466
FOLR2\853	TACATGGTCACAACAGGCAG	853	FOLR2\853	6671	8022
FOLR2\854	TTGCTCAGTCAACACCAGCC	854	FOLR2\854	5401	7737
FOLR2\855	TACCCAGAGGTCCTTACCTG	855	FOLR2\855	9228	11152
FOLR2\856	ACACCAGCCAGCCTTTGCGA	856	FOLR2\856	2166	2783
FPR1\857	CAGCTGTTGAAGAAAGCCAA	857	FPR1\857	4736	3475
FPR1\858	CTTGAAATGGGCACCAGCAG	858	FPR1\858	31147	39299
FPR1\859	ACAAAGGAGAGAACCCGCAA	859	FPR1\859	800	529
FPR1\860	TTGCACATGAACCAACCAAA	860	FPR1\860	6831	5613
FPR2\861	TTCTTCATCAGTTTGAGCCC	861	FPR2\861	5863	6620
FPR2\862	GCAAACAGCAACAATTGACA	862	FPR2\862	1369	1483
FPR2\863	TCTCTCAAGACTATAAGGCA	863	FPR2\863	1683	1476
FPR2\864	CTCTCTCAAGACTATAAGGC	864	FPR2\864	7148	8234
FPR3\865	AGATTGAGCTTTGTATCCTG	865	FPR3\865	5738	5728
FPR3\866	ACTCCTGTAAGAACTCGGAA	866	FPR3\866	5516	4010
FPR3\867	GGTTAATCCAACCAGTTCAT	867	FPR3\867	803	784
FPR3\868	TCTCTGCAGACGAGAAGACA	868	FPR3\868	0	0
FUBP1\869	CCAGCCGAGCCAGACGACGG	869	FUBP1\869	3217	4238
FUBP1\870	CTCCAATGCATCAGCAGCAA	870	FUBP1\870	16205	17216
FUBP1\871	GAAGAATACAAAGTCCCAGA	871	FUBP1\871	0	0
FUBP1\872	ACAGATCTCACGAATACAGC	872	FUBP1\872	1712	1734
GAPDH\873	AAACAGGCCCACTTGAAGGG	873	GAPDH\873	11292	13269
GAPDH\874	CTTAAACAGGCCCACTTGAA	874	GAPDH\874	8422	7809
GAPDH\875	CCATACATACAGGTTTCTCC	875	GAPDH\875	1215	1312
GAPDH\876	TACATACAGGTTTCTCCAGG	876	GAPDH\876	203	230
GAPT\877	CACTGAAGGGACAACTGAGA	877	GAPT\877	3556	4385
GAPT\878	CCTTTGCATAAACTTCGGTA	878	GAPT\878	3308	4227
GAPT\879	CCCTACCGAAGTTTATGCAA	879	GAPT\879	8347	10576
GAPT\880	ATGCTTTGAGAGTTCTCCGG	880	GAPT\880	2503	3268
GATA3\881	CACCCAGACACGCACCACCC	881	GATA3\881	3417	3927
GATA3\882	TCGAGGCAGCATGACCACCC	882	GATA3\882	2057	2649
GATA3\883	AGAGTCCGCAGGCATTGCAA	883	GATA3\883	2816	2925
GATA3\884	GGTGGTCTGACAGTTCGCGC	884	GATA3\884	4526	6895
GBP1\885	TGTTCTGGCTTCTCGGGATG	885	GBP1\885	46413	58059
GBP1\886	GAGGGATTTCTCCCTGGATC	886	GBP1\886	3690	4968
GBP1\887	CGAGAAGCCAGAACATACCC	887	GBP1\887	4208	3874
GBP1\888	ATATGCCTCGCCTGTGTATC	888	GBP1\888	7166	9492
GBP2\889	ATCGTGGGCCTCTACCGCAC	889	GBP2\889	7350	10741
GBP2\890	GGGCCTTGAAGATGTTGAGA	890	GBP2\890	2505	2373
GBP2\891	TCCGTTAACCTCCAGCTCGA	891	GBP2\891	3471	3424
GBP2\892	TCTGTCAAGACTCTGTGTGG	892	GBP2\892	7845	10171
GBP4\893	GCGGGACAGAATCACGTGAG	893	GBP4\893	1344	1505
GBP4\894	GTCCAGGAGGACCAGTGCTC	894	GBP4\894	3531	3847
GBP4\895	GGCAGAGAAGCACACCAAGA	895	GBP4\895	3946	4133
GBP4\896	CGTCGAGAGATCCATCAACT	896	GBP4\896	17268	18467
GCAT\897	CCAGCGCTGAATGTGCGCGG	897	GCAT\897	3639	5790
GCAT\898	ACTCTGGAGGAGTTTGGAGC	898	GCAT\898	10459	13682
GCAT\899	AGAGGATGGCGTCCTCACGC	899	GCAT\899	8686	11642
GCAT\900	CCGTTACCGCCACCTGGACA	900	GCAT\900	7761	8752
GGT7\901	CCTAGGCGCCTACTCACCAG	901	GGT7\901	8331	10015
GGT7\902	GATTTGCATGACCAGCGCCA	902	GGT7\902	17975	21443
GGT7\903	TGCCTCCAGTTGCACGGCGC	903	GGT7\903	3436	5171
GGT7\904	TGTTGGTACATGATATCCGG	904	GGT7\904	5981	6289
GIMAP8\905	ATGGCGACTTCATCCCACCA	905	GIMAP8\905	3278	3373
GIMAP8\906	CTGCTAGGGAAACAGGGCGC	906	GIMAP8\906	1198	1782
GIMAP8\907	GAATGGAGTGACATATGAAG	907	GIMAP8\907	16244	16127
GIMAP8\908	ATCAGGAGGACCCTCAGCTC	908	GIMAP8\908	12227	13290
GJD3\909	CAGCGCCGACAGCAGCCCGA	909	GJD3\909	2676	3650
GJD3\910	GCACCAGGCCAGCAAGGAGG	910	GJD3\910	1915	2772
GJD3\911	TAGATGACGAACAGCACCGG	911	GJD3\911	3194	3153
GJD3\912	GAACACCGCACCTCCCACCG	912	GJD3\912	40270	45815
GLIPR1\913	ATGTACAGCATATTCCGGGC	913	GLIPR1\913	5190	7440
GLIPR1\914	AGCAACCAGAGAGACCATGC	914	GLIPR1\914	5273	6372
GLIPR1\915	ATACCAGGCAGAGATGGCTG	915	GLIPR1\915	7916	8853
GLIPR1\916	ACACCCAAATTTCACCGCCC	916	GLIPR1\916	4743	4993
GNGT2\917	CCTCTAGGGCAGGATGGCCC	917	GNGT2\917	3220	4641
GNGT2\918	GGCCCAGGACCTCAGTGAGA	918	GNGT2\918	4255	5294
GNGT2\919	ATTATGTAGAGGCCCAAGCA	919	GNGT2\919	32769	32128
GNGT2\920	GGGACAGACCCTCTTCTCAA	920	GNGT2\920	3406	3888
GOLGA4\921	GGGACGACGTACCTGAGCAG	921	GOLGA4\921	7180	9720
GOLGA4\922	TGACGTGACACCCAACAGAG	922	GOLGA4\922	13919	14427
GOLGA4\923	TAACCAACCAACCTGAGAGG	923	GOLGA4\923	5862	5486
GOLGA4\924	CTACAGAGGGAAGTACTCCG	924	GOLGA4\924	1895	2232
GPBAR1\925	CTTAGGAAGAAGCAGCCAGC	925	GPBAR1\925	645	897
GPBAR1\926	TGGTTCCGGCTCCATAGCCC	926	GPBAR1\926	5752	7787
GPBAR1\927	GGATCTCACACAGCTGGCGG	927	GPBAR1\927	4341	6027
GPBAR1\928	TAGCCAATGCAGCATTGACC	928	GPBAR1\928	3290	4285
GPR125\929	GACCTGACGAACAACCGAAT	929	GPR125\929	15705	12545
GPR125\930	TCCGGAACAACCTTATTAGT	930	GPR125\930	6173	8321
GPR125\931	CTGGGGCTATCCTACTAATA	931	GPR125\931	6621	5127
GPR125\932	TACTTACAGCCGAACCAGAT	932	GPR125\932	12267	11471
GPR34\933	AAATGTCACTAGCTGTCCAA	933	GPR34\933	7947	8823
GPR34\934	CAGAGACAGACATAATGCAA	934	GPR34\934	1885	1511
GPR34\935	AGATTGGCAAGAATCTACTG	935	GPR34\935	12971	11200
GPR34\936	TACTGAGGATTTCTAAACGG	936	GPR34\936	9258	10024
GPR68\937	AGTGGGAGGGCCCTCCACAG	937	GPR68\937	14842	17588
GPR68\938	CTCTAGGACAAGCAGGGCCA	938	GPR68\938	3537	4697
GPR68\939	CAGCTAGGCAGGCTCCTCGG	939	GPR68\939	11611	15044
GPR68\940	CTGACAAAGCAGTACAGCAC	940	GPR68\940	2521	3577
GPR82\941	GCTGTGGTAGAAATCACGGA	941	GPR82\941	2334	2689
GPR82\942	ATGAGACCCGCAATCTGAGA	942	GPR82\942	1933	1716
GPR82\943	GAAGAAAGCAAACTACTAGG	943	GPR82\943	1287	1030
GPR82\944	TGGCTGATGCAAGACAAGTG	944	GPR82\944	9953	11844
GPR84\945	GCGGGCCACAGAGTTTCCGC	945	GPR84\945	1207	2189
GPR84\946	TCAGGATGGAGCCATACGCG	946	GPR84\946	12250	17642
GPR84\947	CACTTCCAGGAGCTAGACAG	947	GPR84\947	24769	29862
GPR84\948	CAGAATTGGAAGTAAAGAGG	948	GPR84\948	3324	3235
GRIK2\949	TTGTGGATCGGATATTCGCA	949	GRIK2\949	8396	11141
GRIK2\950	AAACTGCACCAAATCCAAGA	950	GRIK2\950	12656	8651
GRIK2\951	CTTCGACTGCAGCCATGAAA	951	GRIK2\951	55780	53101
GRIK2\952	GCTCCACATCAAGAGCGAAG	952	GRIK2\952	6414	6712
GRK5\953	GTCTTGCTGAAAGCCCGGGA	953	GRK5\953	1589	1758
GRK5\954	GCCAGTGTGAAGACCTCCGA	954	GRK5\954	3502	3842
GRK5\955	TGAATGTAGCACTCCAGCCC	955	GRK5\955	5518	6967
GRK5\956	GACCAAGTACCTCACTCCAA	956	GRK5\956	5013	4866
GRM4\957	TATCGATGGAGACATCACCC	957	GRM4\957	2633	3107
GRM4\958	GGCCCGGACGATGTCCACCA	958	GRM4\958	5103	7013
GRM4\959	TCCACGGGAACCCAAGACCG	959	GRM4\959	26822	33082
GRM4\960	TTCCTCAAGGCGCAGCACGG	960	GRM4\960	9121	9683
GRM6\961	TCCTGAACGCGTCGTGGCGG	961	GRM6\961	10188	13857
GRM6\962	TGCCCGCACAATGTCCACCA	962	GRM6\962	3582	4136
GRM6\963	CATGGAGACACCCAACGCCC	963	GRM6\963	1870	2040
GRM6\964	AGCTGTCTGAGCCAACCCAC	964	GRM6\964	4276	5558
GSTA4\965	GACGGATGGAGTCGATCCGC	965	GSTA4\965	3075	5038
GSTA4\966	CATCCCATCGATTTCAACCA	966	GSTA4\966	16870	15818
GSTA4\967	CCTGATGATGATGATTGCCG	967	GSTA4\967	16223	21238
GSTA4\968	AGGGAAGTCGGACAGTACAG	968	GSTA4\968	3455	3906
GTF2IRD1\969	ACTCACCATGGAGTCTAAGG	969	GTF2IRD1\969	7258	7373
GTF2IRD1\970	GCTCTCCAAGCTGAACACGG	970	GTF2IRD1\970	5032	7348
GTF2IRD1\971	GTGCAGCGCTGTGAAGGCGG	971	GTF2IRD1\971	4621	6887
GTF2IRD1\972	TCCCTGAGCAGCCTCTCATA	972	GTF2IRD1\972	5145	6213
GYPC\973	TACTCACCGAGGAGCTCGGG	973	GYPC\973	3147	3176
GYPC\974	TCACCGAGGAGCTCGGGAGG	974	GYPC\974	2378	2480
GYPC\975	TATCCACAGAGCCTAACCCA	975	GYPC\975	5182	5641
GYPC\976	TGCCTTTGGCCTCATTGGTG	976	GYPC\976	6087	7978
HACE1\977	CGCACCGTGGAGCTGCCCGA	977	HACE1\977	2535	3892
HACE1\978	CGTGCAACACGTCACAGATG	978	HACE1\978	55849	61941
HACE1\979	GCAAGCAAAGTACAGTGGCG	979	HACE1\979	20713	26087
HACE1\980	CCTGTACACATAGATCTAGA	980	HACE1\980	1549	1081
HAPLN3\981	AGTGGCAGGACCCTGGGAAA	981	HAPLN3\981	39567	38582
HAPLN3\982	GGCCATCGATGACCTCGCAG	982	HAPLN3\982	13244	15258
HAPLN3\983	CTACCAGCTCAACTTCCACG	983	HAPLN3\983	3633	4964
HAPLN3\984	CATAGCAGTAGACACCATAG	984	HAPLN3\984	16602	17127
HAVCR2\985	CTAAAGGGCGATCTCAACAA	985	HAVCR2\985	5313	4939
HAVCR2\986	TTCTCCAAGAACCCTAACCA	986	HAVCR2\986	14632	11804
HAVCR2\987	GTGACCCTCCATAATAACAA	987	HAVCR2\987	3226	2165
HAVCR2\988	AACTGCTATCCACATTGGAG	988	HAVCR2\988	26347	31883
HCK\989	GCTTCCATCTCGGAGGAACC	989	HCK\989	3268	3776
HCK\990	ACTCCTCCAGAACCACCATC	990	HCK\990	3719	4584
HCK\991	ACTCGAGCCACATAGTTGCT	991	HCK\991	2126	2434
HCK\992	GTCGTACAGTGCGACCACAA	992	HCK\992	9504	9514
HEBP2\993	GCCGAGCTGGAAAGCTCCGG	993	HEBP2\993	2061	2346
HEBP2\994	CAAGTGCTGACCCACTTAGC	994	HEBP2\994	3897	5046
HEBP2\995	AGCAGCAACCCGATCCACCC	995	HEBP2\995	7505	9233
HEBP2\996	GACCTTAGCAAACATTCTGA	996	HEBP2\996	2926	2601
HEMK1\997	TGAGGAAAGAGGTATCCCAG	1000	HEMK1\1000	1195	1424
HEMK1\998	TATGTGGCCGTAGATTACAG	997	HEMK1\997	14311	14973
HEMK1\999	TGGCCGAGGGATGAACACTG	998	HEMK1\998	13013	17191
HEMK1\1000	ATCCTGGGCTCTCACTGCAT	999	HEMK1\999	11646	15317
HK3\1001	GCCTCAGTCTGCCCACACGA	1001	HK3\1001	7664	10921
HK3\1002	AGGTCCACACCACACGGCAC	1002	HK3\1002	1631	1835
HK3\1003	TTCAGACCCTGATTCTCCAC	1003	HK3\1003	5238	6143
HK3\1004	TGCTAAGAGATGCCATTCAG	1004	HK3\1004	3679	4600
HSD11B1\1005	GTCGGAGGAAGGTCTCCAGA	1005	HSD11B1\1005	2595	2373
HSD11B1\1006	GGAGCAATTTATTGTCAAGG	1006	HSD11B1\1006	423	359
HSD11B1\1007	CCCATGCTGAAGCAGAGCAA	1007	HSD11B1\1007	2893	2754
HSD11B1\1008	GTAGGGAGCAATCATAGGCT	1008	HSD11B1\1008	2235	3220
HTRA4\1009	ACACTCCTGGCCCTCGGCCG	1009	HTRA4\1009	7299	7322
HTRA4\1010	GTACAACTTCATCGCCGCAG	1010	HTRA4\1010	4745	5066
HTRA4\1011	ATCCAGGTAGAGCTCCAGAG	1011	HTRA4\1011	19954	20112
HTRA4\1012	ATTGTCAGCACCACACAGAG	1012	HTRA4\1012	42715	48100
HVCN1\1013	GTTCTTGAAACACTTTACGG	1013	HVCN1\1013	3488	3355
HVCN1\1014	GAGTTCAGCAAGCACGAGGA	1014	HVCN1\1014	7278	8010
HVCN1\1015	GCAGCCCTAGAGCTTCGAAG	1015	HVCN1\1015	10238	12145
HVCN1\1016	GGAATTCAGCTGCTCCGAGA	1016	HVCN1\1016	2600	2580
ICAM1\1017	GGACTCACCAGGGATCACAA	1017	ICAM1\1017	8093	8895
ICAM1\1018	TGCAAGGAGGACCTCAGCCT	1018	ICAM1\1018	4308	5735
ICAM1\1019	GCGGTGCTCCACCATCCACG	1019	ICAM1\1019	6716	8959
ICAM1\1020	CTCCTCAGTCACCTCTACCA	1020	ICAM1\1020	5166	6011
IDH1\1021	AATCCAAGGAGGTTCTGTGG	1021	IDH1\1021	18694	20228
IDH1\1022	CCCAGCCTGTCACTAGCCGG	1022	IDH1\1022	1459	1993
IDH1\1023	CTTGGACAGAGCCATTTGGA	1023	IDH1\1023	1869	2750
IDH1\1024	TGGGCCTGTAAGAATTACGA	1024	IDH1\1024	2817	2909
IDO1\1025	CCACATCTTCATCTATGTGG	1025	IDO1\1025	1637	1915
IDO1\1026	TTCTAGCCACAAGGACCCAG	1026	IDO1\1026	7696	7415
IDO1\1027	TCGGTTCCACACATACGCCA	1027	IDO1\1027	7764	9669
IDO1\1028	CATAAGACAGAATAGGAGGC	1028	IDO1\1028	495	615
IDO2\1029	GACAAGCCAATCCTTACCAG	1029	IDO2\1029	7847	8196
IDO2\1030	TGTACACGTGAGCTCGGAGC	1030	IDO2\1030	6563	7885
IDO2\1031	GGCGCTGGCCGCTATCACCA	1031	IDO2\1031	12373	14787
IDO2\1032	TATCCTGGTCCACTCTGACC	1032	IDO2\1032	9066	10940
IFFO1\1033	GGGAGGTGACCACTTTGCCG	1033	IFFO1\1033	25441	33889
IFFO1\1034	GCGAGTGACTGAGCTCCAGG	1034	IFFO1\1034	1043	1267
IFFO1\1035	AGAGGCCGATGCCTGCCAAG	1035	IFFO1\1035	7086	8447
IFFO1\1036	TGGCCGTGATGTCAATGCGG	1036	IFFO1\1036	5330	6290
IFI16\1037	AGAAGCCGAGGCTATCCAGG	1037	IFI16\1037	2895	3642
IFI16\1038	TGTGTGATGTCGCACAGCAG	1038	IFI16\1038	54440	64277
IFI16\1039	GGATGAAGACATCTCGGAGC	1039	IFI16\1039	2860	3789
IFI16\1040	ATGAAGACACACTGCTGCTA	1040	IFI16\1040	2370	2250
IFI30\1041	TTGGGAACAAATCCCGGACG	1041	IFI30\1041	15018	17581
IFI30\1042	AGTAGCGACAAGCTCCACAC	1042	IFI30\1042	0	0
IFI30\1043	GTTCCTAACCATCGTCTGTA	1043	IFI30\1043	3159	3581
IFI30\1044	TACACTCCAGCTCCCCGTGC	1044	IFI30\1044	9502	11047
IFI35\1045	CACAGGCTCTCCCGGAGCCA	1045	IFI35\1045	5775	6645
IFI35\1046	ATTCCAAGGCCAAACTAAGC	1046	IFI35\1046	28837	26811
IFI35\1047	GGTCACCACAGGCAGCTCCA	1047	IFI35\1047	2250	2972
IFI35\1048	AGACCCGGGAGATGCTGCAA	1048	IFI35\1048	5687	6426
IFIT3\1049	CCAGGAGAACTTTCAGGTAC	1049	IFIT3\1049	3306	3970
IFIT3\1050	TCACCTGGGGAAACTACGCC	1050	IFIT3\1050	1168	1656
IFIT3\1051	GGTCGAACATTTAAACTCTG	1051	IFIT3\1051	6123	5322
IFIT3\1052	TCAATCAGAAATTCGTCGAC	1052	IFIT3\1052	1992	2435
IFITM1\1053	CTGTCGCAGAAGTTGAGATG	1053	IFITM1\1053	31601	41308
IFITM1\1054	AGGCCCATACAATACCTTCA	1054	IFITM1\1054	1957	1625
IFITM1\1055	GACGACGATGGCCGTGAGGA	1055	IFITM1\1055	3699	4251
IFITM1\1056	ACAGACAACGATGACGACGA	1056	IFITM1\1056	2491	2673
IGJ\1057	CTGTAAGAAATGCGATCCTG	1057	IGJ\1057	1206	1234
IGJ\1058	TTCCACCGAGGATCCTAATG	1058	IGJ\1058	54301	51280
IGJ\1059	TCAGTGTCCCTTTGAACAAC	1059	IGJ\1059	4388	5533
IGJ\1060	TGTGTACCCGAGTTACCTCT	1060	IGJ\1060	2153	2140
IGSF6\1061	TCAGGCTGATCTCTGGCCGG	1061	IGSF6\1061	2959	3962
IGSF6\1062	GGCTCCTGCGTGCACTCACG	1062	IGSF6\1062	11644	13997
IGSF6\1063	AGTGAAAGAAACCCTGGACC	1063	IGSF6\1063	4732	4957
IGSF6\1064	CGGTTCTGACGCCGTCACCA	1064	IGSF6\1064	5743	7578
IGSF8\1065	CAGGAGCGAACTCAGCGGCG	1065	IGSF8\1065	16744	21393
IGSF8\1066	CCTGGGCAACTACAGTGCCA	1066	IGSF8\1066	2610	2965
IGSF8\1067	CTTTGGGAGAGCCATTCCGG	1067	IGSF8\1067	7933	10110
IGSF8\1068	TGAGGACCGGCACATTGCCA	1068	IGSF8\1068	1099	1429
IL10\1069	ACTGGCATGAGGATCAGCAG	1069	IL10\1069	16799	19186
IL10\1070	GGCTCTGGCCGACTGGGAAG	1070	IL10\1070	25347	29821
IL10\1071	GGTCTTCAGCTTCTCACCCA	1071	IL10\1071	8336	9473
IL10\1072	CCCACACAGCTCCAAGACCA	1072	IL10\1072	4056	4238
IL12B\1073	AACGATGGCAAACCAGGAGA	1073	IL12B\1073	4219	3812
IL12B\1074	GAGGTTCACTGTTTCTCCAG	1074	IL12B\1074	1498	1858
IL12B\1075	AAGCACCAAATTACTCCGGA	1075	IL12B\1075	2215	1932
IL12B\1076	GTATTCAGTGTCCTGCCAGG	1076	IL12B\1076	1771	1958
IL15\1077	GAAACACAAGTAGCACGAGA	1077	IL15\1077	5099	4981
IL15\1078	GTCACTGTCAGTGTATAAAG	1078	IL15\1078	16281	16460
IL15\1079	CATTGCAGTAACTTTGCAAC	1079	IL15\1079	4555	6045
IL15\1080	CTGCAAGGAATGTGAGGAGC	1080	IL15\1080	3426	4630
IL15RA\1081	TGGCCTGGACTCCATAGCCC	1081	IL15RA\1081	4270	5884
IL15RA\1082	TGAGGCTGGGAGTTGTCCAG	1082	IL15RA\1082	2010	2546
IL15RA\1083	GCCAACAGTAGTGACACCAA	1083	IL15RA\1083	2698	3338
IL15RA\1084	TCTTGCAGCAACAATGACCT	1084	IL15RA\1084	9636	11023
IL18BP\1085	GCAGGACCCACCAAGAACTG	1085	IL18BP\1085	8097	8167
IL18BP\1086	TCATTGAGCACCTCCCAGGC	1086	IL18BP\1086	3678	4956
IL18BP\1087	AGCACAGGAACACAAGCACC	1087	IL18BP\1087	727	804
IL18BP\1088	ATCCAGATCAGCAGGCCCAG	1088	IL18BP\1088	8427	9930
IL18R1\1089	GCATATCTGCACCAGTGCAC	1089	IL18R1\1089	3072	4229
IL18R1\1090	TGTACCGTGTCCCATTATGG	1090	IL18R1\1090	12629	15485
IL18R1\1091	TTTAGGACCAAAGTGTGAGA	1091	IL18R1\1091	12505	13175
IL18R1\1092	TTATTGGAGCATCAGGAAAG	1092	IL18R1\1092	73464	74440
IL22RA2\1093	AGACCTAGAAGGCAATGCTT	1093	IL22RA2\1093	1781	1571
IL22RA2\1094	GGCGTCAGAGATACACGAGC	1094	IL22RA2\1094	4490	5051
IL22RA2\1095	CAGGTCACAGAAGAGCGCCG	1095	IL22RA2\1095	13165	13115
IL22RA2\1096	TATTTGGCAACTCTGGAGGA	1096	IL22RA2\1096	8995	10887
IL27\1097	GCTGGGCCCTGACATGGGCC	1097	IL27\1097	2237	2829
IL27\1098	TGAGCCTTCAAGAGCTGCGC	1098	IL27\1098	1313	1438
IL27\1099	ATTGGGAAGATGGTATCCCA	1099	IL27\1099	2051	2677
IL27\1100	GACCTGGACCAGCTCAGAGA	1100	IL27\1100	16128	18172
IL2RA\1101	ATAGTACCCAGTTGTCGGGC	1101	IL2RA\1101	2455	3228
IL2RA\1102	GTGTCTGTATGACCCACCCG	1102	IL2RA\1102	13920	17819
IL2RA\1103	GGATACAAGGCTCTACAGAG	1103	IL2RA\1103	10482	10984
IL2RA\1104	CACAGAAACAACTGCAATGA	1104	IL2RA\1104	13252	13461
IL4I1\1105	TCACTTACCCAGCCCAGCCA	1105	IL4I1\1105	6401	7064
IL4I1\1106	TGGCCGCCAGGACAAGACGC	1106	IL4I1\1106	8582	10415
IL4I1\1107	TCTTTAGGTCACCATCCTGG	1107	IL4I1\1107	5330	6849
IL4I1\1108	TGATGAGAACACGTGGACGG	1108	IL4I1\1108	7411	9405
IL7\1109	GCAGCGCTTACCATGGAACA	1109	IL7\1109	8349	8735
IL7\1110	CTCCCGCAGACCATGTTCCA	1110	IL7\1110	5506	6063
IL7\1111	AGCAGAACAAGGATCAGTGG	1111	IL7\1111	6742	8249
IL7\1112	ATCACAAGGCACACAAACAC	1112	IL7\1112	23008	22619
IL9R\1113	TTCCGCAATGCATCTTCCCA	1113	IL9R\1113	7974	9198
IL9R\1114	TCGGTCCCAGAGCAAGGAGG	1114	IL9R\1114	2894	4214
IL9R\1115	TGGGCCAGGAATCCAGGGCC	1115	IL9R\1115	731	740
IL9R\1116	CTCCTCTTTAGGCAGCACCA	1116	IL9R\1116	2372	2873
ING4\1117	TCATGAGGGACCTAGACCAA	1117	ING4\1117	6884	8430
ING4\1118	CCTTCTCAGACAGATCCAGG	1118	ING4\1118	3963	4052
ING4\1119	AGGTAGACAAACACATTCGG	1119	ING4\1119	3821	4475
ING4\1120	GCTGCCAGAGCCCGTTCCAA	1120	ING4\1120	3137	3513
INHA\1121	TAGGAATAGAGCCTTCACCT	1121	INHA\1121	2464	2502
INHA\1122	CTGCCTCGAAGACATGCCGT	1122	INHA\1122	2766	4119
INHA\1123	CAAGGACACAGGCACAGCCA	1123	INHA\1123	4010	4274
INHA\1124	GGCTCGAGCACCCAGTGCGG	1124	INHA\1124	10743	14383
INPP5A\1125	GGCCGTGACCAGCAGGACCG	1125	INPP5A\1125	12178	11508
INPP5A\1126	ACCTCAGGAAAGTAGTCCTG	1126	INPP5A\1126	6167	6527
INPP5A\1127	AAGGCTTCATCAGGACGCGG	1127	INPP5A\1127	3515	4848
INPP5A\1128	GCTTTACAGTGCCTTCGACT	1128	INPP5A\1128	7079	9956
INSL6\1129	TGTGAATCTTCTCCAGGCGG	1129	INSL6\1129	2279	2468
INSL6\1130	TGACTGGAGCCGGTTCGAGA	1130	INSL6\1130	5599	7379
INSL6\1131	AGGATGCACCAAAGAAGAGA	1131	INSL6\1131	2308	1975
INSL6\1132	CATTCCCAAAGGAAACGCAG	1132	INSL6\1132	9815	8598
IRF4\1133	GCAATGGGAAACTCCGACAG	1133	IRF4\1133	4817	4812
IRF4\1134	TTTAAAGGCAAGTTCCGAGA	1134	IRF4\1134	12241	11757
IRF4\1135	GGATGACACACAGATGGCCA	1135	IRF4\1135	4492	5374
IRF4\1136	CACAAGATGGGCCTTGCCAG	1136	IRF4\1136	4476	5151
IRF6\1137	GCCGCGTGGCATGTTTCCAG	1137	IRF6\1137	4053	5621
IRF6\1138	GAGACCGGAAAGTACCAGGA	1138	IRF6\1138	1512	1560
IRF6\1139	ATCCCAAGGAGCAGACCCTG	1139	IRF6\1139	8111	9297
IRF6\1140	AGAGAGCTGATCCATAGCTC	1140	IRF6\1140	2727	2568
IRF8\1141	AGGATGTGTGACCGGAACGG	1141	IRF8\1141	2662	3453
IRF8\1142	ACAAAGCTGAACCAGCCACG	1142	IRF8\1142	2797	3865
IRF8\1143	CATGAGCGAAGTTCCTGAGA	1143	IRF8\1143	7859	8166
IRF8\1144	GCTGGACCCACCAGTCAGGG	1144	IRF8\1144	3272	3687
ISG20\1145	CATGGCAGGCATCCCAGAGG	1145	ISG20\1145	10188	11621
ISG20\1146	GACAAGTACATCCGACCCGA	1146	ISG20\1146	3527	4456
ISG20\1147	CGTCCACAGACAGGCTGCTG	1147	ISG20\1147	17686	23294
ISG20\1148	TGTCTGCAGAACAACTGGCG	1148	ISG20\1148	32326	38153
ITGA9\1149	ACTTCCACGACAACACGCGC	1149	ITGA9\1149	11415	13807
ITGA9\1150	TGACCGGAGATGCACCGAGC	1150	ITGA9\1150	7389	9062
ITGA9\1151	GTGCTGATTCCCTGCTACGA	1151	ITGA9\1151	5643	7357
ITGA9\1152	AATAGCAGGCTTCTTCACAG	1152	ITGA9\1152	28462	32825
ITGAD\1153	GACATGTTCACTGCCTCTAG	1153	ITGAD\1153	9363	12870
ITGAD\1154	TGTTCCTCTAGACTCGTGGT	1154	ITGAD\1154	2447	2957
ITGAD\1155	GCACAAGCTCTCTGTGCAGT	1155	ITGAD\1155	1729	2403
ITGAD\1156	GAAGCCCGTCGTGTTCAAAG	1156	ITGAD\1156	39739	40660
ITGAX\1157	CTCACCCAACAGCAGAAGAA	1157	ITGAX\1157	18917	16357
ITGAX\1158	CTCACCAGGAACTATCATAC	1158	ITGAX\1158	6372	5804
ITGAX\1159	AAAGCCACTAACCAAATAGG	1159	ITGAX\1159	12587	10266
ITGAX\1160	TGGTGGCAGCAGCAAGGGAC	1160	ITGAX\1160	3996	4959
ITM2A\1161	GTTGAAGGCGATCTTCACCA	1161	ITM2A\1161	6084	7759
ITM2A\1162	GGAGCTCAGAGTTGTCCCGC	1162	ITM2A\1162	291	355
ITM2A\1163	TCATAGAGCACCATTTACCA	1163	ITM2A\1163	5574	5896
ITM2A\1164	TATGACTCCAAAGAATCTGG	1164	ITM2A\1164	1918	1722
JAK2\1165	CTGCCTTACAATGACAGAAA	1165	JAK2\1165	17177	14481
JAK2\1166	ATGTGGAAGACATGATTGGG	1166	JAK2\1166	6456	8127
JAK2\1167	ATGACAAAGTCATCAAGCAG	1167	JAK2\1167	1085	722
JAK2\1168	TCAGGAAGAGTGTCTTGGGA	1168	JAK2\1168	1220	1316
JAKMIP1\1169	ATCGCGCAGCACATTCAGCG	1169	JAKMIP1\1169	56888	64535
JAKMIP1\1170	GATGGACGAGATCAAAGGGA	1170	JAKMIP1\1170	7055	7638
JAKMIP1\1171	AGAGGACAGGAACACCCTGC	1171	JAKMIP1\1171	0	0
JAKMIP1\1172	GAAGCTCAAGAGCCTCACGA	1172	JAKMIP1\1172	6792	6534
KCNA4\1173	CCAAACCACCACCATGGAAG	1173	KCNA4\1173	6901	6476
KCNA4\1174	TGTTGGGAGACCCTGAGAAG	1174	KCNA4\1174	61200	63131
KCNA4\1175	CTGACCTGGCCCAACAGCAG	1175	KCNA4\1175	6454	7450
KCNA4\1176	CACCGGCACAGGCAAAGCAA	1176	KCNA4\1176	8221	8492
KCNAB2\1177	TGTATCCGGAATCAACCACG	1177	KCNAB2\1177	22509	23916
KCNAB2\1178	CAACCTGTTCGATACGGCGG	1178	KCNAB2\1178	5441	7889
KCNAB2\1179	GACTGAAAGCGTCCCTGGAG	1179	KCNAB2\1179	12425	11216
KCNAB2\1180	TCACCCTACCATGATCTCCA	1180	KCNAB2\1180	1817	2144
KEAP1\1181	CTACACGGCCTCCATCTCCG	1181	KEAP1\1181	3659	4608
KEAP1\1182	TCTACGTGCAGGCACTGCTG	1182	KEAP1\1182	25587	30960
KEAP1\1183	CCGATGAATACCATCCGGAG	1183	KEAP1\1183	9835	11116
KEAP1\1184	CGAGGACGTAGATCTTGCCC	1184	KEAP1\1184	4471	6136
KLHL6\1185	CTGCAGCAAGCACCACTCGA	1185	KLHL6\1185	4608	5943
KLHL6\1186	GGTCTACACATACACAAGCA	1186	KLHL6\1186	3247	3566
KLHL6\1187	ATGTGGTACAAAGTGTCCAC	1187	KLHL6\1187	2915	3977
KLHL6\1188	TTTCGGAGCGCACCAAGCCC	1188	KLHL6\1188	19788	23547
KLRB1\1189	ATGCCTGTCAGGGACCAGGC	1189	KLRB1\1189	3532	4511
KLRB1\1190	TCAACCAGACCGTCAGCCCA	1190	KLRB1\1190	0	0
KLRB1\1191	GTCTCTCGGGCACTCTAGTG	1191	KLRB1\1191	13073	16562
KLRB1\1192	AAGTGGACAAGGTTTGGAAG	1192	KLRB1\1192	44903	50816
KLRG1\1193	TTCAACACTAGAGCTGCCGG	1193	KLRG1\1193	8344	11221
KLRG1\1194	TATCAACGGATCCTGTGCTG	1194	KLRG1\1194	14097	16047
KLRG1\1195	ATTTCCGGACAACCAGGGAG	1195	KLRG1\1195	16453	19200
KLRG1\1196	CTTTACCTCAAGCTGAGCGC	1196	KLRG1\1196	11632	15555
KYNU\1197	TTGTGACCCAACAGATGAGA	1197	KYNU\1197	10791	10347
KYNU\1198	TGGAGGAAGAACTAGATAAG	1198	KYNU\1198	5265	4632
KYNU\1199	GGGAAAGAAACCTTACCAGC	1199	KYNU\1199	444	462
KYNU\1200	TCTTTAAGCCTACTCCAAAG	1200	KYNU\1200	33930	32704
LAG3\1201	GATGGACGGGAGCTCCCTCC	1201	LAG3\1201	2688	3332
LAG3\1202	CCGGCCCTTGACCTTCACCA	1202	LAG3\1202	5211	6417
LAG3\1203	TGTGTCCTCACCTACAGAGA	1203	LAG3\1203	13314	13967
LAG3\1204	GATGACCGCCAACGTGACAG	1204	LAG3\1204	15836	18638
LAIR1\1205	GGGTTGTAAGAACAAACCTG	1205	LAIR1\1205	5905	4782
LAIR1\1206	GAAGGGCGGAAAGACAAAGG	1206	LAIR1\1206	4717	4889
LAIR1\1207	AAATCTAGCTACTAATGGCC	1207	LAIR1\1207	13460	15289
LAIR1\1208	AGTTGCAGGAGACCTTCAAG	1208	LAIR1\1208	9642	9113
LAMP3\1209	GCTACTGCAGAGATCTGCCC	1209	LAMP3\1209	3329	4272
LAMP3\1210	AACATCAACACCTACACACA	1210	LAMP3\1210	9829	8839
LAMP3\1211	TGATATTCACAGATCCACCC	1211	LAMP3\1211	1228	1057
LAMP3\1212	CGAAATCAAAGGCCTGAAGG	1212	LAMP3\1212	9139	6685
LAP3\1213	GTCCACCGCAGACATGACGA	1213	LAP3\1213	6770	9476
LAP3\1214	AAGGCCGACCACCACCACGC	1214	LAP3\1214	13759	19130
LAP3\1215	TGTCGGCGAAGCTCCACGGA	1215	LAP3\1215	11915	13048
LAP3\1216	TTCGTTCCTAAGTGTAGCCA	1216	LAP3\1216	11457	14468
LAT2\1217	AGCAGCAATAATCCCGACAC	1217	LAT2\1217	7788	8474
LAT2\1218	GGTGTCACTTACCCTCAAGG	1218	LAT2\1218	8451	8514
LAT2\1219	TACCAGAACTTCTACAAAGG	1219	LAT2\1219	10527	8640
LAT2\1220	GTCAAGGGCCACTCACACAT	1220	LAT2\1220	7688	9184
LGALS2\1221	TGGTGGATTCATCGAAGCGA	1221	LGALS2\1221	6936	8611
LGALS2\1222	TTCCTCATTAACCTGGGCCA	1222	LGALS2\1222	7785	8676
LGALS2\1223	CGCTCACTCCAGTTTGAAGG	1223	LGALS2\1223	12247	16382
LGALS2\1224	CAACTGCACTACTTGAGCAT	1224	LGALS2\1224	7125	10626
LGALS9\1225	GACTTCAGGTGACCCTCCAG	1225	LGALS9\1225	3291	3377
LGALS9\1226	ACCCTCCTTCCTCAAACCGG	1226	LGALS9\1226	2793	3062
LGALS9\1227	CAAGCAGCCGGAGACAGCGA	1227	LGALS9\1227	5225	5365
LGALS9\1228	TGGCTGAGAGAACTGCACTG	1228	LGALS9\1228	11944	14752
LILRA5\1229	GAGCACAGCTGTGAAGACGA	1229	LILRA5\1229	4201	4027
LILRA5\1230	GCAGTACTCACCTTCCGACA	1230	LILRA5\1230	2512	1972
LILRA5\1231	CAATTGAACAACGATCTGGG	1231	LILRA5\1231	5963	6481
LILRA5\1232	GGCCCACAGTAAATAGGCCC	1232	LILRA5\1232	852	827
LILRB4\1233	TCTGTGATTACCTGGTGTCA	1233	LILRB4\1233	19424	27287
LILRB4\1234	AGCATGACAACCTCATATGC	1234	LILRB4\1234	14998	18605
LILRB4\1235	TGCAGCTCATCCATAGTATT	1235	LILRB4\1235	9200	9308
LILRB4\1236	CGTATACATCTGTGATTACC	1236	LILRB4\1236	1908	2244
LIN28B\1237	AAATCCCTTGGATATTCCAG	1237	LIN28B\1237	3890	2280
LIN28B\1238	ATCTCCATGATAAGTCGAGA	1238	LIN28B\1238	5849	5532
LIN28B\1239	TTCTTTCACTTCCTAAGCAG	1239	LIN28B\1239	11317	13151
LIN28B\1240	GCACCAAGAGAAGTGGGAGG	1240	LIN28B\1240	1226	1668
LPAR2\1241	GCGGTGCCGTTCCACAGCGA	1241	LPAR2\1241	11167	13365
LPAR2\1242	TGAGTGTGACCACACGGCCC	1242	LPAR2\1242	3601	4847
LPAR2\1243	CAACTCACTGGTCAATGCAG	1243	LPAR2\1243	11632	14812
LPAR2\1244	TCTGGGCAGAAGCTGAGTAA	1244	LPAR2\1244	19555	24221
LPAR5\1245	CCACTCAGAGCCAACGGCGA	1245	LPAR5\1245	2716	2836
LPAR5\1246	CGTGCCCTATAACTCCACGC	1246	LPAR5\1246	6130	8386
LPAR5\1247	GCACTGAAGTAGTAAACCAG	1247	LPAR5\1247	2749	2542
LPAR5\1248	TCCTGGGAGCAGTTGTCCGG	1248	LPAR5\1248	2597	4129
LPXN\1249	GTATAGGACAATGGAAGAGC	1249	LPXN\1249	0	0
LPXN\1250	CCTGGATCAGCAATCCACAG	1250	LPXN\1250	10028	12045
LPXN\1251	CGTGTATGCAACCAATATCC	1251	LPXN\1251	26391	29098
LPXN\1252	ATCCAACTGAGCAGCTGCTG	1252	LPXN\1252	17566	22337
LRRC25\1253	CTGGCGGAGAGCATACCAGG	1253	LRRC25\1253	2131	3033
LRRC25\1254	TCCACTGACAGCCACAGCCA	1254	LRRC25\1254	8450	8498
LRRC25\1255	TGTGCTCACTGGCTCTGCGG	1255	LRRC25\1255	12928	17621
LRRC25\1256	GAACTACAGGAGTGTCGACC	1256	LRRC25\1256	4304	5652
LRRFIP2\1257	CACCTCAGCACACACCTCTC	1257	LRRFIP2\1257	3493	4082
LRRFIP2\1258	AAGCAAGGCTAGCAGCAAAG	1258	LRRFIP2\1258	59600	68851
LRRFIP2\1259	TAAGTGGGAACTCATCCAGA	1259	LRRFIP2\1259	1005	1020
LRRFIP2\1260	GAACAATCTGATCTACCAGG	1260	LRRFIP2\1260	1902	2541
LST1\1261	TGGACTATGTCTGATGACAA	1261	LST1\1261	2509	2373
LST1\1262	GTCCCAGGCTCCCATTTAGC	1262	LST1\1262	2691	3556
LST1\1263	TTCTAGTGAAGAGACTGGAA	1263	LST1\1263	9408	7895
LST1\1264	TGCAGGCATAGTCAGTGCTG	1264	LST1\1264	10036	12250
LTA\1265	GGGTGCCAAGCACCCTCAAG	1265	LTA\1265	2446	1580
LTA\1266	TGCCAAGCACCCTCAAGAGG	1266	LTA\1266	7389	7347
LTA\1267	TGGATGGGCTGTCCTGGCAG	1267	LTA\1267	9718	13809
LTA\1268	CAGCTGTCCACCCACACCGA	1268	LTA\1268	8733	12008
LTBR\1269	GAAGCCCGCTGAGTCCCAGC	1269	LTBR\1269	1365	2055
LTBR\1270	GAGCAGCAGACGTCGTGCAT	1270	LTBR\1270	10080	12510
LTBR\1271	CCCACTTACCAATGTCACAG	1271	LTBR\1271	8288	8913
LTBR\1272	CCGAGTGCCGCTGTCAGCCG	1272	LTBR\1272	20646	28741
LY86\1273	AGTCAGAATCCACACAAGGA	1273	LY86\1273	7264	7506
LY86\1274	TCTCCGAGCAGCAGTGACCA	1274	LY86\1274	9805	12023
LY86\1275	CACAGAATGAGAACTTGGGC	1275	LY86\1275	3849	4566
LY86\1276	CAAGTCCAGGGTTATTGACA	1276	LY86\1276	6954	7005
LY96\1277	CTGAATCTGAGAAGCAACAG	1277	LY96\1277	2724	2908
LY96\1278	CGTAAGGAAGTTCTGTGCCA	1278	LY96\1278	5476	7663
LY96\1279	CGAGGGAATACTATTTCCTA	1279	LY96\1279	0	0
LY96\1280	TGTTGCAGAAGCTATTGCTG	1280	LY96\1280	17439	20330
LYL1\1281	GGTAGGTGGAGCTCTTCCCA	1281	LYL1\1281	5449	6469
LYL1\1282	AGGGTGGTAATGTACAGCCA	1282	LYL1\1282	2396	2614
LYL1\1283	CAGACCAAGCCATAGTGAGC	1283	LYL1\1283	5159	5774
LYL1\1284	CAGCTTCCTGAGCTCTGCGA	1284	LYL1\1284	5585	7148
LYN\1285	GGAACAAGGTGACATTGTGG	1285	LYN\1285	444	519
LYN\1286	ACCAACTTAATGGACTCCCG	1286	LYN\1286	4647	4931
LYN\1287	GCTGTGAAGACCCTCAAGCC	1287	LYN\1287	9372	10715
LYN\1288	TAGCAGCTCGCAGATCACGG	1288	LYN\1288	7243	9521
LYSMD1\1289	GGCTTCCATAAGAACGAGCA	1289	LYSMD1\1289	3765	3149
LYSMD1\1290	TGGATTAGCACTCAAATACG	1290	LYSMD1\1290	14087	15012
LYSMD1\1291	TGGAGTCGTTAGTATAAAGG	1291	LYSMD1\1291	3759	3705
LYSMD1\1292	TGCTCGCTGCTGCATCCGAG	1292	LYSMD1\1292	8780	12922
LYZ\1293	TGGCTACTATGGAGTCAGCC	1293	LYZ\1293	1155	1255
LYZ\1294	AATGGAATGGCTGGCTACTA	1294	LYZ\1294	15973	18240
LYZ\1295	CTCACAACGTTCATAGACCT	1295	LYZ\1295	7054	7170
LYZ\1296	AATCTACACTCGATGTAAAC	1296	LYZ\1296	5715	4117
MACROD1\1297	CACCTTCGCGGCCATGGCCA	1297	MACROD1\1297	6789	8806
MACROD1\1298	GTCACTCAGGCCCTTCAGAA	1298	MACROD1\1298	18682	20574
MACROD1\1299	TCACTCACCAGCGTTGACAA	1299	MACROD1\1299	7719	8670
MACROD1\1300	AACAGCTCCCTGCTTGGAGG	1300	MACROD1\1300	10554	13296
MANBAL\1301	AGGTGAGAAGCCCAGGTCGG	1301	MANBAL\1301	2123	2296
MANBAL\1302	CGCCTCATGGGACTTGGGAA	1302	MANBAL\1302	8075	10310
MANBAL\1303	GGCTGAGCCCAGAAGTGCAG	1303	MANBAL\1303	7722	8514
MANBAL\1304	GCTGAGCCCAGAAGTGCAGA	1304	MANBAL\1304	4081	4449
MAP3K1\1305	GAGTCGCTTCCAGCCCGCGG	1305	MAP3K1\1305	7031	9157
MAP3K1\1306	CAACCACTCGTGCTTCCAGG	1306	MAP3K1\1306	4331	5706
MAP3K1\1307	ATCTTAACTTACAGGCACCG	1307	MAP3K1\1307	46797	48283
MAP3K1\1308	TCATCACTTTGTTCACGCGG	1308	MAP3K1\1308	5465	7659
MAPK8IP1\1309	GCGATGTGCAGTCCCAGGAA	1309	MAPK8IP1\1309	21371	24935
MAPK8IP1\1310	GCTCACCCATGACATCAGCC	1310	MAPK8IP1\1310	6242	8206
MAPK8IP1\1311	GGGTTGCTCACCTGAGACCG	1311	MAPK8IP1\1311	27808	35972
MAPK8IP1\1312	TGACTTACCTGTCTTCAGAG	1312	MAPK8IP1\1312	13415	13910
MAPKAPK3\1313	GGCCGGAGCACCACCCAAGG	1313	MAPKAPK3\1313	13677	15945
MAPKAPK3\1314	TGAGGAGACAGCGCTTGCCG	1314	MAPKAPK3\1314	13622	18841
MAPKAPK3\1315	TTCAGCAGGATTCAGGAGCG	1315	MAPKAPK3\1315	95094	118139
MAPKAPK3\1316	AGCTCACCTTGACATCTCGG	1316	MAPKAPK3\1316	2958	3804
MASS1\1317	AGTATGTGACGACGATCTTC	1317	MASS1\1317	8895	10189
MASS1\1318	GCAGCGTTTATCCCTGCCAG	1318	MASS1\1318	682	1176
MASS1\1319	CTCAATCACCGAGATTGATG	1319	MASS1\1319	8862	9569
MASS1\1320	AATGACAAGACGAATAACTG	1320	MASS1\1320	25078	21696
MCOLN2\1321	TCCGGGACGCGGTTCCACGC	1321	MCOLN2\1321	11422	15423
MCOLN2\1322	CTTCTCTGGCAGATCTGCGA	1322	MCOLN2\1322	5250	6174
MCOLN2\1323	GTTTGGCTTAAGTAACCAGT	1323	MCOLN2\1323	1765	2093
MCOLN2\1324	TCCATAACCAAGGGTTGCCA	1324	MCOLN2\1324	2833	3473
MEFV\1325	ATCACCAAGGGTCTTGGCCA	1325	MEFV\1325	5339	5488
MEFV\1326	TCTGAATGGAAGGACTACGG	1326	MEFV\1326	8556	10268
MEFV\1327	GCACACAGGTATCACCACGC	1327	MEFV\1327	5683	7689
MEFV\1328	GCTAAGCCAGACCATCAGCA	1328	MEFV\1328	8787	11340
MET\1329	TCAACAGAGGGACTTGCCAG	1329	MET\1329	3200	4153
MET\1330	GTATCGGACAGAGTTTACCA	1330	MET\1330	4703	4961
MET\1331	TCCAGGAGGAAGTTCACATG	1331	MET\1331	20434	27484
MET\1332	CTTGAGTCCATGTACCGCTG	1332	MET\1332	20213	23885
MEX3A\1333	GCTCTGCGCGCTCTACAAAG	1333	MEX3A\1333	129828	135548
MEX3A\1334	GAAGGGCAGCAGCAACACCA	1334	MEX3A\1334	11331	15432
MEX3A\1335	AAGACGTGGCCACAGCCCGG	1335	MEX3A\1335	1650	1878
MEX3A\1336	AGTTTAGAGAAACCCTGCAG	1336	MEX3A\1336	4818	3855
MFNG\1337	AGGCTGAACCAACGGAACCC	1337	MFNG\1337	2296	3111
MFNG\1338	GACCTAGCCACACTTACCTG	1338	MFNG\1338	7654	8749
MFNG\1339	CCACAGGTGGTTCTGCCACG	1339	MFNG\1339	3880	6388
MFNG\1340	TGAAGATGGTGCCATGGGCC	1340	MFNG\1340	2586	3990
MGA\1341	TTGGTGGGAACCCAGTGGGA	1341	MGA\1341	3465	4915
MGA\1342	AAATGGCTACCAAATAGCCC	1342	MGA\1342	9520	8968
MGA\1343	CAGAACAAGAATTTCCCAGT	1343	MGA\1343	1920	1456
MGA\1344	GAAGACTGTGCACTCTGGGA	1344	MGA\1344	4465	5525
MICB\1345	CTGCTCCTTAGAGACTCACG	1345	MICB\1345	6442	7027
MICB\1346	AGGTGGAAGAGAAACTCAGG	1346	MICB\1346	899	1029
MICB\1347	ATCCTGCAGACCGTTTCTCA	1347	MICB\1347	10792	12764
MICB\1348	ATCCTGAAGCCAGACCAGGG	1348	MICB\1348	7853	9547
MLH1\1349	GGTAGTGAACCGCATAGCGG	1349	MLH1\1349	3996	4999
MLH1\1350	CAGATCCAAGACAATGGCAC	1350	MLH1\1350	395	664
MLH1\1351	TGCCTGCACAGGGTTTAGGA	1351	MLH1\1351	1967	2164
MLH1\1352	ACTGCCCAATGCCACAACCG	1352	MLH1\1352	59273	71973
MLKL\1353	TGGGCCTGGAGTCTCTGGAG	1353	MLKL\1353	7350	8294
MLKL\1354	GATGCAGTTGCAAATTAGCG	1354	MLKL\1354	50331	58184
MLKL\1355	GTCTTCAGTTTGGTCCACGG	1355	MLKL\1355	15559	20199
MLKL\1356	ATGACAATGGAGAACTCAGG	1356	MLKL\1356	0	0
MLL2\1357	AGTGGCACCTGGCTTCTCGG	1357	MLL2\1357	6187	8788
MLL2\1358	GACAGAGGAGAGTCCTCAGG	1358	MLL2\1358	3051	2995
MLL2\1359	GACATGGGTGACTCTTCGGG	1359	MLL2\1359	1604	2207
MLL2\1360	GACATGGGTGACTCTTCTGG	1360	MLL2\1360	4564	5453
MMP25\1361	TCAGCTTGGACGGACCGCGG	1361	MMP25\1361	12065	15788
MMP25\1362	GCGTGGACAGGATCCGCCGG	1362	MMP25\1362	3239	3842
MMP25\1363	ACATCAGGCAGGGAGCACCG	1363	MMP25\1363	10504	13497
MMP25\1364	TGCCACCAGACCCGTCAAAG	1364	MMP25\1364	35785	38080
MNDA\1365	AGTAACAGGAGAAACATCAC	1365	MNDA\1365	2170	1847
MNDA\1366	GGAAGTCCCCGCCTGAGCTG	1366	MNDA\1366	3156	3838
MNDA\1367	CAGAACCAGAACATTCCCAG	1367	MNDA\1367	2919	2807
MNDA\1368	ATCTAACATTCTTTCGGCTA	1368	MNDA\1368	3619	3635
MOBP\1369	CTCACGCTTGGAGTTGAGGA	1369	MOBP\1369	6132	8327
MOBP\1370	AAGTACAGCATCTGCAAGAG	1370	MOBP\1370	62775	62630
MOBP\1371	CTGGCGCTCAGTCCTTGAAG	1371	MOBP\1371	11619	14446
MOBP\1372	TGGTGCCTGGCCCTCTGAGG	1372	MOBP\1372	9209	11575
MORC4\1373	CCGGACCTACCGTGCTCAGG	1373	MORC4\1373	3550	4470
MORC4\1374	CTCACCTAGCAGCTCCGCGA	1374	MORC4\1374	8968	9165
MORC4\1375	AATGGGAATACTCTCGCCGT	1375	MORC4\1375	2408	2707
MORC4\1376	CAAAGATGGAAAGTCTGAGC	1376	MORC4\1376	609	808
MPEG1\1377	TTCTCAGACCAGTTTGACGA	1377	MPEG1\1377	12385	16311
MPEG1\1378	CTCTCCCAGACCCATGAAGA	1378	MPEG1\1378	15022	12958
MPEG1\1379	AACTGAAGAACCCACCAAAG	1379	MPEG1\1379	89461	56494
MPEG1\1380	AGGATCCTCAGACCAACCAG	1380	MPEG1\1380	1843	2107
MRPL51\1381	GACAGGCTAGAGTAATGGCA	1381	MRPL51\1381	8491	9981
MRPL51\1382	GAGAAGCTTCGGCATGCCGA	1382	MRPL51\1382	1219	1859
MRPL51\1383	AGCCTTACGAAGGCCAACCG	1383	MRPL51\1383	15581	17550
MRPL51\1384	TGGAAGAGTGAGCCTTACGA	1384	MRPL51\1384	853	866
MS4A1\1385	CTCATGAAGAAGCTTTGTGT	1385	MS4A1\1385	5977	7168
MS4A1\1386	TGGCCTCTTCCATATTACCC	1386	MS4A1\1386	1893	1958
MS4A1\1387	ACTTGCCAAACTCTTCCTGG	1387	MS4A1\1387	4130	5607
MS4A1\1388	AGAGCAGGAATCCTTGCCAG	1388	MS4A1\1388	3552	4269
MS4A14\1389	CCCAAGGTACTCCATCCCAA	1389	MS4A14\1389	1996	1629
MS4A14\1390	CTGAAGTGACTCCATCCCAA	1390	MS4A14\1390	2718	2687
MS4A14\1391	TCCCAAGGGACTTCACCCAA	1391	MS4A14\1391	1842	1853
MS4A14\1392	CTCAAGAGACTCCATCCCAA	1392	MS4A14\1392	2863	2705
MS4A4A\1393	GCCATCATGAACCTCAGCAT	1393	MS4A4A\1393	5315	7128
MS4A4A\1394	CGAGAAGGCAAACACGGAGC	1394	MS4A4A\1394	2810	2931
MS4A4A\1395	AGTGTGCTGGAATTCTGCAT	1395	MS4A4A\1395	7890	9011
MS4A4A\1396	TATGCCATCAAATCCTACCA	1396	MS4A4A\1396	3675	3035
MS4A7\1397	TGGGTGGGACTGCTTTCCAA	1397	MS4A7\1397	194	478
MS4A7\1398	CAGGTATCCAGATATCAAAG	1398	MS4A7\1398	12404	9563
MS4A7\1399	AATGGAGAGAATTCCAGCAA	1399	MS4A7\1399	13033	10305
MS4A7\1400	CCATAGCACCGACATAAGCC	1400	MS4A7\1400	4754	5498
MSR1\1401	TTAGTACTGCAAACACAAGG	1401	MSR1\1401	6724	7317
MSR1\1402	ACGCTTCCAGAATTTCAGCA	1402	MSR1\1402	4659	4178
MSR1\1403	GAAAGAAGAACAAGCGCACG	1403	MSR1\1403	10669	9452
MSR1\1404	CAGTCGAACTGTCTTAAGGG	1404	MSR1\1404	10402	14602
MTA3\1405	GAGCCTTCCTACCTCCGACC	1405	MTA3\1405	4958	5760
MTA3\1406	GCAACCCGTACCTCATCAGA	1406	MTA3\1406	1184	1271
MTA3\1407	AGAAGCACCAGCTGAAACAC	1407	MTA3\1407	6822	6971
MTA3\1408	CGGATTCTGTCTCATTCAGC	1408	MTA3\1408	2165	2385
MYOCD\1409	GACTCACCATGACACTCCTG	1409	MYOCD\1409	9156	9718
MYOCD\1410	CAGGAGCAGCTGGCTAACCA	1410	MYOCD\1410	4230	4658
MYOCD\1411	TACAGACTGAAGATTCCCTG	1411	MYOCD\1411	714	719
MYOCD\1412	GAGAAGATCGCTCTCCGCCC	1412	MYOCD\1412	1906	2220
MYRIP\1413	TTTGCAGTGAGATGAAGCAG	1413	MYRIP\1413	24414	29054
MYRIP\1414	CAAGCGCTTTGGCAGTGCCA	1414	MYRIP\1414	3037	3674
MYRIP\1415	ACGTTCTACAGGCAGTCAGA	1415	MYRIP\1415	2969	3166
MYRIP\1416	GGCAGAAGAGGCCATCGAGG	1416	MYRIP\1416	2937	3136
NCAPD2\1417	GGAGTCTCTCACCTCTAAGC	1417	NCAPD2\1417	4795	5066
NCAPD2\1418	GAAGTGCTCCAGTATGGCGA	1418	NCAPD2\1418	6353	7953
NCAPD2\1419	CCAGACAAGCCTCATTGACC	1419	NCAPD2\1419	1507	1667
NCAPD2\1420	ACTTTAGGGTAAGAGAGCCC	1420	NCAPD2\1420	2622	2855
NCF2\1421	TGTTGAAGCAAATCCTCGAG	1421	NCF2\1421	16534	18499
NCF2\1422	GCAGTGGCCTACTTCCAGAG	1422	NCF2\1422	7800	8855
NCF2\1423	GTTCCCACGAAGCTGCGTCA	1423	NCF2\1423	13463	17499
NCF2\1424	TTCCAAGATCGACAAGGCCA	1424	NCF2\1424	2120	2186
NCF4\1425	ACTACCCACAGCCATGGCCC	1425	NCF4\1425	5698	7894
NCF4\1426	GCTGACATCGAGGAGAAGAG	1426	NCF4\1426	18772	19841
NCF4\1427	CGTAGAACTGGCGATAGCGG	1427	NCF4\1427	9234	11984
NCF4\1428	TTCATGTAGGCATTGAGGGC	1428	NCF4\1428	6836	8395
NCOR1\1429	GTATACTGGACAGAATGTGA	1429	NCOR1\1429	542	482
NCOR1\1430	TCCATTACCTGTCAGAACCC	1430	NCOR1\1430	4437	4648
NCOR1\1431	TCACTCAGGACCCTCACCGG	1431	NCOR1\1431	6943	9179
NCOR1\1432	TGGTTGCCCAGCCAAAGGAG	1432	NCOR1\1432	12158	14398
NDUFA10\1433	GTAGATGGGAACATATGCTC	1433	NDUFA10\1433	957	850
NDUFA10\1434	TCAAGCACCACCACAGGCGA	1434	NDUFA10\1434	3246	3740
NDUFA10\1435	CTGGAGGCAATGTACAACCA	1435	NDUFA10\1435	8639	9439
NDUFA10\1436	CCGTGCCGGAGGTACAGAGC	1436	NDUFA10\1436	7298	8310
NECAB3\1437	GCGACACTCTGCGCCTGCCG	1437	NECAB3\1437	14839	21045
NECAB3\1438	GAGCTGCGGGAACTGTTCAG	1438	NECAB3\1438	8671	10557
NECAB3\1439	CCGTGCGGTGCTCACTGCCA	1439	NECAB3\1439	3798	4042
NECAB3\1440	GCAGCACCCTCACATACCGC	1440	NECAB3\1440	3486	5137
NF1\1441	CATGGCCGCACACAGGCCGG	1441	NF1\1441	5095	6729
NF1\1442	AGTCAGCACCGAGCACAACA	1442	NF1\1442	15887	17228
NF1\1443	ATTCCACAGACAGATATGGC	1443	NF1\1443	1640	1435
NF1\1444	GGACGAGAGCAACATAAACA	1444	NF1\1444	13098	11734
NFAM1\1445	GGCTACCAGTTGACACGCCA	1445	NFAM1\1445	7842	9515
NFAM1\1446	GAGGAAACATATCAGAGCGA	1446	NFAM1\1446	4444	4874
NFAM1\1447	ACCCAGGACGCTCATCAGGC	1447	NFAM1\1447	8214	9633
NFAM1\1448	ACCGTGTAGACAGATTCTGC	1448	NFAM1\1448	2287	2078
NHSL1\1449	TTCGGAATCAAGGCAAGCCC	1449	NHSL1\1449	5488	6868
NHSL1\1450	TCAACCTCAAATCAGTGCTG	1450	NHSL1\1450	2747	3105
NHSL1\1451	CATCTTGATAATCGTCGCAG	1451	NHSL1\1451	7622	9857
NHSL1\1452	CAACACCAGAAGAGAAGACG	1452	NHSL1\1452	22054	20847
NKIRAS2\1453	TCTGTACGGGAACCATGTCG	1453	NKIRAS2\1453	44540	58014
NKIRAS2\1454	CTGTACGGGAACCATGTCGT	1454	NKIRAS2\1454	6318	9780
NKIRAS2\1455	GCTCCATCGAGACAGACCGA	1455	NKIRAS2\1455	3150	3251
NKIRAS2\1456	AGCCGCAAGAACAAGGGCAG	1456	NKIRAS2\1456	9617	11081
NLRC4\1457	CATATGGATGATCTTTCGGG	1457	NLRC4\1457	2788	4321
NLRC4\1458	GAAGAACAAAGACACAGCCC	1458	NLRC4\1458	4059	3575
NLRC4\1459	GGATGACATCAGGATGAACG	1459	NLRC4\1459	27139	33613
NLRC4\1460	GTGTGCACATCCCAGCACCA	1460	NLRC4\1460	10785	13597
NME4\1461	ACCAGCAGGCACTGAAAGCG	1461	NME4\1461	27474	32040
NME4\1462	TGATACAACGCTTTGAGAGG	1462	NME4\1462	1961	2429
NME4\1463	AGCACTACCGGGACCTACAG	1463	NME4\1463	12322	13552
NME4\1464	GCAGTGCAAGCCCTCAGGCA	1464	NME4\1464	2885	3878
NMI\1465	GCAGAGATGGACGATATGAG	1465	NMI\1465	1559	1681
NMI\1466	ATCCTTAGGACTCTCCACTG	1466	NMI\1466	26485	26994
NMI\1467	CACCCAGTCCCACTAAACAC	1467	NMI\1467	6045	6266
NMI\1468	TGTAAGTCCAGGAATGGCGG	1468	NMI\1468	7145	9709
NOP2\1469	CCTACGAAGAAGGAGAAGCG	1469	NOP2\1469	16567	16668
NOP2\1470	CTGGCGATGAGAATTCCAAG	1470	NOP2\1470	4090	3202
NOP2\1471	CTTTCAGGGCAGCCAAGAGG	1471	NOP2\1471	15229	19474
NOP2\1472	GGGACGAGGAGGAAGACTCG	1472	NOP2\1472	22068	25822
NRAS\1473	GCTGGGCCTCACCTCTATGG	1473	NRAS\1473	8396	10458
NRAS\1474	ACTGGACACAGCTGGACAAG	1474	NRAS\1474	25467	27966
NRAS\1475	GACCTCAGCCAAGACCCGAC	1475	NRAS\1475	4535	5274
NRAS\1476	AAGCTCAACAGCAGTGACGA	1476	NRAS\1476	8288	9128
OAS2\1477	GAAGCAGATAGACCAGGCCG	1477	OAS2\1477	38926	48112
OAS2\1478	TGCAGGAGTATTCTCTGCCC	1478	OAS2\1478	767	929
OAS2\1479	TCAAGTAAGAGCCTCACCAG	1479	OAS2\1479	4398	4251
OAS2\1480	CCAAGCTGAAGACTTCGACA	1480	OAS2\1480	4190	4182
OASL\1481	AGCACGCGCACATCCCGAGC	1481	OASL\1481	3633	4432
OASL\1482	GCTCAGGAGCACTACAGACG	1482	OASL\1482	62712	78576
OASL\1483	ATTTGCGTAGACCTCGGAGC	1483	OASL\1483	26090	29501
OASL\1484	CTGGAGCAGCTCCATCACCG	1484	OASL\1484	21546	27874
OBSL1\1485	CGAGCGCCTAAGCTTTCCGG	1485	OBSL1\1485	2927	3667
OBSL1\1486	GTCCTCCCGGAACCAGGCGG	1486	OBSL1\1486	2345	2975
OBSL1\1487	CCATCCTGAAGCGTTTACCC	1487	OBSL1\1487	4656	6171
OBSL1\1488	GAACATCTCAACCATTACGG	1488	OBSL1\1488	2862	3247
OLR1\1489	TCACTGACAACACCAGGCAG	1489	OLR1\1489	4606	4782
OLR1\1490	CACTTCACAGGAATCAAAGA	1490	OLR1\1490	11437	7967
OLR1\1491	GGACGAGAAATCCAAAGAGC	1491	OLR1\1491	2190	2413
OLR1\1492	GAAAGATAGACACCATCACC	1492	OLR1\1492	1282	1380
OPTN\1493	TTGCTGCAGCAGCTCCTCAG	1493	OPTN\1493	2216	2394
OPTN\1494	CGCCTGGACAGAGAAGCAGA	1494	OPTN\1494	2181	2273
OPTN\1495	TCTTCCCAGGACCTCACAGG	1495	OPTN\1495	9381	10235
OPTN\1496	CCTAAGGGAAGGAAACCAAA	1496	OPTN\1496	2581	1462
OSCAR\1497	GAGTATCAGCGACAGGACCA	1497	OSCAR\1497	8884	10315
OSCAR\1498	GCTCAACGGACACATCCCGG	1498	OSCAR\1498	1256	1901
OSCAR\1499	ACAGAGTCAATATACTGCAG	1499	OSCAR\1499	1084	1007
OSCAR\1500	GGCTCCTTGGACTATACCCA	1500	OSCAR\1500	5063	5012
OVOL1\1501	TTCTTCACCAGGAACGCGCG	1501	OVOL1\1501	54781	68054
OVOL1\1502	GGGTAGCTGGGCCACCACGC	1502	OVOL1\1502	5813	8878
OVOL1\1503	CCTCTGCACTTACTGTGGGA	1503	OVOL1\1503	7183	9114
OVOL1\1504	AGTATGCATACAAGGAGCGC	1504	OVOL1\1504	7257	9026
P2RX1\1505	GCTGGTACGAAACAAGAAGG	1505	P2RX1\1505	6908	7555
P2RX1\1506	TCAGCCACGTCCCAGACCTG	1506	P2RX1\1506	7303	8663
P2RX1\1507	GGCTCAAGGACATTGTGCAG	1507	P2RX1\1507	7739	10149
P2RX1\1508	GGCATATGCCAAGATGACAG	1508	P2RX1\1508	8621	9790
P2RY13\1509	CTGATGCCACCACAGCCCAA	1509	P2RY13\1509	678	866
P2RY13\1510	TGTGTGCACGCTCTCCTCCG	1510	P2RY13\1510	12745	15098
P2RY13\1511	GATGTGGACGAACACCCAGA	1511	P2RY13\1511	2214	2521
P2RY13\1512	GTTGAAGCCCTGCATCCCAG	1512	P2RY13\1512	5344	6113
P2RY14\1513	GCTGGACTTCCTCTTGACGG	1513	P2RY14\1513	10514	13614
P2RY14\1514	CTATCTCAAGAACATAGTGG	1514	P2RY14\1514	3863	4776
P2RY14\1515	ATCCTGATATCCCATTGAGG	1515	P2RY14\1515	3982	3937
P2RY14\1516	TCCTCAATGGGATATCAGGA	1516	P2RY14\1516	6249	7737
P2RY6\1517	TCACACAACAGAAGTTCCGG	1517	P2RY6\1517	350	223
P2RY6\1518	TGTGGCAGCAAAGACTGCCG	1518	P2RY6\1518	19824	20144
P2RY6\1519	CTTATCTATAACTACGCCAG	1519	P2RY6\1519	2759	2807
P2RY6\1520	CAGCACCACCGAGTATACCG	1520	P2RY6\1520	31453	37751
PARP12\1521	GGACTGCGGGCGCTTCGTGG	1521	PARP12\1521	2890	4297
PARP12\1522	AAAGCTCAGTATATGTGAGG	1522	PARP12\1522	4145	5183
PARP12\1523	GTTGGGCTTAAGTTCTGACC	1523	PARP12\1523	5282	7177
PARP12\1524	ACCAGGCACTCCTAGCCAGG	1524	PARP12\1524	2609	4068
PARP14\1525	CAGAGCCGGAAGAAATCCGG	1525	PARP14\1525	1480	1679
PARP14\1526	TAGAGGCTGAGGCTTCCTCA	1526	PARP14\1526	3691	4151
PARP14\1527	CCACCTTAAAGTCATCACTG	1527	PARP14\1527	9429	9931
PARP14\1528	CCCAGAAGAGAGTTCGGCAC	1528	PARP14\1528	3425	4918
PARP9\1529	ATCATACCTGGTCTTTCGGC	1529	PARP9\1529	2035	2674
PARP9\1530	AGACAGATAACTCTATCCCA	1530	PARP9\1530	748	611
PARP9\1531	CCTGTCCACAGATTATCAAG	1531	PARP9\1531	6088	6713
PARP9\1532	TCCAACGAGCTGAATCTCAG	1532	PARP9\1532	8063	8657
PCDH9\1533	GGTTGCTGAAGTGTTTGCGG	1533	PCDH9\1533	10471	13842
PCDH9\1534	GCCCATAGGAAATATACCAA	1534	PCDH9\1534	1154	593
PCDH9\1535	TCTGGGAGACCACGAGCCGG	1535	PCDH9\1535	5099	7191
PCDH9\1536	TAGGACTTCAGATTTGCCAG	1536	PCDH9\1536	1309	1223
PDCD1LG2\1537	TATCGGCAGCAGGAGCAGCA	1537	PDCD1LG2\1537	7286	8891
PDCD1LG2\1538	GATAAGAGCCAGTTTGCAGA	1538	PDCD1LG2\1538	4480	5330
PDCD1LG2\1539	TTGCCAGGACACTTCTGCTA	1539	PDCD1LG2\1539	6277	7694
PDCD1LG2\1540	GGCCAGGAAGATCAAAGCGA	1540	PDCD1LG2\1540	3192	3800
PDE6G\1541	GACCACCTAAGTTTAAGCAG	1541	PDE6G\1541	7497	9266
PDE6G\1542	TGGTCCTCCTATCACCCGGG	1542	PDE6G\1542	4533	6204
PDE6G\1543	AGGTGATTGAAGGCCTCCCA	1543	PDE6G\1543	2794	3077
PDE6G\1544	GGTGATTGAAGGCCTCCCAA	1544	PDE6G\1544	2179	2070
PIK3AP1\1545	GACGGCATGGCAGCCTCAGG	1545	PIK3AP1\1545	3220	4166
PIK3AP1\1546	AGCCGCACCACACGCTGCGG	1546	PIK3AP1\1546	5372	7990
PIK3AP1\1547	TGCCTCCGGAGATATCGCCT	1547	PIK3AP1\1547	1748	1875
PIK3AP1\1548	GGATTCTCCCTCCATCCGGG	1548	PIK3AP1\1548	713	1203
PIK3CA\1549	TGACGAGTGTGGCCTCACGG	1549	PIK3CA\1549	8425	11738
PIK3CA\1550	GAGGCGAGTTGAGATCCCGC	1550	PIK3CA\1550	1096	1417
PIK3CA\1551	ACAGAGTTTCAGCTGCTCAG	1551	PIK3CA\1551	1735	2655
PIK3CA\1552	TTTGGCCATCAGCATCAAGT	1552	PIK3CA\1552	29535	32983
PIK3R6\1553	TCTGCTCAGAGAGCTGGAGA	1553	PIK3R6\1553	8116	9055
PIK3R6\1554	GCAGCAAGGGAATGATGACA	1554	PIK3R6\1554	5992	7940
PIK3R6\1555	GGCCGGCAGGGTCAGTAGCC	1555	PIK3R6\1555	2597	3302
PIK3R6\1556	GCTCAGCGATGACAGTCCTC	1556	PIK3R6\1556	1865	2291
PILRA\1557	CACCATTGGTCACATTGAGT	1557	PILRA\1557	5390	6813
PILRA\1558	GTGTGCAGAAGTTGCAGCAG	1558	PILRA\1558	17801	22605
PILRA\1559	AGAGATAGCACTCACCTGGC	1559	PILRA\1559	1800	2291
PILRA\1560	AGTACACAGTCTCTTCCTGG	1560	PILRA\1560	4694	5160
PIM2\1561	CCTGACGTCTATCCGTGACG	1561	PIM2\1561	16899	23887
PIM2\1562	TTCGAGGCCGAATACCGACT	1562	PIM2\1562	7823	10426
PIM2\1563	GTCCAGCACTGCCACGCCCG	1563	PIM2\1563	35696	50418
PIM2\1564	GTGTGATACGCCTTCTTGAC	1564	PIM2\1564	7609	8843
PITRM1\1565	GCTGTACAGCGGCTGAGCTG	1565	PITRM1\1565	22940	29286
PITRM1\1566	GGGTACACCACAGAGTATGG	1566	PITRM1\1566	3766	5388
PITRM1\1567	AAGCTCAGCCATGACAACAC	1567	PITRM1\1567	14166	17158
PITRM1\1568	TGAAGAAAGGATCTCTGCAC	1568	PITRM1\1568	2651	2651
PLA2G12A\1569	ACCCTCAAGACCATCCGCAA	1569	PLA2G12A\1569	24183	23162
PLA2G12A\1570	TTTACATGAACGCCAAACAG	1570	PLA2G12A\1570	64087	62648
PLA2G12A\1571	AAGCAAGAACGACTGTGACG	1571	PLA2G12A\1571	19735	19245
PLA2G12A\1572	TGCAGCATGTGAGACAACGG	1572	PLA2G12A\1572	8105	10257
PLA2G2D\1573	CCAGCAGCAGCCCACACAGC	1573	PLA2G2D\1573	6105	7036
PLA2G2D\1574	GTATAACTGCAACCCAGGGA	1574	PLA2G2D\1574	1046	1028
PLA2G2D\1575	TACAAATACAGCATCTCCCA	1575	PLA2G2D\1575	3243	2573
PLA2G2D\1576	CTGGAGTCTTGCCTTTGCAA	1576	PLA2G2D\1576	2714	3491
PLA2G7\1577	GGACCCATGGGAGGCAGCAG	1577	PLA2G7\1577	6621	9469
PLA2G7\1578	TCAGATCTGTACAACCGACG	1578	PLA2G7\1578	60177	68714
PLA2G7\1579	TTGGGATCCAAACAGTGTCG	1579	PLA2G7\1579	19697	25297
PLA2G7\1580	CTCTGACAACTCCTGCAAGC	1580	PLA2G7\1580	14553	20474
PLCG2\1581	GCGGCTGACAATGACCACCA	1581	PLCG2\1581	1770	1981
PLCG2\1582	AGATAAAGGAAATCCGTCCG	1582	PLCG2\1582	5162	4322
PLCG2\1583	GTCTACAGCGGACTCAAAGG	1583	PLCG2\1583	24678	26205
PLCG2\1584	CTCACTTTGAAGTTGACCAG	1584	PLCG2\1584	5466	7338
PLD4\1585	CAAGAAGAAAGAGCACCCAG	1585	PLD4\1585	2012	1616
PLD4\1586	GATACCACTCCAGACAGCAG	1586	PLD4\1586	16017	17584
PLD4\1587	ACCAGGAGGGCACTTCCTCA	1587	PLD4\1587	5596	6683
PLD4\1588	CCTCAGGGATGCTTTCCACA	1588	PLD4\1588	2373	3045
PLEKHG6\1589	TCCCAGAGGAGGTCCTGGAG	1589	PLEKHG6\1589	12908	14200
PLEKHG6\1590	GGGAACCAGACCCAGAGAAG	1590	PLEKHG6\1590	6707	7258
PLEKHG6\1591	AGGCGATAGTGCCCTGACCA	1591	PLEKHG6\1591	4676	5787
PLEKHG6\1592	GCCACCAGCAGGAAGCACTG	1592	PLEKHG6\1592	14069	18377
PLEKHO1\1593	GCCATGAAGAAGAGCGGCTC	1593	PLEKHO1\1593	4870	5104
PLEKHO1\1594	GACTGATGGTTTCCATCCGG	1594	PLEKHO1\1594	4826	5887
PLEKHO1\1595	AAATCACAGCAAGTTCACCC	1595	PLEKHO1\1595	9849	10636
PLEKHO1\1596	TCTTCAGGTCACCGTTGAGG	1596	PLEKHO1\1596	8207	11380
PLEKHO2\1597	TTGCAAACTCGCCATGGAGG	1597	PLEKHO2\1597	6142	7907
PLEKHO2\1598	TGGATCAAGAAGAGCAGTGG	1598	PLEKHO2\1598	7589	9637
PLEKHO2\1599	TGGATCAAAGCTCTCAACGA	1599	PLEKHO2\1599	3187	2930
PLEKHO2\1600	ACACGGAACCGGGTACGTGG	1600	PLEKHO2\1600	3178	4326
PNOC\1601	CGTGTTCAGCAGCTGTCCCA	1601	PNOC\1601	2239	2983
PNOC\1602	GGGACAGCTGCTGAACACGC	1602	PNOC\1602	1879	2621
PNOC\1603	GCCTGGCGCAGATGACGCTG	1603	PNOC\1603	4496	5761
PNOC\1604	ATACAGTCCAGAGAGGGCGG	1604	PNOC\1604	5570	7662
PODXL2\1605	TCTTCCCAGAAGTACTGTGG	1605	PODXL2\1605	6968	7734
PODXL2\1606	AAGCTCACTCACTAACACCG	1606	PODXL2\1606	49347	54137
PODXL2\1607	GTACTGCCACGCCACCGCAG	1607	PODXL2\1607	3484	4604
PODXL2\1608	CATCCGCAGGAGTCTGGAGG	1608	PODXL2\1608	10028	10190
POU2AF1\1609	TCCTGTCACAAGCCATGCTC	1609	POU2AF1\1609	4581	5775
POU2AF1\1610	GAGCTACTGAGAAGAAAGCG	1610	POU2AF1\1610	22035	20777
POU2AF1\1611	ACAGTGCTGTAGGTGGCCAG	1611	POU2AF1\1611	4225	6113
POU2AF1\1612	AGCATAGGTCAACACCGAGG	1612	POU2AF1\1612	5041	6291
POU2F2\1613	CTCACCTGTGTGCTCTGACG	1613	POU2F2\1613	31284	39113
POU2F2\1614	GACGGGCAGCCAGCTAGCTG	1614	POU2F2\1614	20116	27765
POU2F2\1615	CTGTGTAGGAAGCCCAGCCC	1615	POU2F2\1615	6829	6972
POU2F2\1616	GGCGGCTCCAAGCATTTCGG	1616	POU2F2\1616	685	1302
POU3F2\1617	GGGACACGCCACCACACCAC	1617	POU3F2\1617	2909	3691
POU3F2\1618	TCGCCAAGCAATTCAAGCAG	1618	POU3F2\1618	9891	10122
POU3F2\1619	ACCCTGCTGTACCACCACCG	1619	POU3F2\1619	15971	19062
POU3F2\1620	CGCTCAGCCACGCTCACCAG	1620	POU3F2\1620	13965	18173
PPME1\1621	GAGCGGAGCCAAGATGCGGA	1621	PPME1\1621	6100	7705
PPME1\1622	AGTGGAGAATGAAACTGGCA	1622	PPME1\1622	5013	5486
PPME1\1623	ACTTACCGTGAACACTGCCC	1623	PPME1\1623	13154	16622
PPME1\1624	CAATCATGCAAAGGCCCAAG	1624	PPME1\1624	6587	6200
PPP1R16B\1625	CATGAGCGGAAGCGCAGCAC	1625	PPP1R16B\1625	7005	7970
PPP1R16B\1626	TGGACTTACAGCCTTGCACC	1626	PPP1R16B\1626	3066	3672
PPP1R16B\1627	GCTGTGGACGCCCTTGCACG	1627	PPP1R16B\1627	29549	39984
PPP1R16B\1628	GGGTGGGTTCATCCTCGCAG	1628	PPP1R16B\1628	7364	10145
PPP2R1A\1629	ATAGAGCGAATCGTCACCGT	1629	PPP2R1A\1629	5520	7015
PPP2R1A\1630	GAAGCTCTCCACAATTGCCT	1630	PPP2R1A\1630	4790	5192
PPP2R1A\1631	GGTTCCCAGCTGTTCAGCCA	1631	PPP2R1A\1631	11427	15037
PPP2R1A\1632	TGAGAAGAGACCACAGGCCG	1632	PPP2R1A\1632	9762	11952
PRAM1\1633	CCTGGACCCACACTTAGAGG	1633	PRAM1\1633	7796	8873
PRAM1\1634	CTACCCAGCAAGCCACCAGA	1634	PRAM1\1634	2480	2605
PRAM1\1635	GCTGCTGAAACAGATCAGGA	1635	PRAM1\1635	4702	5675
PRAM1\1636	CCTCTAGGATCTCTCCACGC	1636	PRAM1\1636	11184	14522
PRDM1\1637	AAGCCGAGGCATCCTTACCA	1637	PRDM1\1637	7159	7118
PRDM1\1638	AAGTAAGGAGTACATACCGA	1638	PRDM1\1638	6867	6670
PRDM1\1639	GAATCCAGCTCACTCTGCCC	1639	PRDM1\1639	6073	7511
PRDM1\1640	GGATAGGATAAACCACCCGA	1640	PRDM1\1640	507	456
PRDM13\1641	GCAGCAGTCAGCGTTCACGC	1641	PRDM13\1641	7911	10765
PRDM13\1642	ATTAACCCTATCCACTCCAG	1642	PRDM13\1642	10628	9935
PRDM13\1643	GATGTCAAACCACTGAGCCA	1643	PRDM13\1643	12969	14305
PRDM13\1644	CGTGAAGGCCGGCATGACGG	1644	PRDM13\1644	8442	10313
PRDX2\1645	TGACTTCACGGCCACAGCGG	1645	PRDX2\1645	8494	11279
PRDX2\1646	GGCACCATCCACCACCGCTG	1646	PRDX2\1646	16990	20856
PRDX2\1647	GCTTTCGGAAGTCCTCAGCA	1647	PRDX2\1647	8300	10531
PRDX2\1648	CATTGACTGTGATCTGGCGA	1648	PRDX2\1648	15056	20686
PRKCB\1649	CCGGCAGAAGAACGTGCACG	1649	PRKCB\1649	5422	7170
PRKCB\1650	CACAAAGCCTACCTTGACAC	1650	PRKCB\1650	7019	9371
PRKCB\1651	CCACCAGGTACTCACATCAG	1651	PRKCB\1651	6908	8252
PRKCB\1652	TGTATGGACTTATTCACCAG	1652	PRKCB\1652	6863	7844
PRKCQ\1653	GATTCGAAGAAACGGTGACA	1653	PRKCQ\1653	7590	5798
PRKCQ\1654	CCTCATCTCAGAAACAACCG	1654	PRKCQ\1654	28477	22073
PRKCQ\1655	TTTGCACTGCATCAGCGCCG	1655	PRKCQ\1655	68111	85725
PRKCQ\1656	AAAGTGATAGCCAAGTGCAC	1656	PRKCQ\1656	10195	11863
PRPF40B\1657	GGCACCGCCACCACTTACAC	1657	PRPF40B\1657	3530	4258
PRPF40B\1658	TGGTCCCTCCAATGATGCCG	1658	PRPF40B\1658	9592	12147
PRPF40B\1659	AACTGGAAGCACTCACCGGA	1659	PRPF40B\1659	9624	10142
PRPF40B\1660	CTGATGATAAGCAATCCGTG	1660	PRPF40B\1660	11981	13902
PSMB10\1661	CTCGAAAGAGAAGCCTCCTG	1661	PSMB10\1661	4900	3860
PSMB10\1662	CAAGACCGGGACTACCATCG	1662	PSMB10\1662	42805	51885
PSMB10\1663	GGATGGAGTCATCCTGGGAG	1663	PSMB10\1663	7234	9054
PSMB10\1664	GCGGATGGCAGCTTCCAAGA	1664	PSMB10\1664	6084	6921
PSMB8\1665	CTCCGGAGCTCGCACTTCCC	1665	PSMB8\1665	2542	3712
PSMB8\1666	ACTAATGTAACTCCCTGCAG	1666	PSMB8\1666	7437	6621
PSMB8\1667	GTCGGCTGCACAACCAGACA	1667	PSMB8\1667	12881	13958
PSMB8\1668	AACATGATGCTGCAGTACCG	1668	PSMB8\1668	57755	73572
PSMB9\1669	TTCCGTCCGGAACGAGCCGG	1669	PSMB9\1669	4855	6837
PSMB9\1670	GCAGACAACCATCATGGCAG	1670	PSMB9\1670	5245	6331
PSMB9\1671	TATGGCTTGGGCATCAGCAG	1671	PSMB9\1671	30363	39471
PSMB9\1672	GTTTGCAGCAGCCAGAACGA	1672	PSMB9\1672	26007	34009
PSME1\1673	CCATCCCGAAGCCCAAGCCA	1673	PSME1\1673	3280	3629
PSME1\1674	GGAGCGGAAGAAGCAACAGG	1674	PSME1\1674	2453	3032
PSME1\1675	CAGTTCACTGGGCCACAGGG	1675	PSME1\1675	12382	16975
PSME1\1676	GACCAACCTTCACACCAAGC	1676	PSME1\1676	5351	6135
PSME2\1677	GAATTCAGAGACTTACCTCC	1677	PSME2\1677	4205	4484
PSME2\1678	CAGCTGCTCTCACTTGGAAA	1678	PSME2\1678	36682	39481
PSME2\1679	GGACTGTGCACTCACTACAT	1679	PSME2\1679	8145	9552
PSME2\1680	TCACTCCACACTCACATAGA	1680	PSME2\1680	3061	2768
PTAFR\1681	TAGTAGTAGACAATCCACAG	1681	PTAFR\1681	8068	6306
PTAFR\1682	GAAGACATGAACAACAAGGA	1682	PTAFR\1682	7942	7255
PTAFR\1683	GAGGCAGCAGCGCAAAGCGG	1683	PTAFR\1683	8482	10012
PTAFR\1684	CACGAGTGACACGTGCACCG	1684	PTAFR\1684	37063	48301
PTCRA\1685	CAGCAGCCATGTCCTAGCCA	1685	PTCRA\1685	6332	7464
PTCRA\1686	GGCCTGGTGTGACAGACCAA	1686	PTCRA\1686	6290	7446
PTCRA\1687	TGCTTTCCGGAGCCTCTCGG	1687	PTCRA\1687	1296	1830
PTCRA\1688	GGCCCGCCAGCACATGGAGG	1688	PTCRA\1688	3336	3989
PTGER2\1689	TACTGCCAGACAATCCGCAG	1689	PTGER2\1689	13095	16580
PTGER2\1690	AGGCAAGGAGCATATGGCGA	1690	PTGER2\1690	1696	2454
PTGER2\1691	TCAGTGAAGTCCGACAACAG	1691	PTGER2\1691	18906	20957
PTGER2\1692	ATCCTCACAACTGTCCACAA	1692	PTGER2\1692	17373	18022
PTPN6\1693	CGGCCCAGCCGCAAGAACCA	1693	PTPN6\1693	6529	3365
PTPN6\1694	GACTTCTATGACCTGTACGG	1694	PTPN6\1694	16305	19561
PTPN6\1695	GCCCTCCAGATATGTGGCCG	1695	PTPN6\1695	5626	5855
PTPN6\1696	CAGGTAGACAAAGGCACCCG	1696	PTPN6\1696	11126	11109
RAB33A\1697	GCACAGCCCATCCTGGGCCA	1697	RAB33A\1697	463	596
RAB33A\1698	CTGACCTTCCGCTTCTGCGG	1698	RAB33A\1698	2494	2892
RAB33A\1699	CTACCGCAACGTGCATGCCG	1699	RAB33A\1699	15377	19176
RAB33A\1700	GACGTCATAGACAAAGACCA	1700	RAB33A\1700	3689	3405
RAC1\1701	CGAGGAGGATACTCACACGG	1701	RAC1\1701	6848	9124
RAC1\1702	CAAATGATGCAGGACTCACA	1702	RAC1\1702	3772	4330
RAC1\1703	CATACCGATCTCTTTCGCCA	1703	RAC1\1703	9320	12075
RAC1\1704	GTTTGACGAAGCTATCCGAG	1704	RAC1\1704	27933	36673
RAC2\1705	TCTCTTGTCTTTCAGAGCCG	1705	RAC2\1705	14470	16492
RAC2\1706	CTTACTGTCCACCATCACAT	1706	RAC2\1706	13714	15694
RAC2\1707	ACTCGTGGCTCACCTTGGCA	1707	RAC2\1707	11336	16040
RAC2\1708	TGGTGTCCTTGTCATCGCGA	1708	RAC2\1708	5587	7155
RAP1GAP\1709	TCACCACACACTCTGTCGAA	1709	RAP1GAP\1709	3412	3727
RAP1GAP\1710	TAGGGTAGGGTGAAGCAGGG	1710	RAP1GAP\1710	4294	5747
RAP1GAP\1711	ACCTCATGGACACTTGGGTA	1711	RAP1GAP\1711	5706	7181
RAP1GAP\1712	CTCCAGCTTGACCTTGGTGG	1712	RAP1GAP\1712	7466	8841
RASGRP4\1713	CTCCCCGGAGCCTGACAATC	1713	RASGRP4\1713	32712	41684
RASGRP4\1714	GGTCATGGCGTCCATGAATC	1714	RASGRP4\1714	27622	32780
RASGRP4\1715	ACAGCTACAGATCTGTTACT	1715	RASGRP4\1715	938	741
RASGRP4\1716	CTGGAGCGTCCACCGAGTTT	1716	RASGRP4\1716	24630	32639
RASSF4\1717	GCTGACAGGAACATGAGAGC	1717	RASSF4\1717	7132	9855
RASSF4\1718	ACCTACAACTGCTACCATGA	1718	RASSF4\1718	14911	16720
RASSF4\1719	GGACTCCTCAACATTGCCTG	1719	RASSF4\1719	7739	10877
RASSF4\1720	TTGAGTGCCAGGCTCTTCAG	1720	RASSF4\1720	7645	9840
RCOR2\1721	GCCAAGACGGCACCCAACGG	1721	RCOR2\1721	9709	10567
RCOR2\1722	GTTTGGCATCTGATACACAG	1722	RCOR2\1722	33357	39345
RCOR2\1723	GCATGGCTATAACATTGAGC	1723	RCOR2\1723	4384	5066
RCOR2\1724	TCCGCTGGAAGCACTTGCCA	1724	RCOR2\1724	4382	5934
RGS18\1725	GAAAGAAGAAACAAGCATCG	1725	RGS18\1725	20755	16605
RGS18\1726	TCTTGGCCAAAGAAACAAGG	1726	RGS18\1726	10844	9788
RGS18\1727	CTACAGAGGCCTGACTTCCA	1727	RGS18\1727	2367	2969
RGS18\1728	CTCCTGAAGAAGCAGTGAAA	1728	RGS18\1728	19154	16589
RGS19\1729	TCATGGCTGGACATCGAGGG	1729	RGS19\1729	2962	4212
RGS19\1730	CTCACCAGACTTCACAGCTG	1730	RGS19\1730	32326	41065
RGS19\1731	GCTATGCATCAACTTGTCAA	1731	RGS19\1731	2836	3147
RGS19\1732	ACCGCTCTCTATTACTCCAG	1732	RGS19\1732	1579	1796
RHOA\1733	ACCGTGGGCACATAGACCTC	1733	RHOA\1733	3221	3170
RHOA\1734	GATAAGAGAGAGGCCGCAGG	1734	RHOA\1734	7079	7985
RHOA\1735	TCGTGTGCTCGTCATTCCGA	1735	RHOA\1735	8108	11295
RHOA\1736	GGAATGACGAGCACACGAGA	1736	RHOA\1736	4027	4627
RHOG\1737	CGTCAAGGAGGTGTTTGCGG	1737	RHOG\1737	12148	16356
RHOG\1738	GCAACAAGACGGCGTCAAGG	1738	RHOG\1738	4313	5054
RHOG\1739	GAGGGTAGGAAAGGGTGCGG	1739	RHOG\1739	2704	4139
RHOG\1740	GCACCGTGAACCTAAACCTG	1740	RHOG\1740	6320	6169
RLN1\1741	GATGAGAAGGCGCTCACCAG	1741	RLN1\1741	9516	11343
RLN1\1742	GCTCAAAGCCAATCTTCCCA	1742	RLN1\1742	183	150
RLN1\1743	ATCTTCTGCTACAACCGACG	1743	RLN1\1743	45841	47820
RLN1\1744	GATTGCAAGTATTTAAGCCC	1744	RLN1\1744	4534	4157
RLTPR\1745	GCCAGAACTCACAACTCGAG	1745	RLTPR\1745	7134	7672
RLTPR\1746	GATTTCAGACCACTCAGAGC	1746	RLTPR\1746	16322	18859
RLTPR\1747	GGTGCACGGCAACCTCACCC	1747	RLTPR\1747	1088	1690
RLTPR\1748	AGATCTCGCCCACCTGACCC	1748	RLTPR\1748	5853	7713
RNASE2\1749	TAGTACTCCAATGATCTTCT	1749	RNASE2\1749	2464	2728
RNASE2\1750	AGTCGAGACTCAAGCAGCTT	1750	RNASE2\1750	12310	14283
RNASE2\1751	ATACCAACCAAGAAGATCAT	1751	RNASE2\1751	685	404
RNASE2\1752	GGTGCTATTATAGATATACT	1752	RNASE2\1752	348	168
RNASE6\1753	AGCTCAAGCAGCAATAGGAG	1753	RNASE6\1753	17542	18093
RNASE6\1754	AATTTCAAACCAGTGTGCCC	1754	RNASE6\1754	6834	7305
RNASE6\1755	ACTGACTGCTCACACACTGG	1755	RNASE6\1755	20246	24990
RNASE6\1756	GGCCTGTGAACACCCAAAGA	1756	RNASE6\1756	14453	13357
RNF208\1757	CATCCACTGGTGCCACCCGG	1757	RNF208\1757	4683	6875
RNF208\1758	CATACAACGTCACTCAACGG	1758	RNF208\1758	18095	22282
RNF208\1759	GTGCAGGCAAGACAGCACAC	1759	RNF208\1759	1354	2114
RNF208\1760	TGAAGAGCACAGTCTCACGG	1760	RNF208\1760	4072	5366
RPL14\1761	GGTGTTCAGGCGTTACGTGG	1761	RPL14\1761	5513	7604
RPL14\1762	AGTGGATGGACCCTGTACTC	1762	RPL14\1762	11268	14585
RPL14\1763	AGGCGGATATCAATACGAAA	1763	RPL14\1763	9247	7277
RPL14\1764	GGCCAAAGCTGCCATTGCGG	1764	RPL14\1764	6786	9224
RPSA\1765	AACCTGGCCAGTGTTCCTGG	1765	RPSA\1765	3176	5015
RPSA\1766	CTTACAGGGAGCTCACTCAG	1766	RPSA\1766	13969	17395
RPSA\1767	TTACAGGGAGCTCACTCAGT	1767	RPSA\1767	6026	7325
RPSA\1768	GGCCTTGATACGCACCCGTG	1768	RPSA\1768	5762	7035
RTP4\1769	ATTTCAAGAACTGATGCAGG	1769	RTP4\1769	10608	12380
RTP4\1770	GATGCAGGAGGAGAAGCCCG	1770	RTP4\1770	14249	14464
RTP4\1771	CAGAAGTTGGACCTCTGCTC	1771	RTP4\1771	2487	3061
RTP4\1772	CAAGATCATCACCTGAGCAG	1772	RTP4\1772	10934	12142
RUFY4\1773	GAGTCTGTGTAGCTCAGCGC	1773	RUFY4\1773	25166	33987
RUFY4\1774	AGTTTGATCAGAAAGAGCAG	1774	RUFY4\1774	8750	8688
RUFY4\1775	ATCCGACTCTGCCTTGCCCG	1775	RUFY4\1775	42692	53471
RUFY4\1776	TGGAGCTCAGCGCACAACAG	1776	RUFY4\1776	9455	10003
SACS\1777	CGCTGAGACCAGCTTTCCGG	1777	SACS\1777	6427	9311
SACS\1778	TTCAGGAAATAGCAAGAAGC	1778	SACS\1778	3907	3381
SACS\1779	ATCTTGATCAGAGACAGACG	1779	SACS\1779	46401	49107
SACS\1780	AAAGAAGCTGCGCAGACCCG	1780	SACS\1780	24104	27875
SAMD3\1781	AGAATCCAGCAATGGAAACG	1781	SAMD3\1781	34382	35836
SAMD3\1782	CAAGAGCTGAAGCCTACGGG	1782	SAMD3\1782	2752	3432
SAMD3\1783	CCCTAGTCCCACCAGCCACG	1783	SAMD3\1783	14911	20310
SAMD3\1784	CAAGGCATAAAGCATTACAG	1784	SAMD3\1784	3765	4173
SAMD9L\1785	GTTCTTCGAAATCATCCACA	1785	SAMD9L\1785	4794	4312
SAMD9L\1786	CTACAAGGCTACCAGCCACG	1786	SAMD9L\1786	3129	4214
SAMD9L\1787	ATCAACCTGTACCATCACCC	1787	SAMD9L\1787	8185	9738
SAMD9L\1788	TTTCTCCAGAATAACAGAGG	1788	SAMD9L\1788	10301	8895
SAMHD1\1789	TCCTTGGGCTGCCATCGCAG	1789	SAMHD1\1789	12217	18933
SAMHD1\1790	CGCTATATCAAGCAGCTGGG	1790	SAMHD1\1790	3769	5246
SAMHD1\1791	TGATGGAAGGTTTATCCCAC	1791	SAMHD1\1791	2537	2841
SAMHD1\1792	CAGATGCTCAAACATCTCAA	1792	SAMHD1\1792	3659	3425
SCAF8\1793	CCTCTGCGCAGACAACATGG	1793	SCAF8\1793	12949	16329
SCAF8\1794	TTCTTGACCAAACTGATGCC	1794	SCAF8\1794	5774	7283
SCAF8\1795	GCCTGCAGGATAGAAGGCTG	1795	SCAF8\1795	6674	7797
SCAF8\1796	AACTCCTCAAGATAGCCAGG	1796	SCAF8\1796	6522	6043
SCML4\1797	AGGCAGCAGAAGCAGAATAG	1797	SCML4\1797	22080	20403
SCML4\1798	CCGTGGAGGTGACAGGGCCA	1798	SCML4\1798	3374	4677
SCML4\1799	ACGAGGGAGAAGACCAGCCG	1799	SCML4\1799	18650	19755
SCML4\1800	CGGCGCCTCTGACAAGGCGC	1800	SCML4\1800	4495	4335
SCNN1A\1801	CTGCCAGTACATCATGCCGA	1801	SCNN1A\1801	765	1033
SCNN1A\1802	TGGGCGGAGGTGGTGTGCGC	1802	SCNN1A\1802	4141	6402
SCNN1A\1803	CTACTCACGCCTGATTGCAG	1803	SCNN1A\1803	7229	10660
SCNN1A\1804	TCCATGCCTGGAGTCAACAA	1804	SCNN1A\1804	12682	13443
SECTM1\1805	CAGGATGCTGAACAGCCAGA	1805	SECTM1\1805	1261	1476
SECTM1\1806	GATAGCAGGCACTGAAGGGC	1806	SECTM1\1806	7220	10094
SECTM1\1807	GGACAACCCTATCTGCACGG	1807	SECTM1\1807	1965	3037
SECTM1\1808	TGACAGTGATGACTCCCACA	1808	SECTM1\1808	3042	3037
SERPINB9\1809	CTTGGGTGCAAAGGGACAGA	1809	SERPINB9\1809	6239	7514
SERPINB9\1810	CACCTCTGCTTCTTCAGCAA	1810	SERPINB9\1810	16785	19168
SERPINB9\1811	CGTCGATTCAGAAACCAGGC	1811	SERPINB9\1811	3756	3371
SERPINB9\1812	CGCCTGCACCTCCTTCACAT	1812	SERPINB9\1812	13218	16395
SERPING1\1813	TTCAGACAGAGACTCCTCAG	1813	SERPING1\1813	5494	5309
SERPING1\1814	CTGGACACTCACCTGGGCTG	1814	SERPING1\1814	5285	6949
SERPING1\1815	TCAAGTAGACAGCATTGAGA	1815	SERPING1\1815	1414	1400
SERPING1\1816	GAGTAGCGTAAAGTACCCTG	1816	SERPING1\1816	5296	5460
SFMBT2\1817	GGGAATGGGACTCTTTACTC	1817	SFMBT2\1817	934	1127
SFMBT2\1818	AGAGGAAGATACCAACCTGG	1818	SFMBT2\1818	1128	1153
SFMBT2\1819	CATGCGAGCTCACCATCCGG	1819	SFMBT2\1819	8405	9262
SFMBT2\1820	ATCCCAGAGAGCATCCCAAA	1820	SFMBT2\1820	12687	9875
SH2B3\1821	TGTGCGGGACGGCTGCACGG	1821	SH2B3\1821	17740	25593
SH2B3\1822	GGCCTGTTCCAGCATCCGGG	1822	SH2B3\1822	2877	3641
SH2B3\1823	GACAGACATCATCTTTGAGG	1823	SH2B3\1823	4339	4714
SH2B3\1824	AGCACTGACTCCCTGGACCA	1824	SH2B3\1824	847	876
SHANK2\1825	GATGACCACTCGAATCACCA	1825	SHANK2\1825	9333	9592
SHANK2\1826	CCTCCAAGGAAGGCACACCC	1826	SHANK2\1826	4094	4675
SHANK2\1827	GTTGGCCAGGCTCCACACAA	1827	SHANK2\1827	25580	27352
SHANK2\1828	CTGGCCAAGCTGCTGGACAG	1828	SHANK2\1828	4372	6727
SIGLEC1\1829	GGACACACATCCCAGTGCCC	1829	SIGLEC1\1829	1073	1331
SIGLEC1\1830	TGGACACTGGGACATCGGCA	1830	SIGLEC1\1830	2646	3316
SIGLEC1\1831	CGTCTGGTGATAGACGCCAG	1831	SIGLEC1\1831	3576	3677
SIGLEC1\1832	AGGGAGGAACATCCTTCCCG	1832	SIGLEC1\1832	0	0
SIM1\1833	CTCAGCCATCACCTCCCAAC	1833	SIM1\1833	4285	4945
SIM1\1834	TGTCTCCACAGGGCTTGGCG	1834	SIM1\1834	14980	18485
SIM1\1835	GGATGGCTTCATCTTCGTGG	1835	SIM1\1835	6840	9708
SIM1\1836	TCTCATCGTGGTCAGCCGGG	1836	SIM1\1836	2729	3420
SIRT4\1837	ACCAACCCAACCCAGCACAC	1837	SIRT4\1837	5935	7277
SIRT4\1838	TGCGGACGAAATCAATGTGC	1838	SIRT4\1838	2365	3025
SIRT4\1839	CGCCGCATCGATCACAGCAC	1839	SIRT4\1839	11422	14486
SIRT4\1840	AAGGCAGCAACTCTCCACAG	1840	SIRT4\1840	9179	10442
SLAMF8\1841	CAAAGAGAAGAAGACTCCAG	1841	SLAMF8\1841	845	505
SLAMF8\1842	GTGGCCAGGAGCTCCTCCGA	1842	SLAMF8\1842	1411	2489
SLAMF8\1843	AGATGCAGTACCCAAGCCCG	1843	SLAMF8\1843	25335	27181
SLAMF8\1844	CTTGTAGGAGGCCTTCCCGG	1844	SLAMF8\1844	1694	2318
SLC15A3\1845	GGTGGTGAGCAACAAGCCAG	1845	SLC15A3\1845	3180	3271
SLC15A3\1846	GATGAAAGCCACCACCAACA	1846	SLC15A3\1846	22589	22389
SLC15A3\1847	CTTGTGGAGAAGGTCCAGGC	1847	SLC15A3\1847	6425	8540
SLC15A3\1848	GAACCCAAAGAACATGCCCA	1848	SLC15A3\1848	476	171
SLC17A8\1849	GATGCCCAGCGAGTCTCCCA	1849	SLC17A8\1849	5299	6607
SLC17A8\1850	AATCGATGGGACCAATGAAG	1850	SLC17A8\1850	63295	66496
SLC17A8\1851	ATTGTGACACAAATTCCCGG	1851	SLC17A8\1851	5275	5082
SLC17A8\1852	GCTAGACGGCTTCTCTCCAG	1852	SLC17A8\1852	4074	4380
SLC19A2\1853	GGCGTGAGGAACGGCTCCGA	1853	SLC19A2\1853	707	915
SLC19A2\1854	CACTGTAAAGCCCACCAAGG	1854	SLC19A2\1854	18297	17492
SLC19A2\1855	CACACGGACCAGCAGAGCAG	1855	SLC19A2\1855	10518	12335
SLC19A2\1856	GAGCAGAGTCTGCAATGCCA	1856	SLC19A2\1856	7230	9720
SLC22A14\1857	GGGAATTTGGCACATTCCAG	1857	SLC22A14\1857	885	1308
SLC22A14\1858	ATGTGGCAACGAACCAAACA	1858	SLC22A14\1858	29772	24496
SLC22A14\1859	CTGTTCCGAAGCCAAAGATG	1859	SLC22A14\1859	35099	39030
SLC22A14\1860	GCAGGATGACGGCTTGAGCG	1860	SLC22A14\1860	17164	23590
SLC25A18\1861	CGCCTGCAGGATGTCCAGCC	1861	SLC25A18\1861	6230	8114
SLC25A18\1862	CCCGACTACAGAACCAGCAG	1862	SLC25A18\1862	8806	9734
SLC25A18\1863	GGCTGCAGTAAACCTCACCC	1863	SLC25A18\1863	1735	2306
SLC25A18\1864	GACGCAGCGGAACCTGAAGA	1864	SLC25A18\1864	13992	14473
SLC2A5\1865	CACTTGCAGAGCAACGATGG	1865	SLC2A5\1865	10240	11640
SLC2A5\1866	ACCACAGTGACCTACCTCTG	1866	SLC2A5\1866	6905	8499
SLC2A5\1867	CCTTGGTGAATAAACTGGGC	1867	SLC2A5\1867	3571	5076
SLC2A5\1868	TTGGCTGCAGCCCATTAAGA	1868	SLC2A5\1868	10705	10424
SLC31A2\1869	ACAGCGCAGACTCACCGGCA	1869	SLC31A2\1869	4653	5825
SLC31A2\1870	ACTTGGCCTCTTCACAGGCA	1870	SLC31A2\1870	21998	27053
SLC31A2\1871	CCTAGTCCATGTCATTCAGG	1871	SLC31A2\1871	1389	1732
SLC31A2\1872	CCGAGCCCAGGACCACACCG	1872	SLC31A2\1872	10409	13313
SLC41A3\1873	GGACAGAAGCCCGACAGAGG	1873	SLC41A3\1873	1217	1308
SLC41A3\1874	GGTTTCCCTTCAGACCGACG	1874	SLC41A3\1874	23102	24138
SLC41A3\1875	CATCAGCAGCAACCTCGCTG	1875	SLC41A3\1875	13544	15336
SLC41A3\1876	GCATGGCTCACCTAGGGCCA	1876	SLC41A3\1876	1080	1432
SLC7A7\1877	TGAGCAGAGAAGTCCAGAGG	1877	SLC7A7\1877	4604	4928
SLC7A7\1878	GGCATTGTTAGACTTGGCCA	1878	SLC7A7\1878	3703	4252
SLC7A7\1879	TGAGGGCTCATCCTTTGCAA	1879	SLC7A7\1879	6216	7624
SLC7A7\1880	GCATGGAAATGCCAATGGAG	1880	SLC7A7\1880	4015	4261
SLCO2B1\1881	CAGGAGCACCAAGACCACAA	1881	SLCO2B1\1881	5381	5203
SLCO2B1\1882	CAAGAGCTCCATCTCCACAG	1882	SLCO2B1\1882	6955	7275
SLCO2B1\1883	TGCCATGAGCAGGCCTGCCG	1883	SLCO2B1\1883	21526	27919
SLCO2B1\1884	AGAGGCTGGAGCCATAGTCG	1884	SLCO2B1\1884	60314	70764
SMC1A\1885	ATGGCGGTAAACCTCTGAAA	1885	SMC1A\1885	11861	12253
SMC1A\1886	TGTCAGCATGGTCTACTCGG	1886	SMC1A\1886	9111	11839
SMC1A\1887	TATTGCAGCTGAACGAAAGG	1887	SMC1A\1887	36139	37333
SMC1A\1888	TAAACTCTACCACAACGAAG	1888	SMC1A\1888	10642	10650
SNX25\1889	TTGTCAAGCAGATTCGCCAG	1889	SNX25\1889	11930	13911
SNX25\1890	CATCAACAGCAACTCTGATG	1890	SNX25\1890	19725	20497
SNX25\1891	CCCTTGTGTCTCTTCAGCTG	1891	SNX25\1891	23923	31698
SNX25\1892	GCCTATGACCAGCAAGAGGA	1892	SNX25\1892	5910	6299
SOCS1\1893	CGCACCAAGAAGGTGCCCAC	1893	SOCS1\1893	518	521
SOCS1\1894	TGCGGAAGTGAGTGTCGCCA	1894	SOCS1\1894	6613	8326
SOCS1\1895	GCGGAAGTGAGTGTCGCCAG	1895	SOCS1\1895	3662	4459
SOCS1\1896	GATGGTAGCACGCAACCAGG	1896	SOCS1\1896	3795	4900
SOD2\1897	GAACAATCTCAACGCCACCG	1897	SOD2\1897	27390	30970
SOD2\1898	CACCGAGGAGAAGTACCACG	1898	SOD2\1898	9958	11370
SOD2\1899	ACAAACCTGAGCCCTAAGGG	1899	SOD2\1899	5106	4341
SOD2\1900	ACCTTGGACTCCCACAGACA	1900	SOD2\1900	28900	30554
SOS1\1901	AGAACGCGCCCAAGTGGCGG	1901	SOS1\1901	4058	4757
SOS1\1902	TGCTATGCCAAGCTCAGCCC	1902	SOS1\1902	7715	9702
SOS1\1903	CTATGTAAACAGAAACCTGG	1903	SOS1\1903	1068	809
SOS1\1904	CTGTCCAGTACGTCCTGCCC	1904	SOS1\1904	6957	8329
SOX12\1905	GGTTACCGAGATGATCGCAG	1905	SOX12\1905	6881	8134
SOX12\1906	GCTGTGGAGGATGGTCCCGG	1906	SOX12\1906	2904	3994
SOX12\1907	ATCCTCCACAGCTCGCGCCC	1907	SOX12\1907	8015	9771
SOX12\1908	CGGCCTCGCAAGAAGAGCAA	1908	SOX12\1908	4422	4426
SP100\1909	TCCCAGCTAAGTCTTGAACA	1909	SP100\1909	10883	12595
SP100\1910	CAAGAACTGACCTTCAGATG	1910	SP100\1910	34042	34446
SP100\1911	GTAACCAACAAACCCGAGCA	1911	SP100\1911	3660	2701
SP100\1912	TTGTGCAGAACTCAGCAGTG	1912	SP100\1912	57800	76973
SP110\1913	GTCCCGGAGCGCTTCGAAGA	1913	SP110\1913	12401	11137
SP110\1914	ACGTCAGCAGCACTGACGGG	1914	SP110\1914	4018	5102
SP110\1915	ACCTGGCCAACCCAGCAGAA	1915	SP110\1915	31678	35177
SP110\1916	CTCTCCAGCAGCAAATGACC	1916	SP110\1916	2994	3309
SPI1\1917	TAAGTAACCAAGTCATCCGA	1917	SPI1\1917	1479	1604
SPI1\1918	GCTCTATCGCCACATGGAGC	1918	SPI1\1918	1727	1870
SPI1\1919	TGATAAGGGAAGCACATCCG	1919	SPI1\1919	14509	16815
SPI1\1920	CAACTACGGCAAGACAGGCG	1920	SPI1\1920	50651	61056
SPIB\1921	CTCACCAAACAGCTTAAGTG	1921	SPIB\1921	13743	16193
SPIB\1922	TCACTCCGCCAGTACCCAGA	1922	SPIB\1922	334	434
SPIB\1923	GTTCAGCTCTGTTATAGCCA	1923	SPIB\1923	10986	13216
SPIB\1924	ACTGTCCGAGACCTCCAGGG	1924	SPIB\1924	9024	10284
SRCIN1\1925	GACAGGGACATGCCTTGGGA	1925	SRCIN1\1925	5338	7230
SRCIN1\1926	CCCAGGGTCCGGTACTCCCG	1926	SRCIN1\1926	7471	10551
SRCIN1\1927	GCTTCACACACACAGGTCGG	1927	SRCIN1\1927	1826	2397
SRCIN1\1928	TCCATCAGCAACCAAACTAC	1928	SRCIN1\1928	9484	9504
SRGN\1929	CAGGACAAGCCTGCTGCCGA	1929	SRGN\1929	342	413
SRGN\1930	TGCGAACTGCATCGAGGAGA	1930	SRGN\1930	6738	7002
SRGN\1931	TGGGTCCGCTGCAAACCGAA	1931	SRGN\1931	6047	6695
SRGN\1932	TCAGTGAGAATCCTGTCAAA	1932	SRGN\1932	5616	4680
SS18L1\1933	CCGCGCCACCACCATGTCCG	1933	SS18L1\1933	9292	12641
SS18L1\1934	ATCCTGGACTACCAGAGCAA	1934	SS18L1\1934	8996	10174
SS18L1\1935	CATGCAGTCCCTGCTTCCCG	1935	SS18L1\1935	19734	23861
SS18L1\1936	GTATCGCTGAGGCTGCCCTG	1936	SS18L1\1936	3717	5334
ST8SIA4\1937	GGAATTTCCAACAACTGCAC	1937	ST8SIA4\1937	3511	3532
ST8SIA4\1938	TCATTGGTGAAACTTCAGGC	1938	ST8SIA4\1938	1329	1344
ST8SIA4\1939	GAGGAGAGAAGCACGTGGAG	1939	ST8SIA4\1939	12653	13846
ST8SIA4\1940	TGGATTCTGGCCATTTCCCA	1940	ST8SIA4\1940	3145	3545
STAB1\1941	TCAGACTCCAGCTTCATCCG	1941	STAB1\1941	9731	11570
STAB1\1942	CGGCGTGTGCAGCTATCAGG	1942	STAB1\1942	4105	5917
STAB1\1943	GTTCAGAAGGCCTGCTGCCC	1943	STAB1\1943	9558	13018
STAB1\1944	ACGGTGTCGCCGGACCACCA	1944	STAB1\1944	4090	4807
STAC3\1945	CTCTCCAGAGACAGCTGAGA	1945	STAC3\1945	6102	6743
STAC3\1946	GCATCTCTGCATCTCCACGT	1946	STAC3\1946	3590	4427
STAC3\1947	TAGGCCCGACGGAAACCAGG	1947	STAC3\1947	506	418
STAC3\1948	CAAACAAGGAACGGAAGAAG	1948	STAC3\1948	22931	22591
STAP1\1949	CCCAGGAGTACAAACACTAT	1949	STAP1\1949	1922	1478
STAP1\1950	GTCAGTGTAAAAGAACAGCG	1950	STAP1\1950	7614	7383
STAP1\1951	CTTCACATGCACTTCTTCTT	1951	STAP1\1951	5318	5673
STAP1\1952	ACATCCGCATAGTCTTGTAC	1952	STAP1\1952	7458	7935
STAT1\1953	GTGAGAGGAGGTCATGGAAG	1953	STAT1\1953	9804	12729
STAT1\1954	GTTAGATAAACAGAAGGAGC	1954	STAT1\1954	2134	2467
STAT1\1955	AGAAGGTGAAGCCAATGGTG	1955	STAT1\1955	3646	3956
STAT1\1956	AGCTCGTGGAGTGGAAGCGA	1956	STAT1\1956	10567	16035
STAT5A\1957	AGTGGATCGAGAGCCAGCCG	1957	STAT5A\1957	56272	65163
STAT5A\1958	GTCAACCAGGACACCAGCAG	1958	STAT5A\1958	9248	10827
STAT5A\1959	TCTCTTGGCAGTGAGTGCAG	1959	STAT5A\1959	4155	4581
STAT5A\1960	ATCAAGCGCGCCGACAGGCG	1960	STAT5A\1960	21116	14423
STK10\1961	TGGATAACCGCAAGATGCGG	1961	STK10\1961	1867	2036
STK10\1962	CATAGAGACCAAGAGCGAGG	1962	STK10\1962	7876	8513
STK10\1963	ATCATGATTGAGTTCTGCCC	1963	STK10\1963	8471	9924
STK10\1964	CGTGCTTATGACCCTTGAGG	1964	STK10\1964	6864	6641
STK11\1965	CCACCGCATCGACTCCACCG	1965	STK11\1965	14402	18533
STK11\1966	AGGGCACTCACCCATGAGCT	1966	STK11\1966	3242	4427
STK11\1967	TGCCTACCTCGGCAACACCG	1967	STK11\1967	11020	14945
STK11\1968	CTCAGGAGGCTGGAAGGCCG	1968	STK11\1968	7847	9111
STX11\1969	GCCATCAAGACCCGAGGCGA	1969	STX11\1969	1777	2167
STX11\1970	GGTCTTGATGGCCTTGGCGA	1970	STX11\1970	7604	9303
STX11\1971	CGACACCAACTCCATCGCCA	1971	STX11\1971	5780	6218
STX11\1972	TATGACCAGCAATTCCCAGA	1972	STX11\1972	3668	3337
STX7\1973	TGATAGCCGTGGAAATACAA	1973	STX7\1973	6121	4116
STX7\1974	ATCGCTGACAAACTTCCAGA	1974	STX7\1974	4315	3978
STX7\1975	CCAAGATGAAGAAATCACAG	1975	STX7\1975	4584	3307
STX7\1976	GGGATGATGATTCATGAACA	1976	STX7\1976	6595	5408
SYTL3\1977	ATCGGAAATGGCCCACGAAG	1977	SYTL3\1977	23031	20590
SYTL3\1978	GGCACTCGGAACACACGCGG	1978	SYTL3\1978	8393	11761
SYTL3\1979	AGGCCGACGCGAGACCGCTG	1979	SYTL3\1979	10339	13156
SYTL3\1980	AGACAGACAAGTTACCCTGC	1980	SYTL3\1980	0	0
TAAR1\1981	TGCTGGTGTGAACTTTACAG	1981	TAAR1\1981	9461	10363
TAAR1\1982	CAAATGCATAAACAGCAGGA	1982	TAAR1\1982	2358	2378
TAAR1\1983	AGGGTGGGATAACATAGCCC	1983	TAAR1\1983	2497	3269
TAAR1\1984	GTTCAGAAGAGCCTTGAAGA	1984	TAAR1\1984	12351	10477
TAAR2\1985	CGGCCATGGAGAGAATGAGG	1985	TAAR2\1985	7054	8425
TAAR2\1986	TATCGACGGCCACCGAGCAA	1986	TAAR2\1986	11364	13627
TAAR2\1987	CAGAAACGGATCTAACAGGA	1987	TAAR2\1987	6957	7094
TAAR2\1988	GGCGTAGAGAAATTCAGAAA	1988	TAAR2\1988	8717	5127
TAAR3\1989	CATGGATACCGTCATGGTGG	1989	TAAR3\1989	11492	14419
TAAR3\1990	TGTTCGCAGGCATATCGCTG	1990	TAAR3\1990	21503	26628
TAAR3\1991	ATCCAGCACTATGATGGGCG	1991	TAAR3\1991	31956	44198
TAAR3\1992	CAGAAGATCCAGCACTATGA	1992	TAAR3\1992	12599	14100
TAAR5\1993	GATCAGCACACCCACTGCGC	1993	TAAR5\1993	7749	10079
TAAR5\1994	ACCCTGCCACGATGTAGCGG	1994	TAAR5\1994	12895	17634
TAAR5\1995	GATCTGCTGAGCCTGCCTGG	1995	TAAR5\1995	11544	15236
TAAR5\1996	TCTGAGCCAAAGCTTGGCTG	1996	TAAR5\1996	14953	20104
TAAR6\1997	ACAGAACGCCACATCACAGC	1997	TAAR6\1997	5112	6250
TAAR6\1998	GCCCACACCAAAGTCAGCAC	1998	TAAR6\1998	3391	3647
[truncated: 294 more rows]
