# Supplementary material for: In vivo CRISPR screens reveal Serpinb9 and Adam2 as regulators of immune therapy response in lung cancer
Source: Nat Commun. 2023 May 31;14:3150. doi: 10.1038/s41467-023-38841-7 (PMC10232477; doi:10.1038/s41467-023-38841-7)
Supplement: Supplementary file 6 — Supplementary Data 3 [file 41467_2023_38841_MOESM6_ESM.xlsx]

## Sheet: Kras_Lung.gene_summary
id	num	neg|score	neg|p-value	neg|fdr	neg|rank	neg|goodsgrna	neg|lfc	pos|score	pos|p-value	pos|fdr	pos|rank	pos|goodsgrna	pos|lfc
STAT1	4	0.00035078	0.0012841	0.18608	3	3	-1.5299	0.73772	0.7639	0.985681	441	1	-1.5299
VCAM1	4	0.0089372	0.029297	0.599533	28	3	-1.3006	0.59497	0.68683	0.977068	401	1	-1.3006
SERPINB9	4	1.05e-05	4.96e-06	0.002841	1	4	-1.153	0.99999	0.99999	0.999985	573	0	-1.153
SLC41A3	4	0.00039179	0.0013833	0.18608	4	3	-1.1226	0.71307	0.74877	0.985681	431	1	-1.1226
C1QB	4	0.00053008	0.0018791	0.18608	5	4	-1.0696	0.99947	0.99955	0.999985	571	0	-1.0696
MET	4	0.0021344	0.0075113	0.373174	11	3	-0.95838	0.87441	0.87521	0.999985	495	0	-0.95838
LYN	4	4.8e-05	0.00012395	0.035511	2	4	-0.8975	0.99995	0.99996	0.999985	572	0	-0.8975
CD38	4	0.0025506	0.0088202	0.373174	13	3	-0.87265	0.56472	0.67362	0.977068	391	1	-0.87265
DOCK10	4	0.0030237	0.010417	0.384525	15	3	-0.86739	0.91416	0.91449	0.999985	515	0	-0.86739
MLL2	4	0.060764	0.14217	0.875947	93	3	-0.85413	0.76074	0.77891	0.989057	451	1	-0.85413
CD4	4	0.00075377	0.0027616	0.204901	7	3	-0.78743	0.84768	0.84907	0.999985	485	1	-0.78743
FASN	4	0.035477	0.0926	0.799037	66	3	-0.78277	0.75283	0.77352	0.987137	449	1	-0.78277
VSIG4	4	0.01344	0.043228	0.655278	37	3	-0.74443	0.89028	0.89111	0.999985	502	0	-0.74443
GAPDH	4	0.015817	0.050774	0.692708	42	4	-0.72054	0.98418	0.98382	0.999985	555	0	-0.72054
CCL3	4	0.084417	0.18683	0.907237	118	2	-0.68794	0.0061343	0.020521	0.621023	17	1	-0.68794
OSCAR	4	0.065937	0.15169	0.892686	96	2	-0.67591	0.37755	0.52856	0.977068	302	1	-0.67591
GYPC	4	0.0050666	0.016892	0.460904	21	2	-0.66848	0.87699	0.87776	0.999985	496	0	-0.66848
LAG3	4	0.024759	0.071013	0.763521	51	3	-0.65831	0.97532	0.97471	0.999985	551	0	-0.65831
STK11	4	0.00078788	0.0028607	0.204901	8	4	-0.65757	0.99648	0.99655	0.999985	567	0	-0.65757
CLEC10A	4	0.014748	0.047363	0.683168	39	4	-0.64817	0.98525	0.98497	0.999985	557	0	-0.64817
CCR1	4	0.0017169	0.0061528	0.373174	9	4	-0.6444	0.99828	0.99835	0.999985	570	0	-0.6444
SCNN1A	4	0.01311	0.041969	0.655278	35	3	-0.60526	0.29899	0.45272	0.977068	262	1	-0.60526
LRRFIP2	4	0.0048373	0.016049	0.459801	20	4	-0.60334	0.99516	0.99499	0.999985	566	0	-0.60334
IRF8	4	0.026714	0.074999	0.771053	55	3	-0.59704	0.88791	0.88867	0.999985	500	0	-0.59704
PTPN6	4	0.0033242	0.011408	0.384525	17	3	-0.59239	0.92702	0.92693	0.999985	523	0	-0.59239
PIK3CA	4	0.0064186	0.021374	0.532485	23	4	-0.57503	0.99358	0.99344	0.999985	565	0	-0.57503
ALPK2	4	0.017175	0.055058	0.717007	44	3	-0.56713	0.954	0.95383	0.999985	544	0	-0.56713
SOCS1	4	0.010946	0.035623	0.64437	31	4	-0.56042	0.98905	0.98879	0.999985	562	0	-0.56042
KLRB1	3	0.025629	0.064339	0.748693	54	2	-0.55404	0.91744	0.91681	0.999985	518	0	-0.55404
CD74	4	0.021997	0.065331	0.748693	49	3	-0.53529	0.81192	0.81817	0.999828	467	1	-0.53529
MLH1	4	0.03004	0.081643	0.779688	60	2	-0.51909	0.89936	0.8999	0.999985	508	0	-0.51909
PSMB10	4	0.063269	0.14642	0.885915	94	3	-0.51559	0.94854	0.94856	0.999985	540	0	-0.51559
SAMD9L	4	0.0032095	0.010932	0.384525	16	3	-0.51296	0.29765	0.45116	0.977068	261	1	-0.51296
CECR2	4	0.028709	0.079035	0.779688	58	3	-0.50766	0.06927	0.16024	0.909063	101	1	-0.50766
VAMP5	4	0.038577	0.098787	0.808644	70	3	-0.50703	0.93902	0.9389	0.999985	531	0	-0.50703
DNMT3A	4	0.0072096	0.023684	0.565459	24	4	-0.49993	0.99279	0.99263	0.999985	564	0	-0.49993
PLA2G2D	4	0.032952	0.087612	0.787281	62	3	-0.49921	0.79695	0.80567	0.998076	461	1	-0.49921
ADORA3	4	0.025188	0.071856	0.763521	52	2	-0.4986	0.67706	0.72746	0.985681	418	1	-0.4986
PSMB8	4	0.011185	0.036535	0.64437	32	4	-0.4971	0.98881	0.9886	0.999985	561	0	-0.4971
LILRA5	4	0.031056	0.083775	0.786932	61	2	-0.48934	0.71854	0.75215	0.985681	433	1	-0.48934
TAPBP	4	0.0019986	0.0070453	0.373174	10	4	-0.47956	0.99718	0.99717	0.999985	568	0	-0.47956
INHA	4	0.033483	0.088663	0.787281	63	2	-0.47193	0.87217	0.87309	0.999985	494	0	-0.47193
TFEC	4	0.045746	0.11256	0.848647	75	3	-0.46554	0.11019	0.23368	0.969727	129	1	-0.46554
CSMD2	4	0.0023157	0.0081063	0.373174	12	4	-0.4508	0.99768	0.99776	0.999985	569	0	-0.4508
MS4A4A	4	0.068462	0.15659	0.892686	100	3	-0.44905	0.98035	0.9798	0.999985	553	0	-0.44905
CASP4	4	0.013385	0.043	0.655278	36	4	-0.44839	0.98661	0.98638	0.999985	559	0	-0.44839
SRGN	4	0.076788	0.1725	0.907237	106	2	-0.44601	0.93595	0.9359	0.999985	528	0	-0.44601
CSNK2A1	4	0.040471	0.10227	0.816485	71	2	-0.44477	0.68452	0.73146	0.985681	420	1	-0.44477
JAK2	4	0.020157	0.061513	0.748693	46	2	-0.43964	0.22903	0.38472	0.969766	221	2	-0.43964
CMKLR1	4	0.10665	0.22682	0.932244	139	2	-0.43448	0.89618	0.89666	0.999985	506	0	-0.43448
STAB1	4	0.078294	0.17534	0.907237	109	3	-0.43405	0.93639	0.93641	0.999985	530	0	-0.43405
TM7SF2	4	0.10105	0.21684	0.928504	133	2	-0.43244	0.91799	0.91828	0.999985	519	0	-0.43244
TNFRSF17	4	0.012509	0.040224	0.655278	34	4	-0.43066	0.98749	0.98724	0.999985	560	0	-0.43066
BLK	4	0.01137	0.03711	0.64437	33	3	-0.43062	0.38491	0.53561	0.977068	307	1	-0.43062
GIMAP8	4	0.02523	0.071955	0.763521	53	2	-0.42993	0.37632	0.52738	0.977068	300	2	-0.42993
NF1	4	0.0075115	0.024953	0.571932	25	3	-0.4255	0.91664	0.91681	0.999985	517	0	-0.4255
THEMIS	4	0.1016	0.21781	0.928504	134	3	-0.42534	0.41485	0.56453	0.977068	320	1	-0.42534
CISH	4	0.11661	0.24385	0.960175	143	2	-0.42312	0.92528	0.92526	0.999985	522	0	-0.42312
COL5A1	4	0.13439	0.27481	0.960175	164	2	-0.42138	0.74156	0.76641	0.985681	444	1	-0.42138
ABCB6	4	0.033837	0.089308	0.787281	65	2	-0.42117	0.13093	0.26913	0.969727	149	1	-0.42117
PRKCB	4	0.049264	0.11972	0.865724	78	2	-0.41419	0.95418	0.95397	0.999985	545	0	-0.41419
ARID5B	4	0.086178	0.19032	0.910638	119	3	-0.41149	0.94544	0.94537	0.999985	538	0	-0.41149
ING4	4	0.052088	0.1254	0.865724	83	3	-0.40702	0.58597	0.68289	0.977068	396	1	-0.40702
INSL6	4	0.058328	0.13735	0.875947	89	3	-0.40406	0.93112	0.93082	0.999985	525	0	-0.40406
TNIP3	4	0.021779	0.064924	0.748693	48	3	-0.398	0.33074	0.4835	0.977068	277	1	-0.398
HSD11B1	4	0.008601	0.028364	0.599533	27	2	-0.39672	0.29036	0.44412	0.977068	256	2	-0.39672
TNFRSF13B	4	0.099563	0.21383	0.928504	131	3	-0.39594	0.33204	0.48471	0.977068	279	1	-0.39594
CR1	4	0.063552	0.14688	0.885915	95	3	-0.39099	0.84509	0.84676	0.999985	484	1	-0.39099
C3AR1	4	0.04986	0.12088	0.865724	80	3	-0.38477	0.082516	0.18485	0.969727	109	1	-0.38477
ATP6V1E1	4	0.036355	0.094504	0.799037	67	2	-0.37891	0.42107	0.57055	0.977068	327	2	-0.37891
CLEC9A	4	0.089127	0.19548	0.910638	123	2	-0.37879	0.94343	0.94341	0.999985	537	0	-0.37879
NCAPD2	4	0.14099	0.28564	0.973726	168	3	-0.37305	0.96346	0.96277	0.999985	549	0	-0.37305
P2RY14	4	0.091679	0.20014	0.917432	125	3	-0.37256	0.075911	0.17272	0.942244	105	1	-0.37256
TIFAB	4	0.086498	0.19086	0.910638	120	2	-0.36644	0.95789	0.95756	0.999985	547	0	-0.36644
SLC25A18	4	0.036722	0.095138	0.799037	68	2	-0.36519	0.91105	0.91159	0.999985	514	0	-0.36519
TRANK1	4	0.053097	0.12708	0.866849	84	3	-0.35911	0.0026324	0.0091177	0.503278	10	1	-0.35911
PARP12	4	0.078613	0.17595	0.907237	110	3	-0.3498	0.72594	0.75685	0.985681	434	1	-0.3498
ITM2A	4	0.060489	0.14153	0.875947	92	3	-0.34195	0.9424	0.94235	0.999985	535	0	-0.34195
NFAM1	4	0.049682	0.12052	0.865724	79	2	-0.3412	0.58779	0.68373	0.977068	397	1	-0.3412
ALOX12B	4	0.12755	0.26292	0.960175	156	3	-0.33759	0.82031	0.82522	0.999828	471	1	-0.33759
SMC1A	4	0.013524	0.043456	0.655278	38	4	-0.33516	0.98648	0.98623	0.999985	558	0	-0.33516
CCNC	4	0.021557	0.064468	0.748693	47	3	-0.33349	0.72859	0.75839	0.985681	435	1	-0.33349
DOCK3	4	0.12141	0.25231	0.960175	149	2	-0.32782	0.38246	0.53351	0.977068	304	1	-0.32782
TNFRSF4	4	0.0094267	0.031002	0.603125	29	4	-0.32464	0.99057	0.9904	0.999985	563	0	-0.32464
SH2B3	4	0.10272	0.22002	0.928504	135	2	-0.32458	0.35404	0.50559	0.977068	286	2	-0.32458
AXIN2	4	0.1284	0.2642	0.960175	157	3	-0.32317	0.94739	0.9474	0.999985	539	0	-0.32317
ASCC3	4	0.054891	0.13058	0.870012	86	3	-0.31279	0.94281	0.94277	0.999985	536	0	-0.31279
FLT3	4	0.05967	0.14016	0.875947	90	3	-0.31002	0.9188	0.91905	0.999985	520	0	-0.31002
ACBD6	4	0.029465	0.080512	0.779688	59	3	-0.30861	0.82128	0.82611	0.999828	472	1	-0.30861
CD40	4	0.047441	0.11621	0.86478	77	3	-0.30483	0.91048	0.91102	0.999985	513	0	-0.30483
TAAR2	4	0.056195	0.13294	0.875555	87	3	-0.30239	0.89586	0.89627	0.999985	505	0	-0.30239
PRPF40B	4	0.051838	0.12492	0.865724	82	3	-0.30035	0.36765	0.51952	0.977068	295	1	-0.30035
GRM6	4	0.14055	0.28483	0.973726	167	3	-0.29831	0.68747	0.73306	0.985681	422	1	-0.29831
IDO1	4	0.077566	0.17395	0.907237	107	2	-0.29696	0.065937	0.15382	0.909063	94	1	-0.29696
CSF2RB	4	0.11935	0.24866	0.960175	146	2	-0.28784	0.36265	0.51439	0.977068	290	2	-0.28784
VAMP1	4	0.027726	0.076972	0.773774	57	3	-0.28689	0.74536	0.76893	0.985681	447	1	-0.28689
BNIP3	4	0.12173	0.2528	0.960175	150	3	-0.27758	0.13881	0.28224	0.969727	156	1	-0.27758
CMTM4	4	0.20004	0.34623	0.997398	196	2	-0.2774	0.01137	0.03711	0.664506	32	1	-0.2774
TET2	4	0.088218	0.19388	0.910638	121	3	-0.27727	0.6633	0.71994	0.985681	415	1	-0.27727
CARD9	4	0.20073	0.34681	0.997398	197	2	-0.27538	0.32028	0.47375	0.977068	272	1	-0.27538
TAGAP	4	0.0046345	0.015593	0.459801	19	2	-0.27404	0.41873	0.56815	0.977068	324	2	-0.27404
CCR3	4	0.073897	0.16687	0.907237	103	3	-0.27184	0.042349	0.10848	0.902649	68	1	-0.27184
SLC2A5	4	0.033818	0.089278	0.787281	64	2	-0.26699	0.80221	0.80996	0.998076	465	1	-0.26699
SHANK2	4	0.059942	0.14059	0.875947	91	3	-0.26352	0.68155	0.72968	0.985681	419	1	-0.26352
LY86	4	0.0078817	0.026163	0.576595	26	2	-0.26124	0.74283	0.76728	0.985681	446	1	-0.26124
TMEM97	4	0.17349	0.32043	0.976623	188	2	-0.26037	0.70822	0.74583	0.985681	430	1	-0.26037
UBD	4	0.069648	0.15891	0.892686	102	3	-0.26033	0.93945	0.93945	0.999985	533	0	-0.26033
IFFO1	4	0.2377	0.38346	0.999678	214	2	-0.25404	0.80686	0.81376	0.999828	466	1	-0.25404
PNOC	4	0.10477	0.22335	0.928504	137	3	-0.24967	0.45602	0.60416	0.977068	348	1	-0.24967
CLEC4E	3	0.21401	0.33039	0.99118	202	2	-0.24892	0.15405	0.25808	0.969727	173	1	-0.24892
MEFV	4	0.088904	0.1951	0.910638	122	3	-0.24456	0.7422	0.76687	0.985681	445	1	-0.24456
FPR2	4	0.082868	0.18389	0.907237	114	2	-0.24426	0.73253	0.7608	0.985681	438	1	-0.24426
KEAP1	4	0.098466	0.21205	0.928504	129	3	-0.24289	0.59318	0.68622	0.977068	399	1	-0.24289
CREB3L4	4	0.080821	0.18004	0.907237	113	2	-0.24044	0.95277	0.95275	0.999985	542	0	-0.24044
P2RX1	4	0.13922	0.28261	0.973726	166	3	-0.23826	0.96152	0.96111	0.999985	548	0	-0.23826
RAB33A	4	0.097376	0.21037	0.928504	128	3	-0.23776	0.90307	0.90362	0.999985	510	0	-0.23776
SP110	4	0.16621	0.3131	0.976623	182	2	-0.23429	0.28544	0.43925	0.977068	253	1	-0.23429
MORC4	4	0.079299	0.17726	0.907237	111	2	-0.23404	0.19107	0.3492	0.969727	202	2	-0.23404
CCL2	4	0.016943	0.054394	0.717007	43	4	-0.23155	0.98306	0.98267	0.999985	554	0	-0.23155
MAP3K1	4	0.24133	0.38707	0.999678	218	2	-0.22914	0.95187	0.95191	0.999985	541	0	-0.22914
FCRL1	4	0.2827	0.42896	0.999678	240	2	-0.22693	0.50956	0.65043	0.977068	378	1	-0.22693
APOL2	4	0.13255	0.27153	0.960175	162	2	-0.22489	0.39609	0.54667	0.977068	308	2	-0.22489
CXCR3	4	0.11446	0.24035	0.960175	142	3	-0.22418	0.81541	0.82113	0.999828	468	1	-0.22418
DHCR7	4	0.075792	0.17065	0.907237	105	2	-0.22341	0.13567	0.27693	0.969727	151	2	-0.22341
TOMM20	4	0.32776	0.47492	0.999678	259	2	-0.2232	0.30436	0.45794	0.977068	264	1	-0.2232
TNFRSF1A	4	0.13251	0.27145	0.960175	161	2	-0.2223	0.89161	0.89251	0.999985	503	0	-0.2223
FBXW7	4	0.30097	0.44778	0.999678	245	2	-0.22177	0.01311	0.041969	0.674164	35	1	-0.22177
IFI30	3	0.00065862	0.0019485	0.18608	6	2	-0.2185	0.78243	0.78265	0.989972	455	0	-0.2185
PSME1	4	0.20212	0.34816	0.997398	198	2	-0.21655	0.73643	0.76307	0.985681	440	1	-0.21655
CELF2	4	0.25968	0.40546	0.999678	226	2	-0.21544	0.86567	0.86662	0.999985	491	0	-0.21544
DIP2C	4	0.066123	0.15212	0.892686	97	2	-0.21465	0.17284	0.33253	0.969727	194	1	-0.21465
VWF	4	0.33392	0.48082	0.999678	263	2	-0.21443	0.68526	0.73185	0.985681	421	1	-0.21443
NME4	4	0.10383	0.22193	0.928504	136	2	-0.21418	0.16687	0.32675	0.969727	188	2	-0.21418
TNFAIP3	4	0.24644	0.39228	0.999678	221	2	-0.21111	0.33161	0.48434	0.977068	278	2	-0.21111
CACNA2D2	4	0.13378	0.27373	0.960175	163	2	-0.21043	0.82511	0.82914	0.999828	475	1	-0.21043
AMPD1	4	0.12009	0.24996	0.960175	148	3	-0.20861	0.9765	0.97594	0.999985	552	0	-0.20861
ARRDC5	4	0.2501	0.39606	0.999678	222	2	-0.20669	0.8164	0.82183	0.999828	469	1	-0.20669
CD70	4	0.12462	0.25788	0.960175	152	3	-0.20593	0.79641	0.80529	0.998076	460	1	-0.20593
MOBP	4	0.015739	0.050596	0.692708	41	4	-0.20544	0.98426	0.98393	0.999985	556	0	-0.20544
MAPK8IP1	4	0.11766	0.24549	0.960175	144	3	-0.20215	0.48865	0.63571	0.977068	367	1	-0.20215
HCK	4	0.19844	0.34469	0.997398	195	2	-0.20005	0.56	0.67167	0.977068	390	1	-0.20005
ABCD2	4	0.15003	0.29673	0.975341	173	2	-0.19252	0.15441	0.30803	0.969727	174	1	-0.19252
PLEKHO1	4	0.39999	0.54725	0.999678	298	2	-0.19181	0.44368	0.59198	0.977068	339	1	-0.19181
ASB2	4	0.31931	0.46675	0.999678	252	2	-0.18913	0.5485	0.66663	0.977068	386	1	-0.18913
POU3F2	4	0.20421	0.35022	0.997398	199	2	-0.18745	0.928	0.92784	0.999985	524	0	-0.18745
CYBB	4	0.25525	0.40104	0.999678	223	2	-0.18692	0.64508	0.71078	0.985681	411	1	-0.18692
ADAMDEC1	4	0.30936	0.45631	0.999678	248	2	-0.18585	0.038944	0.10236	0.902404	64	1	-0.18585
PLD4	4	0.11821	0.24641	0.960175	145	2	-0.18268	0.79588	0.80475	0.998076	459	1	-0.18268
CD68	4	0.10496	0.22362	0.928504	138	2	-0.18225	0.3688	0.52062	0.977068	296	2	-0.18225
PTCRA	4	0.36413	0.51129	0.999678	280	2	-0.18188	0.014849	0.047691	0.693944	38	1	-0.18188
LRRC25	4	0.17132	0.31843	0.976623	186	2	-0.18036	0.44028	0.58888	0.977068	336	1	-0.18036
KCNA4	4	0.23987	0.38567	0.999678	216	2	-0.17737	0.93276	0.93256	0.999985	527	0	-0.17737
SERPING1	4	0.22924	0.37455	0.999678	209	2	-0.16974	0.60992	0.6936	0.983749	404	1	-0.16974
IL22RA2	4	0.45457	0.60161	0.999678	328	2	-0.16912	0.83396	0.8368	0.999828	479	1	-0.16912
GTF2IRD1	4	0.39375	0.54106	0.999678	296	2	-0.16862	0.93229	0.93214	0.999985	526	0	-0.16862
BCL2L13	4	0.23335	0.37886	0.999678	211	2	-0.16713	0.016584	0.053253	0.726529	41	1	-0.16713
HEMK1	4	0.067539	0.15472	0.892686	98	2	-0.1671	0.37013	0.52185	0.977068	297	2	-0.1671
TP53	4	0.25599	0.40171	0.999678	224	2	-0.164	0.89998	0.90049	0.999985	509	0	-0.164
SLC19A2	4	0.13181	0.27018	0.960175	160	3	-0.16332	0.94073	0.94068	0.999985	534	0	-0.16332
RNASE6	4	0.33238	0.47917	0.999678	262	2	-0.16042	0.73965	0.76509	0.985681	442	1	-0.16042
HTRA4	4	0.18044	0.32696	0.98605	190	2	-0.1563	0.9533	0.95315	0.999985	543	0	-0.1563
CCR5	4	0.10721	0.22777	0.932244	140	2	-0.15535	0.25069	0.40579	0.977068	235	2	-0.15535
GJD3	4	0.29765	0.44411	0.999678	244	2	-0.15154	0.42998	0.57908	0.977068	332	1	-0.15154
TYMP	4	0.42341	0.57032	0.999678	312	2	-0.15095	0.93924	0.93917	0.999985	532	0	-0.15095
CTSS	4	0.1513	0.29787	0.975341	174	2	-0.14939	0.45714	0.60512	0.977068	349	1	-0.14939
CLEC1A	4	0.36569	0.51292	0.999678	282	2	-0.14743	0.96767	0.96679	0.999985	550	0	-0.14743
FPR1	4	0.1652	0.31212	0.976623	181	2	-0.14725	0.3664	0.5183	0.977068	294	1	-0.14725
ALOX15B	4	0.42575	0.5728	0.999678	313	2	-0.14336	0.86053	0.86165	0.999985	487	0	-0.14336
TNFAIP8	4	0.12529	0.25897	0.960175	153	2	-0.14211	0.14812	0.29786	0.969727	165	2	-0.14211
DAPP1	4	0.30783	0.45475	0.999678	247	2	-0.14099	0.46311	0.61065	0.977068	351	2	-0.14099
TNFRSF9	4	0.37114	0.51839	0.999678	285	2	-0.14018	0.23213	0.38776	0.969766	225	1	-0.14018
SLC31A2	4	0.59941	0.67376	0.999678	368	1	-0.13999	0.044049	0.11185	0.902649	70	1	-0.13999
CXCL9	4	0.4078	0.55459	0.999678	302	2	-0.13735	0.83074	0.83402	0.999828	477	1	-0.13735
RNASE2	4	0.28816	0.43466	0.999678	242	2	-0.13421	0.48009	0.6271	0.977068	363	1	-0.13421
DHDH	4	0.53083	0.64122	0.999678	351	1	-0.13403	0.26194	0.41644	0.977068	240	1	-0.13403
BATF2	4	0.36515	0.51239	0.999678	281	1	-0.13317	0.54946	0.66702	0.977068	387	1	-0.13317
PSMB9	4	0.1271	0.26207	0.960175	155	2	-0.13207	0.88482	0.88545	0.999985	498	0	-0.13207
CLEC7A	4	0.040648	0.10259	0.816485	72	1	-0.1311	0.20881	0.36627	0.969727	214	1	-0.1311
ST8SIA4	4	0.26785	0.41337	0.999678	229	2	-0.13079	0.80116	0.80913	0.998076	464	1	-0.13079
LPAR5	4	0.37192	0.51919	0.999678	286	2	-0.13029	0.18948	0.3479	0.969727	201	1	-0.13029
LYZ	4	0.37815	0.52502	0.999678	289	2	-0.12787	0.83305	0.8359	0.999828	478	1	-0.12787
RHOG	4	0.094476	0.20516	0.928504	126	2	-0.1248	0.06849	0.15867	0.909063	99	2	-0.1248
IFI16	4	0.4117	0.55834	0.999678	305	2	-0.12462	0.81787	0.82316	0.999828	470	1	-0.12462
IL27	4	0.083899	0.18589	0.907237	116	2	-0.12192	0.44835	0.59659	0.977068	341	2	-0.12192
CSF1	4	0.0061343	0.020521	0.532485	22	2	-0.12071	0.51162	0.65141	0.977068	379	1	-0.12071
PTAFR	4	0.18019	0.32671	0.98605	189	2	-0.12056	0.3551	0.50668	0.977068	287	2	-0.12056
CXCR5	4	0.098874	0.21276	0.928504	130	1	-0.11919	0.8788	0.87952	0.999985	497	0	-0.11919
CLEC12B	4	0.32545	0.4727	0.999678	256	2	-0.11865	0.43113	0.58019	0.977068	333	1	-0.11865
CLEC4A	4	0.11019	0.23277	0.945942	141	2	-0.11827	0.84466	0.84634	0.999985	483	1	-0.11827
LTBR	4	0.22344	0.36876	0.999678	207	2	-0.11773	0.76905	0.78447	0.990094	453	1	-0.11773
STAP1	4	0.15596	0.30257	0.976623	177	2	-0.11704	0.33463	0.48727	0.977068	280	1	-0.11704
GBP4	4	0.24498	0.39084	0.999678	220	2	-0.11579	0.16826	0.32817	0.969727	190	2	-0.11579
IGSF8	4	0.43277	0.57979	0.999678	317	2	-0.11567	0.41953	0.5689	0.977068	325	1	-0.11567
CERKL	4	0.45302	0.60012	0.999678	327	2	-0.11548	0.30703	0.46063	0.977068	266	1	-0.11548
MAPKAPK3	4	0.2671	0.41267	0.999678	227	2	-0.11394	0.089086	0.19693	0.969727	113	1	-0.11394
NRAS	4	0.6687	0.71112	0.999678	395	1	-0.10909	0.78611	0.79695	0.998076	456	1	-0.10909
IL18R1	4	0.14622	0.2931	0.975341	171	2	-0.10559	0.88994	0.89067	0.999985	501	0	-0.10559
OASL	4	0.27721	0.42343	0.999678	237	1	-0.10526	0.51978	0.65466	0.977068	381	1	-0.10526
SFMBT2	4	0.40311	0.55005	0.999678	301	2	-0.10461	0.49862	0.6455	0.977068	376	2	-0.10461
ACVR2B	4	0.34474	0.4916	0.999678	267	2	-0.10375	0.3057	0.45932	0.977068	265	1	-0.10375
IFI35	4	0.86332	0.86443	0.999678	483	0	-0.10355	0.028672	0.082119	0.840757	55	1	-0.10355
PSME2	4	0.1005	0.2156	0.928504	132	2	-0.10232	0.35249	0.50424	0.977068	285	2	-0.10232
PRDX2	4	0.61165	0.6798	0.999678	374	1	-0.10206	0.87029	0.87104	0.999985	493	0	-0.10206
AGBL5	4	0.83028	0.83199	0.999678	462	1	-0.10181	0.39942	0.55003	0.977068	310	1	-0.10181
EPSTI1	4	0.46466	0.61127	0.999678	333	2	-0.10152	0.92427	0.92431	0.999985	521	0	-0.10152
RCOR2	4	0.44913	0.596	0.999678	325	2	-0.10132	0.14038	0.28477	0.969727	158	1	-0.10132
TBXAS1	4	0.026952	0.075356	0.771053	56	2	-0.099293	0.064267	0.15043	0.909063	90	1	-0.099293
TLR1	4	0.37878	0.52576	0.999678	290	2	-0.09886	0.15905	0.31611	0.969727	180	1	-0.09886
CSF1R	4	0.35637	0.50312	0.999678	275	2	-0.098356	0.64021	0.70818	0.985681	410	1	-0.098356
IRF4	4	0.64589	0.69851	0.999678	386	1	-0.098111	0.77656	0.78984	0.994674	454	1	-0.098111
KCNAB2	4	0.41013	0.557	0.999678	303	2	-0.096693	0.93617	0.9361	0.999985	529	0	-0.096693
PILRA	4	0.41795	0.56472	0.999678	309	2	-0.096076	0.8232	0.82757	0.999828	474	1	-0.096076
HEBP2	4	0.34938	0.49634	0.999678	270	2	-0.095003	0.59586	0.68719	0.977068	402	1	-0.095003
CXCR6	4	0.34319	0.49011	0.999678	265	2	-0.09409	0.78886	0.79902	0.998076	457	1	-0.09409
LILRB4	4	0.20734	0.35352	0.997859	201	2	-0.093625	0.29414	0.44786	0.977068	259	2	-0.093625
TAAR5	4	0.0096269	0.031577	0.603125	30	1	-0.092474	0.6475	0.71201	0.985681	413	1	-0.092474
TAAR6	4	0.32699	0.47418	0.999678	258	2	-0.090954	0.21762	0.37436	0.969766	218	1	-0.090954
DNAJC5B	4	0.35714	0.50399	0.999678	276	2	-0.088806	0.39822	0.5488	0.977068	309	1	-0.088806
GPR125	4	0.86013	0.86133	0.999678	479	0	-0.088007	0.95572	0.95541	0.999985	546	0	-0.088007
CUL4B	4	0.73708	0.75523	0.999678	421	1	-0.0866	0.54461	0.665	0.977068	385	1	-0.0866
SLC15A3	4	0.86093	0.86198	0.999678	481	0	-0.086215	0.69905	0.74016	0.985681	426	1	-0.086215
ADORA2A	4	0.090187	0.19747	0.912505	124	2	-0.084844	0.065653	0.15336	0.909063	93	2	-0.084844
GSTA4	4	0.43457	0.58149	0.999678	318	1	-0.083919	0.074254	0.16943	0.933484	104	1	-0.083919
STAC3	4	0.77827	0.78538	0.999678	435	1	-0.081645	0.8965	0.89699	0.999985	507	0	-0.081645
UBA7	4	0.42187	0.56873	0.999678	310	1	-0.080217	0.24216	0.39768	0.973813	234	1	-0.080217
FGFR3	4	0.27008	0.41566	0.999678	231	2	-0.07998	0.0078817	0.026163	0.621023	23	1	-0.07998
CUX1	4	0.40155	0.54871	0.999678	299	2	-0.079775	0.47035	0.61785	0.977068	356	1	-0.079775
MS4A7	4	0.14351	0.29006	0.975341	170	2	-0.078798	0.79959	0.80789	0.998076	463	1	-0.078798
COTL1	4	0.13685	0.27851	0.9672	165	2	-0.078646	0.054198	0.13167	0.908988	83	2	-0.078646
STX7	4	0.30168	0.44845	0.999678	246	2	-0.077617	0.28133	0.43532	0.977068	250	1	-0.077617
SACS	4	0.72727	0.74876	0.999678	419	1	-0.076141	0.827	0.83095	0.999828	476	1	-0.076141
MTA3	4	0.3551	0.5017	0.999678	274	2	-0.073806	0.55236	0.66821	0.977068	389	1	-0.073806
XCR1	4	0.68006	0.71759	0.999678	400	1	-0.073779	0.88586	0.88651	0.999985	499	0	-0.073779
EXOSC7	4	0.53677	0.64403	0.999678	352	1	-0.073389	0.90459	0.90515	0.999985	511	0	-0.073389
SLC7A7	4	0.87589	0.87675	0.999678	498	0	-0.073057	0.74029	0.76551	0.985681	443	1	-0.073057
TRPV2	4	0.63115	0.69016	0.999678	379	1	-0.072431	0.25352	0.40825	0.977068	238	1	-0.072431
DPYD	4	0.06927	0.15821	0.892686	101	2	-0.071714	0.098874	0.21395	0.969727	120	2	-0.071714
ZBTB32	4	0.43511	0.58194	0.999678	319	2	-0.069865	0.6882	0.73346	0.985681	423	1	-0.069865
RPSA	4	0.8577	0.85889	0.999678	478	0	-0.069354	0.79801	0.80662	0.998076	462	1	-0.069354
A2M	4	0.0026324	0.0091177	0.373174	14	2	-0.068411	0.4499	0.59826	0.977068	342	2	-0.068411
SIRT4	4	0.042349	0.10579	0.830363	73	2	-0.067291	0.6151	0.69596	0.984659	405	1	-0.067291
EPM2AIP1	4	0.7246	0.74694	0.999678	417	1	-0.0654	0.73122	0.75998	0.985681	436	1	-0.0654
PDCD1LG2	4	0.41248	0.559	0.999678	306	2	-0.065302	0.31103	0.46458	0.977068	267	1	-0.065302
CCR4	4	0.34087	0.48761	0.999678	264	2	-0.064421	0.37261	0.52407	0.977068	298	2	-0.064421
PCDH9	4	0.4156	0.5625	0.999678	307	2	-0.063885	0.42575	0.57508	0.977068	330	2	-0.063885
ISG20	4	0.37737	0.52436	0.999678	288	2	-0.061418	0.66793	0.72253	0.985681	416	1	-0.061418
CD27	4	0.023505	0.068385	0.763521	50	2	-0.061091	0.097194	0.21144	0.969727	119	2	-0.061091
CD180	4	0.33007	0.477	0.999678	261	2	-0.058951	0.46931	0.61689	0.977068	355	2	-0.058951
FCER1G	4	0.46389	0.61069	0.999678	332	2	-0.055945	0.49708	0.64388	0.977068	374	2	-0.055945
GCAT	4	0.70962	0.73688	0.999678	413	1	-0.05511	0.27445	0.42824	0.977068	245	1	-0.05511
PRAM1	4	0.56754	0.65871	0.999678	360	1	-0.054629	0.59408	0.68652	0.977068	400	1	-0.054629
SPIB	4	0.13093	0.26869	0.960175	159	2	-0.051202	0.072595	0.16644	0.933484	102	1	-0.051202
CR1L	4	0.38828	0.53517	0.999678	294	2	-0.047643	0.29359	0.4473	0.977068	258	1	-0.047643
PPP2R1A	4	0.81342	0.8163	0.999678	453	1	-0.045693	0.89293	0.89372	0.999985	504	0	-0.045693
MANBAL	4	0.1482	0.29508	0.975341	172	1	-0.044627	0.86292	0.8641	0.999985	490	0	-0.044627
PIK3AP1	4	0.6933	0.72571	0.999678	405	1	-0.044555	0.32291	0.47612	0.977068	275	1	-0.044555
KLRG1	4	0.42263	0.56943	0.999678	311	2	-0.043935	0.55139	0.66776	0.977068	388	1	-0.043935
HK3	4	0.14195	0.28719	0.973726	169	2	-0.043791	0.38282	0.53377	0.977068	305	2	-0.043791
STX11	4	0.52281	0.63781	0.999678	347	1	-0.042603	0.17589	0.33525	0.969727	196	1	-0.042603
LTA	4	0.7165	0.74147	0.999678	415	1	-0.04122	0.86133	0.86227	0.999985	489	0	-0.04122
FUBP1	3	0.55184	0.5869	0.999678	357	1	-0.037671	0.82173	0.82184	0.999828	473	0	-0.037671
GPR34	4	0.24216	0.3879	0.999678	219	1	-0.037504	0.90727	0.90776	0.999985	512	0	-0.037504
BCL2A1	4	0.19657	0.34291	0.997398	194	2	-0.036436	0.49401	0.64083	0.977068	372	2	-0.036436
CHD4	4	0.69976	0.73035	0.999678	409	1	-0.035657	0.25774	0.41246	0.977068	239	1	-0.035657
GBP1	4	0.1575	0.3042	0.976623	178	2	-0.034631	0.41014	0.55992	0.977068	316	2	-0.034631
FCRL5	4	0.58234	0.66571	0.999678	364	1	-0.033584	0.71513	0.75008	0.985681	432	1	-0.033584
ITGAD	4	0.23501	0.3806	0.999678	213	2	-0.031638	0.47086	0.61841	0.977068	357	2	-0.031638
PARP9	4	0.15131	0.29788	0.975341	175	1	-0.026346	0.2029	0.36052	0.969727	210	1	-0.026346
LST1	4	0.4747	0.61704	0.999678	335	1	-0.025547	0.62361	0.69989	0.985681	406	1	-0.025547
SCML4	4	0.827	0.82904	0.999678	460	1	-0.024382	0.49077	0.63772	0.977068	369	1	-0.024382
IGJ	4	0.32683	0.47408	0.999678	257	1	-0.023481	0.53677	0.66153	0.977068	383	1	-0.023481
NMI	4	0.18798	0.33443	0.997398	191	2	-0.020484	0.38438	0.53514	0.977068	306	2	-0.020484
FBXL4	4	0.21618	0.36193	0.999678	204	2	-0.018663	0.29088	0.44456	0.977068	257	2	-0.018663
MEX3A	4	0.32814	0.47528	0.999678	260	2	-0.018036	0.70753	0.74532	0.985681	429	1	-0.018036
HAVCR2	4	0.3922	0.5394	0.999678	295	1	-0.017427	0.84335	0.84521	0.999985	482	1	-0.017427
MSR1	4	0.6969	0.72837	0.999678	407	1	-0.017184	0.63364	0.70482	0.985681	408	1	-0.017184
PRDM1	4	0.44368	0.59035	0.999678	324	2	-0.016531	0.32159	0.47492	0.977068	273	1	-0.016531
CCL22	4	0.27169	0.41743	0.999678	232	2	-0.016088	0.86991	0.87064	0.999985	492	0	-0.016088
CASP1	4	0.097248	0.21024	0.928504	127	2	-0.012617	0.23697	0.39265	0.969766	231	2	-0.012617
IL4I1	4	0.3664	0.51374	0.999678	283	2	-0.012497	0.48014	0.62715	0.977068	364	2	-0.012497
MS4A14	4	0.7708	0.77961	0.999678	433	1	-0.012432	0.49324	0.64006	0.977068	371	2	-0.012432
HACE1	4	0.39461	0.5418	0.999678	297	2	-0.012271	0.10374	0.22281	0.969727	125	2	-0.012271
ITGAX	4	0.54946	0.65012	0.999678	355	1	-0.0089841	0.27307	0.42691	0.977068	244	1	-0.0089841
CCDC28A	4	0.80116	0.80507	0.999678	448	1	-0.0045309	0.91554	0.91585	0.999985	516	0	-0.0045309
CNBD1	4	0.16366	0.31033	0.976623	180	1	-0.0041954	0.48939	0.63638	0.977068	368	2	-0.0041954
OLR1	4	0.23357	0.37913	0.999678	212	2	-0.0040925	0.56754	0.67493	0.977068	393	1	-0.0040925
MRPL51	4	0.8788	0.87952	0.999678	500	0	-0.0039837	0.62781	0.70197	0.985681	407	1	-0.0039837
PPP1R16B	4	0.75345	0.76677	0.999678	426	1	-0.0034919	0.21469	0.37151	0.969766	217	1	-0.0034919
TMEM99	4	0.11981	0.24957	0.960175	147	2	-0.0023682	0.34087	0.49318	0.977068	282	2	-0.0023682
MMP25	4	0.63529	0.69239	0.999678	380	1	-0.00017481	0.73449	0.76183	0.985681	439	1	-0.00017481
SRCIN1	4	0.078291	0.17534	0.907237	108	2	0.001811	0.11351	0.23951	0.969727	135	2	0.001811
CTNNB1	4	0.82224	0.82458	0.999678	457	1	0.0022344	0.14195	0.28743	0.969727	160	1	0.0022344
TNFRSF1B	4	0.51162	0.6329	0.999678	343	1	0.0025899	0.12935	0.26627	0.969727	148	1	0.0025899
CD163L1	4	0.76846	0.77795	0.999678	432	1	0.0031477	0.41837	0.56782	0.977068	323	1	0.0031477
IL10	4	0.21547	0.36133	0.999678	203	2	0.0050562	0.13378	0.27408	0.969727	150	2	0.0050562
CLEC6A	4	0.46078	0.60762	0.999678	331	2	0.0060974	0.67328	0.72533	0.985681	417	1	0.0060974
SLC17A8	4	0.84596	0.84701	0.999678	471	0	0.0068573	0.47859	0.62562	0.977068	362	2	0.0068573
RUFY4	4	0.76014	0.77178	0.999678	429	1	0.0093953	0.46544	0.61286	0.977068	353	2	0.0093953
RGS18	4	0.79212	0.7973	0.999678	442	1	0.01024	0.16979	0.32991	0.969727	192	1	0.01024
GPBAR1	4	0.35249	0.49918	0.999678	272	2	0.011203	0.32468	0.47793	0.977068	276	2	0.011203
CIITA	4	0.66407	0.70828	0.999678	392	1	0.014856	0.83487	0.83755	0.999828	480	1	0.014856
ASXL1	4	0.32028	0.46758	0.999678	253	1	0.016932	0.46389	0.61151	0.977068	352	2	0.016932
MASS1	4	0.78556	0.79137	0.999678	438	1	0.017197	0.42653	0.57571	0.977068	331	2	0.017197
SLAMF8	4	0.83259	0.834	0.999678	464	1	0.018285	0.11341	0.23933	0.969727	134	1	0.018285
RHOA	4	0.60029	0.67422	0.999678	369	1	0.019441	0.23069	0.3864	0.969766	223	2	0.019441
CYSLTR1	4	0.42887	0.5759	0.999678	314	2	0.020457	0.44212	0.5905	0.977068	337	2	0.020457
C1QC	4	0.79104	0.79626	0.999678	441	1	0.024043	0.56566	0.67416	0.977068	392	1	0.024043
FAXC	4	0.38438	0.53131	0.999678	291	2	0.025796	0.15596	0.31072	0.969727	176	2	0.025796
TAP2	4	0.86914	0.86994	0.999678	488	0	0.026283	0.57867	0.67975	0.977068	395	1	0.026283
CXCL10	4	0.3462	0.49318	0.999678	268	1	0.027258	0.15286	0.30532	0.969727	171	1	0.027258
EIF1B	4	0.64427	0.69749	0.999678	385	1	0.027839	0.84896	0.85044	0.999985	486	1	0.027839
FCRLA	4	0.83893	0.84017	0.999678	467	1	0.036021	0.76014	0.77848	0.989057	450	1	0.036021
CD19	4	0.64102	0.69561	0.999678	383	1	0.037527	0.21175	0.36894	0.969727	216	1	0.037527
TLR2	4	0.3639	0.51096	0.999678	279	2	0.038395	0.067605	0.15698	0.909063	96	2	0.038395
CLEC2D	4	0.16826	0.31523	0.976623	184	1	0.038749	0.45268	0.6011	0.977068	346	1	0.038749
LPAR2	4	0.92452	0.92461	0.999678	527	0	0.039476	0.76254	0.7802	0.989057	452	1	0.039476
SOD2	4	0.87478	0.87571	0.999678	495	0	0.039726	0.44368	0.59198	0.977068	338	2	0.039726
ABI3	4	0.65547	0.7035	0.999678	389	1	0.039949	0.45044	0.59883	0.977068	343	1	0.039949
RNF208	4	0.067605	0.1549	0.892686	99	1	0.039979	0.51571	0.653	0.977068	380	1	0.039979
TMEM88	4	0.21762	0.36348	0.999678	205	1	0.040308	0.69258	0.73606	0.985681	424	1	0.040308
CCL19	4	0.82511	0.82707	0.999678	459	1	0.040837	0.27583	0.4299	0.977068	246	2	0.040837
EVI2A	4	0.65309	0.70229	0.999678	388	1	0.042055	0.50853	0.64991	0.977068	377	1	0.042055
INPP5A	4	0.76373	0.77464	0.999678	430	1	0.043686	0.40858	0.55835	0.977068	314	2	0.043686
GOLGA4	4	0.123	0.25516	0.960175	151	1	0.045463	0.53083	0.65892	0.977068	382	1	0.045463
PTGER2	4	0.54559	0.64829	0.999678	354	1	0.049614	0.31368	0.46723	0.977068	268	1	0.049614
MS4A1	4	0.67023	0.71201	0.999678	397	1	0.049644	0.47163	0.61912	0.977068	359	2	0.049644
ANO2	4	0.044049	0.10921	0.844659	74	2	0.051001	0.123	0.25581	0.969727	142	2	0.051001
SLCO2B1	4	0.3097	0.45654	0.999678	249	1	0.053603	0.4207	0.57007	0.977068	326	1	0.053603
FCGR1B	4	0.84115	0.84246	0.999678	470	0	0.054637	0.30302	0.45666	0.977068	263	2	0.054637
IFITM1	4	0.52983	0.64074	0.999678	350	1	0.061685	0.31547	0.46914	0.977068	270	2	0.061685
FGD2	3	0.51946	0.56438	0.999678	346	1	0.063133	0.57683	0.61262	0.977068	394	1	0.063133
LYL1	4	0.34364	0.4907	0.999678	266	2	0.063194	0.18497	0.34364	0.969727	199	2	0.063194
BPHL	4	0.20561	0.35161	0.997398	200	2	0.064738	0.23263	0.38834	0.969766	226	2	0.064738
TCP11L2	4	0.43667	0.58352	0.999678	321	2	0.064809	0.28207	0.43615	0.977068	251	2	0.064809
MNDA	4	0.32159	0.46878	0.999678	254	1	0.068062	0.10697	0.22843	0.969727	128	1	0.068062
SIM1	4	0.8733	0.87417	0.999678	494	0	0.068452	0.47686	0.62395	0.977068	361	1	0.068452
FGL2	4	0.63939	0.69466	0.999678	382	1	0.06982	0.49785	0.64473	0.977068	375	2	0.06982
CD300LF	4	0.080313	0.17913	0.907237	112	2	0.070436	0.068968	0.15962	0.909063	100	2	0.070436
BTK	4	0.67631	0.71564	0.999678	399	1	0.070626	0.58869	0.68414	0.977068	398	1	0.070626
TGM4	4	0.29495	0.4414	0.999678	243	1	0.072071	0.41249	0.56187	0.977068	317	1	0.072071
ITGA9	4	0.42965	0.57666	0.999678	315	2	0.073329	0.32161	0.47494	0.977068	274	2	0.073329
FAM92B	4	0.9217	0.92179	0.999678	522	0	0.076614	0.47241	0.61979	0.977068	360	2	0.076614
TRIM21	4	0.89359	0.89429	0.999678	506	0	0.076856	0.16059	0.31879	0.969727	183	1	0.076856
WDFY4	4	0.41717	0.56373	0.999678	308	2	0.077322	0.17132	0.33126	0.969727	193	2	0.077322
ASGR2	4	0.35093	0.49779	0.999678	271	2	0.077429	0.2868	0.44062	0.977068	255	2	0.077429
IL7	4	0.60905	0.67856	0.999678	373	1	0.07871	0.41367	0.56325	0.977068	319	2	0.07871
GAPT	4	0.58869	0.66874	0.999678	366	1	0.07879	0.40233	0.55266	0.977068	311	2	0.07879
APBB1IP	4	0.51264	0.63327	0.999678	344	1	0.080742	0.46776	0.61535	0.977068	354	2	0.080742
NOP2	4	0.66947	0.7116	0.999678	396	1	0.081421	0.54266	0.66409	0.977068	384	1	0.081421
MACROD1	4	0.50336	0.62918	0.999678	341	1	0.086842	0.055882	0.13487	0.909063	84	2	0.086842
VPS37D	4	0.90932	0.90993	0.999678	513	0	0.086848	0.47144	0.6189	0.977068	358	1	0.086848
LPXN	3	0.45097	0.52144	0.999678	326	1	0.087393	0.60371	0.63102	0.977068	403	1	0.087393
PPME1	4	0.78831	0.79377	0.999678	439	1	0.087498	0.28357	0.4375	0.977068	252	2	0.087498
LAT2	4	0.88791	0.88867	0.999678	503	0	0.090432	0.48862	0.63568	0.977068	366	2	0.090432
FKBP2	4	0.40181	0.54896	0.999678	300	1	0.090547	0.49093	0.63796	0.977068	370	2	0.090547
NCF4	4	0.89095	0.89177	0.999678	505	0	0.090813	0.40467	0.55468	0.977068	312	2	0.090813
NLRC4	4	0.58597	0.6674	0.999678	365	1	0.09221	0.70119	0.74145	0.985681	427	1	0.09221
LY96	3	0.22614	0.34555	0.997398	208	1	0.092698	0.13625	0.23566	0.969727	153	1	0.092698
CD209	4	0.49394	0.62507	0.999678	340	1	0.093501	0.63775	0.70703	0.985681	409	1	0.093501
TMEM158	4	0.31896	0.46632	0.999678	251	1	0.093819	0.37659	0.52764	0.977068	301	2	0.093819
CNR2	4	0.27583	0.42179	0.999678	236	1	0.09592	0.37815	0.52912	0.977068	303	2	0.09592
COQ3	4	0.57775	0.66366	0.999678	363	1	0.096469	0.86093	0.86198	0.999985	488	0	0.096469
EP300	4	0.90429	0.90474	0.999678	510	0	0.097632	0.43457	0.58349	0.977068	334	1	0.097632
PRKCQ	4	0.94544	0.94537	0.999678	536	0	0.097638	0.27859	0.43279	0.977068	248	2	0.097638
TYROBP	4	0.57128	0.66035	0.999678	361	1	0.099097	0.4078	0.55763	0.977068	313	2	0.099097
TAP1	4	0.48009	0.61932	0.999678	336	1	0.099441	0.20734	0.36485	0.969727	213	1	0.099441
TLR7	4	0.19098	0.33704	0.997398	192	1	0.10017	0.73188	0.76048	0.985681	437	1	0.10017
BID	4	0.44255	0.58926	0.999678	323	1	0.10034	0.65862	0.71756	0.985681	414	1	0.10034
OVOL1	4	0.17284	0.31977	0.976623	187	1	0.10096	0.43901	0.58774	0.977068	335	2	0.10096
RLTPR	4	0.53874	0.64491	0.999678	353	1	0.10411	0.23501	0.39071	0.969766	228	2	0.10411
KYNU	4	0.57221	0.66078	0.999678	362	1	0.10475	0.48708	0.63412	0.977068	365	2	0.10475
FPR3	4	0.28056	0.4267	0.999678	239	2	0.10484	0.35016	0.50222	0.977068	284	2	0.10484
ATP8B4	4	0.87142	0.87227	0.999678	491	0	0.10497	0.49478	0.64163	0.977068	373	2	0.10497
TAAR1	4	0.050824	0.12281	0.865724	81	1	0.10632	0.41326	0.56279	0.977068	318	2	0.10632
RAC2	4	0.41131	0.55798	0.999678	304	1	0.10649	0.15258	0.30479	0.969727	169	2	0.10649
PLA2G12A	4	0.46544	0.61208	0.999678	334	2	0.10745	0.19657	0.35477	0.969727	206	2	0.10745
IL15	4	0.014849	0.047691	0.683168	40	1	0.1097	0.42419	0.57336	0.977068	328	2	0.1097
CD80	4	0.084162	0.18643	0.907237	117	1	0.11126	0.17892	0.33793	0.969727	198	2	0.11126
CDCP1	4	0.32291	0.47005	0.999678	255	1	0.11135	0.25304	0.40784	0.977068	237	2	0.11135
RAC1	4	0.75222	0.76584	0.999678	425	1	0.11329	0.27721	0.4315	0.977068	247	2	0.11329
CD163	4	0.70119	0.73123	0.999678	410	1	0.11924	0.35714	0.50888	0.977068	288	2	0.11924
PIM2	4	0.85359	0.85512	0.999678	474	0	0.1207	0.45302	0.60139	0.977068	347	2	0.1207
PLA2G7	4	0.76492	0.77544	0.999678	431	1	0.12307	0.36258	0.51427	0.977068	289	2	0.12307
SCAF8	4	0.94622	0.94612	0.999678	537	0	0.12383	0.70402	0.74319	0.985681	428	1	0.12383
STAT5A	4	0.074308	0.16763	0.907237	104	2	0.12562	0.014899	0.047909	0.693944	39	2	0.12562
MCOLN2	4	0.87029	0.87104	0.999678	489	0	0.12673	0.37347	0.52474	0.977068	299	2	0.12673
NCF2	4	0.81836	0.82084	0.999678	454	1	0.1269	0.44524	0.59328	0.977068	340	2	0.1269
FAM26F	4	0.38516	0.53208	0.999678	292	2	0.12895	0.11876	0.24808	0.969727	139	2	0.12895
FCRL2	4	0.057563	0.1357	0.875947	88	1	0.13014	0.28583	0.43962	0.977068	254	2	0.13014
SNX25	4	0.19546	0.34181	0.997398	193	1	0.13182	0.17616	0.33555	0.969727	197	2	0.13182
APOL6	4	0.69112	0.72442	0.999678	404	1	0.13203	0.20143	0.35914	0.969727	208	2	0.13203
CLNK	3	0.046047	0.11056	0.844659	76	1	0.13356	0.23609	0.3594	0.969727	230	2	0.13356
RTP4	4	0.73514	0.7539	0.999678	420	1	0.13383	0.40936	0.55899	0.977068	315	2	0.13383
SP100	4	0.24074	0.38652	0.999678	217	1	0.13428	0.13966	0.28362	0.969727	157	3	0.13428
RGS19	4	0.23213	0.37752	0.999678	210	1	0.13565	0.14975	0.30039	0.969727	168	2	0.13565
TAAR9	4	0.59675	0.67242	0.999678	367	1	0.13754	0.41717	0.56639	0.977068	322	2	0.13754
ARHGEF6	4	0.94219	0.94217	0.999678	534	0	0.13866	0.09399	0.20563	0.969727	116	2	0.13866
TMEM115	4	0.86838	0.86934	0.999678	487	0	0.13928	0.6933	0.73641	0.985681	425	1	0.13928
TMEM42	4	0.82079	0.82316	0.999678	456	1	0.13957	0.14559	0.29382	0.969727	163	2	0.13957
ARRB2	4	0.66716	0.71024	0.999678	394	1	0.14193	0.64589	0.71125	0.985681	412	1	0.14193
ACTR3B	4	0.75893	0.77061	0.999678	428	1	0.14471	0.11121	0.23562	0.969727	130	2	0.14471
CCL8	4	0.27307	0.4187	0.999678	233	1	0.1484	0.087447	0.194	0.969727	111	1	0.1484
TLR8	4	0.36765	0.51502	0.999678	284	1	0.15141	0.34319	0.49558	0.977068	283	2	0.15141
FCGR2A	4	0.85566	0.85698	0.999678	477	0	0.15383	0.46046	0.60815	0.977068	350	1	0.15383
APOC1	4	0.60557	0.67694	0.999678	371	1	0.15535	0.84291	0.84483	0.999985	481	1	0.15535
IL12B	4	0.95365	0.95359	0.999678	543	0	0.1575	0.79266	0.80238	0.998076	458	1	0.1575
EBI3	4	0.83167	0.83325	0.999678	463	1	0.15774	0.00087806	0.003188	0.487926	3	2	0.15774
SPI1	4	0.83623	0.83745	0.999678	466	1	0.15996	0.16037	0.3184	0.969727	182	3	0.15996
GRK5	4	0.92299	0.92302	0.999678	525	0	0.16613	0.45146	0.59994	0.977068	345	2	0.16613
TMEM150B	4	0.70402	0.73312	0.999678	412	1	0.16623	0.36413	0.51595	0.977068	291	2	0.16623
NKIRAS2	4	0.74473	0.76075	0.999678	424	1	0.16749	0.36569	0.5175	0.977068	293	2	0.16749
BATF3	4	0.55139	0.65091	0.999678	356	1	0.16968	0.20586	0.36334	0.969727	212	2	0.16968
DOK3	4	0.8048	0.80844	0.999678	450	1	0.17318	0.16277	0.32249	0.969727	185	3	0.17318
LIN28B	4	0.69762	0.72881	0.999678	408	1	0.17411	0.42497	0.57418	0.977068	329	2	0.17411
CSMD1	4	0.92325	0.92331	0.999678	526	0	0.1743	0.45068	0.59915	0.977068	344	2	0.1743
TNFRSF8	4	0.66485	0.70877	0.999678	393	1	0.17499	0.23987	0.39556	0.972774	232	2	0.17499
NHSL1	4	0.28544	0.43163	0.999678	241	1	0.1752	0.28056	0.43457	0.977068	249	2	0.1752
CD274	4	0.35762	0.50439	0.999678	277	1	0.17525	0.062594	0.14732	0.909063	88	2	0.17525
GRM4	4	0.96807	0.96725	0.999678	548	0	0.1761	0.41639	0.56592	0.977068	321	2	0.1761
PLEKHO2	4	0.63693	0.69327	0.999678	381	1	0.17706	0.29718	0.45079	0.977068	260	2	0.17706
CD300LB	4	0.37385	0.52094	0.999678	287	1	0.18206	0.15376	0.30698	0.969727	172	3	0.18206
CKB	4	0.8232	0.82537	0.999678	458	1	0.18248	0.22924	0.38495	0.969766	222	2	0.18248
RASGRP4	4	0.9809	0.98042	0.999678	555	0	0.18387	0.019101	0.060115	0.765467	45	4	0.18387
C5AR1	4	0.77884	0.78584	0.999678	436	1	0.18435	0.12421	0.25789	0.969727	143	3	0.18435
NECAB3	4	0.92196	0.922	0.999678	523	0	0.18837	0.16359	0.32339	0.969727	187	2	0.18837
RPL14	4	0.43228	0.57935	0.999678	316	1	0.18838	0.7516	0.7727	0.987137	448	1	0.18838
CD79A	4	0.87217	0.87309	0.999678	492	0	0.18893	0.36491	0.51675	0.977068	292	2	0.18893
AP1M2	4	0.80221	0.80599	0.999678	449	1	0.18941	0.12713	0.26269	0.969727	145	3	0.18941
SYTL3	3	0.95355	0.95322	0.999678	542	0	0.1899	0.046448	0.11144	0.902649	73	3	0.1899
AIF1	4	0.85276	0.85419	0.999678	473	0	0.19065	0.16213	0.32142	0.969727	184	2	0.19065
TBL1XR1	4	0.75468	0.76764	0.999678	427	1	0.19183	0.1247	0.25861	0.969727	144	2	0.19183
GRIK2	4	0.61424	0.6812	0.999678	376	1	0.1925	0.11288	0.23839	0.969727	132	3	0.1925
KLHL6	4	0.16059	0.30732	0.976623	179	1	0.19295	0.050824	0.12528	0.908988	78	2	0.19295
CAMK4	4	0.38734	0.53404	0.999678	293	1	0.19462	0.16951	0.32953	0.969727	191	2	0.19462
XIRP1	4	0.018318	0.057884	0.737058	45	1	0.19533	0.315	0.46869	0.977068	269	2	0.19533
LGALS2	4	0.97554	0.97498	0.999678	551	0	0.19601	0.052512	0.12856	0.908988	79	3	0.19601
PLEKHG6	4	0.45936	0.60608	0.999678	329	1	0.19681	0.15967	0.31721	0.969727	181	2	0.19681
TAAR8	4	0.78389	0.79008	0.999678	437	1	0.19846	0.14055	0.28507	0.969727	159	3	0.19846
HAPLN3	4	0.82841	0.83034	0.999678	461	1	0.20213	0.11327	0.2391	0.969727	133	3	0.20213
CNKSR1	4	0.23931	0.38521	0.999678	215	1	0.20487	0.20142	0.35913	0.969727	207	2	0.20487
MLKL	3	0.85527	0.85483	0.999678	476	0	0.20533	0.26897	0.39973	0.974649	242	2	0.20533
PITRM1	4	0.9493	0.94934	0.999678	539	0	0.20817	0.15708	0.31263	0.969727	178	2	0.20817
RLN1	4	0.25673	0.40245	0.999678	225	2	0.21252	0.073816	0.1687	0.933484	103	2	0.21252
IGSF6	4	0.87988	0.88056	0.999678	501	0	0.21381	0.16753	0.32741	0.969727	189	2	0.21381
C1QA	4	0.91471	0.91506	0.999678	518	0	0.21465	0.31624	0.46994	0.977068	271	2	0.21465
GPR68	4	0.92118	0.92129	0.999678	521	0	0.21576	0.23191	0.38749	0.969766	224	2	0.21576
ARVCF	4	0.90698	0.90743	0.999678	511	0	0.21581	0.14959	0.30021	0.969727	167	3	0.21581
FOLR2	4	0.87626	0.87717	0.999678	499	0	0.21611	0.23335	0.38907	0.969766	227	2	0.21611
PRDM13	4	0.83487	0.83628	0.999678	465	1	0.21884	0.19175	0.34991	0.969727	203	2	0.21884
CCRL2	4	0.72527	0.7475	0.999678	418	1	0.22006	0.14278	0.289	0.969727	161	3	0.22006
IL15RA	4	0.60644	0.67735	0.999678	372	1	0.22117	0.26487	0.4189	0.977068	241	2	0.22117
JAKMIP1	3	0.87101	0.87074	0.999678	490	0	0.22138	0.14516	0.24713	0.969727	162	2	0.22138
TMEM140	4	0.69475	0.72666	0.999678	406	1	0.2214	0.20212	0.35981	0.969727	209	2	0.2214
ARID2	4	0.97199	0.9713	0.999678	549	0	0.22377	0.15705	0.31255	0.969727	177	3	0.22377
FN3K	4	0.64346	0.69691	0.999678	384	1	0.22743	0.15283	0.30526	0.969727	170	3	0.22743
LGALS9	4	0.84071	0.84198	0.999678	469	0	0.22805	0.27307	0.42691	0.977068	243	2	0.22805
CLEC12A	4	0.27445	0.42008	0.999678	235	1	0.22813	0.1005	0.21677	0.969727	121	2	0.22813
SAMHD1	4	0.86567	0.86662	0.999678	485	0	0.23032	0.17549	0.33487	0.969727	195	2	0.23032
C1R	3	0.80094	0.80118	0.999678	447	0	0.23159	0.16335	0.26983	0.969727	186	2	0.23159
C1RL	4	0.51775	0.63561	0.999678	345	1	0.23288	0.1482	0.29796	0.969727	166	2	0.23288
ACP5	4	0.94281	0.94277	0.999678	535	0	0.23423	0.090285	0.19907	0.969727	114	3	0.23423
CD79B	4	0.70331	0.73259	0.999678	411	1	0.23894	0.12882	0.26547	0.969727	147	3	0.23894
LYSMD1	4	0.79641	0.80087	0.999678	445	1	0.24236	0.18697	0.34578	0.969727	200	2	0.24236
IL2RA	4	0.35257	0.49927	0.999678	273	1	0.24326	0.083501	0.18666	0.969727	110	3	0.24326
C3	4	0.95115	0.95122	0.999678	541	0	0.2433	0.094503	0.20654	0.969727	118	3	0.2433
ENPP2	4	0.90092	0.90142	0.999678	509	0	0.24591	0.11236	0.23755	0.969727	131	2	0.24591
VNN3	4	0.66174	0.70716	0.999678	391	1	0.24934	0.018318	0.057963	0.754842	43	2	0.24934
CD33	4	0.86053	0.86165	0.999678	480	0	0.25014	0.20561	0.36306	0.969727	211	2	0.25014
TNFSF13B	4	0.26752	0.41301	0.999678	228	1	0.25111	0.081853	0.18356	0.969727	108	3	0.25111
CXCL13	4	0.6483	0.69976	0.999678	387	1	0.25217	0.22687	0.38248	0.969766	220	2	0.25217
LAIR1	4	0.96059	0.96018	0.999678	544	0	0.25607	0.1547	0.30845	0.969727	175	3	0.25607
SAMD3	4	0.84853	0.84973	0.999678	472	0	0.25771	0.21123	0.36847	0.969727	215	2	0.25771
SLC22A14	4	0.86213	0.86329	0.999678	482	0	0.25774	0.0043845	0.01471	0.561932	15	3	0.25774
CSF3R	4	0.97608	0.97552	0.999678	552	0	0.2578	0.10327	0.22214	0.969727	124	3	0.2578
TAAR3	4	0.73965	0.75699	0.999678	422	1	0.25984	0.03004	0.084766	0.840861	57	2	0.25984
CIC	4	0.93706	0.93698	0.999678	532	0	0.26484	0.13745	0.27981	0.969727	155	3	0.26484
CLSTN3	4	0.44134	0.58813	0.999678	322	2	0.2654	0.046387	0.11673	0.908988	72	2	0.2654
MFNG	4	0.31103	0.45807	0.999678	250	1	0.26724	0.11525	0.24246	0.969727	137	3	0.26724
ENTPD3	4	0.62781	0.6883	0.999678	377	1	0.26826	0.035529	0.095624	0.877751	62	3	0.26826
TREM2	4	0.93065	0.93036	0.999678	528	0	0.27546	0.13658	0.27835	0.969727	154	3	0.27546
GNGT2	4	0.72125	0.74471	0.999678	416	1	0.27593	0.1945	0.35256	0.969727	204	2	0.27593
WIPF1	4	0.88689	0.8875	0.999678	502	0	0.28558	0.062707	0.14754	0.909063	89	3	0.28558
MPEG1	4	0.43572	0.58265	0.999678	320	1	0.29128	0.15847	0.31492	0.969727	179	3	0.29128
AKAP1	4	0.55905	0.65466	0.999678	359	1	0.29258	0.080868	0.18178	0.969727	107	3	0.29258
LAMP3	4	0.92247	0.92261	0.999678	524	0	0.29263	0.094147	0.20592	0.969727	117	3	0.29263
ECT2L	4	0.9375	0.93748	0.999678	533	0	0.29434	0.10439	0.22392	0.969727	126	2	0.29434
CD69	3	0.27398	0.40496	0.999678	234	1	0.29705	0.018983	0.049654	0.693944	44	2	0.29705
ACRBP	4	0.91637	0.91661	0.999678	520	0	0.29735	0.11887	0.24823	0.969727	140	3	0.29735
CD86	4	0.79481	0.79955	0.999678	444	1	0.30241	0.023355	0.07137	0.83459	49	2	0.30241
CCDC109B	4	0.12935	0.26579	0.960175	158	1	0.3051	0.11928	0.24922	0.969727	141	3	0.3051
SOS1	4	0.15441	0.30106	0.976623	176	1	0.30532	0.22258	0.37865	0.969766	219	2	0.30532
GPR84	4	0.91388	0.91423	0.999678	517	0	0.30535	0.10252	0.22079	0.969727	123	3	0.30535
P2RY6	4	0.79801	0.80232	0.999678	446	1	0.30634	0.23552	0.39108	0.969766	229	2	0.30634
OAS2	4	0.037237	0.096219	0.799037	69	2	0.30791	0.04124	0.10635	0.902649	67	2	0.30791
GLIPR1	4	0.93639	0.93641	0.999678	531	0	0.3145	0.117	0.24522	0.969727	138	2	0.3145
GGT7	4	0.93253	0.9324	0.999678	529	0	0.32157	0.10665	0.22785	0.969727	127	3	0.32157
TMEM9	4	0.63032	0.68965	0.999678	378	1	0.3288	0.053933	0.13111	0.908988	82	2	0.3288
UBE2L6	4	0.854	0.85551	0.999678	475	0	0.33411	0.076788	0.17431	0.942244	106	2	0.33411
CCR2	4	0.7441	0.76032	0.999678	423	1	0.33459	0.013233	0.042356	0.674164	36	2	0.33459
POU2AF1	4	0.88859	0.88938	0.999678	504	0	0.33672	0.057517	0.13797	0.909063	86	3	0.33672
RASSF4	4	0.61251	0.68025	0.999678	375	1	0.34457	0.0433	0.11047	0.902649	69	3	0.34457
MYRIP	4	0.60294	0.67569	0.999678	370	1	0.34726	0.1277	0.26371	0.969727	146	2	0.34726
WARS	4	0.16673	0.31368	0.976623	183	1	0.34825	0.25231	0.40725	0.977068	236	2	0.34825
OBSL1	4	0.686	0.72122	0.999678	403	1	0.35011	0.11366	0.23975	0.969727	136	3	0.35011
BCOR	4	0.96448	0.96389	0.999678	547	0	0.35131	0.088218	0.19539	0.969727	112	3	0.35131
BIRC3	4	0.96419	0.96354	0.999678	546	0	0.35789	0.030359	0.08544	0.840861	58	3	0.35789
TMEM156	4	0.96197	0.96149	0.999678	545	0	0.36155	0.065547	0.15309	0.909063	92	3	0.36155
OPTN	4	0.79428	0.79913	0.999678	443	1	0.36224	0.04913	0.12196	0.908988	76	3	0.36224
IL9R	4	0.98863	0.98847	0.999678	558	0	0.36291	0.011368	0.03711	0.664506	31	4	0.36291
PIK3R6	4	0.89392	0.89457	0.999678	507	0	0.36297	0.053071	0.12948	0.908988	81	2	0.36297
MYOCD	4	0.34629	0.49331	0.999678	269	2	0.364	0.017175	0.055058	0.733681	42	2	0.364
PDE6G	4	0.27859	0.42482	0.999678	238	1	0.36591	0.13614	0.27762	0.969727	152	3	0.36591
ZMYND15	4	0.78886	0.79413	0.999678	440	1	0.36604	0.068462	0.15865	0.909063	98	3	0.36604
CD9	4	0.8645	0.86546	0.999678	484	0	0.36704	0.027556	0.079828	0.840757	54	3	0.36704
CCDC36	4	0.12618	0.26055	0.960175	154	1	0.36853	0.33855	0.49089	0.977068	281	2	0.36853
CDC27	4	0.083383	0.18482	0.907237	115	2	0.37699	0.047202	0.11828	0.908988	74	2	0.37699
WBP1	4	0.67555	0.71513	0.999678	398	1	0.38234	0.067287	0.15628	0.909063	95	3	0.38234
DHRS11	4	0.49183	0.62416	0.999678	339	1	0.38256	0.093396	0.20457	0.969727	115	3	0.38256
IDO2	4	0.48438	0.62116	0.999678	337	1	0.39559	0.064402	0.15081	0.909063	91	3	0.39559
TNFRSF10B	4	0.26891	0.4144	0.999678	230	1	0.39738	0.045982	0.11574	0.908988	71	2	0.39738
MICB	4	0.86761	0.8686	0.999678	486	0	0.40034	0.006978	0.023099	0.621023	18	2	0.40034
SIGLEC1	3	0.81964	0.81982	0.999678	455	0	0.40075	0.19499	0.30835	0.969727	205	2	0.40075
VNN1	4	0.97282	0.97219	0.999678	550	0	0.40629	0.030904	0.086581	0.840861	59	3	0.40629
PARP14	4	0.36336	0.51047	0.999678	278	2	0.40866	0.0053649	0.018022	0.621023	16	2	0.40866
XAF1	4	0.98775	0.98746	0.999678	557	0	0.41347	0.012248	0.03948	0.674164	33	4	0.41347
CD72	4	0.93322	0.93294	0.999678	530	0	0.42102	0.027386	0.079461	0.840757	53	3	0.42102
LAP3	4	0.99743	0.99746	0.999678	569	0	0.42123	0.0025664	0.0088896	0.503278	9	4	0.42123
CD300C	3	0.65661	0.66507	0.999678	390	1	0.42126	0.24044	0.36447	0.969727	233	2	0.42126
RAP1GAP	4	0.87552	0.87641	0.999678	497	0	0.42934	0.040874	0.10564	0.902649	66	3	0.42934
EPCAM	4	0.91019	0.91072	0.999678	514	0	0.43094	0.022758	0.07016	0.83459	48	2	0.43094
PODXL2	4	0.0043845	0.01471	0.459801	18	1	0.43241	0.0255	0.075753	0.840757	51	3	0.43241
CD14	4	0.71239	0.73869	0.999678	414	1	0.43241	0.014414	0.046292	0.693944	37	2	0.43241
SS18L1	4	0.80634	0.80978	0.999678	451	1	0.4409	0.024284	0.073293	0.839943	50	3	0.4409
HVCN1	4	0.52883	0.64028	0.999678	349	1	0.44161	0.056721	0.13626	0.909063	85	3	0.44161
EMR1	4	0.99009	0.98982	0.999678	562	0	0.44187	0.0099141	0.03241	0.664506	27	4	0.44187
DNER	4	0.68452	0.72031	0.999678	402	1	0.44761	0.049616	0.12288	0.908988	77	3	0.44761
ARL11	4	0.89457	0.89521	0.999678	508	0	0.44816	0.032385	0.089645	0.856108	60	3	0.44816
SOX12	4	0.98465	0.98428	0.999678	556	0	0.45216	0.015352	0.049475	0.693944	40	4	0.45216
CLEC3B	4	0.77599	0.78368	0.999678	434	1	0.45714	0.026763	0.078222	0.840757	52	3	0.45714
DDX3X	4	0.87292	0.87388	0.999678	493	0	0.46059	0.047611	0.11905	0.908988	75	2	0.46059
CASKIN1	4	0.98007	0.97954	0.999678	554	0	0.46059	0.019926	0.062555	0.779212	46	4	0.46059
EMP3	4	0.98969	0.98934	0.999678	560	0	0.46403	0.010306	0.033679	0.664506	29	4	0.46403
GATA3	4	0.94835	0.94839	0.999678	538	0	0.46854	0.067873	0.1575	0.909063	97	3	0.46854
TCL1A	4	0.91499	0.91527	0.999678	519	0	0.46872	0.057563	0.13804	0.909063	87	3	0.46872
MGA	4	0.99776	0.99781	0.999678	570	0	0.47061	0.0022424	0.0078881	0.503278	7	4	0.47061
IDH1	4	0.97893	0.97837	0.999678	553	0	0.47183	0.021068	0.066025	0.804944	47	4	0.47183
CLEC4D	4	0.52482	0.63854	0.999678	348	1	0.4766	0.052844	0.12909	0.908988	80	3	0.4766
STK10	4	0.99225	0.99214	0.999678	564	0	0.49036	0.0077455	0.025667	0.621023	22	4	0.49036
IFIT3	4	0.55332	0.6518	0.999678	358	1	0.49568	0.028709	0.082168	0.840757	56	2	0.49568
AIM2	4	0.99301	0.99292	0.999678	566	0	0.50155	0.0069947	0.023139	0.621023	19	4	0.50155
NDUFA10	4	0.50853	0.63132	0.999678	342	1	0.50158	0.14776	0.29718	0.969727	164	3	0.50158
IL18BP	4	0.22199	0.36735	0.999678	206	1	0.50424	0.012905	0.041444	0.674164	34	3	0.50424
GBP2	4	0.98929	0.989	0.999678	559	0	0.51197	0.01071	0.034849	0.664506	30	4	0.51197
CXCL11	4	0.94986	0.94989	0.999678	540	0	0.53085	0.10178	0.21933	0.969727	122	3	0.53085
ICAM1	4	0.87515	0.87596	0.999678	496	0	0.53756	0.035991	0.096507	0.877751	63	3	0.53756
CCDC69	4	0.9984	0.99853	0.999678	571	0	0.54822	0.0016014	0.0057165	0.503278	6	4	0.54822
ADMR	4	0.91276	0.91316	0.999678	516	0	0.5503	0.034688	0.093889	0.877751	61	3	0.5503
CSF2RA	4	0.98986	0.98957	0.999678	561	0	0.56607	0.010137	0.033154	0.664506	28	4	0.56607
C1S	4	0.46046	0.6072	0.999678	330	1	0.62799	0.0075012	0.024934	0.621023	21	3	0.62799
ZDHHC14	4	0.83982	0.84104	0.999678	468	0	0.64366	0.0079692	0.026421	0.621023	24	3	0.64366
SECTM1	4	0.054198	0.12925	0.870012	85	1	0.64995	0.038952	0.10237	0.902404	65	3	0.64995
ADAP2	4	0.99675	0.99682	0.999678	568	0	0.65497	0.003246	0.011091	0.503278	12	4	0.65497
P2RY13	4	0.9927	0.99253	0.999678	565	0	0.65571	0.0072969	0.024051	0.621023	20	4	0.65571
CCR8	4	0.48652	0.622	0.999678	338	1	0.6714	0.0033286	0.011418	0.503278	13	2	0.6714
PLCG2	4	0.16979	0.31702	0.976623	185	1	0.67162	0.0028602	0.0097424	0.503278	11	3	0.67162
POU2F2	4	0.99611	0.99618	0.999678	567	0	0.70567	0.0038857	0.013084	0.535511	14	4	0.70567
GPR82	4	0.99109	0.99095	0.999678	563	0	0.71173	0.0089063	0.029197	0.643466	26	4	0.71173
NCOR1	4	0.68229	0.7189	0.999678	401	1	0.74825	0.0082265	0.027095	0.621023	25	2	0.74825
ADAM2	4	0.99964	0.99968	0.999678	573	0	0.79458	0.00035933	0.0013139	0.487926	1	4	0.79458
FAM179A	4	0.90727	0.90776	0.999678	512	0	0.82724	0.0014265	0.0051414	0.503278	5	3	0.82724
TAPBPL	4	0.80839	0.8116	0.999678	452	1	0.92904	0.0023324	0.0081459	0.503278	8	2	0.92904
VHL	4	0.99904	0.99914	0.999678	572	0	0.93711	0.0009571	0.0034061	0.487926	4	4	0.93711
IRF6	4	0.91077	0.9113	0.999678	515	0	0.96734	0.00063033	0.0022955	0.487926	2	3	0.96734

## Sheet: Kras normalized
sgRNA	Gene	Lung_Inj_1	Lung_Inj_2	Lung_NI_1	Lung_NI_2
Rgs18_exon_03_CTCCTGAAGAAGCAGTGAAA	Rgs18	17819.6	17574.9	18420.4	18303.3
Lat2_exon_07_TACCAGAACTTCTACAAAGG	Lat2	5677.65	5867.55	5777.78	6357.55
Rac2_exon_03_CTTACTGTCCACCATCACAT	Rac2	11314.8	11752.3	8233.84	7549.23
Trim21_exon_05_GGGAGTACCTGAGACTCCTG	Trim21	1094.07	1076.89	471.975	448.326
Olr1_exon_04_GGACGAGAAATCCAAAGAGC	Olr1	1770.67	1689.55	1380.14	1796.2
Ncapd2_exon_06_ACTTTAGGGTAAGAGAGCCC	Ncapd2	396.165	607.659	615.133	465.68
Cmtm4_exon_03_CGGAGCGGAAATTGCTGCCG	Cmtm4	20681.5	20162.8	6111.07	6476.14
Glipr1_exon_03_ATACCAGGCAGAGATGGCTG	Glipr1	5492.35	5600.69	4131.46	3722.55
Shank2_exon_05_CTGGCCAAGCTGCTGGACAG	Shank2	1702.51	2053.14	1465.14	1373.9
Rpsa_exon_05_TTACAGGGAGCTCACTCAGT	Rpsa	279.729	316.339	308.685	338.414
Lst1_exon_04_TGCAGGCATAGTCAGTGCTG	Lst1	6468.56	6187.78	4954.62	4885.3
Gtf2ird1_exon_02_ACTCACCATGGAGTCTAAGG	Gtf2ird1	5015.96	5044.18	5726.33	5712.54
Sim1_exon_04_TCTCATCGTGGTCAGCCGGG	Sim1	549.519	556.511	554.738	497.497
Slc2a5_exon_06_TTGGCTGCAGCCCATTAAGA	Slc2a5	5302.78	5377.75	12761.2	12524.2
Abi3_exon_01_TAACTGCTGCAGCTCCGCCA	Abi3	6680.84	6855.48	4768.96	4665.48
Tymp_exon_03_CTTGTTGACAAACACTCCAC	Tymp	715.652	900.647	1328.69	1362.33
Cerkl_exon_02_CAAACTAAAGGACTCCACGC	Cerkl	3503.71	3223.43	4068.83	3875.85
Ccdc36_exon_05_ACACTCACAAGTCTTGGCTA	Ccdc36	531.769	689.384	1684.35	1825.12
Fgd2_exon_03_CGTGCGAGAGCTTCTGGAGA	Fgd2	4254.15	4215.25	5359.49	5345.2
Tmem42_exon_02_ATGTGGACCTTCTTTAGCCG	Tmem42	30401	31779.5	24697	25433.1
Macrod1_exon_03_TCACTCACCAGCGTTGACAA	Macrod1	3072.05	3073.88	3019.74	2953.16
Ctss_exon_04_CATTGCCTGACACTGTGGAC	Ctss	8921.51	8549.48	6408.57	6050.95
Mefv_exon_03_GCACACAGGTATCACCACGC	Mefv	2372.73	2572.4	1934.87	2044.94
Slc19a2_exon_03_CACACGGACCAGCAGAGCAG	Slc19a2	5160.79	4901.86	5755.41	6192.68
Slc17a8_exon_03_ATTGTGACACAAATTCCCGG	Slc17a8	4154.76	4109.06	4377.51	4263.43
Prkcb_exon_02_CACAAAGCCTACCTTGACAC	Prkcb	2646.07	2977.7	4332.77	4974.97
Tmem156_exon_02_AGCTTCGCTGAGATTTGCCG	Tmem156	12447.2	12762	12177.4	11809.8
Grm6_exon_03_TGCCCGCACAATGTCCACCA	Grm6	999.641	1099.12	1474.08	1284.24
Adora2a_exon_02_CTCCACCATGATGTACACCG	Adora2a	21386.5	21051.2	15255.3	15708.8
Slc15a3_exon_01_GGTGGTGAGCAACAAGCCAG	Slc15a3	971.952	1006.28	1134.08	1064.41
Ebi3_exon_01_ACCTGTTTCAGTGTAACCAG	Ebi3	5192.74	5354.4	4420.01	4382.02
Prdm13_exon_01_GCAGCAGTCAGCGTTCACGC	Prdm13	2459.34	2733.08	2914.61	2906.89
Cr1l_exon_04_AGTGATGACACATACAGCAG	Cr1l	8649.59	7709.99	9323.18	9035.93
Igsf8_exon_04_TGAGGACCGGCACATTGCCA	Igsf8	446.573	469.782	275.132	199.577
Slc15a3_exon_05_GAACCCAAAGAACATGCCCA	Slc15a3	164.714	111.747	145.395	193.792
Igsf8_exon_03_CTTTGGGAGAGCCATTCCGG	Igsf8	2814.33	2898.19	3028.69	2912.67
Ccr3_exon_02_GAGGCCGATGATGAACACCA	Ccr3	993.961	952.907	281.843	240.071
Fam179a_exon_02_TACCTAGAGTGACATCGTCA	Fam179a	5813.96	5909.25	3485.01	3520.08
Slc25a18_exon_06_GACGCAGCGGAACCTGAAGA	Slc25a18	7697.52	8099.16	7280.94	7786.4
Trank1_exon_03_TTCCAGGGATACTACCGAGC	Trank1	4316.63	4135.19	5431.07	4870.84
Serpinb9_exon_03_CTTGGGTGCAAAGGGACAGA	Serpinb9	954.913	1009.61	2214.48	2186.67
Itga9_exon_05_AATAGCAGGCTTCTTCACAG	Itga9	19101.8	18588.4	19954.9	20831.2
Dner_exon_01_GGGCCCAGCACCCAGCAGCA	Dner	2682.28	2740.86	2086.98	2097.01
Gata3_exon_05_GGTGGTCTGACAGTTCGCGC	Gata3	697.903	610.995	606.186	650.795
Ubd_exon_02_TCTGACAACACACTGCACTG	Ubd	14853.3	15278.8	14752	15127.4
Rac2_exon_02_TCTCTTGTCTTTCAGAGCCG	Rac2	7858.68	8054.12	6415.28	5579.48
Tet2_exon_08_TTGGAGCAATGACAGTAGCC	Tet2	4873.96	4756.75	3422.38	4147.74
Trim21_exon_07_CAAGCACATGCCCTGTGCCA	Trim21	2377.7	2321.11	2158.56	2232.95
Tnfrsf17_exon_03_TGTGTCAAGAGCAAACCCAA	Tnfrsf17	1835.99	1802.96	2348.69	2250.31
Gpr84_exon_02_CACTTCCAGGAGCTAGACAG	Gpr84	14035.4	13195	11378.8	12200.2
Lamp3_exon_02_AACATCAACACCTACACACA	Lamp3	8158.29	7415.89	4813.7	5319.17
Fkbp2_exon_03_TCACAGGGAAAGCTAGAAGA	Fkbp2	2357.82	2228.27	3605.8	3560.57
Htra4_exon_04_ATTGTCAGCACCACACAGAG	Htra4	30502.5	29849.2	30231	30726.2
Dapp1_exon_01_GCAGAGCAGAACTTCTAGGA	Dapp1	1308.48	1457.71	1704.48	2047.84
Ms4a14_exon_06_CTCAAGAGACTCCATCCCAA	Ms4a14	2378.41	1918.05	1820.79	1720.99
Golga4_exon_03_TAACCAACCAACCTGAGAGG	Golga4	1972.3	2223.82	1789.48	2120.15
Sp100_exon_08_GTAACCAACAAACCCGAGCA	Sp100	1967.33	2023.68	3520.8	3922.13
Podxl2_exon_03_AAGCTCACTCACTAACACCG	Podxl2	38720.5	38106.3	34483.2	36210.3
Cxcr6_exon_02_CTGTGGCAAAGAAACCAACA	Cxcr6	7594.57	7547.09	8374.76	9223.94
Mcoln2_exon_01_TCCGGGACGCGGTTCCACGC	Mcoln2	6448.68	7383.64	7216.07	6548.45
Il18bp_exon_07_ATCCAGATCAGCAGGCCCAG	Il18bp	7275.09	7280.23	5079.88	5382.8
Cd72_exon_01_GCATCTAACCATCTAGGACA	Cd72	2055.37	1851.33	791.844	795.416
Cdc27_exon_03_CTGTTACTACCGCTCAGGAA	Cdc27	2342.91	2424.52	3742.25	3528.76
Ckb_exon_05_CGCGCTCAAGAGCATGACTG	Ckb	10851.2	11029.6	10786.1	11138.7
Klrb1_exon_04_GTCTCTCGGGCACTCTAGTG	Klrb1	6920.1	7140.13	10054.6	10430.1
Card9_exon_01_TAGATAGGGTGTGATCCGGG	Card9	2005.67	1830.76	1037.9	1113.58
Sos1_exon_02_TGCTATGCCAAGCTCAGCCC	Sos1	2067.44	2180.46	1659.74	1411.5
Oas2_exon_03_TCAAGTAAGAGCCTCACCAG	Oas2	1671.99	1546.11	5592.12	5348.09
Il15_exon_04_GAAACACAAGTAGCACGAGA	Il15	2883.91	2909.87	10786.1	10730.9
P2rx1_exon_02_TCAGCCACGTCCCAGACCTG	P2rx1	3152.28	3608.15	3583.43	3444.88
Vps37d_exon_04_CCCGGGAGAGCCCTTCACTG	Vps37d	8106.47	7837.3	7947.52	7471.13
Rpsa_exon_05_CTTACAGGGAGCTCACTCAG	Rpsa	917.284	821.702	872.371	864.835
Nlrc4_exon_04_GAAGAACAAAGACACAGCCC	Nlrc4	1842.38	1973.64	1259.35	1668.93
Trp53_exon_02_ATCCGACTGTGACTCCTCCA	Trp53	5625.11	5440.58	5390.8	5012.57
Atp8b4_exon_05_ATCGAGATCACCAGGACCAG	Atp8b4	5031.57	4770.65	4896.46	5625.76
Wars_exon_03_AATGAGCTATAAGGCCGCCA	Wars	3051.46	3215.09	5610.01	5906.33
Inpp5a_exon_08_GCTTTACAGTGCCTTCGACT	Inpp5a	2149.09	2202.69	1626.19	1475.14
Cxcr6_exon_02_CTGTACGATGGGCACTACGA	Cxcr6	7686.16	7000.59	6366.07	6374.9
Entpd3_exon_05_AGCTCCCAGGTAAATGCGGG	Entpd3	1514.37	1681.21	2239.08	2073.87
Vps37d_exon_02_CTTGGCCTCTAACTACGCGC	Vps37d	2157.61	2059.81	2008.69	1799.09
Taar9_exon_01_CACGCCTACGAACTTCCTGG	Taar9	1304.22	1627.84	1252.63	1194.57
Stab1_exon_04_ACGGTGTCGCCGGACCACCA	Stab1	1529.28	1637.29	2183.16	2285.01
Bcor_exon_06_AAAGTCAGTCACCCTGGAAG	Bcor	199935	204779	185327	189601
Idh1_exon_03_CCCAGCCTGTCACTAGCCGG	Idh1	590.697	612.107	284.08	208.254
Fn3k_exon_04_ATGCTGTGGCTTTATCCCAC	Fn3k	2491.29	2691.38	2071.32	2140.39
Gypc_exon_01_TCACCGAGGAGCTCGGGAGG	Gypc	1544.19	1540.55	1653.03	1660.25
Golga4_exon_04_CTACAGAGGGAAGTACTCCG	Golga4	2286.82	2056.48	1469.61	1469.35
Necab3_exon_05_CCGTGCGGTGCTCACTGCCA	Necab3	2039.04	2192.69	2111.58	2198.24
Mcoln3_exon_02_GTTTGGACTAAGTAACCAGA	Mcoln3	0	0.555955	0	0
Tnfrsf1a_exon_03_AGTTGCAAGACATGTCGGAA	Tnfrsf1a	10167.5	10028.9	10054.6	9918.12
Lin28b_exon_02_AAATCCCTTGGATATTCCAG	Lin28b	1578.98	1461.05	1384.61	1165.65
Plcg2_exon_06_CTCACTTTGAAGTTGACCAG	Plcg2	4637.54	4578.85	2594.74	2580.04
C1qa_exon_03_ATGGCTGAGAAAGCTGGCCG	C1qa	7895.6	8591.18	8468.71	8338.86
Ccr4_exon_02_AGAGGTCACAGACACCACCC	Ccr4	1453.31	1480.51	894.739	786.739
Pdcd1lg2_exon_04_TTGCCAGGACACTTCTGCTA	Pdcd1lg2	3652.81	3638.17	4294.75	3997.33
Cxcr6_exon_02_ACGCTTCCTAAAGTTCAAGG	Cxcr6	1768.54	1973.64	1807.37	1848.26
Vamp5_exon_03_CTTTAGCCCAGCAGAAGCGC	Vamp5	7173.56	7085.65	8741.6	8252.08
Lin28b_exon_03_TTCTTTCACTTCCTAAGCAG	Lin28b	6567.24	5967.62	7594.1	7358.33
Atp8b4_exon_08_CTGTCGAGCAGTGAGCCACA	Atp8b4	2727.71	2744.19	2118.29	2007.34
Morc4_exon_02_CTCACCTAGCAGCTCCGCGA	Morc4	7090.49	7278.01	5498.17	5599.73
Trim21_exon_04_TCTACAGGAGAAGATCCACG	Trim21	4165.41	4053.47	3675.14	4110.13
Pde6g_exon_04_GGTGATTGAAGGCCTCCCAA	Pde6g	3378.05	3325.17	2368.82	2039.16
Vnn1_exon_01_CATGCTCGTAAACAGCCGCG	Vnn1	11771.3	11830.2	9273.97	9171.87
Ccl8_exon_02_CACTTACACCACAGCTTCCA	Ccl8	2617.67	2627.44	4466.99	4604.74
Il15ra_exon_03_GCCAACAGTAGTGACACCAA	Il15ra	1875.04	1773.5	1254.87	1506.95
Pcdh9_exon_04_TCTGGGAGACCACGAGCCGG	Pcdh9	2173.23	1995.88	1755.93	1596.62
Cotl1_exon_04_AGCGAGCTGAAGAAGGCTGG	Cotl1	926.514	891.196	257.237	292.135
Mlh1_exon_01_GGTAGTGAACCGCATAGCGG	Mlh1	1611.64	1815.75	3880.93	3381.24
Cd19_exon_01_CTACTAAGGTAAGAAAGAGG	Cd19	2963.42	3301.26	2840.8	2970.52
Cux1_exon_03_CCTTGGAAGCTCTTTAGCAG	Cux1	7223.26	7392.54	8338.97	8009.12
Adora2a_exon_03_GCTGTGAGCCGCCAAGGCCC	Adora2a	674.474	720.518	331.053	393.37
Ncf2_exon_02_TGTTGAAGCAAATCCTCGAG	Ncf2	14934.3	14010.6	11638.3	11749
Icam1_exon_01_GGACTCACCAGGGATCACAA	Icam1	4076.66	4159.1	4511.72	4327.07
C1ra_exon_11_TTCACCACTACCCACGGGCG	C1ra	17460.4	17391.4	14984.6	14470.8
Rpsa_exon_06_GGCCTTGATACGCACCCGTG	Rpsa	493.431	612.663	718.028	561.13
Plcg2_exon_03_AGATAAAGGAAATCCGTCCG	Plcg2	7063.52	7141.8	3531.98	3606.85
Sacs_exon_07_ATCTTGATCAGAGACAGACG	Sacs	28022.6	27625.4	29258	28264.8
Gngt2_exon_03_ATTATGTAGAGGCCCAAGCA	Gngt2	18865.4	18489.4	17845.6	16859.9
Ltbr_exon_01_GAAGCCCGCTGAGTCCCAGC	Ltbr	458.642	442.54	331.053	347.091
Nhsl1_exon_01_TTCGGAATCAAGGCAAGCCC	Nhsl1	4066.72	3938.39	2599.22	2788.3
Gpr84_exon_02_CAGAATTGGAAGTAAAGAGG	Gpr84	2692.22	2637.45	2771.45	2718.88
Blk_exon_04_AGAAGCTCCAGGTCTTGAGG	Blk	1275.11	1131.92	1648.56	1680.5
Vps37d_exon_01_GCTTCAAGATGAGCCCAAGC	Vps37d	3795.51	3762.7	3965.93	3841.14
Ms4a4a_exon_07_TATGCCATCAAATCCTACCA	Ms4a4a	1970.17	2188.8	2301.72	2348.65
Bcor_exon_04_CATGGGTGAAGCCAAGGAGG	Bcor	691.513	792.236	467.501	500.389
Iffo1_exon_02_GCGAGTGACTGAGCTCCAGG	Iffo1	149.094	185.689	445.133	430.971
Fam179a_exon_05_CTGGATGGGAGGCATCGGCC	Fam179a	991.121	1216.43	505.528	511.959
Insl6_exon_02_AGGATGCACCAAAGAAGAGA	Insl6	2362.08	2272.74	2037.77	2501.95
Rcor2_exon_04_GCATGGCTATAACATTGAGC	Rcor2	1304.22	1436.03	1957.24	1937.92
Creb3l4_exon_04_ATCAGGGACCATAAGTGCAG	Creb3l4	4695.76	4617.76	4773.43	5160.08
Ms4a1_exon_04_ACTTGCCAAACTCTTCCTGG	Ms4a1	2146.96	2139.32	1861.06	1865.61
Inpp5a_exon_07_AAGGCTTCATCAGGACGCGG	Inpp5a	768.9	1083	1087.11	1240.85
Fcgr1_exon_03_GCCTAGTTATAGCATCCCAG	Fcgr1	1781.32	1696.78	2031.06	1891.64
Il12b_exon_05_GTATTCAGTGTCCTGCCAGG	Il12b	723.462	848.388	718.028	647.903
Plekho1_exon_02_GACTGATGGTTTCCATCCGG	Plekho1	3040.81	3307.93	2169.74	1975.53
Pde6g_exon_02_GACCACCTAAGTTTAAGCAG	Pde6g	2528.92	2433.42	4165.01	4422.52
Srgn_exon_03_TGCGAACTGCATCGAGGAGA	Srgn	6208	6298.42	11199.9	10843.7
Ptpn3_exon_02_ACCCAACGCACGTAACCGGG	Ptpn3	0	0	0	2.89242
Cmtm2a_exon_01_CAAAGACAGAAGCTTGAACA	Cmtm2a	0.709972	0	0	0
Ccl3_exon_03_GCGCTGACTCCAAAGAGACC	Ccl3	959.173	972.922	123.027	118.589
Clec9a_exon_02_CAAGCCCATACAGACCACAC	Clec9a	2973.36	2680.82	3276.98	3008.12
Fasn_exon_05_CACAGGACCAAGCATTGCCC	Fasn	502.66	526.49	993.16	1217.71
Stk10_exon_04_CGTGCTTATGACCCTTGAGG	Stk10	2592.11	2715.29	2183.16	2160.64
Fbxl4_exon_06_CTGAGGTGGGAGTTTATCGC	Fbxl4	3494.48	3922.82	3223.3	3132.49
Cd70_exon_03_CATCTGCGTATCCATCAAGA	Cd70	12253.4	11904.1	10604.9	10814.8
Slc7a7_exon_04_TGAGGGCTCATCCTTTGCAA	Slc7a7	2358.53	2594.64	2753.56	2611.86
Fbxl4_exon_03_CTCCAGCACATGGACAGCCG	Fbxl4	15262.3	15228.7	17771.8	18176
Ccr2_exon_02_CACACAGTTACTCATTCCCA	Ccr2	2609.15	2662.47	1326.45	1316.05
Klrg1_exon_02_TATCAACGGATCCTGTGCTG	Klrg1	7104.69	6092.16	7381.6	7303.37
C1qb_exon_02_AGGCACTCCAGGGATAAAGG	C1qb	1725.94	2181.01	4970.28	4445.65
Lin28b_exon_05_GCACCAAGAGAAGTGGGAGG	Lin28b	1238.9	1335.96	756.055	804.094
Clec4e_exon_02_GCTCTCCTGGACGATAGCCG	Clec4e	3688.31	3658.74	4505.01	4159.31
Shank2_exon_02_GATGACCACTCGAATCACCA	Shank2	5195.58	5280.46	6247.52	6256.31
Il15_exon_06_GTCACTGTCAGTGTATAAAG	Il15	15315.5	15507.3	13772.3	13932.8
Caskin1_exon_03_TTCTGTGTTGCCATTCAGGG	Caskin1	15906.9	16129.9	13154.9	12246.5
Ccr8_exon_02_CGGATGCGGCCAGGTTCAGG	Ccr8	918.704	997.94	335.527	344.198
Manbal_exon_02_CGCCTCATGGGACTTGGGAA	Manbal	4601.33	4119.63	4191.85	4613.42
Ccr1_exon_02_TGAACACTAGAGAATACAGG	Ccr1	1257.36	1354.86	2031.06	2157.75
Ltbr_exon_03_CCCACTTACCAATGTCACAG	Ltbr	3403.61	3744.36	6061.86	6351.76
Apol8_exon_03_AGCCTGGGAGGCCTTTGTGG	Apol8	1104.01	1145.27	1778.29	1657.36
Clnk_exon_10_TCTTACCGAGGAGGTGGCAA	Clnk	6575.76	6579.17	3995.01	4298.14
Il18r1_exon_07_TTATTGGAGCATCAGGAAAG	Il18r1	52331.4	51599.9	60685.7	60046.7
C1rl_exon_03_GAGCCAGGAAACCTTTGTGG	C1rl	1984.37	2072.05	2943.69	2883.75
Blk_exon_02_CCTGGGTGCGGATCTTCACG	Blk	5321.95	5051.41	3534.22	3282.9
Arid5b_exon_03_AGGCAGTCAACCCTCAACAG	Arid5b	5083.4	5408.33	5887.38	6247.63
Grk5_exon_04_GACCAAGTACCTCACTCCAA	Grk5	2753.98	2650.79	2368.82	2331.29
Csnk2a1_exon_12_TCACCAACCTGACATCATAT	Csnk2a1	1732.33	1638.96	3071.19	2941.59
Keap1_exon_03_CCGATGAATACCATCCGGAG	Keap1	4036.19	4364.25	5245.41	5394.37
Tapbpl_exon_02_TGACAGAAGACAGGCACCGC	Tapbpl	494.141	643.24	769.476	630.548
Taar2_exon_02_TATCGACGGCCACCGAGCAA	Taar2	5224.69	5460.04	6312.38	6883.97
Lyl1_exon_02_AGGGTGGTAATGTACAGCCA	Lyl1	2041.88	2092.06	1615	1608.19
Ly86_exon_01_TCTCCGAGCAGCAGTGACCA	Ly86	6164.69	6366.8	5918.7	5943.93
Fam26f_exon_01_AGAGCCCTCGAGCAGCGCCA	Fam26f	1009.58	946.236	1185.53	1376.79
Sh2b3_exon_03_TGTGCGGGACGGCTGCACGG	Sh2b3	10998.9	11247.5	9947.26	9333.85
Jak2_exon_04_ATGTGGAAGACATGATTGGG	Jak2	1027.33	1045.75	2330.8	2206.92
Spib_exon_03_TCACTCCGCCAGTACCCAGA	Spib	1411.43	1643.4	512.238	590.054
Pld4_exon_01_CAAGAAGAAAGAGCACCCAG	Pld4	1636.49	1722.35	1695.53	1819.33
Obsl1_exon_03_CCATCCTGAAGCGTTTACCC	Obsl1	2183.88	1850.77	1498.69	1452
luciferase_CTRL_GCAGGCAGTTCTATGCGGAA	luciferase	2296.05	2733.08	2263.69	2088.33
C5ar1_exon_02_CAGCCACGCTATCATCACCC	C5ar1	2088.74	2134.87	2402.37	2623.43
Arl11_exon_02_AGATGAAGCCCGCTTGCCTG	Arl11	5578.25	5297.7	4097.91	4237.4
Prdm1_exon_03_AAGTAAGGAGTACATACCGA	Prdm1	6619.07	5977.07	4057.64	3953.94
Adap2_exon_03_TTACAGTTCATGACTCACCA	Adap2	4888.16	4707.83	2702.11	2736.23
Cd19_exon_02_CACGTGCAATCCCAGGCCAG	Cd19	2310.96	2430.64	2147.37	2629.21
Clec3b_exon_01_ACTCTGCAATGACCTGGGAC	Clec3b	4660.26	4561.61	2561.19	2744.91
Il22ra2_exon_02_GGCGTCAGAGATACACGAGC	Il22ra2	1030.88	1110.24	1113.95	1151.18
Fcgr1_exon_04_TCCGTGACACCTCAAGGCCA	Fcgr1	1483.84	1659.53	1726.85	1495.38
Fubp1_exon_06_ACAGATCTCACGAATACAGC	Fubp1	281.859	386.389	304.211	292.135
Xcr1_exon_02_TCACCAGCACACGGCAGCGG	Xcr1	7444.77	6469.65	6618.83	7283.12
Tapbp_exon_02_TTTGGGTCAAGATCTGGCCG	Tapbp	23867.1	23155.5	31280.1	32661.2
Insl6_exon_02_CATTCCCAAAGGAAACGCAG	Insl6	5136.65	4963.01	7674.62	7277.34
Mapk8ip1_exon_02_GCTCACCCATGACATCAGCC	Mapk8ip1	2558.74	2521.26	2872.11	2964.73
Ajuba_exon_07_GGGCTGTGAGGACATTGTGA	Ajuba	46.1482	0	0	0
Ptafr_exon_02_GAGGCAGCAGCGCAAAGCGG	Ptafr	3073.47	3130.03	5160.41	4732
Fcrl5_exon_03_CCTCGAAAGAAAGTGGTCCA	Fcrl5	119.985	179.018	315.396	254.533
Cd4_exon_07_GGTCAGTCTCATCTTGGGAG	Cd4	7946.72	7740.01	13116.9	12275.4
Tmem9_exon_05_CGGGTCCACCAGCATCAGGA	Tmem9	3838.11	4041.79	2550.01	2328.4
Coq3_exon_04_GGGATGAAGATTCTTGACGT	Coq3	506.92	480.901	460.791	378.907
Fbxw7_exon_04_GCAAGGAGATGAAGTCTCGC	Fbxw7	1266.59	1297.6	1420.4	1454.89
Cish_exon_03_GCACCTACAGAAGATGCCGG	Cish	142.704	112.859	695.66	737.568
Cnr2_exon_02_CAGTGGCCAGCAGATCGCCG	Cnr2	10244.9	9972.17	9079.37	8558.68
Ptcra_exon_02_GGCCTGGTGTGACAGACCAA	Ptcra	2528.92	2519.03	2635.01	2794.08
Tfec_exon_04_TGATGGTAGAGCTTTGGCAA	Tfec	10159	10382.5	5513.83	5507.17
Slc2a5_exon_05_CCTTGGTGAATAAACTGGGC	Slc2a5	1057.15	1240.34	1746.98	1547.45
Fgfr3_exon_03_CTGTTACACGCACACTGAAG	Fgfr3	11263.7	11393.7	13293.6	13096.9
Fkbp2_exon_04_ATCCTGCAGGATGTGTGAAG	Fkbp2	24548.7	23225.6	24701.5	22355.5
Gpr82_exon_04_GAAGAAAGCAAACTACTAGG	Gpr82	735.531	744.424	458.554	471.465
Mlkl_exon_02_TGGGCCTGGAGTCTCTGGAG	Mlkl	3458.28	3222.87	2809.48	2941.59
Mta3_exon_05_CGGATTCTGTCTCATTCAGC	Mta3	672.344	643.796	617.37	575.592
C1qa_exon_02_CTGCCGAGCACCCAACGGGA	C1qa	3124.59	2668.03	2384.48	2273.44
Ascc3_exon_04_GCTGAAGTAGCAGATGACGA	Ascc3	785.229	778.893	2142.9	2198.24
Fam92b_exon_07_TGACTTTGTGACCATCGAGA	Fam92b	7496.6	6749.3	7124.36	7147.18
Ccl22_exon_03_CTACTCCATAAACTGTCCTA	Ccl22	660.274	640.46	586.054	561.13
Vhl_exon_01_GACCCGTTCCAATAATGCCC	Vhl	1203.4	1294.82	870.134	757.815
Aif1_exon_08_GGAGATAGCTTTCTTGGCTG	Aif1	4019.15	3984.53	3033.17	2820.11
Alox8_exon_05_AAAGGGCTCCTGGACCGCAC	Alox8	4917.27	5049.74	4484.88	4549.78
Cd300lf_exon_04_TGCCCTTCCAGGCATGGCGG	Cd300lf	6093.69	5540.65	3726.59	3366.78
Stat1_exon_04_GTGAGAGGAGGTCATGGAAG	Stat1	917.284	793.904	3970.4	3835.35
Hapln3_exon_05_CATAGCAGTAGACACCATAG	Hapln3	12501.9	14044	11466.1	12237.8
Mobp_exon_03_AAGTACAGCATCTGCAAGAG	Mobp	40162.4	38336.4	44951.7	45035
Stx11_exon_03_CGACACCAACTCCATCGCCA	Stx11	2561.58	2321.67	2371.06	2423.85
Ccl3_exon_03_CCAAGAATACATCACTGACC	Ccl3	134.895	134.541	304.211	387.585
Kcnab2_exon_02_TGTATCCGGAATCAACCACG	Kcnab2	14602.7	14608.8	14552.9	14279.9
Gsta4_exon_02_GACGGATGGAGTCGATCCGC	Gsta4	2321.61	2192.69	870.134	887.974
C5ar1_exon_02_TCCATGCCAGGCCAGTCCCG	C5ar1	4729.84	4622.21	3885.4	4029.15
Hvcn1_exon_05_GCAGCCCTAGAGCTTCGAAG	Hvcn1	6724.86	6605.3	3800.4	3942.37
Vwf_exon_05_GCGGCCAGAATCGATGGCAA	Vwf	991.121	923.998	1384.61	1275.56
Isg20_exon_02_CATGGCAGGCATCCCAGAGG	Isg20	2837.05	2981.03	4048.69	3979.97
Scnn1a_exon_03_CTACTCACGCCTGATTGCAG	Scnn1a	4254.15	4465.43	2762.51	2496.16
Cmtm4_exon_04_GTTCTCATGTGTCCAGGCGC	Cmtm4	1569.04	1576.13	2158.56	2120.15
Cd9_exon_02_CACCTGTGTAGAAACTGGAA	Cd9	5021.63	5582.9	5804.62	5614.19
Ccdc109b_exon_03_GGCAGAGTGAGGGTTACCAA	Ccdc109b	1435.56	1437.7	1008.82	1119.37
Vcam1_exon_03_CCGGCTTCCCAACCTCCAGG	Vcam1	112.176	192.361	606.186	624.763
Mmp25_exon_02_GCGTGGACAGGATCCGCCGG	Mmp25	551.649	615.998	478.685	378.907
Jak2_exon_06_TCAGGAAGAGTGTCTTGGGA	Jak2	60.3477	72.2742	364.606	477.25
Flt3_exon_05_GCACTGCTCTGCATCTCCGA	Flt3	449.413	431.421	961.845	1096.23
Ccdc28a_exon_03_CTGCTGAACGATTTCCACTC	Ccdc28a	4712.8	4926.32	5339.36	5567.92
Cd33_exon_02_TCTCCATGAAGACTCTCCAG	Cd33	526.8	499.248	416.054	480.142
Tmem150b_exon_05_GGCGTAGAGACTTAATCCAG	Tmem150b	1990.76	2074.82	1653.03	1671.82
Cmtm4_exon_02_AGAAGTAGAGGCCTTCGCAC	Cmtm4	717.072	956.799	1248.16	1171.43
Cd86_exon_05_TGATGAGCAGCATCACAAGG	Cd86	5028.02	5616.82	5844.88	5235.29
C1rl_exon_04_ATAGCTGTGAACCAACCCAA	C1rl	2785.93	2525.15	1176.58	1373.9
Lta_exon_02_GGGTGCCAAGCACCCTCAAG	Lta	335.107	371.378	545.791	459.895
Cd69_exon_04_GGTGAACTGGAACATTGGAT	Cd69	1501.59	1729.58	1393.56	1214.82
Ube2l6_exon_04_GTTCACCCTTAAATTCGGAG	Ube2l6	3811.13	3529.76	3724.35	3713.87
Obsl1_exon_01_CGAGCGCCTAAGCTTTCCGG	Obsl1	1231.09	1320.39	1116.19	997.886
Itgax_exon_04_TGGTGGCAGCAGCAAGGGAC	Itgax	1689.02	1631.17	1659.74	1454.89
Cecr2_exon_03_CATCAAGCCGGTAATCACAG	Cecr2	13583.2	14096.2	19742.4	20073.4
Clec12a_exon_02_CTGTGAATGGGAAGCATCGG	Clec12a	3810.42	3741.58	1641.85	1801.98
Kras_exon_04_GACCTCAGCAAAGACAAGAC	Kras	0.709972	1.66787	2.23685	0
Cd33_exon_03_AGGTGTGAACGTCAGCACGG	Cd33	2862.61	2484.56	1883.43	1885.86
Flt3_exon_06_ATGCTGTGCTAGAAATGCAC	Flt3	2788.77	2819.8	3384.35	3572.14
Tap1_exon_01_TGCCACATAACTGATAGCGA	Tap1	7545.59	7765.58	4335.01	4659.69
Slc22a14_exon_05_CTGTTCCGAAGCCAAAGATG	Slc22a14	20374.8	19759.2	21780.2	20550.7
Scaf8_exon_07_GCCTGCAGGATAGAAGGCTG	Scaf8	1916.93	2125.42	1876.72	1712.31
Alox12b_exon_05_GAAGGAGGCTGTCTTGACGA	Alox12b	1270.85	1480.51	2167.51	2163.53
Dok3_exon_01_GCAGCACGTAAAGTTTGGCA	Dok3	1777.06	1713.45	1534.48	1530.09
Wdfy4_exon_02_ACTATCAGCAGCTAATGCCC	Wdfy4	1953.84	1921.38	1496.45	1524.31
Nf1_exon_08_GGACGAGAGCAACATAAACA	Nf1	53109.5	51703.8	48515	53316
Tapbpl_exon_01_ACAGAGCAGCAGATACCAGC	Tapbpl	846.287	945.124	286.317	216.932
Tbxas1_exon_04_AGAGCCAGACATGATCAAGC	Tbxas1	1071.35	1032.41	331.053	361.553
Adora2a_exon_02_TTCGCCATCACCATCAGCAC	Adora2a	8266.92	7488.16	12119.2	12064.3
Fubp1_exon_04_CTCCAATGCATCAGCAGCAA	Fubp1	9809.69	9826.51	9710.16	10291.2
Golga4_exon_02_TGACGTGACACCCAACAGAG	Golga4	6201.61	5775.26	10365.6	10453.2
Ms4a4a_exon_06_AGTGTGCTGGAATTCTGCAT	Ms4a4a	4844.14	4572.73	5368.43	5802.2
Pdcl_exon_02_TCCAGGCACCATGACAACCC	Pdcl	0	0	0	2.89242
Cerkl_exon_04_ACATTCGTCAAGCAGAGACA	Cerkl	2861.9	2836.48	3236.72	2857.71
Klrb1_exon_05_AAGTGGACAAGGTTTGGAAG	Klrb1	25922.5	26952.7	27399.1	26815.7
Clec9a_exon_04_CCACACAACTGGATTCAGAA	Clec9a	3206.24	3429.69	4746.59	5194.79
Trank1_exon_01_CGTCACGTATCGCCTCGCGG	Trank1	1651.4	1651.19	2377.77	2013.13
Il9r_exon_04_CTCCTCTTTAGGCAGCACCA	Il9r	1269.43	1272.58	1024.48	844.588
Dnmt3a_exon_03_GCTCTCCAATGCCAAAGCCC	Dnmt3a	2119.98	2547.94	3429.09	3511.4
Fcrls_exon_04_TACCATCTCAGCAATATCGA	Fcrls	4341.48	4566.62	3523.04	3531.65
Adora2a_exon_03_CATTGGCCCATACTCCCAGG	Adora2a	2173.23	2209.92	3178.56	3476.69
Ccdc69_exon_02_CCTGGAAGGAAGGCATGAGG	Ccdc69	1894.92	1936.39	1042.37	1128.05
Kynu_exon_03_TGGAGGAAGAACTAGATAAG	Kynu	4314.5	3752.14	5104.49	5469.57
P2ry13_exon_02_GATGTGGACGAACACCCAGA	P2ry13	1510.11	1546.67	592.765	653.688
Cdcp1_exon_03_TCCCGGATCAAGATGCAAGA	Cdcp1	5767.82	5778.6	5746.46	6097.23
Vhl_exon_02_TGTCCATCGACATTGAGGGA	Vhl	863.326	1039.64	210.264	193.792
Samhd1_exon_07_CAGATGCTCAAACATCTCAA	Samhd1	2289.66	2726.4	2254.74	2449.88
Tmem98_exon_03_GCAGTCTGAACCCTCCGAGC	Tmem98	1723.81	1694	1344.35	1394.15
Csmd1_exon_02_CACCTGGATCATTATTACTG	Csmd1	5663.45	5666.3	5589.88	5446.43
Kcna4_exon_02_CTGACCTGGCCCAACAGCAG	Kcna4	3175.71	3377.98	3198.69	3230.84
Cysltr1_exon_03_GCAGAAATGTACCTCCAAGG	Cysltr1	1458.28	1429.92	988.687	1096.23
Cd79b_exon_01_AGACAGCACCAGTGTGGCCA	Cd79b	1233.93	1079.67	1556.85	1469.35
Il15_exon_08_CTGCAAGGAATGTGAGGAGC	Il15	1666.31	1557.23	1442.77	1590.83
Arvcf_exon_04_GGCCTCCTGTTCCTTCACCG	Arvcf	7555.53	7271.89	5956.73	6137.72
Ovol1_exon_03_CCTCTGCACTTACTGTGGGA	Ovol1	3642.16	3123.36	2892.24	2999.44
LacZ_CTRL_TGCGAATACGCCCACGCGAT	LacZ	1.41994	2.77978	0	0
Clec3b_exon_02_TGTTCGAGGAACTCAAGAAC	Clec3b	16250.6	15532.8	14168.2	14693.5
Gpr68_exon_03_CTGACAAAGCAGTACAGCAC	Gpr68	2177.49	2148.77	1480.79	1738.35
Ncf4_exon_02_GCTGACATCGAGGAGAAGAG	Ncf4	8979.02	8999.25	9379.1	9333.85
Asxl1_exon_06_CAATCCCAGGGACAGCCACA	Asxl1	1385.16	1562.79	2655.14	2626.32
Akap1_exon_03_GGCAGGCTCCAACCCTAAGA	Akap1	3137.37	3121.69	2558.95	2363.11
Ccr2_exon_02_GAGATGTTGATAGTATGCCG	Ccr2	7179.95	7660.51	8200.28	7636
Mlh1_exon_08_ACTGCCCAATGCCACAACCG	Mlh1	24253.4	23263.9	21842.8	23518.3
Aim2_exon_12_GCTTTGCAGCCTTAATAACC	Aim2	3977.27	4343.12	3426.85	3453.55
Clec12a_exon_04_CATGTCCAAAGGGTTCAGAA	Clec12a	13059.9	13798.3	13072.1	13380.4
Lpar5_exon_02_CCACTCAGAGCCAACGGCGA	Lpar5	2124.24	2217.71	1020	1133.83
Cxcl10_exon_02_GATGATTTCAAGCTTCCCTA	Cxcl10	242.101	339.133	216.974	271.888
Nme4_exon_01_ACCAGCAGGCACTGAAAGCG	Nme4	16262.6	15917.6	12483.8	13013
Cblc_exon_04_TTCCTCAGTAAAGTGGGCCA	Cblc	0.709972	0	0	0
Casp4_exon_02_TTCTGCTCTTACCTTCACCA	Casp4	5370.94	5113.12	6175.94	6311.27
Lrrc25_exon_03_GAACTACAGGAGTGTCGACC	Lrrc25	1099.75	1109.69	2617.11	2368.89
Il15ra_exon_04_TCTTGCAGCAACAATGACCT	Il15ra	7082.68	6582.51	5426.59	5191.9
Smc1a_exon_05_TAAACTCTACCACAACGAAG	Smc1a	820.728	1001.83	1075.92	1292.91
Fcer1g_exon_05_CGTCTGTTCTGAAGCTACTG	Fcer1g	9250.94	9322.81	8193.57	8463.23
Kmt2d_exon_11_GACATGGGTGACTCTTCGGG	Kmt2d	73.1272	71.1623	225.922	176.438
Cd27_exon_03_GTCAGTGCAGGGTTTAGAGG	Cd27	4046.13	3925.04	5650.28	6652.57
Epm2aip1_exon_01_CTCCTCCGGAGTGAGCACGG	Epm2aip1	5455.43	5721.34	5314.75	5698.07
Tlr7_exon_05_CTTGGCCAGAGAAATTGAGG	Tlr7	7569.73	6807.67	6131.2	5880.3
Lpar5_exon_02_CGTGCCCTATAACTCCACGC	Lpar5	4702.86	4378.7	4247.77	4457.22
Alox12b_exon_01_CTTTGGGAGAGACTTTGCCA	Alox12b	1683.34	1535.55	2335.27	2270.55
Fcgr1_exon_05_CGTGTCATCTCCCTTCCCGG	Fcgr1	3747.94	3843.32	2380.01	2151.96
Grm4_exon_04_TCCACGGGAACCCAAGACCG	Grm4	16930	16677.5	15302.3	16385.6
Ido1_exon_03_TCGGTTCCACACATACGCCA	Ido1	2744.04	3064.98	3004.09	2898.21
Lta_exon_03_TGGATGGGCTGTCCTGGCAG	Lta	4487.03	4238.6	4194.09	3696.52
Creb3l4_exon_05_AGCAACTGCTGGCACAAGAA	Creb3l4	17007.4	17632.7	21854	22780.7
Epm2aip1_exon_01_CTGCCGCAGACGCTCGACCA	Epm2aip1	3334.74	3627.05	3740.01	3875.85
Slc19a2_exon_05_GAGCAGAGTCTGCAATGCCA	Slc19a2	5534.23	4847.93	5538.44	6169.54
Il7_exon_02_AGCAGAACAAGGATCAGTGG	Il7	3639.32	3749.92	3599.09	3595.28
Apol8_exon_04_TGTGTAGTCCACGATCCCAG	Apol8	2924.38	2947.67	5256.59	5504.28
Rassf4_exon_03_ACCTACAACTGCTACCATGA	Rassf4	9923.28	9346.72	7708.18	7222.38
Fgd2_exon_02_CTCAAGAACAAGTTATCGAG	Fgd2	5997.85	5697.43	5634.62	5475.36
D330045A20Rik_exon_03_GCTGTCAGCAACCTCCAAAT	D330045A20Rik	0.709972	0	0	0
Apol6_exon_04_TTGCAGAAGAGTTAAGAGCA	Apol6	3635.06	3547.55	2650.66	2718.88
Slc2a5_exon_03_CACTTGCAGAGCAACGATGG	Slc2a5	4592.81	5105.34	5122.38	4517.97
Fcrla_exon_02_ACACTTCAGAGTCTCTGAAC	Fcrla	2746.88	3143.37	2525.4	2325.51
Nras_exon_04_GACCTCAGCCAAGACCCGAC	Nras	2817.88	2808.13	2919.09	2909.78
Clec12b_exon_02_AGGACTCTGCAAGAGTGAGG	Clec12b	1728.07	2143.76	2623.82	2140.39
Fgfr3_exon_05_AGAATGGCAAAGAATTCCGA	Fgfr3	2686.54	3100.01	543.554	483.035
P2rx1_exon_04_GGCATATGCCAAGATGACAG	P2rx1	2387.64	2281.64	2811.72	2918.46
Ncf2_exon_03_GCAGTGGCCTACTTCCAGAG	Ncf2	4293.91	4198.57	4849.49	4674.16
Ly96_exon_03_CGTAAGGAAGTTCTGTGCCA	Ly96	3381.6	3463.6	3364.22	3005.23
Nras_exon_03_ACTGGACACAGCTGGACAAG	Nras	17201.2	17604.3	15085.3	15795.5
Ampd1_exon_06_TGCTTGCTCTAATTGCACAA	Ampd1	9118.89	8956.99	10052.4	9906.55
Cd69_exon_03_GTGGGCAAGTACAATTGCCC	Cd69	194.532	167.343	24.6053	26.0318
Rpl14_exon_03_AGTGGATGGACCCTGTACTC	Rpl14	395.455	308.555	281.843	364.445
Srgn_exon_02_CAGGACAAGCCTGCTGCCGA	Srgn	76.677	131.205	277.369	321.059
Isg20_exon_03_CGTCCACAGACAGGCTGCTG	Isg20	8952.04	8636.21	8547	8463.23
Ccdc109b_exon_06_CGGTCGGAAGCCAACACCAG	Ccdc109b	4394.02	4299.76	7882.65	7968.63
Ccl2_exon_01_CACCTGGCTGAGCCAACACG	Ccl2	17654.2	17473.7	18887.9	18792.1
P2ry14_exon_02_TCCTCAATGGGATATCAGGA	P2ry14	13091.2	13284.5	6757.52	6710.42
Ggt7_exon_04_TGTTGGTACATGATATCCGG	Ggt7	1679.08	1750.15	1753.69	1674.71
Mlkl_exon_03_GATGCAGTTGCAAATTAGCG	Mlkl	31371.6	31332	26446.3	24764.9
Epm2aip1_exon_01_CTCCAGAGATCACACGGCAG	Epm2aip1	8989.67	9430.11	7388.31	8130.6
Vsig4_exon_01_CATAGGTGAGCACTATTAGG	Vsig4	2893.85	3482.5	5889.62	5660.47
Bid_exon_05_CCTGGCCAAAGCCCTTGATG	Bid	11988.6	12503.4	15749.6	16116.6
Ccr1_exon_02_GAACACTAGAGAATACAGGG	Ccr1	2408.94	2282.75	3473.82	3569.25
Fgl2_exon_02_TAACTACAATGGCACGGCAG	Fgl2	3708.19	3266.24	3538.69	3569.25
Psmb10_exon_02_CAAGACCGGGACTACCATCG	Psmb10	17480.9	17161.8	16780.8	18051.6
Cr2_exon_04_ACTTTCCTGGATGTTCACAC	Cr2	6865.43	6235.04	6028.3	5747.25
Cerkl_exon_03_ATGCCCGCAAGCTTCAGCAG	Cerkl	13108.2	13264	14273.3	14224.9
Spib_exon_02_CTCACCAAACAGCTTAAGTG	Spib	8112.14	8098.6	9347.79	9215.26
Tnfrsf9_exon_06_CTGGGAGAGAAGCTCACCAC	Tnfrsf9	865.456	683.825	328.817	361.553
Wars_exon_05_CAGATGCATTGCTTCGGAGG	Wars	362.796	418.078	416.054	295.027
Ing4_exon_04_AGGTAGACAAACACATTCGG	Ing4	1398.65	1518.31	2476.19	2481.7
Parp9_exon_04_AGACAGATAACTCTATCCCA	Parp9	71.7072	63.9348	407.106	523.529
Cd163_exon_03_AAGGAACTGAGACTGGCGGG	Cd163	1593.89	1742.92	2037.77	2227.17
Ggt7_exon_03_TGCCTCCAGTTGCACGGCGC	Ggt7	2134.18	2226.6	1308.56	1203.25
Wipf1_exon_05_TGCGAACCCAACCCAGGCCG	Wipf1	8162.55	8099.16	6513.7	6990.99
Tmem9_exon_03_GCGGACAGATGCATTTGCAC	Tmem9	2403.97	2337.79	2950.4	3259.76
St8sia4_exon_03_GGAATTTCCAACAACTGCAC	St8sia4	2137.02	1963.63	2941.45	3013.91
Setd2_exon_06_TGTCCTGGAATACTGTGGAG	Setd2	0	0.555955	0	0
Bphl_exon_01_CCGAGCACGCCATTACCCGA	Bphl	1116.79	998.496	798.555	699.966
Tymp_exon_04_CGCAGTCTGGGACACACAGG	Tymp	4829.94	4709.5	4795.8	4659.69
Ly86_exon_03_CACAGAATGAGAACTTGGGC	Ly86	1869.36	2093.17	2784.88	3135.39
Stk11_exon_01_CCACCGCATCGACTCCACCG	Stk11	10975.5	10827.8	18053.6	18485.5
Obsl1_exon_04_GAACATCTCAACCATTACGG	Obsl1	2600.63	2502.91	1661.98	1576.37
Slc41a3_exon_03_GGTTTCCCTTCAGACCGACG	Slc41a3	14838.4	15156.5	13016.2	12431.6
Htra4_exon_02_GTACAACTTCATCGCCGCAG	Htra4	2065.31	2299.43	3981.59	4497.72
Celf2_exon_06_GAAGTTTGCTGACACTCAGA	Celf2	4744.75	4721.73	4918.83	4862.16
Macrod1_exon_02_GTCACTCAGGCCCTTCAGAA	Macrod1	9977.24	9828.73	12367.5	12940.7
Ms4a7_exon_05_CCATAGCACCGACATAAGCC	Ms4a7	1881.43	2197.69	1686.58	1735.45
Taar3_exon_01_CAGAAGATCCAGCACTATGA	Taar3	8879.63	8425.5	8529.1	8992.54
Cd38_exon_03_CCAGGGAAAGATGTTCACCC	Cd38	687.963	785.009	1937.11	2004.45
Vsig4_exon_05_CGCTGCAGGACATTCCAACA	Vsig4	13985.7	13527.5	12761.2	13151.8
Slc31a2_exon_03_ACTTGGCCTCTTCACAGGCA	Slc31a2	10286.8	10167.9	12401.1	12469.2
Taar3_exon_01_TGTTCGCAGGCATATCGCTG	Taar3	8709.94	8263.72	9989.76	9576.81
Scnn1a_exon_01_CTGCCAGTACATCATGCCGA	Scnn1a	494.851	459.775	722.502	673.935
Bphl_exon_02_CACTGCAGTAACTTCTGCCA	Bphl	3941.06	3909.48	5097.78	4876.63
Cd14_exon_02_CAGCGCAGAGCACACGCCGC	Cd14	3422.78	3578.68	1782.77	1911.89
Axin2_exon_05_GAGAACCCACCGCCTGCCCA	Axin2	476.391	472.562	932.766	847.48
Optn_exon_06_CCTAAGGGAAGGAAACCAAA	Optn	2455.79	2479	1742.5	1992.88
Vamp1_exon_04_TACAATCACTACCACGATGA	Vamp1	7610.19	6687.59	8819.89	9024.36
Pbrm1_exon_06_AATCAAGGCACACTGGCTGA	Pbrm1	0	0	0	2.89242
Clec2d_exon_05_AGGCAAATCTTTCCTCTCCC	Clec2d	1924.74	1955.85	1874.48	1758.59
Hvcn1_exon_03_GTTCTTGAAACACTTTACGG	Hvcn1	2237.12	2335.01	3200.93	3259.76
Wdfy4_exon_03_TGTGTCTGACCAACTTGCCC	Wdfy4	1532.83	1614.49	1802.9	1885.86
Cd72_exon_04_ACATCAGACAGGACACGAGA	Cd72	6761.78	7056.74	4845.01	4972.08
Epsti1_exon_04_GCCTCAGACTGGCTTCCACC	Epsti1	1044.37	986.82	1035.66	916.898
Ppp1r16b_exon_04_TGGACTTACAGCCTTGCACC	Ppp1r16b	619.096	710.511	941.713	786.739
Tifab_exon_03_TCGCCCAACCAACAGCCGGC	Tifab	675.894	616.554	1203.42	1136.72
Lat2_exon_06_GGTGTCACTTACCCTCAAGG	Lat2	4562.28	4826.8	4462.51	4616.31
Casp4_exon_04_CGTAGCCTAAGTCTTCAAGA	Casp4	2516.85	2366.7	4748.83	4815.89
Hace1_exon_08_CCTGTACACATAGATCTAGA	Hace1	3057.85	2936.56	1328.69	1356.55
Cd4_exon_06_CTTCCCACTCAACTTTGCAG	Cd4	6215.81	6451.3	11479.5	11480
Tm7sf2_exon_04_CCAAAGCCTTCGCATAGAGG	Tm7sf2	850.547	891.752	1478.56	1443.32
Cxcr5_exon_03_ACGAAGCGGAAACTAGAGCC	Cxcr5	726.302	734.973	785.134	835.91
Cux1_exon_06_TCAGGCCGAGACCATTGCTC	Cux1	536.029	812.251	662.107	662.365
Rcor2_exon_05_TCCGCTGGAAGCACTTGCCA	Rcor2	3529.98	3573.12	1805.14	1686.28
Rac2_exon_05_TGGTGTCCTTGTCATCGCGA	Rac2	1126.02	1293.15	1377.9	1347.87
Arid2_exon_03_GTTTCTGAGAAGAATCAGTG	Arid2	11467.5	10384.7	8703.57	7688.06
Tmem98_exon_04_CCTTCAAGATGGCGATGCAG	Tmem98	2528.21	2556.84	3270.27	2999.44
Trem2_exon_04_TGGCTGCAAGAAACTTGCTC	Trem2	597.087	649.912	662.107	590.054
Cd163_exon_05_CTTGACAACATTTCATGCGA	Cd163	8052.51	7584.9	8121.99	7797.97
Fcer1g_exon_02_TCCAGGATATAGCAGAGCTG	Fcer1g	4262.67	4215.25	3883.17	3716.76
Lyl1_exon_03_CAGACCAAGCCATAGTGAGC	Lyl1	1028.04	1295.38	2095.93	2146.18
Prdm1_exon_02_AAGCCGAGGCATCCTTACCA	Prdm1	6005.66	6133.85	6681.46	6736.45
Rgs19_exon_04_CTCACCAGACTTCACAGCTG	Rgs19	19131.6	18252.6	18849.9	18523.1
Clec12b_exon_04_CTCCAGAAAGAGTCTGACGG	Clec12b	6444.42	5326.05	3863.04	4165.09
Bcl2l13_exon_06_AACTGGAGCAGCATACGCAA	Bcl2l13	14433.7	15326.6	18427.2	18511.5
Chd4_exon_04_GAAGAGCAAATCCAAGCGGA	Chd4	2952.78	3457.49	1704.48	1859.83
Ros1_exon_04_TTGTGAACTCACCTCACAAA	Ros1	0	0	0	2.89242
Dock10_exon_01_ACGGCTGCTGACGGCCACCG	Dock10	7118.89	7423.67	10696.6	10459
Havcr2_exon_04_GTGACCCTCCATAATAACAA	Havcr2	1431.3	1378.21	2254.74	2464.34
Ccl8_exon_02_CTTACACCACAGCTTCCATG	Ccl8	10250.6	9204.39	5030.67	4833.24
Cacna2d2_exon_04_ATTTCCAGAAAGCCCATCGC	Cacna2d2	15216.1	14321.4	14492.5	14317.5
Slco2b1_exon_02_CAGGAGCACCAAGACCACAA	Slco2b1	3160.09	3255.12	5021.72	5322.06
Mobp_exon_04_TGGTGCCTGGCCCTCTGAGG	Mobp	4443.01	4515.47	5046.33	5186.12
Tmem158_exon_01_TCCAGGCAGCAGAAGTGACG	Tmem158	15224.6	15089.7	20722.2	20706.9
Pik3r6_exon_06_GGCCGGCAGGGTCAGTAGCC	Pik3r6	1065.67	1272.03	1292.9	1203.25
Emp3_exon_02_GGGCAGAGACCACCAACAGG	Emp3	1929.71	1787.4	1055.79	1336.3
Ddx3x_exon_05_GGTGGCCGTGGAGATAGAAG	Ddx3x	6263.38	6123.29	5851.59	6314.16
Iffo2_exon_06_TGTGTGATGTCGCACAGCAG	Iffo2	28423	28844.1	27479.7	24840.1
Tmem158_exon_01_CGCTCCTGCAGCCGTACCCG	Tmem158	11999.2	12528.5	10645.2	10855.3
Il4i1_exon_05_TGATGAGAACACGTGGACGG	Il4i1	2872.55	2803.68	3379.88	3068.86
Rtp4_exon_02_CAAGATCATCACCTGAGCAG	Rtp4	6012.76	4922.43	6035.02	6829.01
Kdm6a_exon_10_CCTGGGAGATAAGGCCACCA	Kdm6a	0.709972	0	0	0
Csmd1_exon_03_GGTTTCAAGGCCATGTACGA	Csmd1	9326.91	9395.09	9363.44	9536.32
Clec10a_exon_10_TTCGGACACGGACTGGGAGG	Clec10a	2337.94	2293.87	3836.19	3560.57
Alpk2_exon_02_ATCAACGTTACTTTCCCAGA	Alpk2	776	886.749	2073.56	1854.04
Vamp1_exon_02_GACCCAGGCACAAGTGGAGG	Vamp1	2867.58	2541.27	2142.9	2250.31
Parp12_exon_04_ACCAGGCACTCCTAGCCAGG	Parp12	902.375	949.571	1185.53	1292.91
Cacna2d2_exon_01_GCTGTAGGCAGAGGCGCCGG	Cacna2d2	1319.13	1399.34	2941.45	2854.82
Cd68_exon_04_CTCACGTGCTGCCTGTGGGA	Cd68	3696.83	3303.49	2534.35	2293.69
Rpl14_exon_04_AGGCGGATATCAATACGAAA	Rpl14	947.103	1121.36	1751.45	1723.88
Mpeg1_exon_02_AGGATCCTCAGACCAACCAG	Mpeg1	643.235	725.522	449.606	537.991
Aif1_exon_03_AGCCAAAGCAGGGATTTGCA	Aif1	2830.66	2391.16	1286.19	1266.88
Lta_exon_02_TGCCAAGCACCCTCAAGAGG	Lta	7672.67	7870.1	7325.68	7326.51
Il2ra_exon_06_CACAGAAACAACTGCAATGA	Il2ra	13707.4	13191.1	8432.92	8197.13
Cbfb_exon_02_TTCCAGAACGCCTGCCGCGA	Cbfb	0	0	2.23685	0
Emp3_exon_04_TACTGGTGCAAAGCTGGCAG	Emp3	7459.68	7415.33	5999.23	5961.28
Alox8_exon_06_TGTTTGGGAGACTGTGACAG	Alox8	17464.6	16267.2	17872.4	18057.4
Cxcr3_exon_02_AGGCGCCTGCCACTTTGCAG	Cxcr3	2422.43	2588.53	3064.48	3022.58
Asgr2_exon_02_CCTTAGGGCCATCATGGAGA	Asgr2	6868.98	7050.62	4397.64	4269.22
Enpp2_exon_03_TTGTCACACCGACAGTCAGG	Enpp2	1827.47	1886.36	2086.98	1816.44
Cnr2_exon_02_CAGGGTGCACAGCACCGCCA	Cnr2	2117.14	2019.79	2066.85	2021.8
Mycn_exon_03_TTCCTCCTCTAACAACAAGG	Mycn	0	0.555955	0	0
Adora3_exon_02_ATGACACACATGACAACCAG	Adora3	7096.88	6475.21	5189.49	5776.17
Sos1_exon_08_CTGTCCAGTACGTCCTGCCC	Sos1	1389.42	1240.34	1156.45	1188.79
Clec4n_exon_05_AAGGTAATGGCAAATGGCAA	Clec4n	944.973	1360.42	1364.48	1284.24
Tnfaip8_exon_02_TTACCGCCAAGTCTCACGGA	Tnfaip8	5632.92	6198.34	4426.72	4000.22
Hsd11b1_exon_02_GTCGGAGGAAGGTCTCCAGA	Hsd11b1	1150.16	845.052	838.818	642.118
Tmem97_exon_01_GCCGCCCGAACTATACCCGC	Tmem97	341.497	402.512	404.869	404.939
Tmem115_exon_01_TTCTATCAGCGCCATAGCCG	Tmem115	41431.9	42490.5	36409.2	36592
Manbal_exon_02_AGGTGAGAAGCCCAGGTCGG	Manbal	664.534	556.511	1639.61	1700.75
Axin2_exon_03_CCAGTCAATCCTTATCACGT	Axin2	1376.64	1417.69	2095.93	1761.49
Zfyve28_exon_01_AAAGTGGCTGTACAAACCCA	Zfyve28	0	0	2.23685	0
Xaf1_exon_02_GGACTATGAAGCGCAGGCAG	Xaf1	2563	2361.14	2006.45	2007.34
Rpl14_exon_02_GGTGTTCAGGCGTTACGTGG	Rpl14	129.215	143.992	109.606	115.697
Mpeg1_exon_02_AACTGAAGAACCCACCAAAG	Mpeg1	60049.5	58831.2	67572.9	74335.3
Il18bp_exon_04_GCAGGACCCACCAAGAACTG	Il18bp	4494.84	4579.96	2872.11	3306.04
Gapt_exon_03_CCCTACCGAAGTTTATGCAA	Gapt	3122.46	3434.69	2751.32	2811.44
Map3k1_exon_03_ATCTTAACTTACAGGCACCG	Map3k1	19994.2	19944.9	23193.9	22884.9
Dhdh_exon_04_ACAGACTGGAACCAAGCCGG	Dhdh	1172.16	1167.51	590.528	561.13
Pnoc_exon_02_CGTGTTCAGCAGCTGTCCCA	Pnoc	447.993	394.728	747.107	645.01
Pou3f2_exon_01_GGGACACGCCACCACACCAC	Pou3f2	851.257	913.434	1487.5	1877.18
Cxcr3_exon_02_GTGAGGGCTACACGTACCCG	Cxcr3	3863.67	3950.06	3364.22	3427.52
Hvcn1_exon_04_GAGTTCAGCAAGCACGAGGA	Hvcn1	4039.03	3902.25	2565.66	3019.69
Prdm13_exon_04_CGTGAAGGCCGGCATGACGG	Prdm13	5718.12	5654.62	4364.09	4312.6
Ano2_exon_01_AAACTTACCTCGCAGCCCAG	Ano2	8365.6	7841.75	10956.1	11436.6
Il2ra_exon_01_ATAGTACCCAGTTGTCGGGC	Il2ra	966.982	775.002	1787.24	1532.98
Podxl2_exon_02_TCTTCCCAGAAGTACTGTGG	Podxl2	5404.31	5989.31	3612.51	3080.43
Vcam1_exon_02_GCTGGAACGAAGTATCCACG	Vcam1	3253.09	3279.58	2467.24	2313.94
Prkcb_exon_03_CCACCAGGTACTCACATCAG	Prkcb	2859.06	2705.83	4283.56	4700.19
Acp5_exon_05_TCTTTAAGACCAGCCTCCCA	Acp5	3026.61	3061.65	2885.53	3083.32
Dhrs11_exon_04_TGCCGTCACTGCACTGACAG	Dhrs11	12604.1	12226	9135.29	8231.84
Psme2_exon_08_CAGCTGCTCTCACTTGGAAA	Psme2	25270.8	26347.3	21565.4	21470.5
Card9_exon_02_ATACCGGAAAGTCACTGGCA	Card9	327.297	343.024	525.659	543.776
Lap3_exon_01_GTCCACCGCAGACATGACGA	Lap3	3344.68	3399.67	2487.37	2626.32
Lpar5_exon_02_GCACTGAAGTAGTAAACCAG	Lpar5	1080.58	1123.03	1402.5	1310.27
Sod2_exon_02_CACCGAGGAGAAGTACCACG	Sod2	5714.57	5316.04	4026.33	3893.2
Tifab_exon_03_GATTTACAGACCCAAGGCTC	Tifab	5188.48	5437.8	8025.81	8752.47
Trank1_exon_02_CTGCCAAGGAGTGTCTCCAA	Trank1	41.1784	46.7002	0	2.89242
Parp12_exon_02_AAAGCTCAGTATATGTGAGG	Parp12	2779.54	2842.04	3869.75	3725.44
Map3k1_exon_01_GAGTCGCTTCCAGCCCGCGG	Map3k1	604.896	583.197	731.449	662.365
Clstn3_exon_05_AGCGGCAGATGATGCTGAGG	Clstn3	3720.97	3379.65	1916.98	1865.61
Ptger2_exon_01_TACTGCCAGACAATCCGCAG	Ptger2	15073.4	14899.6	10206.7	10259.4
Cd14_exon_02_GGCTCGCAGAACTGCAGCAG	Cd14	5938.21	5574.01	7075.15	6588.94
Gpr68_exon_03_CAGCTAGGCAGGCTCCTCGG	Gpr68	5157.95	5269.34	5348.3	5226.61
Nfam1_exon_04_ACCGTGTAGACAGATTCTGC	Nfam1	262.69	284.093	836.581	688.397
Slc31a2_exon_04_CCTAGTCCATGTCATTCAGG	Slc31a2	1512.24	1544.44	445.133	488.82
Cd180_exon_02_CTACCTGGTTAAATCCAGGA	Cd180	326.587	389.725	633.028	783.847
Asic5_exon_01_TGAGAAATCACAAGTGCACG	Asic5	0	0	4.4737	0
Igsf8_exon_01_CAGGAGCGAACTCAGCGGCG	Igsf8	5447.62	6007.1	6616.6	6111.69
Spats1_exon_04_AACATCCACACCTACCACAT	Spats1	1.41994	1.66787	2.23685	2.89242
Sp110_exon_04_ACCTGGCCAACCCAGCAGAA	Sp110	3334.03	3410.23	4366.33	4596.06
Adap2_exon_02_TGCGGTGGACGCCAGAGCAG	Adap2	6460.75	6159.43	3979.35	4237.4
Fgl2_exon_01_GCAGCTTGGCAGCATGGAGG	Fgl2	3387.28	3842.76	2610.4	2652.35
Fcrla_exon_03_TCCTGAAGATGCCACTGCAG	Fcrla	12187.4	12443.9	12606.9	12058.5
Asxl2_exon_04_ATGCTGCACACAAACTCCCG	Asxl2	0	0.555955	0	2.89242
Rac1_exon_04_CAAATGATGCAGGACTCACA	Rac1	1329.78	1359.87	633.028	746.245
Cxcr5_exon_02_TGTGATGGAGCCCATGTCCA	Cxcr5	3915.5	3670.97	7446.47	7196.35
Prdm13_exon_03_GATGTCAAACCACTGAGCCA	Prdm13	8034.76	8010.2	7439.76	7850.04
Asgr2_exon_03_CCAGGGCGAGCAGACTGAGG	Asgr2	1410.72	1260.35	1080.4	960.285
Ing4_exon_02_TCATGAGGGACCTAGACCAA	Ing4	2704.28	2650.79	2999.61	3702.3
Acp5_exon_04_TCCACGTACAAACATAACTG	Acp5	8914.41	9051.51	7983.31	7537.66
Csf2ra_exon_03_ATGCACCGTGACCTCGCGGG	Csf2ra	2362.79	2692.49	693.423	806.986
Asxl2_exon_02_CTTCAGGTTATCCAGAGAGA	Asxl2	0	0	0	5.78485
Ano2_exon_03_GGCAAGGAGCGCCATGGCGG	Ano2	2019.16	1677.32	738.16	873.512
Ncor1_exon_02_GTATACTGGACAGAATGTGA	Ncor1	232.161	181.797	51.4475	72.3106
Serpinb9_exon_06_CGTCGATTCAGAAACCAGGC	Serpinb9	381.965	389.169	1901.32	1747.02
Lysmd1_exon_02_TGGAGTCGTTAGTATAAAGG	Lysmd1	528.219	478.121	293.027	289.242
Alox8_exon_01_CAGGGTGAGAGTATCCACGG	Alox8	4008.5	4059.58	4842.78	4257.65
Cdcp1_exon_02_ACTGTGACGCCACTTCTCTG	Cdcp1	7017.37	6816.57	4623.56	4711.76
Gpr82_exon_04_ATGAGACCCGCAATCTGAGA	Gpr82	1277.95	1477.17	825.397	780.954
Il10_exon_01_ACTGGCATGAGGATCAGCAG	Il10	9778.45	9070.97	6936.47	7115.36
Epcam_exon_02_GAGCAGGAGCCCGAACGCGA	Epcam	2318.06	1937.5	941.713	1252.42
Lyz2_exon_01_CTCACAACGTTCATAGACCT	Lyz2	3480.28	3232.88	3748.96	4063.86
Parp14_exon_01_CAGAGCCGGAAGAAATCCGG	Parp14	1707.48	1972.53	765.002	778.062
Il15_exon_07_CATTGCAGTAACTTTGCAAC	Il15	3874.32	4091.27	2659.61	2698.63
Cd180_exon_01_CTCGGCAACTGGCCAAGAAG	Cd180	22405.3	22272.1	20811.6	20177.5
Cic_exon_02_GGCCTCACTAGGCTGCACAG	Cic	8624.74	8425.5	6012.65	6042.27
Brca2_exon_03_ACAGCTGTGGTTCATAACCG	Brca2	554.488	558.179	172.237	92.5576
Keap1_exon_02_TCTACGTGCAGGCACTGCTG	Keap1	9091.91	9377.3	10405.8	10273.9
Vwf_exon_03_GACCATGTACAGCTTTGCAG	Vwf	5877.15	5575.12	5809.09	6212.93
Hace1_exon_01_CGCACCGTGGAGCTGCCCGA	Hace1	808.659	951.239	1075.92	992.101
Slc7a7_exon_03_GGCATTGTTAGACTTGGCCA	Slc7a7	1859.42	1681.21	1923.69	1700.75
Tnfrsf1b_exon_03_GTGCTCATGCCACTCACCAG	Tnfrsf1b	5157.95	5361.63	2563.43	2785.4
Epcam_exon_03_TGTCTGTGACAACTACAAGC	Epcam	2588.56	2914.87	2923.56	2773.83
Cotl1_exon_01_CATGGCCACGAAGATCGACA	Cotl1	3587.49	3561.45	4460.27	5284.46
Bcor_exon_05_ACTGACCTCACAGTAAGCAG	Bcor	14517.5	14302.5	9222.52	9221.05
Tmem115_exon_02_CGGGACGGTCACCTTCCCTG	Tmem115	1936.8	2082.05	1999.74	1749.92
Abi3_exon_04_GCACGCAGCTGTCACGGACC	Abi3	2758.24	2376.15	2393.43	2192.46
Plcg2_exon_04_GTCTACAGCGGACTCAAAGG	Plcg2	17395.7	16518.5	11365.4	12075.9
Tagap_exon_04_CTCTCACATGATGTCAGCAG	Tagap	7136.64	6796.55	11904.5	12177.1
Tlr2_exon_03_TAGAAACAGTCACTATCCGG	Tlr2	150.514	154.556	44.737	20.247
Cd180_exon_01_TCGGCAACTGGCCAAGAAGA	Cd180	12431.6	12878.7	11237.9	11754.8
Taar3_exon_01_ATCCAGCACTATGATGGGCG	Taar3	22338.6	22064.8	15219.5	14907.6
Trpv2_exon_03_CTGGAAGGGAGACTCCATGG	Trpv2	2681.57	2765.88	3574.48	3485.37
Irf8_exon_04_CATGAGCGAAGTTCCTGAGA	Irf8	5306.33	4728.95	4706.33	4593.17
Klhl6_exon_01_CTGCAGCAAGCACCACTCGA	Klhl6	2460.76	2168.23	2447.11	2423.85
Cd70_exon_01_CTTCCGTGCAGGGATGCCGG	Cd70	2447.27	2375.04	2881.06	2718.88
Gapdh_exon_04_AAACAGGCCCACTTGAAGGG	Gapdh	6553.05	6831.02	8036.99	7474.02
Clec12a_exon_03_GAATCAATTGCAAAGGGCCA	Clec12a	3973.01	4077.38	2894.48	2970.52
Bcl2l13_exon_04_AGCAGGGCTAAACACAGGCG	Bcl2l13	10185.3	10620.4	11830.7	12932
Stat5a_exon_06_GTCAACCAGGACACCAGCAG	Stat5a	7126.7	7365.85	4086.72	3858.49
Uba7_exon_04_TTCCTGATGGCTGAAACCCG	Uba7	21711	21602.2	22033	22847.3
Grm4_exon_02_TATCGATGGAGACATCACCC	Grm4	1270.85	1432.7	1248.16	1188.79
Parp12_exon_01_GGACTGCGGGCGCTTCGTGG	Parp12	2100.81	2067.04	1668.69	1608.19
Csmd1_exon_04_CCCAGGATGCACCATTCCCA	Csmd1	312.388	246.844	183.422	260.318
Slc19a2_exon_02_CACTGTAAAGCCCACCAAGG	Slc19a2	8482.04	8170.87	9327.66	8917.34
Taar6_exon_01_GCCCACACCAAAGTCAGCAC	Taar6	1205.53	1357.09	1073.69	1180.11
Myrip_exon_05_ACGTTCTACAGGCAGTCAGA	Myrip	1843.09	1939.17	1310.79	1183
Hebp2_exon_02_CAAGTGCTGACCCACTTAGC	Hebp2	1469.64	1688.99	1887.9	1978.42
Samd3_exon_05_CAAGGCATAAAGCATTACAG	Samd3	4254.15	4155.77	2722.24	2536.66
Scaf8_exon_01_CCTCTGCGCAGACAACATGG	Scaf8	5795.5	5879.78	4645.93	4847.7
Gcat_exon_01_CCAGCGCTGAATGTGCGCGG	Gcat	1909.12	2134.31	1149.74	1026.81
Tm7sf2_exon_05_AGTCAAAGGAACCGAGGCGA	Tm7sf2	3361.72	3182.29	3046.59	3201.91
Gbp2_exon_06_TCTGTCAAGACTCTGTGTGG	Gbp2	5467.5	5473.93	3708.69	3658.92
Itga9_exon_01_ACTTCCACGACAACACGCGC	Itga9	4335.8	4308.1	3467.11	3638.67
Necab3_exon_01_GCGACACTCTGCGCCTGCCG	Necab3	9336.85	10093.9	7712.65	7028.59
Ltbr_exon_04_CCGAGTGCCGCTGTCAGCCG	Ltbr	4619.79	4776.77	5585.41	6024.92
Il12b_exon_02_AACGATGGCAAACCAGGAGA	Il12b	2268.36	2300.54	2073.56	2085.44
Cxcl13_exon_03_GTGTGAATCCTCGTGCCAAA	Cxcl13	4824.26	4716.72	6084.23	5750.14
C1rl_exon_01_TTGTGGTGGGAGAACTCCAT	C1rl	3011.7	2886.52	2189.87	2256.09
Socs1_exon_02_GATGGTAGCACGCAACCAGG	Socs1	1774.93	1388.78	1863.29	1906.11
Apol6_exon_03_CCCGAGCCATCAGACAGAGG	Apol6	4227.89	3812.74	2753.56	2736.23
Ncapd2_exon_03_GAAGTGCTCCAGTATGGCGA	Ncapd2	699.323	694.944	818.686	815.663
Fam179a_exon_03_GGAGCCCAACACTAGTCCGA	Fam179a	0	0	6.71054	5.78485
Clec7a_exon_03_CAATTCAGGGAGAAATCCAG	Clec7a	3651.39	3359.64	3516.32	4118.81
Ms4a7_exon_04_AATGGAGAGAATTCCAGCAA	Ms4a7	10697.9	10312.4	9953.97	9429.3
Rhoa_exon_05_GGAATGACGAGCACACGAGA	Rhoa	2328.71	2383.38	1970.66	2099.9
Ms4a4a_exon_05_CGAGAAGGCAAACACGGAGC	Ms4a4a	1259.49	1022.4	1659.74	1874.29
Arrb2_exon_03_ATCTAGGCAAACTTACCCAC	Arrb2	3128.14	3118.91	2272.64	2464.34
Casp1_exon_04_CTGGAGCACAGCACCTCTGA	Casp1	3999.98	3250.67	1950.53	2079.65
Iffo2_exon_08_ATGAAGACACACTGCTGCTA	Iffo2	1074.19	1421.58	1292.9	1206.14
Chd4_exon_05_CGACCATGTGTTCTCAGAGG	Chd4	1441.95	1218.1	1858.82	1599.51
Lyn_exon_09_GCTGTGAAGACCCTCAAGCC	Lyn	6091.56	6263.95	9656.47	10013.6
Grik2_exon_07_GCTCCACATCAAGAGCGAAG	Grik2	3199.14	2930.44	2498.56	2710.2
St8sia4_exon_05_TGGATTCTGGCCATTTCCCA	St8sia4	1551.29	1412.13	2004.22	1842.47
Aim2_exon_08_CGGCCTGGACCACATCACGG	Aim2	6455.07	5389.43	3567.77	3589.5
Ncf4_exon_04_TTCATGTAGGCATTGAGGGC	Ncf4	4976.91	4849.04	4021.85	3647.35
Zmynd15_exon_05_AGTACAAGACTGCACTGCAC	Zmynd15	1759.31	1712.34	1297.37	1258.2
Psmb9_exon_02_GCAGACAACCATCATGGCAG	Psmb9	2186.72	2164.89	3118.17	3149.85
Scnn1a_exon_04_TCCATGCCTGGAGTCAACAA	Scnn1a	12137	11371	28730.1	28389.1
Cish_exon_02_GAGACTCACCAGATTCCCGA	Cish	93.7164	62.267	140.921	124.374
C5ar1_exon_02_CGAGGGCAGGACTATACAGG	C5ar1	4357.81	4633.89	3838.43	4026.25
Psmb8_exon_03_GTCGGCTGCACAACCAGACA	Psmb8	5103.28	5457.26	8260.68	8503.73
Clnk_exon_06_TTAGAGAAGGAACTTGGCTG	Clnk	3861.54	3758.26	8287.52	8492.16
Folr2_exon_03_TTGCTCAGTCAACACCAGCC	Folr2	6122.09	5740.79	3382.11	3627.1
Spi1_exon_02_TAAGTAACCAAGTCATCCGA	Spi1	1271.56	1317.61	1172.11	1032.6
Arhgap35_exon_04_AAGCACTGAAGGCATCTACC	Arhgap35	5.67978	0.555955	0	0
Btk_exon_05_CTGAAGAGCTGAGAAAGCGC	Btk	1769.25	1657.3	1673.16	1671.82
Atp6v1e1_exon_09_CAGATGATGCCAGAAGTCCG	Atp6v1e1	825.698	792.792	1632.9	1741.24
Rcor2_exon_03_GTTTGGCATCTGATACACAG	Rcor2	19086.2	18362.1	19234.7	18959.8
Rtp4_exon_02_CAGAAGTTGGACCTCTGCTC	Rtp4	991.831	1146.94	928.292	827.233
Ido2_exon_04_TATCCTGGTCCACTCTGACC	Ido2	5118.19	4656.68	3549.88	3522.97
Cd40_exon_03_CAGGCGAATTCTCAGCCCAG	Cd40	2749.01	2669.14	2626.06	2481.7
Pde6g_exon_04_AGGTGATTGAAGGCCTCCCA	Pde6g	2224.34	2432.86	1670.93	1524.31
Nmi_exon_04_ATCCTTAGGACTCTCCACTG	Nmi	18389	18138	16179.1	16281.5
Ly96_exon_01_CTGAATCTGAGAAGCAACAG	Ly96	3435.56	3183.96	1764.87	1640
Pla2g12a_exon_03_AAGCAAGAACGACTGTGACG	Pla2g12a	13020.9	11637.3	8900.42	8208.7
Alg10b_exon_01_ATAGCCCTCCAGCTGCGCCA	Alg10b	0	0	0	2.89242
Tlr8_exon_03_AGTTCAAGAAATTGCCTCGG	Tlr8	2957.04	3088.33	2514.22	2429.64
Lgals9_exon_04_CAAGCAGCCGGAGACAGCGA	Lgals9	3838.11	3633.72	2341.98	2328.4
Hebp2_exon_03_AGCAGCAACCCGATCCACCC	Hebp2	4902.36	5203.74	5894.09	6215.82
Emp3_exon_05_ATCCTGGCCAAGCACCCGAG	Emp3	14444.4	14988.6	13347.3	12631.2
Tnfrsf17_exon_01_AAGGCTGACAGGTTGCAGGA	Tnfrsf17	4111.45	3737.13	5625.67	5489.82
Mapkapk3_exon_03_TGAGGAGACAGCGCTTGCCG	Mapkapk3	3600.98	4022.34	4509.49	4833.24
Rassf4_exon_02_GCTGACAGGAACATGAGAGC	Rassf4	4686.53	3950.62	2391.19	2661.03
Acp5_exon_03_TTCCAGCCAGCACATACCAG	Acp5	15537	14666.1	12208.7	12674.6
Arid2_exon_05_TTTACTGCTCGCTAATGCGG	Arid2	15220.4	15661.3	14606.6	13765
Ctss_exon_01_ACAGTACATACATGGCAGCG	Ctss	8916.54	8984.24	12474.9	12746.9
Pik3ap1_exon_03_TGCCTCCGGAGATATCGCCT	Pik3ap1	1735.88	1441.59	767.239	980.532
Ccl22_exon_02_TTCACTAAACGTGATGGCAG	Ccl22	7368.09	8072.47	11940.3	11312.3
Il9r_exon_01_TTCCGCAATGCATCTTCCCA	Il9r	6944.95	6206.68	5878.44	5243.96
Birc3_exon_03_CCTGGGTGGAACATGCCAAG	Birc3	4687.24	4223.59	3174.09	3280.01
Ccr2_exon_02_GATTGACAAGCACTTAGACC	Ccr2	10232.1	10246.3	5607.78	6273.67
Ccr3_exon_02_CTGCAGTCCTCGCTATCCAG	Ccr3	969.822	841.16	1178.82	1162.75
Cd33_exon_06_GAATCCAAGACCCTTACAGA	Cd33	2276.17	2199.36	2218.95	2713.09
Ptger2_exon_01_AGGCAAGGAGCATATGGCGA	Ptger2	197.372	175.682	344.475	376.015
Pld4_exon_03_ACCAGGAGGGCACTTCCTCA	Pld4	2118.56	2048.14	4021.85	4795.64
Batf3_exon_02_CCGGAAGAAGCAGACCCAGA	Batf3	1187.78	1109.13	825.397	928.468
Slc22a14_exon_06_GCAGGATGACGGCTTGAGCG	Slc22a14	9147.28	8741.28	8312.13	7433.53
Ubd_exon_02_TGGATCTTCGAACTCGGAGG	Ubd	400.424	472.562	706.844	697.074
Jakmip1_exon_04_GATGGACGAGATCAAAGGGA	Jakmip1	3433.43	2978.25	3232.25	3138.28
Ncf2_exon_05_TTCCAAGATCGACAAGGCCA	Ncf2	634.005	612.663	492.107	532.206
Psme2_exon_10_TCACTCCACACTCACATAGA	Psme2	993.251	1260.35	2923.56	2762.26
Necab3_exon_03_GAGCTGCGGGAACTGTTCAG	Necab3	8273.31	7716.66	5851.59	6328.62
Cr2_exon_06_CCATTACGAACAGGTGGAGG	Cr2	1084.13	1028.52	1552.37	1402.83
Fkbp2_exon_02_TGCCCTGGCAGCAGCCACGG	Fkbp2	2031.94	2391.72	1999.74	1845.37
Acvr2b_exon_04_CCGATGACGATACATCCAGA	Acvr2b	599.217	624.894	843.292	841.695
Pram1_exon_05_CTACCCAGCAAGCCACCAGA	Pram1	2474.25	2214.93	3185.27	3242.41
Gpr34_exon_04_AGATTGGCAAGAATCTACTG	Gpr34	13383	13135.6	12772.4	12570.5
Kmt2d_exon_11_GACATGGGTGACTCTTCTGG	Kmt2d	124.245	102.852	174.474	196.685
Acbd6_exon_01_GCCACCACAGGCGACAGCGG	Acbd6	7167.17	7226.31	6448.83	6337.3
Prkcq_exon_07_AAAGTGATAGCCAAGTGCAC	Prkcq	6288.94	5811.96	3733.3	3667.59
Prdx2_exon_02_GGCACCATCCACCACCGCTG	Prdx2	6249.18	6106.61	6207.25	6435.64
C1qc_exon_02_ACGGGCATGATGGACTCCAG	C1qc	637.555	786.677	633.028	728.891
Pou3f2_exon_01_CGCTCAGCCACGCTCACCAG	Pou3f2	4898.81	5301.03	5495.94	5035.71
Mapk8ip1_exon_04_TGACTTACCTGTCTTCAGAG	Mapk8ip1	6664.51	6765.97	8520.15	7748.8
Igsf6_exon_02_CGGTTCTGACGCCGTCACCA	Igsf6	2358.53	2396.72	1409.21	1385.47
Ect2l_exon_04_TGTTCCGTTAGAAACTTCCA	Ect2l	2835.63	3074.99	2811.72	2886.64
Tap1_exon_03_TGGAATCTACAACATCACCA	Tap1	291.799	318.562	248.29	312.382
Cxcr3_exon_02_TGAGGGCTACACGTACCCGG	Cxcr3	431.663	378.605	733.686	717.321
Nop2_exon_02_CCTACGAAGAAGGAGAAGCG	Nop2	1380.19	1355.42	1780.53	1851.15
Arid5b_exon_04_GTAACTGAGCACAATCACGT	Arid5b	835.638	643.24	2189.87	2227.17
Dnajc5b_exon_03_ACGCACCCAACCAAAGACAG	Dnajc5b	2598.5	2620.77	3773.56	3679.16
Wbp1_exon_02_CAGCTTCGAGAGCTGTGCCC	Wbp1	5428.45	5849.2	2997.38	3366.78
Gimap8_exon_04_GAATGGAGTGACATATGAAG	Gimap8	8204.44	7713.88	5346.07	5429.08
Ccdc69_exon_04_CACGCAAGCCAAGATGAACA	Ccdc69	15943.1	15606.2	9719.1	10762.7
Igsf8_exon_02_CCTGGGCAACTACAGTGCCA	Igsf8	1776.35	1798.52	2149.61	2157.75
Cysltr1_exon_03_ATTGCAGAAATGTACCTCCA	Cysltr1	12272.6	11426.5	12539.8	13374.6
Prdm1_exon_05_GGATAGGATAAACCACCCGA	Prdm1	528.929	554.843	568.159	419.401
Birc3_exon_04_TTTGTCAGCCAAGTTCAAGC	Birc3	14816.4	15885.3	11070.2	10719.3
Cd274_exon_03_CCTCAGCACAGCAACTTCAG	Cd274	5399.34	4777.32	4120.27	4436.98
Il27_exon_04_GACCTGGACCAGCTCAGAGA	Il27	7626.52	7644.38	10736.9	10424.3
Cmklr1_exon_03_AGGCCAGGCGGATGCTGCGG	Cmklr1	2014.9	1916.93	3771.33	3465.12
Klhl6_exon_02_GGTCTACACATACACAAGCA	Klhl6	2174.65	2313.33	1507.64	1706.53
Plekho2_exon_04_TGGATCAAAGCTCTCAACGA	Plekho2	1378.06	1406.57	1333.16	1472.24
Ampd1_exon_04_GATCACTGGAGACTATGCCT	Ampd1	1031.59	933.449	1100.53	1240.85
Pla2g7_exon_03_TCAGATCTGTACAACCGACG	Pla2g7	31282.1	31300.3	28906.8	27035.5
Lap3_exon_07_TTCGTTCCTAAGTGTAGCCA	Lap3	9471.74	9985.51	4610.14	4520.86
Xirp1_exon_02_GCCTTCCTCAAACTTTCGAG	Xirp1	3039.39	3039.96	2637.24	2397.82
Il4i1_exon_03_TGGCCGCCAGGACAAGACGC	Il4i1	4027.67	3940.61	3312.77	3083.32
Irf8_exon_05_GCTGGACCCACCAGTCAGGG	Irf8	1471.77	1425.47	2091.45	1987.09
Mta3_exon_02_GCAACCCGTACCTCATCAGA	Mta3	273.339	237.393	565.922	711.536
Lrrfip2_exon_06_TAAGTGGGAACTCATCCAGA	Lrrfip2	257.72	312.447	512.238	419.401
Asxl2_exon_05_GATGGTGGCAGCAACAAAGA	Asxl2	0	22.2382	17.8948	0
Tnfrsf13b_exon_02_TTGGTGACCAGGCATGGCTA	Tnfrsf13b	729.142	664.366	1223.56	931.36
Cd79b_exon_03_GTAGCAGTGAAACTTCACCA	Cd79b	1325.52	1123.59	673.291	647.903
Srcin1_exon_03_GCTTCACACACACAGGTCGG	Srcin1	493.431	539.277	973.029	1041.27
Alpk2_exon_05_CCAGGATGGCAAGTCAGCCG	Alpk2	4368.46	4334.78	7475.55	7442.21
Prdm13_exon_02_ATTAACCCTATCCACTCCAG	Prdm13	11165.7	11925.8	8204.76	7410.39
Hapln3_exon_04_CTACCAGCTCAACTTCCACG	Hapln3	1993.6	1865.79	1474.08	1741.24
Prpf40b_exon_03_GGCACCGCCACCACTTACAC	Prpf40b	875.396	809.471	1183.29	1290.02
Wdfy4_exon_05_AGAGCGATGTTCAAGGGCAG	Wdfy4	8701.42	8959.77	5193.96	4957.61
Ptpn6_exon_02_CGGCCCAGCCGCAAGAACCA	Ptpn6	5581.8	5834.19	8124.23	8839.25
Cd79b_exon_06_GACATAGTGACTCTTCGGAC	Cd79b	4540.98	3882.79	3695.27	3708.09
Tap2_exon_02_CCTCAGGTAGGACAGCGCCA	Tap2	2126.37	2040.91	2042.24	1764.38
Rln1_exon_01_GCTCAAAGCCAATCTTCCCA	Rln1	102.946	166.787	55.9212	40.4939
Rtp4_exon_01_ATTTCAAGAACTGATGCAGG	Rtp4	9337.56	9550.2	9303.05	9507.4
Prpf40b_exon_06_AACTGGAAGCACTCACCGGA	Prpf40b	5707.47	6009.88	7019.23	7051.73
Mrpl51_exon_01_GACAGGCTAGAGTAATGGCA	Mrpl51	2208.72	2052.59	2207.77	2403.6
Plekho2_exon_02_TGGATCAAGAAGAGCAGTGG	Plekho2	3557.67	3675.42	4516.2	4665.48
Optn_exon_03_CGCCTGGACAGAGAAGCAGA	Optn	1189.2	975.701	1342.11	1278.45
Tbxas1_exon_03_TCTTTCTCTTACCCACACAG	Tbxas1	11616.6	11840.2	11537.7	11046.2
Cxcr6_exon_02_TATAGCCTCTGTCACTACGA	Cxcr6	7623.68	7355.84	8576.07	8625.21
Clec7a_exon_05_CTGTACCGGAACTTACGAGT	Clec7a	4083.05	3794.95	9739.24	9701.19
Gcat_exon_02_ACTCTGGAGGAGTTTGGAGC	Gcat	5706.05	5404.44	6305.67	5478.25
Cxcr5_exon_03_GGATGGAGAGGAGTCGACGG	Cxcr5	4639.67	4387.6	4645.93	4810.1
Rpsa_exon_03_AACCTGGCCAGTGTTCCTGG	Rpsa	306.708	165.675	147.632	208.254
Iffo2_exon_07_GGATGAAGACATCTCGGAGC	Iffo2	1554.13	1980.31	2133.95	1992.88
P2ry14_exon_02_GCTGGACTTCCTCTTGACGG	P2ry14	2937.16	2931.55	4903.17	4463.01
Tmem88_exon_01_AACCAACCAGGCCATGGCGG	Tmem88	6550.21	6500.78	7014.75	6782.73
Cxcl13_exon_01_AGCTGCCTCTCTCCAGGCCA	Cxcl13	1946.03	1834.65	1375.66	1402.83
Ifitm1_exon_03_ACAGACAACGATGACGACGA	Ifitm1	585.017	674.93	1071.45	980.532
Parp14_exon_02_TAGAGGCTGAGGCTTCCTCA	Parp14	4411.77	4053.47	2142.9	1949.49
Sp110_exon_02_GTCCCGGAGCGCTTCGAAGA	Sp110	1040.11	1098.57	1163.16	1029.7
Nkiras2_exon_03_GCTCCATCGAGACAGACCGA	Nkiras2	1061.41	1132.48	1485.27	1295.81
Kcnab2_exon_11_TCACCCTACCATGATCTCCA	Kcnab2	648.915	558.179	1214.61	1058.63
Zmynd15_exon_03_CAGAGGAGAGCATAGGCCCG	Zmynd15	3605.95	3644.29	2643.95	2846.14
Havcr2_exon_05_AACTGCTATCCACATTGGAG	Havcr2	18767.4	17433.6	18934.9	18100.8
Pla2g7_exon_05_CTCTGACAACTCCTGCAAGC	Pla2g7	9692.54	8899.18	8681.21	8590.5
C1ra_exon_11_TCACCACTACCCACGGGCGA	C1ra	5272.97	5408.89	5967.91	5333.63
Ly86_exon_01_AGTCAGAATCCACACAAGGA	Ly86	7871.46	7582.67	6332.52	6716.21
Vamp5_exon_03_CTGGTCGTCTTTCTTCCGAG	Vamp5	52.538	54.4836	44.737	60.7409
Mapkapk3_exon_05_AGCTCACCTTGACATCTCGG	Mapkapk3	1856.58	2080.94	767.239	806.986
Oasl1_exon_03_ATTTGCGTAGACCTCGGAGC	Oasl1	11617.3	12372.8	8681.21	9455.33
Ccdc36_exon_02_GGATCACTAAACCATCTAAC	Ccdc36	2920.12	2776.44	1787.24	1897.43
Rap1gap_exon_02_TCACCACACACTCTGTCGAA	Rap1gap	1725.94	1978.09	1975.14	2065.19
Tnip3_exon_06_GGTGGAATGGCACAAGCAGC	Tnip3	1042.24	1078.55	1543.42	1602.4
Rtp4_exon_01_GATGCAGGAGGAGAAGCCCG	Rtp4	4726.29	4688.37	3771.33	3482.48
Fcgr3_exon_03_ACTCTCAGCAGCTCTTCCGA	Fcgr3	824.988	886.749	516.712	474.357
Il22ra2_exon_03_CAGGTCACAGAAGAGCGCCG	Il22ra2	5708.18	6043.79	5023.96	5437.76
Ss18l1_exon_01_CCGCGCCACCACCATGTCCG	Ss18l1	2708.54	2609.65	1809.61	1775.95
Ascc3_exon_02_CGCAAGGCTCCTGTGAGCCG	Ascc3	11203.4	11804	14483.6	13591.5
Mrpl51_exon_01_GAGAAGCTTCGGCATGCCGA	Mrpl51	553.778	480.901	375.79	297.92
Vhl_exon_01_CCGGAAGGCAGCCAGTCCAG	Vhl	1065.67	1249.23	621.844	671.042
A2m_exon_07_AGAGACAATCACCATCCTGG	A2m	1424.91	1586.7	1313.03	1252.42
Myrip_exon_06_GGCAGAAGAGGCCATCGAGG	Myrip	1309.19	1433.81	856.713	806.986
Acvr2b_exon_03_CAGCAGCAGAAGTACACCTG	Acvr2b	11504.4	11620.6	10238.1	11436.6
Tlr2_exon_03_CTGGTGACATTCCAAGACGG	Tlr2	6991.1	6795.44	7936.34	7754.59
Lin28b_exon_02_ATCTCCATGATAAGTCGAGA	Lin28b	5556.24	5319.38	5176.07	4853.49
Casp1_exon_05_AGTTTCAACATCTTTCTCCG	Casp1	7170.01	7197.4	5909.75	5585.27
Arl11_exon_02_CTTGTTGGCCAGTACCAAGA	Arl11	12105.7	12392.8	12512.9	12830.8
Cd79a_exon_02_CCTACTCACTGCGCACGCGG	Cd79a	5253.09	5107.56	4746.59	4795.64
Csf1_exon_03_CTCACAGATCGACAGTCAAA	Csf1	8155.45	8007.98	24931.9	27402.8
Batf2_exon_03_GATCACAGTCCACTCTGCAC	Batf2	1823.92	1727.35	2031.06	1923.46
Cecr2_exon_05_TACAGGAGGAGATTATATCC	Cecr2	1115.37	1122.47	1521.06	1576.37
Cnksr1_exon_03_TGACGTCCTCAAGGCTGCGG	Cnksr1	3006.73	3043.3	1592.64	1579.26
Asxl1_exon_04_ATGGCATTGAGGCACGCAAG	Asxl1	6766.75	6760.42	5894.09	6204.25
Lat2_exon_02_AGCAGCAATAATCCCGACAC	Lat2	4372.72	4263.06	3693.04	3953.94
Dock3_exon_06_ACTGTCTGGTCACCTGACAC	Dock3	2622.64	2605.76	2822.9	2967.63
Lrrc25_exon_02_CTGGCGGAGAGCATACCAGG	Lrrc25	1342.56	1370.99	1556.85	1466.46
Oasl1_exon_02_GCTCAGGAGCACTACAGACG	Oasl1	30106.4	28414.9	30566.5	28973.4
Ly86_exon_04_CAAGTCCAGGGTTATTGACA	Ly86	3477.44	3455.82	14132.4	13883.6
Abcd2_exon_03_TTCAATTGCATCAGCTCCAG	Abcd2	7752.9	7651.61	9786.21	9805.32
Stac3_exon_04_GCATCTCTGCATCTCCACGT	Stac3	1512.95	1371.54	1406.98	1240.85
Batf2_exon_02_GCAGAAGCACACCAGTAAGG	Batf2	734.111	731.081	1420.4	1414.4
Cd79a_exon_01_AGGCGTATGACAAGAAGAGG	Cd79a	1432.72	1900.81	1353.29	1347.87
Cd274_exon_03_GTATGGCAGCAACGTCACGA	Cd274	2428.82	1949.18	1941.58	2082.54
Ifi35_exon_04_GGTCACCACAGGCAGCTCCA	Ifi35	2248.48	2144.88	588.291	630.548
Ubd_exon_02_TTTCTGACAACACACTGCAC	Ubd	7253.79	7368.63	8824.36	8746.69
Batf3_exon_01_TCTCTGCAGCACGCTGACCG	Batf3	5387.27	5107.56	2883.3	3022.58
Plcg2_exon_02_GCGGCTGACAATGACCACCA	Plcg2	490.591	499.804	1337.63	1434.64
Stx11_exon_03_GGTCTTGATGGCCTTGGCGA	Stx11	3097.61	3230.1	3455.93	3277.12
Tnfrsf13b_exon_05_GTTGCACGCATACAGGGCTG	Tnfrsf13b	5763.56	5264.9	8269.63	8335.96
Samd9l_exon_02_CTACAAGGCTACCAGCCACG	Samd9l	1336.88	1303.71	1668.69	1431.75
Asb2_exon_05_AGGGAGACTCCACTTTACAA	Asb2	2456.5	2755.31	3129.35	3210.59
Brca2_exon_07_AGCACAGTGGAACTAAGGGT	Brca2	7026.6	6588.63	116.316	80.9879
Apbb1ip_exon_02_GATGTTCAGCACTTTACTGG	Apbb1ip	10945.6	11314.8	10978.4	10878.4
Fam92b_exon_03_GGGCACCGTAGAGCTTCAGG	Fam92b	52.538	53.3717	53.6843	57.8485
Gpr68_exon_03_CTCTAGGACAAGCAGGGCCA	Gpr68	2499.1	2710.28	2677.51	2432.53
Srgn_exon_03_TGGGTCCGCTGCAAACCGAA	Srgn	3201.27	3233.99	3272.51	3063.08
Cish_exon_03_ATCTTGCTTAGACATAGGCA	Cish	3539.21	3584.8	3717.64	3754.37
Rltpr_exon_03_GGTGCACGGCAACCTCACCC	Rltpr	605.606	633.233	295.264	237.179
Psme2_exon_09_GGACTGTGCACTCACTACAT	Psme2	5640.73	5405	4547.51	4792.75
Parp9_exon_03_ATCATACCTGGTCTTTCGGC	Parp9	1471.06	1579.47	762.765	699.966
Pik3r6_exon_07_GCTCAGCGATGACAGTCCTC	Pik3r6	2429.53	2261.07	1033.42	882.189
Ect2l_exon_03_TCTGGACCAACAAGCAACGG	Ect2l	4166.83	4089.05	3892.12	4263.43
Apol6_exon_04_TCCAGAGGCGACTGATGCAG	Apol6	8107.89	7745.57	9206.87	9542.11
Tnfrsf1a_exon_04_CTCTTCAGAAATGTCCCAGG	Tnfrsf1a	3053.59	3033.85	4080.01	4170.87
Clec12b_exon_05_CTTGTCCCAAGACATGGCAA	Clec12b	3891.36	3831.09	3614.75	3667.59
Ckb_exon_02_CAGGGAACTCATCCTCGGCC	Ckb	1037.98	907.875	456.317	439.648
Fgl2_exon_02_ATAAACCAGGCACAGCCAGG	Fgl2	1724.52	1866.34	1668.69	1480.92
Csf2ra_exon_05_CGCGCAGGAAAGGAAGCGCG	Csf2ra	4871.83	6014.88	3769.09	3415.95
Dock3_exon_01_GTATTTCTCCTCCTCCGTGG	Dock3	1383.74	1530.54	3507.38	3144.06
Cd70_exon_03_TGGTACAGAGGACATCTCCG	Cd70	3434.14	3430.8	3916.72	3829.57
Cdkn1b_exon_01_TGTCAGCGGGAGCCGCCAGG	Cdkn1b	1.41994	0	0	0
Csf2rb_exon_09_GCATTGGGAAACTCAGAAGA	Csf2rb	4809.35	5696.87	3525.27	3259.76
Manbal_exon_03_GCTGAGCCCAGAAGTGCAGA	Manbal	64390.9	66382.2	68118.7	67593
Gpr82_exon_04_TGGCTGATGCAAGACAAGTG	Gpr82	7348.21	7603.24	6553.96	6270.77
Acbd6_exon_05_AGCCATCAAATCGAAAGCTG	Acbd6	7269.41	7405.32	9025.68	9105.35
Isg20_exon_04_TGTCTGCAGAACAACTGGCG	Isg20	14653.8	15071.9	16447.5	16510
Kynu_exon_05_GGGAAAGAAACCTTACCAGC	Kynu	614.126	443.652	456.317	517.744
Tcl1_exon_02_CTTACGAGCTGCCTTTAATG	Tcl1	41099.6	40445.2	42310	40112.1
C3ar1_exon_02_AATCAGGTGAGCCAAGGAGA	C3ar1	9494.46	10310.2	15172.5	15616.2
Dnmt3a_exon_05_CGAGGGCTGGAAGCCACCGA	Dnmt3a	2251.32	2316.11	2635.01	2906.89
Ggt7_exon_01_CCTAGGCGCCTACTCACCAG	Ggt7	5174.28	5441.13	4478.17	4732
Camk4_exon_01_ACCTCGAAGAAATCGCCCAG	Camk4	1350.37	1451.6	2279.35	2461.45
Clstn3_exon_02_GAACCCACCACTCTTTGCCT	Clstn3	2153.35	2117.08	2310.66	2689.95
Xirp1_exon_02_ATCTTGGACAGGCATGGAGG	Xirp1	4766.04	4199.13	4100.14	4032.04
Rac1_exon_06_GTTTGACGAAGCTATCCGAG	Rac1	4929.34	4999.15	4518.43	4121.7
Stx11_exon_03_TATGACCAGCAATTCCCAGA	Stx11	4697.18	4144.65	2366.58	2351.54
Klhl6_exon_04_TTTCGGAGCGCACCAAGCCC	Klhl6	6490.57	6620.87	11074.6	10652.8
Ciita_exon_02_GAGGAGATCGAACTCAGCTC	Ciita	1543.48	1943.06	1489.74	1506.95
Cmklr1_exon_03_GAACCACCGCAGCATCCGCC	Cmklr1	881.786	858.951	800.792	780.954
Tmem150b_exon_02_GGTTCTGTGGACCTCAACGA	Tmem150b	7581.09	7704.43	6276.59	6094.34
Abcb6_exon_01_CTGCAAATGTCACAGTCCAG	Abcb6	2945.68	2863.73	4990.41	4830.35
C3ar1_exon_02_ATCTTCAACAGGAAACCCGC	C3ar1	999.641	824.482	1134.08	1342.08
Ccdc28a_exon_02_TTTCAGTGCCCACTCTACTC	Ccdc28a	9077	9477.37	9253.84	9455.33
Cd68_exon_01_CTAGCAAGATCAGACACACA	Cd68	1162.93	1109.13	2324.08	2568.47
Cybb_exon_05_CCGGTCAGAAATCCCGACTC	Cybb	941.423	984.597	1512.11	1423.07
Olfr731_exon_01_GCCTTTCACAAACTTTCTGA	Olfr731	0	0.555955	0	0
Arrb2_exon_05_TCGGCCATAGCGGAAGGCAC	Arrb2	309.548	376.938	543.554	491.712
Fcrl1_exon_02_GAGAAGTATAACTCACCAGC	Fcrl1	569.398	570.41	691.186	702.859
Rnf208_exon_01_TGAAGAGCACAGTCTCACGG	Rnf208	2511.88	2417.85	2355.4	2070.98
Cux1_exon_02_ATTCAAGAAGAACACTCCAG	Cux1	3510.1	3734.35	4551.99	5105.13
Slamf8_exon_04_CTTGTAGGAGGCCTTCCCGG	Slamf8	1448.34	1268.69	565.922	523.529
Pou3f2_exon_01_ACCCTGCTGTACCACCACCG	Pou3f2	6638.95	5988.75	7768.57	7850.04
Atp6v1e1_exon_07_TGTTGATGTCCAGATTGACC	Atp6v1e1	572.948	503.139	440.659	419.401
Ascc3_exon_06_CTAAGGAACTCCGGATACAG	Ascc3	2678.02	2807.02	3377.64	3450.66
Zbtb32_exon_05_GAATAGGGCCGAGAGCGAGC	Zbtb32	2122.82	1906.93	1427.11	1642.9
Xcr1_exon_02_GAGGAAGTATGCTACCACGA	Xcr1	4037.61	3814.96	4288.04	4289.46
Fpr1_exon_02_CAGCTGTTGAAGAAAGCCAA	Fpr1	4275.45	4562.17	5334.88	5538.99
St8sia4_exon_04_GAGGAGAGAAGCACGTGGAG	St8sia4	7016.66	6838.25	6205.02	6400.93
Ptpn6_exon_03_GACTTCTATGACCTGTACGG	Ptpn6	11148	11419.3	17333.3	16663.3
Sytl3_exon_02_GGCACTCGGAACACACGCGG	Sytl3	4687.95	4612.76	2988.43	3094.89
Tnfrsf4_exon_02_TATCCCTGGTATGATCACAG	Tnfrsf4	3184.94	3406.34	3813.83	3896.09
Irf4_exon_03_TTTAAAGGCAAGTTCCGAGA	Irf4	8956.3	9106.55	9528.97	8865.28
Irf4_exon_04_GGATGACACACAGATGGCCA	Irf4	2465.02	2750.87	2122.77	2201.13
Rln1_exon_02_ATCTTCTGCTACAACCGACG	Rln1	23258.7	23493	27195.6	26205.4
Mefv_exon_01_ATCACCAAGGGTCTTGGCCA	Mefv	1896.34	1910.26	2670.8	2452.78
Tmem88_exon_02_GCCAGGGCAAGGACAAGCAA	Tmem88	2293.21	2155.99	1648.56	1770.16
P2ry13_exon_02_TGTGTGCACGCTCTCCTCCG	P2ry13	6351.41	6066.58	4455.8	4338.64
Fpr3_exon_02_TCTCTGCAGACGAGAAGACA	Fpr3	156.904	191.805	138.685	104.127
Cd80_exon_03_CGTGTCAGAGGACTTCACCT	Cd80	3725.94	3473.05	1905.79	1842.47
Pla2g12a_exon_04_TGCAGCATGTGAGACAACGG	Pla2g12a	4258.41	3962.85	4558.7	4578.71
Ncor1_exon_04_TCACTCAGGACCCTCACCGG	Ncor1	4662.39	4989.7	1715.66	2004.45
Folr2_exon_02_TACATGGTCACAACAGGCAG	Folr2	3938.93	3973.97	4225.41	4257.65
Lap3_exon_05_TGTCGGCGAAGCTCCACGGA	Lap3	7414.95	8799.1	6151.33	5585.27
Actr3b_exon_06_TTGGTGAACGCACACTAACG	Actr3b	15463.9	16311.2	18058.1	17490.5
Oasl1_exon_01_AGCACGCGCACATCCCGAGC	Oasl1	1223.99	1277.59	1413.69	1388.36
Tlr7_exon_05_GCATTTGACAGAAATCCCTG	Tlr7	1068.51	1002.39	975.266	957.392
Trem2_exon_02_ACTCTGAAGAACCTCCAAGC	Trem2	3934.67	4145.2	2963.82	3222.16
Lgals2_exon_04_CAACTGCACTACTTGAGCAT	Lgals2	5998.56	6233.93	2657.38	2475.91
Tlr2_exon_03_GTCCAGTACAGGGATCCGGG	Tlr2	516.15	657.139	1239.21	1130.94
Pld4_exon_02_GATACCACTCCAGACAGCAG	Pld4	10767.4	10661.6	9262.79	9666.48
Gapt_exon_03_CCTTTGCATAAACTTCGGTA	Gapt	1279.37	1296.49	1823.03	1839.58
Cd14_exon_02_TTGCCCACGACACGTTGCGG	Cd14	3548.44	4456.54	3856.33	3939.48
Atp6v1e1_exon_04_GCTCAAAGTCCTCAGAGCAA	Atp6v1e1	183.173	177.35	673.291	653.688
Clec7a_exon_02_ACCTTGGAGGCCCATTGCAG	Clec7a	9236.03	9393.98	5721.86	5463.79
Cr1l_exon_03_GGCTTGGTACATGTACACAC	Cr1l	3383.02	3729.35	2122.77	2047.84
Xirp1_exon_02_CCAGCCTCAAACCAATCCAG	Xirp1	1676.95	1924.16	7144.49	7725.66
Pram1_exon_02_CCTGGACCCACACTTAGAGG	Pram1	3012.41	2544.05	2048.95	1969.74
Slc19a2_exon_01_GGCGTGAGGAACGGCTCCGA	Slc19a2	254.17	272.418	261.711	263.211
Csmd1_exon_01_CTGCAGACATGACTGCGTGG	Csmd1	2851.25	2514.59	2046.72	2102.79
Clec4d_exon_03_GAGAGTAACGTGCATCCGAG	Clec4d	2694.35	2524.04	3449.22	3864.28
Col5a1_exon_04_GCCAAACATGACAATCCCAT	Col5a1	1223.99	965.138	1044.61	1223.5
Apbb1ip_exon_03_GTTTCCACAGAGTTTAGGAG	Apbb1ip	20275.4	20612.6	16351.4	15344.3
Msr1_exon_03_TTAGTACTGCAAACACAAGG	Msr1	4301.72	4198.57	4549.75	4601.85
Smc1a_exon_02_TGTCAGCATGGTCTACTCGG	Smc1a	629.746	572.078	809.739	662.365
Tyrobp_exon_01_ACTCACCTCCCACAGTCAGG	Tyrobp	1085.55	1059.65	903.687	856.157
Ccl22_exon_01_TCTGAATTGCCACAGCAAGA	Ccl22	9326.2	9273.89	10021.1	10297
Bcl2l13_exon_05_GGCATATCGTGAATGTACAG	Bcl2l13	9635.75	9769.8	10663.1	9576.81
Ly96_exon_05_TGTTGCAGAAGCTATTGCTG	Ly96	7136.64	7305.25	11233.4	10375.1
Sirt4_exon_03_CGCCGCATCGATCACAGCAC	Sirt4	2993.24	2793.67	3538.69	3470.91
Adamdec1_exon_04_GAAACATCTTACTCACCCAG	Adamdec1	394.035	350.808	521.186	520.636
Clec3b_exon_01_TGCAGAGTCACCCACTCCCA	Clec3b	212.992	250.736	355.659	280.565
Clec10a_exon_10_TCTGCCAGAGAACCTTCCGC	Clec10a	606.316	703.283	896.976	1087.55
Flt3_exon_04_CCGCAGAGGAATCGTTTCCA	Flt3	576.498	753.875	568.159	682.612
Hebp2_exon_01_GCCGAGCTGGAAAGCTCCGG	Hebp2	2249.19	2262.18	2131.72	2097.01
Stat1_exon_08_AGAAGGTGAAGCCAATGGTG	Stat1	1246.71	1092.45	2268.16	2470.13
Pou3f2_exon_01_TCGCCAAGCAATTCAAGCAG	Pou3f2	4822.13	4802.9	4889.75	4506.4
Ccdc28a_exon_02_CATCGCAGTCAGCTTCTCAG	Ccdc28a	5620.85	5812.51	5645.8	5287.35
Elovl4_exon_02_AGTACTAAGCGCATTTGGAA	Elovl4	0	0	0	2.89242
Camk4_exon_04_AATCAGCCTGGTCCTTGAGC	Camk4	7578.96	7792.82	7475.55	7722.77
Il27_exon_03_ATTGGGAAGATGGTATCCCA	Il27	1207.66	1258.13	888.029	737.568
Sos1_exon_01_AGAACGCGCCCAAGTGGCGG	Sos1	714.942	805.579	2111.58	1755.7
Sectm1a_exon_02_GATAGCAGGCACTGAAGGGC	Sectm1a	3552.7	3947.84	3030.93	3323.39
Sox12_exon_01_GGTTACCGAGATGATCGCAG	Sox12	4467.15	3943.95	3364.22	3361
Pou2af1_exon_02_GAGCTACTGAGAAGAAAGCG	Pou2af1	12306.7	12372.8	12817.1	12868.4
Lysmd1_exon_01_TGGATTAGCACTCAAATACG	Lysmd1	9789.81	9465.14	10007.7	9385.91
Cd40_exon_04_TCTCCATAACTCCAAAGCCA	Cd40	81.6468	78.3897	1058.03	1156.97
Prdx2_exon_02_TGACTTCACGGCCACAGCGG	Prdx2	3075.6	2932.66	3440.27	3222.16
Inpp5a_exon_06_ACCTCAGGAAAGTAGTCCTG	Inpp5a	2807.94	2771.99	2975.01	3042.83
Stat5a_exon_11_TCTCTTGGCAGTGAGTGCAG	Stat5a	2425.98	2083.16	4449.09	4272.11
Glipr1_exon_02_ATGTACAGCATATTCCGGGC	Glipr1	2820.72	2922.1	1641.85	1550.34
Mill2_exon_01_CTGCTCCTTAGAGACTCACG	Mill2	5501.58	5373.86	2925.8	2655.24
Pitrm1_exon_02_GGGTACACCACAGAGTATGG	Pitrm1	1664.89	1645.07	1536.71	1651.57
Fbxw7_exon_03_CCAATGGGCAAGGGCAGCAG	Fbxw7	4944.96	4255.84	5084.36	5909.22
Ing4_exon_03_CCTTCTCAGACAGATCCAGG	Ing4	1887.82	1984.76	1391.32	1307.38
Gapt_exon_03_ATGCTTTGAGAGTTCTCCGG	Gapt	1314.87	1285.92	1145.27	997.886
Glipr1_exon_02_AGCAACCAGAGAGACCATGC	Glipr1	2267.65	2083.72	1914.74	1998.66
Keap1_exon_01_CTACACGGCCTCCATCTCCG	Keap1	1431.3	1290.37	1060.27	804.094
Sp110_exon_06_CTCTCCAGCAGCAAATGACC	Sp110	790.199	782.785	467.501	283.458
Tbl1xr1_exon_08_GAGGTTCCAGATTCTTGCCG	Tbl1xr1	15487.3	15332.1	12063.3	11509
Csnk1g3_exon_07_ATTACCTTTAAGCCTTGCCA	Csnk1g3	9034.4	8020.77	9012.26	8445.88
Col5a1_exon_03_CCTGGCATCAACTTGTCCGA	Col5a1	192.403	272.418	968.555	876.404
Mill2_exon_04_ATCCTGCAGACCGTTTCTCA	Mill2	8856.2	8646.77	4529.62	4951.83
Aif1_exon_05_TCCCAAATACAGCAATGATG	Aif1	10609.1	10982.3	10967.3	11349.9
Arid5b_exon_02_GAGGAAATAAAGTTTCGAGC	Arid5b	187.433	175.126	263.948	283.458
Brca2_exon_04_GACTAGCAACATCTACCACA	Brca2	0	1.66787	0	0
Clec1a_exon_02_AACGAGCAGCACCAAACACA	Clec1a	5491.64	6088.82	5947.78	6479.03
Gapdh_exon_04_CTTAAACAGGCCCACTTGAA	Gapdh	6874.66	6824.35	10546.7	11069.3
Fgfr3_exon_02_CACGCAGAACACTAGCACGC	Fgfr3	1602.41	1396	2075.79	2146.18
Dner_exon_03_AGTTCCAACAACTCTGCGGG	Dner	6163.98	5949.28	7488.97	7069.08
Obsl1_exon_02_GTCCTCCCGGAACCAGGCGG	Obsl1	1358.89	1507.19	1818.56	1914.78
Fpr2_exon_02_TTCTTCATCAGTTTGAGCCC	Fpr2	2722.74	2531.26	2031.06	2172.21
Tbxas1_exon_01_GCCACACTTACCATTTCAGG	Tbxas1	1990.76	2103.18	7021.47	6921.57
Ppme1_exon_03_ACTTACCGTGAACACTGCCC	Ppme1	8732.66	8829.68	9506.6	9501.61
Taar9_exon_01_TTCCTTATAGCTCTCAGAGG	Taar9	13507.2	12731.4	9790.68	9261.54
Cyp27a1_exon_02_AAGGACCACCGAGACCACAA	Cyp27a1	0	1.11191	0	0
Enpp2_exon_05_TTCTTGTAGGAGAATCACAC	Enpp2	3500.87	3240.11	1979.61	2111.47
Ptafr_exon_02_CACGAGTGACACGTGCACCG	Ptafr	20780.9	21446.5	15642.3	14601
Ep300_exon_04_TGCTCCAGAACCCATTCCTG	Ep300	2456.5	2358.36	2286.06	2285.01
Tap1_exon_02_CCATCCTCCACACCTGGCTA	Tap1	625.486	568.742	617.37	497.497
Eif1b_exon_02_GTCCGCAATGCCCTGCACAG	Eif1b	10003.5	10201.8	9714.63	9741.68
Eif1b_exon_03_TGAACACCCTGAGTACGGAG	Eif1b	3276.52	2853.72	3010.8	3022.58
Taar6_exon_01_TAGAGGATGACCCTCGACCC	Taar6	1167.19	1046.31	1400.27	1411.5
Plekho2_exon_01_TTGCAAACTCGCCATGGAGG	Plekho2	4166.12	4133.53	2596.98	2724.66
Samhd1_exon_04_CGCTATATCAAGCAGCTGGG	Samhd1	2622.64	2634.12	1894.61	1521.41
Tm7sf2_exon_01_AAACCTTCCCATTTACCCAA	Tm7sf2	1679.08	1750.15	3646.06	4000.22
Pwwp2a_exon_02_GTATCGCAGGGCTATCACAG	Pwwp2a	0	0	2.23685	0
Cd38_exon_02_CTTCTCTTGTGATGTTGCAA	Cd38	1290.02	1456.6	2731.19	2930.03
C1qc_exon_03_CCTGAACCTCAACCTTGCCA	C1qc	3485.25	3490.29	3892.12	4147.74
Arrdc5_exon_01_GATGGACTTCACCACAGACA	Arrdc5	16451.5	15567.9	14421	14459.2
Evi2a_exon_02_AAGTAGGCAAGCGCCAGCCG	Evi2a	31316.2	31763.4	36550.1	35342.5
Tmem97_exon_02_AGTTCAGCAACCTGTTGCGG	Tmem97	8807.21	8967.56	12002.9	11066.4
Birc3_exon_02_AGGCATGGTGCTCATCGCCG	Birc3	8447.96	8787.43	8157.78	8104.57
Oscar_exon_04_ACAGAGTCAATATACTGCAG	Oscar	240.681	164.563	1207.9	1342.08
Lamp3_exon_03_TGATATTCACAGATCCACCC	Lamp3	788.779	965.138	879.081	916.898
Trim21_exon_03_GATACTCATAGGCTCCACCA	Trim21	7444.06	7412.55	7636.6	7826.9
Zmynd15_exon_02_ACATGGAGCACCCAAAGGGC	Zmynd15	2531.05	2548.5	2921.32	3016.8
Shank2_exon_04_GTTGGCCAGGCTCCACACAA	Shank2	12999.6	12521.2	15329.1	15014.6
Sirt4_exon_02_TGCGGACGAAATCAATGTGC	Sirt4	656.724	628.785	449.606	393.37
C1s1_exon_04_GCCCGTAAACCGTTCTTCGT	C1s1	809.369	878.965	1516.58	1327.62
Cd68_exon_02_GCCTAGTCCAAGGTCCAAGG	Cd68	2304.57	1983.09	3066.72	3343.64
Cd74_exon_04_CAAGTACGGCAACATGACCC	Cd74	2861.19	2873.73	3849.62	3925.02
Rufy4_exon_05_ATCCGACTCTGCCTTGCCCG	Rufy4	18450.1	18850.8	17181.2	16926.5
Casp1_exon_03_GCTACAGAAGATTCTAAAGG	Casp1	1665.6	1561.12	3719.88	3809.32
Sytl3_exon_01_ATCGGAAATGGCCCACGAAG	Sytl3	9307.74	8651.77	7509.1	8628.1
Abcb6_exon_02_CTCCAGAGGTCACATAACGC	Abcb6	7828.87	7443.13	4227.64	3939.48
Cnksr1_exon_02_AGGCAGCTGCCAGTCCTCGA	Cnksr1	3675.53	3778.27	6502.52	6149.29
Entpd3_exon_07_GTTCGGCTCCATCTTCTCCC	Entpd3	1047.92	795.016	228.158	216.932
Slc25a18_exon_05_GGCTGCAGTAAACCTCACCC	Slc25a18	529.639	660.475	2100.4	2062.3
Tnfrsf8_exon_03_CTCCGACACAGCCATGCCCA	Tnfrsf8	1293.57	1150.83	1536.71	1747.02
Tlr8_exon_03_TGGCATTTACACCCTCACAG	Tlr8	4424.55	4830.69	4388.7	4118.81
St8sia4_exon_03_TCATTGGTGAAACTTCAGGC	St8sia4	466.452	609.327	380.264	471.465
Mapkapk3_exon_04_TTCAGCAGGATTCAGGAGCG	Mapkapk3	59152.8	56394.4	54791.6	53929.2
Gtf2ird1_exon_04_GTGCAGCGCTGTGAAGGCGG	Gtf2ird1	1414.98	1787.4	2225.66	2227.17
Slamf8_exon_01_CAAAGAGAAGAAGACTCCAG	Slamf8	327.297	242.952	355.659	335.521
Birc3_exon_06_CATCGAGTAAGCCTATAACG	Birc3	30647.4	29681.3	24961	24990.5
Mobp_exon_04_CTGGCGCTCAGTCCTTGAAG	Mobp	4053.23	4346.46	5849.36	6172.43
Igsf6_exon_01_TCAGGCTGATCTCTGGCCGG	Igsf6	1094.07	1040.75	1176.58	1168.54
Mcoln2_exon_02_CTTCTCTGGCAGATCTGCGA	Mcoln2	2567.97	2641.9	2136.19	2186.67
Ccl2_exon_03_TGTCACCAAGCTCAAGAGAG	Ccl2	4731.97	4370.92	6263.17	6811.66
Tifab_exon_03_TCTTCCCAGGATCTATGGAG	Tifab	7963.05	7856.2	8553.71	7670.71
Lamp3_exon_05_CGAAATCAAAGGCCTGAAGG	Lamp3	8034.76	8104.72	6222.91	6638.11
Plekhg6_exon_05_AGGCGATAGTGCCCTGACCA	Plekhg6	3336.87	3431.36	2449.35	2418.07
Tapbp_exon_04_AGAGGGAGAACCTTCCAGGG	Tapbp	1196.3	1239.78	1657.5	1657.36
Clstn3_exon_03_TGTGATCCTGGACAAGGCAA	Clstn3	4354.97	5202.07	2858.69	3071.75
Itga9_exon_02_TGACCGGAGATGCACCGAGC	Itga9	1739.43	1616.72	2113.82	2348.65
Tfec_exon_06_GAACAAAGGGACCATTCTAA	Tfec	2419.59	2313.89	3778.04	3725.44
Serpinb2_exon_04_CAACAATCAACACACCACAG	Serpinb2	0.709972	0	0	0
Tlr1_exon_03_CATCAAAGGCATTAAAGGAG	Tlr1	6116.41	5806.95	5851.59	6143.51
C1qc_exon_03_GCAGACCACCCAGTACCCAG	C1qc	714.232	789.456	436.185	520.636
Kmt2a_exon_01_AAGGCCGGGACGCGTTGCCG	Kmt2a	0	0	0	5.78485
Tnfrsf4_exon_01_CACTTGGAGTTACAGCAAGG	Tnfrsf4	5152.98	5415	6824.62	7126.93
Tnfrsf13b_exon_04_AACAGCAGAAGATGGCGCAG	Tnfrsf13b	5357.45	5299.92	3301.59	3418.84
Lag3_exon_04_TGTGTCCTCACCTACAGAGA	Lag3	7699.65	7602.69	8374.76	7962.84
Cecr2_exon_01_GAGCGAGCAGAAGTGCGCGA	Cecr2	370.606	646.576	1324.21	1133.83
Clec4n_exon_01_GTGCAGGAAAGACAATCCCA	Clec4n	1013.13	1080.78	702.37	815.663
Rab33a_exon_01_GCACAGCCCATCCTGGGCCA	Rab33a	387.645	457.551	364.606	399.154
Cd38_exon_04_CTGGAAAGTGATTTCCCAAA	Cd38	2689.38	2916.54	2053.43	1929.25
Rap1gap_exon_07_CTCCAGCTTGACCTTGGTGG	Rap1gap	2939.29	2380.04	2073.56	1935.03
Grm4_exon_05_TTCCTCAAGGCGCAGCACGG	Grm4	4142.69	5086.43	3892.12	3421.74
Fam92b_exon_06_AGCTGCCACTGCCTACCCGG	Fam92b	4007.79	3568.12	3382.11	3317.61
Axin2_exon_06_GCTATAGCGACCCACACCAG	Axin2	6206.58	6089.93	6153.57	6238.96
Cybb_exon_04_TGGATGATAGCACTGCACAC	Cybb	2252.03	2014.23	2279.35	2366
Cxcr5_exon_02_CTACCCACTAACCCTGGACA	Cxcr5	3972.3	3724.34	3460.4	3586.61
Serping1_exon_04_CTGGACACTCACCTGGGCTG	Serping1	1234.64	1449.38	1644.08	1449.1
Sod2_exon_03_ACAAACCTGAGCCCTAAGGG	Sod2	2956.33	2953.23	3113.69	3271.33
Caskin1_exon_04_TGCTGGGCAGCCAAATGCAG	Caskin1	3815.39	4180.23	3581.19	3534.54
Vps37d_exon_01_CTGAGGATCCCAAAGCGCCC	Vps37d	940.713	774.446	494.343	506.174
Macrod1_exon_01_CACCTTCGCGGCCATGGCCA	Macrod1	3540.63	3534.21	1402.5	1397.04
Lgals2_exon_04_CGCTCACTCCAGTTTGAAGG	Lgals2	7636.46	7967.95	6520.41	6927.35
Csf1r_exon_02_GCCACTAGGCTCGATGACAG	Csf1r	6675.87	6008.76	8200.28	8396.71
Ovol1_exon_02_GGGTAGCTGGGCCACCACGC	Ovol1	2447.27	3156.16	2057.9	2065.19
Ccrl2_exon_02_ACCGTGGGAACAGGCTGCGA	Ccrl2	955.623	1091.34	1357.77	1287.13
Tap2_exon_04_TGATCCTGGACATGGTGAAG	Tap2	7597.41	7727.78	6005.94	5677.83
Cul4b_exon_10_AATCGGCTTTACGCAGCCGA	Cul4b	5941.05	6386.81	4636.99	4468.79
Clec4a2_exon_06_TACCGTTGGAAGACTGGATG	Clec4a2	15838.8	15246.5	18299.7	16891.8
Ncapd2_exon_05_CCAGACAAGCCTCATTGACC	Ncapd2	305.288	400.288	523.422	471.465
Dock3_exon_05_GTCACAATAGAATCTTCCAG	Dock3	1831.02	1848	1033.42	1148.29
Stx11_exon_03_GCCATCAAGACCCGAGGCGA	Stx11	1154.42	1138.6	1742.5	1749.92
Fgl2_exon_01_GACGACCATCGAGATCCCGG	Fgl2	899.535	1000.72	1266.06	1399.93
Brca2_exon_10_TATTCCCAATCCACATGCAG	Brca2	210.862	239.061	319.869	283.458
Gsta4_exon_06_AGGGAAGTCGGACAGTACAG	Gsta4	2866.16	2571.29	3896.59	4194.01
Themis_exon_05_TAACTGACATGTAGTCACAG	Themis	8218.64	7669.96	5697.25	5324.95
Fpr3_exon_02_AGATTGAGCTTTGTATCCTG	Fpr3	5353.19	5458.37	3791.46	3563.47
Lrrc25_exon_02_TCCACTGACAGCCACAGCCA	Lrrc25	5694.69	5852.54	4223.17	3699.41
Serpinb9_exon_07_CGCCTGCACCTCCTTCACAT	Serpinb9	1968.75	1985.87	4265.67	4338.64
Cd163l1_exon_04_CGGGAGCCCGGTCACCACTG	Cd163l1	7423.47	7156.81	6878.31	6447.21
Epsti1_exon_01_CATGTACACCCGCAGTAAGG	Epsti1	10915.8	11349.8	10947.1	10890
Hsd11b1_exon_04_CCCATGCTGAAGCAGAGCAA	Hsd11b1	2401.13	2771.99	1807.37	1706.53
Parp9_exon_07_TCCAACGAGCTGAATCTCAG	Parp9	4906.62	5334.39	4753.3	4656.8
Mapk8ip1_exon_01_GCGATGTGCAGTCCCAGGAA	Mapk8ip1	14194.5	14208	10806.2	10548.7
Ccr8_exon_02_CAGGACCAGAGCCATCAAGC	Ccr8	5108.25	4896.85	6732.91	6898.43
Exosc7_exon_01_TGAGCTGAGCAGCATGGCGT	Exosc7	58.9277	55.0396	145.395	150.406
Ccr5_exon_02_CAGTCCAAAGAATTCCTGGA	Ccr5	2952.07	2947.67	4140.41	4355.99
Fcrls_exon_03_AGACTGAAGTACTTCAAGGA	Fcrls	464.322	428.641	2040.01	1955.28
Scml4_exon_06_CGGCGCCTCTGACAAGGCGC	Scml4	2102.23	2331.68	2596.98	2446.99
Gngt2_exon_02_CCTCTAGGGCAGGATGGCCC	Gngt2	1675.53	1904.7	1210.13	1232.17
Klrg1_exon_04_CTTTACCTCAAGCTGAGCGC	Klrg1	4418.16	4506.57	6126.73	5883.19
Taar6_exon_01_ATAGCAGAGCTGCAGGACGG	Taar6	4817.16	5102	7390.55	7002.56
Ppme1_exon_06_CAATCATGCAAAGGCCCAAG	Ppme1	4599.91	4668.36	3216.59	3361
Kcnab2_exon_10_GACTGAAAGCGTCCCTGGAG	Kcnab2	7069.2	6953.89	7797.65	7462.45
Rgs18_exon_01_GAAAGAAGAAACAAGCATCG	Rgs18	13142.3	11538.3	10765.9	12336.2
Srgn_exon_04_TCAGTGAGAATCCTGTCAAA	Srgn	3570.45	3757.7	3990.54	3606.85
Cr2_exon_02_GCTCAGATCCCATAGTACCA	Cr2	3554.12	3424.13	3974.88	4477.47
Jakmip1_exon_03_ATCGCGCAGCACATTCAGCG	Jakmip1	29823.1	29173.2	25907.2	24310.8
Dhdh_exon_05_TCTCACCTGGGCCATGCCCT	Dhdh	0	0	26.8422	34.7091
Cd9_exon_01_TGTACCATGCCGGTCAAAGG	Cd9	8871.82	9201.06	7001.33	7040.16
Cic_exon_01_GCTACTGACCGAACATGCCG	Cic	8049.67	8636.76	6493.57	6259.2
Icam1_exon_03_GCGGTGCTCCACCATCCACG	Icam1	3941.77	3909.48	2107.11	2134.61
Sp100_exon_09_TTGTGCAGAACTCAGCAGTG	Sp100	35987.1	34320.2	32906.3	32071.2
Klrg1_exon_03_ATTTCCGGACAACCAGGGAG	Klrg1	15102.5	14368.7	11712.1	11332.5
Tmem156_exon_04_GCCATCTCCGCACTTTCCTG	Tmem156	2680.86	2534.04	2064.61	2065.19
Cxcl10_exon_02_CTCACATGATCTCAACACGT	Cxcl10	8296.03	7653.28	4171.72	4685.73
Lysmd1_exon_01_GGCTTCCATAAGAACGAGCA	Lysmd1	1668.44	1636.73	1172.11	1136.72
Ccr2_exon_02_TCTACATTCACTCCTTCCAC	Ccr2	477.811	579.305	666.581	746.245
Asb2_exon_02_TCTCAGACCAACCACCAGCC	Asb2	1686.89	1569.46	1017.77	1171.43
Stk10_exon_02_CATAGAGACCAAGAGCGAGG	Stk10	7144.45	7264.11	4659.35	5160.08
Csf3r_exon_03_AGATCAGGGTAACTCCAGTC	Csf3r	3829.59	3982.31	3552.11	3511.4
Ctnnb1_exon_07_TGTCTGCTCTAGCAACAAGC	Ctnnb1	1148.03	1278.14	1505.4	1330.51
Ddx3x_exon_07_ATAGTTCAGTGATGTCGAGA	Ddx3x	2445.15	2416.74	993.16	844.588
Cysltr1_exon_04_GAAAGACAATTGCAACACAC	Cysltr1	2671.63	2573.52	3344.09	3465.12
Csf2ra_exon_04_AGGATGATGGCGCTGCACCA	Csf2ra	4215.82	4050.69	2849.74	2773.83
Slamf8_exon_03_AGATGCAGTACCCAAGCCCG	Slamf8	12009.9	12003.1	12606.9	13357.2
Bid_exon_03_GCCAGCCGCTCCTTCAACCA	Bid	5631.5	5642.95	4912.12	5472.47
Dhcr7_exon_04_TGTAGCTATATCCAATGCGG	Dhcr7	1314.87	1692.88	2413.56	2519.3
Akap1_exon_02_GGGAGAAGCGGACATCCAAG	Akap1	1717.42	1533.88	556.975	659.473
Actr3b_exon_03_TAGTTGATCAAGCCCAAAGG	Actr3b	15942.4	15948.7	12224.4	11798.2
Fbxw7_exon_01_GTATGTCACAGATTCTAACG	Fbxw7	5392.95	6163.88	7638.84	7555.01
Grm4_exon_03_GGCCCGGACGATGTCCACCA	Grm4	3027.32	2658.02	2487.37	2377.57
Mlh1_exon_05_TGCCTGCACAGGGTTTAGGA	Mlh1	1216.18	1279.81	1198.95	1128.05
Podxl2_exon_06_CATCCGCAGGAGTCTGGAGG	Podxl2	6267.64	6326.21	26327.7	25690.5
Havcr2_exon_02_CTAAAGGGCGATCTCAACAA	Havcr2	4695.05	4459.32	4189.62	3945.27
Grm6_exon_02_TCCTGAACGCGTCGTGGCGG	Grm6	4032.64	3990.65	3019.74	3326.29
Cacna2d2_exon_03_AATTGGTGGAGAAAGTGGCA	Cacna2d2	10720.6	10990.1	9716.87	9819.78
C3ar1_exon_02_GACACATCCACAGATGGCGA	C3ar1	5893.48	5478.94	2784.88	2499.05
Stat1_exon_09_AGCTCGTGGAGTGGAAGCGA	Stat1	1040.11	1511.09	5030.67	5319.17
A2m_exon_02_CCCTTGACTCACGATGAAGG	A2m	3015.25	2715.84	3639.35	3644.45
Plekho1_exon_05_TCTTCAGGTCACCGTTGAGG	Plekho1	3850.18	3792.17	4167.25	4110.13
Lgals9_exon_05_TGGCTGAGAGAACTGCACTG	Lgals9	7603.8	7295.24	7316.73	6646.79
Lair1_exon_03_GGGTTGTAAGAACAAACCTG	Lair1	3365.98	3451.37	3205.4	3201.91
Fpr3_exon_02_ACTCCTGTAAGAACTCGGAA	Fpr3	3857.99	3756.03	4706.33	4572.92
Nop2_exon_05_GGGACGAGGAGGAAGACTCG	Nop2	10005.6	9739.78	8942.92	9278.89
Dapp1_exon_05_GGCTATCTCACCAAGCAGGG	Dapp1	3425.62	3324.06	2482.9	2718.88
Mfng_exon_05_TGAAGATGGTGCCATGGGCC	Mfng	1576.14	1945.84	1360	1509.85
Csf2rb_exon_11_CAGAGACACAGCCAAAGCGA	Csf2rb	2205.88	2120.97	1912.5	1848.26
Lilra5_exon_03_CAATTGAACAACGATCTGGG	Lilra5	6091.56	6182.78	5041.85	5044.39
Pou2f2_exon_08_GGCGGCTCCAAGCATTTCGG	Pou2f2	139.155	141.213	58.158	52.0636
Rcor2_exon_01_GCCAAGACGGCACCCAACGG	Rcor2	4433.07	4831.25	5126.86	5165.87
Lilrb4_exon_03_AGCATGACAACCTCATATGC	Lilrb4	3004.6	2525.7	4811.46	5301.81
Ptcra_exon_01_CAGCAGCCATGTCCTAGCCA	Ptcra	2945.68	2902.64	3527.51	3363.89
Gngt2_exon_02_GGCCCAGGACCTCAGTGAGA	Gngt2	1473.9	1257.57	1702.24	1778.84
Pou2f2_exon_05_GACGGGCAGCCAGCTAGCTG	Pou2f2	10347.8	10786.6	8437.39	8711.98
P2ry13_exon_02_CTGATGCCACCACAGCCCAA	P2ry13	942.133	703.839	447.37	474.357
Alpk2_exon_03_GAATGGTCAAGCCATAGACT	Alpk2	8798.69	8568.94	10944.9	10962.3
Irf8_exon_03_ACAAAGCTGAACCAGCCACG	Irf8	1897.76	1903.03	3587.9	3844.03
Casp1_exon_02_CTTAAACAGACAAGATCCTG	Casp1	1346.11	1284.26	1565.79	1729.67
Lpar5_exon_02_TCCTGGGAGCAGTTGTCCGG	Lpar5	834.218	887.86	1275	1344.98
Ppme1_exon_01_GAGCGGAGCCAAGATGCGGA	Ppme1	3528.56	3951.17	4196.33	4416.73
Fgd2_exon_04_CGGGAAGGAAGAACTGGGCG	Fgd2	13874.3	13391.3	11419.1	11323.8
Slc22a14_exon_04_ATGTGGCAACGAACCAAACA	Slc22a14	28148.3	27182.9	21001.8	22309.3
Clec2d_exon_01_TAGTCCCACAGGCAGCCCGC	Clec2d	956.333	1020.18	543.554	613.194
Rgs18_exon_02_CTACAGAGGCCTGACTTCCA	Rgs18	1860.13	1909.15	881.318	893.759
Gpr182_exon_02_GGACGCCTGAACGTTTCGGA	Gpr182	675.184	659.919	438.422	358.661
Coq3_exon_02_GGAATCTACAGATTAAGCCG	Coq3	4270.48	4944.11	4395.41	4196.91
Lpar2_exon_02_GCGGTGCCGTTCCACAGCGA	Lpar2	4728.42	5784.16	5401.99	4998.11
Cd9_exon_04_CAATGGCGAATATCACCAAG	Cd9	8537.42	8298.74	6178.17	6649.68
Lyz2_exon_01_TGGCTACTATGGAGTCAGCC	Lyz2	374.865	409.739	617.37	529.314
Psme1_exon_04_GGAGCGGAAGAAGCAACAGG	Psme1	2210.14	2093.73	1668.69	1755.7
Dpyd_exon_03_ATTACTCTCCAGCTTCTCAC	Dpyd	1772.09	2118.19	2869.88	2791.19
Adamdec1_exon_02_TTCGTGAGGCTTTAACTCGG	Adamdec1	4052.52	4140.2	5440.01	5223.72
Cd163l1_exon_01_CGGCCATGAGGACAACGCTC	Cd163l1	997.511	1181.96	595.002	659.473
Lyn_exon_08_ACCAACTTAATGGACTCCCG	Lyn	1896.34	2134.31	4299.22	4353.1
Vamp1_exon_02_CCAACATGACCAGTAACAGG	Vamp1	1613.06	1865.23	5440.01	5900.54
Mobp_exon_03_CTCACGCTTGGAGTTGAGGA	Mobp	4474.25	4616.1	5135.8	4983.65
Rnf208_exon_01_CATACAACGTCACTCAACGG	Rnf208	11889.2	11275.3	11694.2	12344.9
Nf1_exon_07_ATTCCACAGACAGATATGGC	Nf1	6106.47	6586.96	8752.79	8871.06
Apol8_exon_04_GCCGGCCACAAGCTTGGAGA	Apol8	3049.33	3126.14	2400.14	2692.85
Lpxn_exon_02_CCTGGATCAGCAATCCACAG	Lpxn	7275.09	7104	6726.2	6704.64
Colgalt2_exon_03_ATGAAATCGGACCAAAGCAC	Colgalt2	0	0	0	2.89242
Nhsl1_exon_02_TCAACCTCAAATCAGTGCTG	Nhsl1	1136.67	1320.95	939.476	896.651
Clec4d_exon_04_GAGAGCGAGAGGAACTGCTC	Clec4d	233.581	320.23	158.816	133.051
Fpr1_exon_02_TTGCACATGAACCAACCAAA	Fpr1	4490.58	4040.13	7081.86	7925.24
Vsig4_exon_02_CACTGGAGACCATATCCAGC	Vsig4	405.394	491.464	771.712	830.126
Cacna2d2_exon_05_TACCAGCTCGGCGTCAGCCT	Cacna2d2	3946.74	4087.94	5486.99	5374.12
Pik3ca_exon_03_ACAGAGTTTCAGCTGCTCAG	Pik3ca	293.219	261.299	395.922	402.047
Mga_exon_08_GAAGACTGTGCACTCTGGGA	Mga	4815.74	4602.75	3391.06	3225.05
Clec10a_exon_10_CTGTGAGATGAAGCTGGCCA	Clec10a	518.99	623.226	1165.4	1130.94
Nmi_exon_06_TGTAAGTCCAGGAATGGCGG	Nmi	4023.41	3819.97	4263.43	4679.94
Mefv_exon_02_TCTGAATGGAAGGACTACGG	Mefv	5188.48	5076.43	6088.7	6149.29
Iffo1_exon_04_TGGCCGTGATGTCAATGCGG	Iffo1	2179.62	2095.95	2693.16	2846.14
P2ry6_exon_03_TCACACAACAGAAGTTCCGG	P2ry6	219.381	145.104	96.1845	124.374
Stat5a_exon_03_AGTGGATCGAGAGCCAGCCG	Stat5a	19786.2	19649.1	25703.6	25083.1
Prkcb_exon_04_TGTATGGACTTATTCACCAG	Prkcb	4607.01	3881.68	4326.06	4355.99
Il12b_exon_03_GAGGTTCACTGTTTCTCCAG	Il12b	834.218	935.673	671.054	752.03
Stx7_exon_03_TGATAGCCGTGGAAATACAA	Stx7	4643.22	4459.32	5207.38	5481.14
Acrbp_exon_03_ATACTGAGCAAACTGGCAGA	Acrbp	1436.98	1337.63	975.266	948.715
Morc4_exon_01_CCGGACCTACCGTGCTCAGG	Morc4	1953.84	1891.36	1143.03	1162.75
Tmem158_exon_01_CTCCTGCAGCCGTACCCGCG	Tmem158	7689	7760.58	7511.33	7705.42
Adora3_exon_01_CATGGAAGCCGACAACACCA	Adora3	1716	2229.94	3514.09	3844.03
Tnfrsf8_exon_02_GGAGACCTCAGCCACTACCC	Tnfrsf8	2649.62	2223.82	1827.5	1859.83
Slc31a2_exon_04_CCGAGCCCAGGACCACACCG	Slc31a2	2716.35	2457.88	2751.32	2883.75
Srcin1_exon_02_CCCAGGGTCCGGTACTCCCG	Srcin1	3910.53	4194.68	2666.32	2909.78
Coq3_exon_03_GTACTGTACAATCTCTTCCA	Coq3	132.055	87.285	243.816	202.47
Cotl1_exon_02_AATCTGCTCCCTGATCGCCG	Cotl1	23642.1	23916.6	29287	30760.9
Irf6_exon_04_ATCCCAAGGAGCAGACCCTG	Irf6	5914.07	5977.07	4144.88	4515.07
Ccr4_exon_02_GACGAACAGCAAATCCGAGA	Ccr4	1711.74	1870.23	2037.77	2342.86
A2m_exon_03_CAACTCATGAGTTCAGGAGG	A2m	6970.51	6488	27958.4	26572.7
Cnksr1_exon_01_CCAAGCTGCCACCTTCCCGG	Cnksr1	83.0668	65.0468	64.8686	46.2788
Ido2_exon_01_GACAAGCCAATCCTTACCAG	Ido2	5655.64	5521.75	3997.25	3754.37
Fcrla_exon_01_TGAGCTGCACGCTCACACAG	Fcrla	8827.8	9008.7	8654.36	8029.37
Gbp2_exon_03_GGGCCTTGAAGATGTTGAGA	Gbp2	2089.45	2056.48	1415.92	1564.8
Bphl_exon_03_TGGAATATCCATATCCTCGA	Bphl	243.521	422.526	559.212	537.991
Batf2_exon_03_GCCTGGATTGGGCATCCAGA	Batf2	555.198	537.053	534.607	627.656
Caskin1_exon_02_GTCAACTTCCAGGACCCGGA	Caskin1	205.892	259.631	109.606	107.02
Oas2_exon_02_TGCAGGAGTATTCTCTGCCC	Oas2	350.726	294.656	145.395	133.051
Slamf8_exon_02_GTGGCCAGGAGCTCCTCCGA	Slamf8	943.553	1085.22	912.634	887.974
Myb_exon_03_AACAGAACGGAACAGACGAC	Myb	0	0.555955	0	0
Il2ra_exon_04_GGATACAAGGCTCTACAGAG	Il2ra	6631.85	7791.71	6035.02	6250.53
Lpar2_exon_02_TGAGTGTGACCACACGGCCC	Lpar2	1432.01	1602.82	1447.24	1637.11
Tet2_exon_03_CTGTTCTGGAAGCATCAAGG	Tet2	5287.16	4787.33	7392.78	7187.67
Ccdc36_exon_03_GGGCAACGGACCAATCTGAC	Ccdc36	14.9094	18.9025	8.94739	8.67727
Ido1_exon_04_CATAAGACAGAATAGGAGGC	Ido1	32.6587	7.22742	389.212	500.389
Nf1_exon_02_AGTCAGCACCGAGCACAACA	Nf1	67601.4	66910.9	85888.2	92710.9
Apbb1ip_exon_06_AGTCCACATTGCAGTCACAA	Apbb1ip	7073.46	7078.42	6296.73	6392.26
Gpr84_exon_02_TCAGGATGGAGCCATACGCG	Gpr84	4905.91	5447.81	3798.17	3907.66
Lrrc25_exon_02_TGTGCTCACTGGCTCTGCGG	Lrrc25	7084.81	6853.26	8213.71	7607.07
Aim2_exon_10_TTCAACATCAACCACAACTG	Aim2	31336.1	30999.5	23663.6	24941.4
Xcr1_exon_02_ACAGAATAGGATGATTCCCA	Xcr1	1292.86	1443.26	1241.45	1223.5
Tbl1xr1_exon_04_GATGAGTATAAGCAGTGATG	Tbl1xr1	12310.2	11918	13633.6	13750.6
Enpp2_exon_02_ATAACGGATACTCTTACCTG	Enpp2	3571.16	3703.22	2288.3	2661.03
Arrb2_exon_04_GACTACTTGAAGGACCGGAA	Arrb2	10822.1	11765.1	10777.1	10265.2
Ing4_exon_05_GCTGCCAGAGCCCGTTCCAA	Ing4	1195.59	1025.18	1608.29	1466.46
Asb2_exon_04_TCTTGCAGAGCCCAACAAGG	Asb2	11063.5	11285.3	12038.7	11471.4
Fcrl1_exon_04_GGGTGCCCAACGAAGTGAGG	Fcrl1	288.959	309.667	129.737	193.792
Taar1_exon_01_TGCTGGTGTGAACTTTACAG	Taar1	5581.09	5886.45	4800.28	4477.47
C1ra_exon_11_ACAGTGAGGCATGCCAGAGA	C1ra	5268	5046.96	3469.35	3783.29
Tymp_exon_02_ATCCGCCTGAAGCGAGATGG	Tymp	6951.34	7017.82	7502.39	7404.6
Myrip_exon_03_TTTGCAGTGAGATGAAGCAG	Myrip	16171.8	14601.6	14503.7	13889.4
Hapln3_exon_02_AGTGGCAGGACCCTGGGAAA	Hapln3	19838.8	19446.2	15772	15847.6
Acbd6_exon_04_GAAGGCAGTAGTGGTTTCGG	Acbd6	1457.57	1671.76	2525.4	2527.98
Ggt7_exon_02_GATTTGCATGACCAGCGCCA	Ggt7	10151.9	10194.6	7399.49	7384.36
Ampd1_exon_05_AACCGTTGAAGACTTTGAGG	Ampd1	3528.56	3118.91	3572.25	3676.27
Tap2_exon_05_GCACACATACCTGATGGCGG	Tap2	334.397	423.638	445.133	428.079
Fpr2_exon_02_GCAAACAGCAACAATTGACA	Fpr2	703.583	885.081	1554.61	1547.45
Wipf1_exon_03_TTGAACAAGACAGAGCAGGC	Wipf1	4447.27	4958.56	3596.85	3907.66
Tnfaip8_exon_02_CATCAAGAACCTCATCAAGA	Tnfaip8	8148.35	7275.23	5695.01	5862.94
Ep300_exon_03_GTATGGTGAACCATAAGGAC	Ep300	1093.36	1004.06	646.449	569.807
Samd9l_exon_02_TTTCTCCAGAATAACAGAGG	Samd9l	9380.16	9167.15	15995.7	15688.5
Ndufa10_exon_04_CTGGAGGCAATGTACAACCA	Ndufa10	1566.2	1522.76	2286.06	2302.37
Map3k1_exon_02_CAACCACTCGTGCTTCCAGG	Map3k1	1779.19	1652.3	2928.03	2935.81
Olfr651_exon_01_GTTGATAGAGATGTCTGCAG	Olfr651	0.709972	0	0	2.89242
Tm7sf2_exon_02_CCCTACCGGCCTATCTGCCT	Tm7sf2	2348.59	2671.92	2668.56	2701.52
Grk5_exon_03_TGAATGTAGCACTCCAGCCC	Grk5	2734.1	2894.86	1693.29	2325.51
Akap1_exon_05_CACCCAAGACGTCATCGGCA	Akap1	4053.94	3812.18	3256.85	3308.93
Ccrl2_exon_02_TCCGATGGATAACTACACAG	Ccrl2	5841.65	5288.8	5041.85	4879.52
Ccl2_exon_02_GTAGGCTGGAGAGCTACAAG	Ccl2	5028.73	5177.61	6292.25	5458
Prkcb_exon_01_CCGGCAGAAGAACGTGCACG	Prkcb	1589.63	1544.44	1715.66	1680.5
Dok3_exon_03_CGATTCACCTTCCTGCCAGG	Dok3	4058.91	3867.78	4531.85	4477.47
Ms4a14_exon_06_TCCCAAGGGACTTCACCCAA	Ms4a14	754.701	936.785	1093.82	1029.7
Rgs18_exon_02_TCTTGGCCAAAGAAACAAGG	Rgs18	6318.04	5851.43	6952.12	6805.87
Mrpl51_exon_02_AGCCTTACGAAGGCCAACCG	Mrpl51	2934.32	3193.96	2925.8	2999.44
Ano2_exon_04_TCCGGACAAAGACAGATCCC	Ano2	1530.7	1418.24	937.239	1021.03
Eif1b_exon_04_ACAGGTTGGCATCGTCAAGG	Eif1b	1300.67	1338.18	1827.5	1747.02
Snx25_exon_05_CATCAACAGCAACTCTGATG	Snx25	15278.6	13958.9	11150.7	11971.7
Tnip3_exon_03_TCCTGGATGTCAATCAACAA	Tnip3	16944.2	17050.6	12190.8	11459.8
Cerkl_exon_01_ACCGCGTCACCATGTTCCGG	Cerkl	695.773	703.839	362.369	318.167
Clec12b_exon_03_TGTTACCAGCACCAAACAGA	Clec12b	6655.99	7636.04	9235.94	9805.32
Cd86_exon_03_TCTGCCGTGCCCATTTACAA	Cd86	11064.9	10953.4	7115.41	6577.37
Tnfrsf9_exon_02_AAACAACTGTTACAACGTGG	Tnfrsf9	900.245	1128.59	1270.53	1237.96
Ube2l6_exon_02_CGTCACTAGACAGTTGGCGA	Ube2l6	3381.6	3667.08	1621.71	1524.31
Clec4n_exon_04_CTGCTACCTCATTTCTACCA	Clec4n	3789.12	4212.47	4614.62	4911.34
Arl11_exon_02_CCTTCCAGGTAGCTCTGAGC	Arl11	2709.25	3280.69	2084.74	2047.84
Gata3_exon_03_TCGAGGCAGCATGACCACCC	Gata3	822.858	778.893	590.528	601.624
Met_exon_04_GTATCGGACAGAGTTTACCA	Met	273.339	451.436	1530	1414.4
Myrip_exon_04_CAAGCGCTTTGGCAGTGCCA	Myrip	1336.88	1441.04	1872.24	1978.42
Ect2l_exon_02_TCCACTTCCACACTTTCCAG	Ect2l	4198.78	4350.35	3102.51	2701.52
Gpr84_exon_02_GCGGGCCACAGAGTTTCCGC	Gpr84	187.433	300.216	165.527	196.685
Sod2_exon_04_ACCTTGGACTCCCACAGACA	Sod2	13667.7	14553.8	14707.3	14274.1
Arvcf_exon_07_CTAACGAAGACTCGAAGCCC	Arvcf	1405.04	1236.44	776.186	743.353
Ppp2r1a_exon_01_ATAGAGCGAATCGTCACCGT	Ppp2r1a	1725.94	1970.86	1755.93	1804.87
Cd209a_exon_02_CACACCAGGCACTCCATCAA	Cd209a	6367.03	6188.34	7931.86	8738.01
Lyl1_exon_04_CAGCTTCCTGAGCTCTGCGA	Lyl1	3439.82	3215.09	3867.51	3832.46
Scml4_exon_04_CCGTGGAGGTGACAGGGCCA	Scml4	1248.84	959.023	659.87	697.074
Fbxl4_exon_05_TTGAGGTGGATATATTGCAG	Fbxl4	6619.07	6383.48	4151.59	3948.16
Slc22a14_exon_03_GGGAATTTGGCACATTCCAG	Slc22a14	2177.49	1961.41	333.29	280.565
Grik2_exon_04_AAACTGCACCAAATCCAAGA	Grik2	10712.8	10548.1	9010.02	9860.27
Tmem150b_exon_05_GAAGCCCACACACTTGGCAG	Tmem150b	5845.91	5287.69	5082.12	5565.02
Dock10_exon_02_TTACTGAGAAGTCATCACTG	Dock10	3063.53	3019.95	2813.95	2956.06
Tmem88_exon_02_GCACGAGGCAGTCGGCCAGG	Tmem88	581.467	550.952	485.396	511.959
C3ar1_exon_02_TACGGGCACACACATCACAA	C3ar1	11698.9	11466.6	14463.5	14210.5
Arrdc5_exon_02_GGATTTCTGAGTTCCGCCAG	Arrdc5	2553.77	2257.73	3820.54	3358.1
Slc17a8_exon_02_AATCGATGGGACCAATGAAG	Slc17a8	49468	47270.6	44792.9	45463.1
Clnk_exon_04_ACTCACCTTTGGCACTGCTG	Clnk	6469.98	6508.01	5815.8	5923.68
Vcam1_exon_05_GCAGACAGGTCACAGCGCAC	Vcam1	26.979	22.7942	221.448	193.792
Clec2d_exon_01_TGTGGGACTAAGCATAGGTA	Clec2d	871.846	841.16	2205.53	1911.89
Samd3_exon_04_CCCTAGTCCCACCAGCCACG	Samd3	6697.17	6747.07	7032.65	7549.23
Sectm1a_exon_05_TGACAGTGATGACTCCCACA	Sectm1a	1617.32	1341.52	4328.3	4306.82
Csf1r_exon_01_CTGCTGGCCACAGTTTGGCA	Csf1r	3211.92	3319.05	2536.59	2415.17
Lyl1_exon_02_GGTAGGTGGAGCTCTTCCCA	Lyl1	3722.39	4323.66	2239.08	2053.62
Ifitm1_exon_02_CTGTCGCAGAAGTTGAGATG	Ifitm1	16888.1	15121.4	13620.2	13724.5
Clec9a_exon_03_CATTGGTGAACCTTACACAG	Clec9a	13281.5	12130.9	13163.8	12200.2
Stx7_exon_05_ATCGCTGACAAACTTCCAGA	Stx7	2935.74	3119.46	1836.45	1602.4
Lilra5_exon_01_GAGCACAGCTGTGAAGACGA	Lilra5	2249.19	2415.63	5270.01	4940.26
Caskin1_exon_05_CGCGGCCGAACTCACAGGCC	Caskin1	2655.3	2968.8	1849.87	1836.69
Themis_exon_04_CAGGAAAGAAACTCTCCACG	Themis	1689.73	1865.23	2588.03	2851.93
Pcdh9_exon_02_GGTTGCTGAAGTGTTTGCGG	Pcdh9	3731.62	3800.51	5381.86	4917.12
Cd163_exon_02_AGGAGCGTTAGTGACAGCAG	Cd163	2271.2	2552.95	2022.11	1932.14
Iffo1_exon_03_AGAGGCCGATGCCTGCCAAG	Iffo1	7728.76	8217.57	7023.7	7040.16
Gsta4_exon_04_CATCCCATCGATTTCAACCA	Gsta4	7548.43	7720.55	8500.02	7994.66
Il22ra2_exon_04_TATTTGGCAACTCTGGAGGA	Il22ra2	6900.22	7230.75	8368.05	8257.87
Vnn3_exon_02_CTATGGTTGGATCTTCACCA	Vnn3	6874.66	5998.2	1934.87	1998.66
Srcin1_exon_01_GACAGGGACATGCCTTGGGA	Srcin1	4096.54	3736.02	2156.32	2163.53
Cdc27_exon_05_ACGATTCAAAGGGAGACCAG	Cdc27	125.665	165.119	46.9738	40.4939
Cxcl10_exon_02_AGCGGACCGTCCTTGCGAGA	Cxcl10	1562.65	1496.08	1829.74	1613.97
Fasn_exon_04_GGTTGGCCATCATTGCACGC	Fasn	1378.06	1542.78	1966.19	2001.56
Sfmbt2_exon_04_GGGAATGGGACTCTTTACTC	Sfmbt2	645.365	720.518	845.528	853.265
Col5a1_exon_01_CTGGGCGCGCAGCTTTCCAG	Col5a1	1032.3	1102.46	838.818	804.094
Mta3_exon_01_GAGCCTTCCTACCTCCGACC	Mta3	1307.77	1423.25	1597.11	1689.18
Nlrc4_exon_03_CATATGGATGATCTTTCGGG	Nlrc4	437.343	510.367	738.16	769.385
Adap2_exon_01_GTTGCGCTCGCGGTCGCCCA	Adap2	2281.14	2210.48	1371.19	1368.12
Tapbp_exon_03_ACTTCTAGCCCACTTCGCCG	Tapbp	14301.7	13919.5	19874.4	19842
Vwf_exon_02_AGGTGAGGGCCAGAACAAGC	Vwf	1113.95	1081.89	1400.27	1373.9
Pilra_exon_03_GTGTGCAGAAGTTGCAGCAG	Pilra	9350.34	9475.7	8475.42	8399.6
Smc1a_exon_01_ATGGCGGTAAACCTCTGAAA	Smc1a	1636.49	2000.88	2384.48	2270.55
Clec1a_exon_01_GGCCAAATACAGCAGCACAA	Clec1a	6773.85	6536.37	7623.18	7751.7
Clec12a_exon_01_CAGAAGTCTGACAAATGTGG	Clec12a	3772.79	3896.69	6413.04	6140.62
Vnn1_exon_04_GAAGACGCCAAACTTTCCAA	Vnn1	2061.05	2159.89	1436.06	1590.83
Tnfrsf9_exon_04_TTGCTCCTCTACCCACAACG	Tnfrsf9	59035.6	60548.5	57455.7	58175.3
Il18bp_exon_06_AGCACAGGAACACAAGCACC	Il18bp	667.374	528.713	248.29	182.223
Tapbpl_exon_03_ATGGAGCAACGCCTCTGCCT	Tapbpl	420.304	359.147	116.316	101.235
Abcd2_exon_01_TTCGGGAGTGGACATACCGC	Abcd2	2127.08	2392.28	3420.14	3086.22
Cxcl9_exon_03_TGCCGAGTCCGGATCTAGGC	Cxcl9	527.51	614.331	863.423	592.947
Dip2c_exon_04_CATGGAGGTCTGTACAACCA	Dip2c	10924.3	10523.7	14535	14609.6
Fcgr1_exon_06_TCCTCCCAGTGACAGTACTG	Fcgr1	17268.7	17226.8	15926.4	14786.1
Mpeg1_exon_02_CTCTCCCAGACCCATGAAGA	Mpeg1	9647.11	8884.72	8381.47	8495.05
Adora3_exon_02_CATGTAATCCAAACTGACCA	Adora3	3418.52	3563.67	3748.96	3702.3
Dhrs11_exon_01_TCCCTGCTGGACTAATGCCC	Dhrs11	2095.13	2052.03	1769.35	1666.04
Tnfrsf9_exon_03_ATGCTGGAGAAGGTACTTGG	Tnfrsf9	2028.39	2368.93	2822.9	2915.56
Met_exon_06_CTTGAGTCCATGTACCGCTG	Met	4560.86	4480.44	11535.4	10785.8
Gapdh_exon_05_TACATACAGGTTTCTCCAGG	Gapdh	0	0	13.4211	5.78485
C1qb_exon_03_GATTCACACACAGGTTGCCC	C1qb	422.434	539.277	881.318	850.373
Myocd_exon_01_GACTCACCATGACACTCCTG	Myocd	3069.21	3181.18	4019.62	4058.07
Cnksr1_exon_04_GCTGGGCCAAGTCCTGCAGG	Cnksr1	1695.41	2110.41	1867.77	1871.4
Cysltr1_exon_04_ATCCTAAGGACAGAATCACA	Cysltr1	3770.66	3644.84	3140.53	3352.32
Sim1_exon_03_GGATGGCTTCATCTTCGTGG	Sim1	2734.1	2751.42	2753.56	2409.39
Tbl1xr1_exon_06_CATTCTCGGCTCACTTGCGA	Tbl1xr1	12196.6	13329	9470.81	8865.28
Samd3_exon_02_AGAATCCAGCAATGGAAACG	Samd3	20177.4	20051.6	19071.4	18514.4
Nfam1_exon_02_GAGGAAACATATCAGAGCGA	Nfam1	2760.37	2584.64	2485.14	2640.78
Cybb_exon_07_GTTCGCTGGAAACCCTCCTA	Cybb	2660.98	2286.09	1870	1828.01
Il18r1_exon_06_TTTAGGACCAAAGTGTGAGA	Il18r1	13433.4	12846.5	12356.3	12370.9
Dhrs11_exon_02_GCTGTCCGATCCCAGCACAG	Dhrs11	4644.64	4915.76	6659.1	6325.73
Enpp2_exon_04_CTGCTGTACCAACTACCAAG	Enpp2	4026.96	4260.84	4390.93	4136.17
Tmem156_exon_03_AGGGTCAGCTATAAGAGCGG	Tmem156	2205.17	1604.49	1521.06	1217.71
Slc41a3_exon_05_GCATGGCTCACCTAGGGCCA	Slc41a3	217.252	300.772	586.054	578.485
Ifi35_exon_05_AGACCCGGGAGATGCTGCAA	Ifi35	2259.13	2446.76	2538.82	2597.4
Parp12_exon_03_GTTGGGCTTAAGTTCTGACC	Parp12	2880.36	3086.66	3536.46	3595.28
Slc41a3_exon_02_GGACAGAAGCCCGACAGAGG	Slc41a3	1466.8	1673.98	6368.31	6918.68
Fkbp2_exon_06_AGCAACCCTGGTGTTTGAGG	Fkbp2	2511.88	2305.55	2279.35	1969.74
Tlr1_exon_03_GAAATGGGCTAACTTGGGAC	Tlr1	4411.77	4313.66	6413.04	6487.71
Batf3_exon_01_CTCTGCAGCACGCTGACCGC	Batf3	7547.72	7712.77	7699.23	7852.93
P2rx1_exon_03_GGCTCAAGGACATTGTGCAG	P2rx1	2927.22	2813.69	3308.3	3103.57
Sp100_exon_04_TCCCAGCTAAGTCTTGAACA	Sp100	9084.1	9693.08	6961.07	6915.78
Tnfaip3_exon_03_CTCGGAACTTTAAATTCCGC	Tnfaip3	259.85	330.237	460.791	404.939
Exosc7_exon_03_GGGTCACACAGACATCTTGG	Exosc7	208.022	196.252	210.264	214.039
Stk11_exon_05_CTCAGGAGGCTGGAAGGCCG	Stk11	6197.35	6501.34	11611.5	11451.1
Sytl3_exon_04_AGGCCGACGCGAGACCGCTG	Sytl3	3902.72	3629.83	3525.27	3028.37
Csf1r_exon_04_CTCGGCCACTAACGCCGAAG	Csf1r	11654.2	11799.6	11318.4	10568.9
Nras_exon_02_GCTGGGCCTCACCTCTATGG	Nras	3082.7	3016.61	3120.4	3624.21
Sh2b3_exon_04_GGCCTGTTCCAGCATCCGGG	Sh2b3	1642.88	1843.55	1212.37	1038.38
Prdm1_exon_04_GAATCCAGCTCACTCTGCCC	Prdm1	3420.65	3184.51	3623.69	3849.82
Cxcl9_exon_02_TCCTGCATCAGCACCAGCCG	Cxcl9	35529.1	34908.4	33534.8	31458
Il10_exon_05_CCCACACAGCTCCAAGACCA	Il10	1501.59	1402.67	2028.82	1909
Hsd11b1_exon_05_GTAGGGAGCAATCATAGGCT	Hsd11b1	1192.75	1174.18	2650.66	2796.97
Il9r_exon_02_TCGGTCCCAGAGCAAGGAGG	Il9r	935.034	1031.3	769.476	821.448
Slco2b1_exon_03_CAAGAGCTCCATCTCCACAG	Slco2b1	3963.78	4005.66	2518.69	2718.88
Pnoc_exon_03_GCCTGGCGCAGATGACGCTG	Pnoc	1734.46	1680.1	2140.66	1903.21
Siglec1_exon_03_CGTCTGGTGATAGACGCCAG	Siglec1	2164.71	2299.99	1608.29	1654.47
Slc17a8_exon_01_GATGCCCAGCGAGTCTCCCA	Slc17a8	3547.02	3564.78	3650.54	4191.12
Ndufa10_exon_05_CCGTGCCGGAGGTACAGAGC	Ndufa10	863.326	826.705	758.291	668.15
Gbp2_exon_02_ATCGTGGGCCTCTACCGCAC	Gbp2	3439.82	3540.32	3071.19	2831.68
Ppp1r16b_exon_05_GCTGTGGACGCCCTTGCACG	Ppp1r16b	10354.9	10868.9	10868.8	10010.7
Psme1_exon_01_CCATCCCGAAGCCCAAGCCA	Psme1	993.961	987.932	1351.06	1452
C1qa_exon_03_ACCGTGCTTCAGCTGCGACG	C1qa	9277.92	9504.61	7943.05	7450.88
Prpf40b_exon_04_TGGTCCCTCCAATGATGCCG	Prpf40b	4360.65	4636.11	5771.07	5414.62
Meiob_exon_14_TACTGAGGCAAGCAGGAACC	Meiob	0.709972	0	2.23685	0
Ccrl2_exon_02_CTTTACAGGTCCCATTGCCA	Ccrl2	6855.49	6854.37	5296.86	5868.73
Arhgef6_exon_01_TTCTTCTGGATTCATGACTG	Arhgef6	15012.4	15685.2	14089.9	14962.5
Ap1m2_exon_04_AGAGCGCCACGACACCGCAT	Ap1m2	1370.25	1462.16	740.397	925.576
Ep300_exon_01_GCGTCCGCCAGCGATGGCAC	Ep300	734.821	887.305	928.292	789.632
Golga4_exon_01_GGGACGACGTACCTGAGCAG	Golga4	3228.24	3206.19	3060.01	3323.39
Faxc_exon_04_AAGCGGGAGATGCACGGCCA	Faxc	6464.3	6273.4	3250.14	3641.56
Ms4a7_exon_02_TGGGTGGGACTGCTTTCCAA	Ms4a7	12.0695	13.3429	279.606	225.609
Gcat_exon_04_CCGTTACCGCCACCTGGACA	Gcat	3704.64	3659.85	4384.22	4552.67
Sirt4_exon_04_AAGGCAGCAACTCTCCACAG	Sirt4	3248.12	3120.58	8097.39	8090.11
Ccr4_exon_02_GCCGAGGAAGAGGACCACCA	Ccr4	4059.62	4082.38	5348.3	5492.71
Oasl1_exon_04_CTGGAGCAGCTCCATCACCG	Oasl1	12310.2	11304.2	16610.8	17270.7
Lpxn_exon_03_CGTGTATGCAACCAATATCC	Lpxn	15945.3	16340.1	13526.2	13872.1
Fcrls_exon_02_AGAAGACTTGCTCACCGGAC	Fcrls	338.657	351.92	342.238	358.661
Lap3_exon_04_AAGGCCGACCACCACCACGC	Lap3	6012.05	6206.13	4708.56	4708.87
Pla2g12a_exon_02_TTTACATGAACGCCAAACAG	Pla2g12a	41368.7	41721.7	42954.2	44638.8
Zfp36l2_exon_02_CTGTGATGCAGCTTGGGCCG	Zfp36l2	0	0	2.23685	0
Evi2a_exon_02_GTGGAAGCTAAAGGCACAGG	Evi2a	315.228	359.703	369.08	286.35
Fn3k_exon_01_AGCTTCACACCACAACACTG	Fn3k	17332.6	16292.3	13805.8	15196.8
Ptpn6_exon_04_GCCCTCCAGATATGTGGCCG	Ptpn6	3826.04	4352.02	4088.96	3878.74
Kynu_exon_06_TCTTTAAGCCTACTCCAAAG	Kynu	24915.8	25135.8	23453.3	22861.7
Cxcl9_exon_04_TCCTTGAACGACGACGACTT	Cxcl9	6514	6102.72	6162.52	6693.07
Dip2c_exon_01_GGAAGGCATGGCTCTCCCGT	Dip2c	680.864	753.875	1872.24	1671.82
Adam2_exon_06_TGAACACGTGATCTACCAAG	Adam2	8103.63	8073.58	5701.73	5709.64
Pik3r6_exon_04_TCTGCTCAGAGAGCTGGAGA	Pik3r6	6651.73	6405.72	4565.41	3901.88
Slc15a3_exon_02_GATGAAAGCCACCACCAACA	Slc15a3	14607	15000.2	14058.6	15506.3
Ms4a7_exon_03_CAGGTATCCAGATATCAAAG	Ms4a7	7395.78	7422	8457.52	9186.34
Gpr34_exon_04_CAGAGACAGACATAATGCAA	Gpr34	1758.6	1597.82	1572.5	1587.94
Scml4_exon_05_ACGAGGGAGAAGACCAGCCG	Scml4	6758.94	6542.48	6600.94	6487.71
Itga9_exon_04_GTGCTGATTCCCTGCTACGA	Itga9	3549.86	3426.35	2382.24	2513.52
Tnfrsf10b_exon_04_GCATGACTGGCAGATCTCAG	Tnfrsf10b	1085.55	1083	579.344	558.238
Spi1_exon_05_CAACTACGGCAAGACAGGCG	Spi1	23314.1	23397.9	21514	21751
Optn_exon_04_TCTTCCCAGGACCTCACAGG	Optn	3966.62	4001.77	3064.48	3207.7
Ccl3_exon_02_TAGTCAACGATGAATTGGCG	Ccl3	12065.3	11240.3	11736.7	11598.6
Tnfaip3_exon_02_AGGAAGAAGTTGTTCAGCCA	Tnfaip3	3228.24	3013.83	5325.93	5443.54
Taar5_exon_01_GATCTGCTGAGCCTGCCTGG	Taar5	3716.71	3947.84	4115.8	3939.48
Psmb9_exon_03_TATGGCTTGGGCATCAGCAG	Psmb9	17292.1	17245.7	16523.6	15951.7
Ms4a4a_exon_03_GCCATCATGAACCTCAGCAT	Ms4a4a	1485.97	1532.77	3035.4	3039.94
Nlrc4_exon_08_GTGTGCACATCCCAGCACCA	Nlrc4	4693.63	4310.88	4140.41	4306.82
Gpr182_exon_02_GGTGTGGAGATCCGCTGCAG	Gpr182	7934.65	8412.71	8497.78	8197.13
Ccr5_exon_02_AGAACACTGAGAGATAACTC	Ccr5	845.577	810.583	1646.32	1906.11
Gimap8_exon_03_CTGCTAGGGAAACAGGGCGC	Gimap8	236.421	184.577	398.159	454.11
Ube2l6_exon_01_GATGATGGCCAGCAAGCGAG	Ube2l6	4886.03	5153.7	5097.78	5810.88
Cecr2_exon_04_AAGAAGACCCAGTACAAGGA	Cecr2	8595.64	8914.19	3934.62	4387.81
Exosc7_exon_04_TGTTAGCAATCTCTGTGCCA	Exosc7	1818.95	1578.91	1704.48	1828.01
Ciita_exon_06_ATGCTATGGACTCAAAGCAC	Ciita	2861.9	2888.19	2766.98	2739.13
Idh1_exon_05_CTTGGACAGAGCCATTTGGA	Idh1	1885.69	1587.81	1366.71	1258.2
Mfng_exon_01_AGGCTGAACCAACGGAACCC	Mfng	1493.07	1397.12	1143.03	1266.88
Tgm4_exon_03_GAGAGACCCACCCTACATGG	Tgm4	3020.22	3008.83	1878.95	1969.74
Ddx3x_exon_14_ACTTACCAAGGTTTCCCACA	Ddx3x	1015.26	1199.75	543.554	627.656
Ccnc_exon_01_CTGCCAGAAGTTCCCTGCCA	Ccnc	3228.24	3497.51	7679.1	8052.51
Creb3l4_exon_03_GACAACCTCATAGAGGGCAG	Creb3l4	1242.45	1148.6	2071.32	2206.92
Grik2_exon_02_TTGTGGATCGGATATTCGCA	Grik2	3693.99	3611.49	4838.3	4520.86
Idh1_exon_06_TGGGCCTGTAAGAATTACGA	Idh1	1097.62	1084.67	740.397	737.568
Cntn1_exon_03_TGGCACAGAAGATATGGTCA	Cntn1	0	0	0	2.89242
Psmb9_exon_04_GTTTGCAGCAGCCAGAACGA	Psmb9	13942.4	14291.4	17861.2	17328.5
Cd163_exon_04_TCACACCGACATCCTCAGCA	Cd163	2930.77	2926.55	2406.85	2368.89
Arid2_exon_02_GTTTAAGAAGATCCCTGCGG	Arid2	4592.1	4963.01	4399.88	4376.24
Tnfaip8_exon_02_GTACACCCAGAACAAGAAGG	Tnfaip8	921.544	734.973	1216.85	1437.53
Cd300lb_exon_02_AACAAGAAGTGGTGGTGCCG	Cd300lb	14994.6	15256	13481.5	14245.2
Taar6_exon_01_ACAGAACGCCACATCACAGC	Taar6	2389.06	2398.95	1236.98	1232.17
Gpr82_exon_04_GCTGTGGTAGAAATCACGGA	Gpr82	3074.89	3049.97	973.029	957.392
Icam1_exon_04_CTCCTCAGTCACCTCTACCA	Icam1	3577.55	3829.42	2198.82	2146.18
Celf2_exon_01_CTGTCCGACAAACATCTTAA	Celf2	4468.57	4334.78	4026.33	3956.84
Tyrobp_exon_03_CTTCCGCTGTCCCTTGACCT	Tyrobp	3646.42	3699.88	4903.17	4795.64
Batf3_exon_03_TCGTGGTAGACAGCTGGCCA	Batf3	1492.36	1528.32	2013.16	2345.76
Actr3b_exon_01_CCGCAGTCAACCACGCAGGG	Actr3b	1994.31	2030.35	1192.24	1128.05
Fcgr3_exon_01_AGCAGCAGAATTGTCAGTGG	Fcgr3	7270.83	7271.89	7468.83	7239.74
Gata3_exon_04_AGAGTCCGCAGGCATTGCAA	Gata3	2440.18	2040.36	1368.95	1431.75
Zdhhc14_exon_01_CCCTCGTGGATGCCTCCCGG	Zdhhc14	2998.92	2868.17	1722.37	2039.16
Apol6_exon_04_CACGGGCTGCAGAACGGGAG	Apol6	4438.04	4819.58	5299.09	4853.49
Ctnnb1_exon_06_AATCTCCTGCTCCATCAGGA	Ctnnb1	3749.36	3672.08	4086.72	3682.06
Dock3_exon_04_AGGCAATTGTCAGTAACAGG	Dock3	1880.72	1806.3	2574.61	2591.61
Aif1_exon_07_TTAATTAGAGAGGTGTCCAG	Aif1	359.246	288.541	454.08	318.167
Jak2_exon_05_ATGACAAAGTCATCAAGCAG	Jak2	1768.54	1383.77	995.397	885.082
Ebi3_exon_04_AGTGAGAGGCTCCTCGGCGC	Ebi3	4738.36	5173.16	5829.23	5125.37
C3_exon_04_CTTATATCGGATCTTCACTG	C3	8968.37	8379.36	7578.44	7447.99
Tlr1_exon_03_AAGCTGGTTAACCAGGCAGA	Tlr1	4120.68	3924.49	1979.61	2143.29
Il9r_exon_03_TGGGCCAGGAATCCAGGGCC	Il9r	254.17	302.996	102.895	46.2788
Ms4a1_exon_03_TGGCCTCTTCCATATTACCC	Ms4a1	1003.9	1065.77	1071.45	1116.48
Gpbar1_exon_01_TAGCCAATGCAGCATTGACC	Gpbar1	1600.28	1758.49	1912.5	2175.1
Csf1_exon_01_AGCTGCCCGTATGACCGCGC	Csf1	2048.98	1769.05	2006.45	2039.16
Socs1_exon_02_TGCGGAAGTGAGTGTCGCCA	Socs1	2113.59	2219.93	2498.56	2799.87
Samhd1_exon_01_TCCTTGGGCTGCCATCGCAG	Samhd1	7265.86	7774.48	5885.15	5582.38
Mfng_exon_04_CCACAGGTGGTTCTGCCACG	Mfng	3768.53	3981.2	1995.27	2452.78
Pdxdc1_exon_03_TTAAACCAGAAGAACAGAGG	Pdxdc1	0	0	2.23685	0
Morc4_exon_04_AATGGGAATACTCTCGCCGT	Morc4	866.876	829.485	1460.66	1532.98
Tfec_exon_03_ATGGGTAGAATACTTGGACA	Tfec	1664.18	1824.64	5368.43	4992.32
Arhgap5_exon_01_AATACACAGAAGCACCCATG	Arhgap5	0	0	2.23685	11.5697
Wars_exon_04_AGAGGAAGGGTCCTGACCGG	Wars	528.219	600.988	237.106	254.533
Tnfrsf1a_exon_05_CAGATACTCACTGGCTGCAA	Tnfrsf1a	4677.3	4884.62	4525.14	4367.56
Themis_exon_04_CAGCTGAGGGATGTTTGGGA	Themis	1943.19	2144.88	2585.8	2157.75
Cd33_exon_01_CCTGCACACAGCAAGAACAG	Cd33	11143	10546.5	8701.34	8584.71
Oas2_exon_01_GAAGCAGATAGACCAGGCCG	Oas2	21793.3	21958	24918.5	25120.7
Cxcr3_exon_02_CTGACTTGGCCACATCCACG	Cxcr3	9316.97	8928.08	10217.9	9964.4
Pilra_exon_02_CACCATTGGTCACATTGAGT	Pilra	2570.81	2991.04	2843.03	2490.38
Epm2aip1_exon_01_GATCGGCGAGAACTCCGGAC	Epm2aip1	3604.53	3850.55	4583.3	4367.56
Lamp3_exon_01_GCTACTGCAGAGATCTGCCC	Lamp3	2152.64	2229.94	1838.69	1770.16
Sh2b3_exon_05_GACAGACATCATCTTTGAGG	Sh2b3	1549.16	1545	2865.4	2649.46
Pilra_exon_07_AGTACACAGTCTCTTCCTGG	Pilra	3476.73	3519.2	4158.3	4046.5
Arhgef6_exon_02_AGGATGTGCAACTCTTCAAG	Arhgef6	6337.92	5854.21	5766.59	6215.82
Inha_exon_02_CAAGGACACAGGCACAGCCA	Inha	1429.17	1518.87	1702.24	1616.86
Wbp1_exon_04_ATTCACTGGAAGTAGTCCAA	Wbp1	3206.95	3660.97	2780.4	2753.59
Tlr7_exon_05_TACTTCGGCCAGCAGGACCA	Tlr7	4232.86	4212.47	3724.35	4032.04
Gimap8_exon_02_ATGGCGACTTCATCCCACCA	Gimap8	2300.31	1848.55	7703.7	7393.03
Camk4_exon_05_GTTGTTCTGACTTACAGCAA	Camk4	7313.43	7480.38	5804.62	5443.54
Hapln3_exon_03_GGCCATCGATGACCTCGCAG	Hapln3	4935.02	4799.56	5462.38	5345.2
Lysmd1_exon_03_TGCTCGCTGCTGCATCCGAG	Lysmd1	5255.93	4746.75	5645.8	5706.75
Pik3ca_exon_02_GAGGCGAGTTGAGATCCCGC	Pik3ca	146.964	150.108	210.264	242.964
Trp53_exon_05_GAAGTCACAGCACATGACGG	Trp53	10570.1	9738.67	12202	11760.6
Rnase6_exon_02_GGCCTGTGAACACCCAAAGA	Rnase6	7016.66	7026.16	7752.91	8474.8
Cmtm4_exon_01_GTACCAACCCACCACCGAGC	Cmtm4	802.269	599.876	740.397	752.03
Rltpr_exon_02_GATTTCAGACCACTCAGAGC	Rltpr	9610.19	8810.22	8079.49	8393.81
Epsti1_exon_03_TACTTGGTGCCACAACGGCT	Epsti1	884.626	1019.07	1080.4	1119.37
Stk11_exon_03_AGGGCACTCACCCATGAGCT	Stk11	3822.49	3278.47	4565.41	4275
Apoc1_exon_01_TGTGGTCGTAGCCATGACCT	Apoc1	6255.57	5946.5	5393.04	5527.42
Srcin1_exon_04_TCCATCAGCAACCAAACTAC	Srcin1	4836.33	5040.85	6985.68	7112.47
Tmem115_exon_02_GGGACGGTCACCTTCCCTGG	Tmem115	357.116	469.226	407.106	300.812
Sfmbt2_exon_20_ATCCCAGAGAGCATCCCAAA	Sfmbt2	11269.4	10085.6	9312	10242.1
Cd80_exon_01_AGAAGAATGAGCCTTGGACA	Cd80	4669.49	4628.88	8730.42	9090.89
Cd300lf_exon_02_AGTGCCGATATACCTCAGGC	Cd300lf	1965.2	1657.86	2901.19	3097.79
Sp100_exon_05_CAAGAACTGACCTTCAGATG	Sp100	21739.4	20933.4	18769.4	18983
Cr1l_exon_02_GTCTCCCAGGATATATCAAG	Cr1l	4239.25	4243.05	3880.93	4072.53
Fcrl5_exon_06_GGTGAACATCAGTGACGCAG	Fcrl5	4841.3	5161.49	4082.25	4052.29
Fasn_exon_02_ACAGAGAAGAGCCATGGAGG	Fasn	319.488	254.627	919.344	951.607
Rap1gap_exon_06_ACCTCATGGACACTTGGGTA	Rap1gap	3374.5	3550.89	2491.85	2499.05
Kif3a_exon_03_GACAGGCAAGACTTTCACCA	Kif3a	0	0	2.23685	0
Lyn_exon_04_GGAACAAGGTGACATTGTGG	Lyn	204.472	141.213	1042.37	1344.98
Vnn3_exon_01_CAGGAGCAAAGCCTCTTCAG	Vnn3	1116.08	1258.13	1091.58	1078.87
Sox12_exon_01_GCTGTGGAGGATGGTCCCGG	Sox12	1942.48	1840.77	1250.4	1151.18
Arid5b_exon_05_TGACGGTAAAGTTATCAGCA	Arid5b	2293.92	2529.04	2516.45	2331.29
Olr1_exon_02_TCACTGACAACACCAGGCAG	Olr1	5429.87	5115.9	3811.59	4026.25
Nkiras2_exon_04_AGCCGCAAGAACAAGGGCAG	Nkiras2	5070.62	5234.32	4668.3	4830.35
Tnfsf13b_exon_06_CTATGGGTCATGTCATCCAG	Tnfsf13b	2099.39	2385.6	4030.8	3930.8
Serping1_exon_05_TCAAGTAGACAGCATTGAGA	Serping1	647.495	768.886	1742.5	1599.51
Vnn3_exon_03_TATTGGTAACGGCCATCCGG	Vnn3	3963.78	4100.17	3095.8	3048.61
Acrbp_exon_02_AGCCGTGGGTGGCACGGAGG	Acrbp	4352.13	4754.53	4062.12	3858.49
Il15ra_exon_01_TGGCCTGGACTCCATAGCCC	Il15ra	1501.59	1639.51	2098.16	2195.35
Cd69_exon_05_GTTTGCCTCACAGTCCACAG	Cd69	13405.7	13082.2	18122.9	18034.3
Ss18l1_exon_03_CATGCAGTCCCTGCTTCCCG	Ss18l1	8099.37	7949.6	6229.62	6030.7
Mex3a_exon_02_AAGACGTGGCCACAGCCCGG	Mex3a	1156.55	1185.3	1113.95	983.424
Ncf2_exon_04_GTTCCCACGAAGCTGCGTCA	Ncf2	6497.67	6268.39	6213.96	6614.97
Tcp11l2_exon_02_AAGACTCTGAGTCACTCTGC	Tcp11l2	1453.31	1303.71	1668.69	1544.55
Pilra_exon_04_AGAGATAGCACTCACCTGGC	Pilra	633.295	592.648	726.976	775.17
Macrod1_exon_04_AACAGCTCCCTGCTTGGAGG	Macrod1	5396.5	5066.98	4943.43	4457.22
Mcoln2_exon_03_GTTTGGCTTAAGTAACCAGT	Mcoln2	1030.88	957.355	1125.13	1093.34
Faxc_exon_02_CAGTTTGCAAGACCTAACAA	Faxc	13887.8	13681.5	11902.3	11578.4
Pou2af1_exon_01_TCCTGTCACAAGCCATGCTC	Pou2af1	3911.24	4010.1	2019.87	2137.5
Irf8_exon_02_AGGATGTGTGACCGGAACGG	Irf8	802.979	772.222	1129.61	1394.15
Irf6_exon_02_GCCGCGTGGCATGTTTCCAG	Irf6	2102.23	2145.43	2348.69	2056.51
Prkcq_exon_03_CCTCATCTCAGAAACAACCG	Prkcq	18284.6	18471.6	16179.1	17583
Rhoa_exon_04_GATAAGAGAGAGGCCGCAGG	Rhoa	3651.39	3120.02	1928.16	1770.16
Il4i1_exon_02_TCACTTACCCAGCCCAGCCA	Il4i1	2229.31	2252.73	3740.01	3531.65
Il7_exon_04_ATCACAAGGCACACAAACAC	Il7	15030.1	15442.8	13107.9	14522.9
Btk_exon_03_ACCGGAATCTGTCTTTCTGG	Btk	1656.37	1680.65	1467.37	1585.05
Taar1_exon_01_AGGGTGGGATAACATAGCCC	Taar1	1248.13	1324.29	1185.53	1281.34
Fam26f_exon_02_CATCTACAAAGCCAAGGGCA	Fam26f	1776.35	1730.13	2118.29	2047.84
Abi3_exon_03_AGAGGGCAGCCGCACAACAG	Abi3	14801.5	14034.5	15042.8	15049.3
Ckb_exon_04_GCGCCGCGCCATCGAGAAGC	Ckb	2457.92	2633.56	2064.61	1819.33
Dok3_exon_04_GCCAAGATGACATCCAACTG	Dok3	14643.2	14361.4	12761.2	12827.9
Xaf1_exon_05_TCCAGAGTCCATAAATGCAA	Xaf1	3109.68	2820.92	1494.21	1460.67
Gtf2ird1_exon_05_TCCCTGAGCAGCCTCTCATA	Gtf2ird1	3759.3	3949.51	4314.88	4118.81
Gcat_exon_03_AGAGGATGGCGTCCTCACGC	Gcat	4655.29	4558.28	5064.22	4170.87
Igsf6_exon_01_GGCTCCTGCGTGCACTCACG	Igsf6	3035.84	3224.54	2185.4	2313.94
Tmem98_exon_02_CCAAAGCAGCAAATGAGGCC	Tmem98	157.614	153.444	659.87	902.436
P2ry6_exon_03_TGTGGCAGCAAAGACTGCCG	P2ry6	14799.4	15516.7	10282.8	9903.66
Samd9l_exon_02_ATCAACCTGTACCATCACCC	Samd9l	8046.83	8016.32	5207.38	5058.85
Tap1_exon_04_CATGAACACCAAGAGACACA	Tap1	2704.28	2753.09	3684.09	4199.8
Lat2_exon_08_GTCAAGGGCCACTCACACAT	Lat2	5186.35	5163.71	4319.35	4977.86
Dok3_exon_02_GGATGGCGAGAGCTGTCCCA	Dok3	310.258	234.613	136.448	109.912
Ccr1_exon_02_CCCAGAGAGAAGCTTGCACA	Ccr1	2097.26	2130.98	3274.75	3546.11
Idh1_exon_02_AATCCAAGGAGGTTCTGTGG	Idh1	15882.1	16508.5	15546.1	14248.1
Adora3_exon_01_CACAACGGCACAGAGCCCGA	Adora3	2231.44	2532.93	4227.64	4546.89
Stx7_exon_07_CCAAGATGAAGAAATCACAG	Stx7	3246.7	3066.65	5039.62	5252.64
Eif1b_exon_02_ATAAGGATCCAGCAGCGCAA	Eif1b	7590.32	7300.25	6536.07	6921.57
Sp110_exon_03_ACGTCAGCAGCACTGACGGG	Sp110	160.454	140.101	317.632	332.629
Ctnnb1_exon_05_GATGCCACCAGACTTAAAGA	Ctnnb1	6947.79	6176.66	5983.57	6328.62
Epcam_exon_04_GGGAGGAGGATAAAGCCCGA	Epcam	243.521	291.321	225.922	237.179
Arvcf_exon_05_ATCGCTGGCCACGATGCCAG	Arvcf	5368.81	5551.21	4833.83	4940.26
Apoc1_exon_02_GATATGTTCAATGGCTGCCC	Apoc1	697.193	1033.52	747.107	786.739
Colec10_exon_01_GCCACACATACCATTTCACC	Colec10	0	0.555955	2.23685	8.67727
Wbp1_exon_03_ACGAAGGTCAAGCAGTGAAC	Wbp1	4250.6	4433.74	5209.62	5469.57
Ppp1r16b_exon_03_CATGAGCGGAAGCGCAGCAC	Ppp1r16b	5652.09	5744.13	3145.01	3361
Ptger2_exon_02_ATCCTCACAACTGTCCACAA	Ptger2	13334	13515.8	11897.8	13068
Flt3_exon_03_AGACTCGGCCACCTCCACGG	Flt3	3024.48	3675.42	4030.8	4141.95
Rhog_exon_03_CGTCAAGGAGGTGTTTGCGG	Rhog	8809.34	9909.35	5683.83	4810.1
Fcrl5_exon_05_GAATGATACTCACTCTGCAC	Fcrl5	1419.23	1458.83	1491.98	1654.47
Prep_exon_03_TACAGCTGCCACTTCAAGAA	Prep	25.559	0	0	0
Cd68_exon_05_TTGGGCCAAAGCTTCTGCTG	Cd68	4947.09	4733.4	4314.88	3898.99
Prkcq_exon_05_TTTGCACTGCATCAGCGCCG	Prkcq	31659.1	31068.4	29944.7	28791.2
Clec4e_exon_01_TCGCCTGCATCCCACCACAC	Clec4e	11688.3	11650.6	6987.91	7259.98
Plekhg6_exon_04_GGGAACCAGACCCAGAGAAG	Plekhg6	3182.1	3277.36	3344.09	3387.03
Pik3ca_exon_01_TGACGAGTGTGGCCTCACGG	Pik3ca	629.746	519.262	2496.32	2241.63
Adamdec1_exon_06_GTGACCTGGAAGTTCGAAGA	Adamdec1	3350.36	3305.15	3073.43	3441.98
Irf6_exon_03_GAGACCGGAAAGTACCAGGA	Irf6	2301.73	2075.94	451.843	636.333
Asb2_exon_03_CCTGTTCAAGACCTCCCAGA	Asb2	1549.87	1610.6	2462.77	2406.5
Rgs19_exon_06_ACCGCTCTCTATTACTCCAG	Rgs19	171.103	239.617	742.633	668.15
Fcrl5_exon_07_CCTAAGCACAGGCAAGACCC	Fcrl5	1942.48	1727.35	1760.4	1703.64
Arhgef6_exon_03_GCCTGATGACCTCTATTCGG	Arhgef6	2630.45	2387.27	2245.8	2062.3
Ccr8_exon_02_CTTAGGGAGACAAATGCCCG	Ccr8	10075.9	9429	9385.81	9287.57
Mmp25_exon_01_TCAGCTTGGACGGACCGCGG	Mmp25	4550.92	4569.95	4270.14	4529.54
Pla2g2d_exon_04_CTGGAGTCTTGCCTTTGCAA	Pla2g2d	1903.44	2142.65	2688.69	2698.63
Prpf40b_exon_07_CTGATGATAAGCAATCCGTG	Prpf40b	7806.15	7233.53	5117.91	4980.75
Ccdc109b_exon_01_GGCAGGAGGATGCTCCCGAG	Ccdc109b	4447.98	4738.96	4144.88	3852.71
Tnfrsf1b_exon_02_TGTCTTGACACCCTACAAAC	Tnfrsf1b	12374.1	12685.2	11593.6	12142.4
Ifi35_exon_02_CACAGGCTCTCCCGGAGCCA	Ifi35	3250.96	3880.01	3784.75	3971.3
P2ry14_exon_02_ATCCTGATATCCCATTGAGG	P2ry14	1762.15	2068.15	2382.24	2212.7
Rhoa_exon_03_ACCGTGGGCACATAGACCTC	Rhoa	261.27	277.978	449.606	451.218
Ulk2_exon_13_TAGTTGGGAGGACCCAACGG	Ulk2	0	0.555955	0	0
Cotl1_exon_03_TTTGCTCATGGCGTCGCCGG	Cotl1	10102.2	9452.91	8249.49	8761.15
Rassf4_exon_04_GGACTCCTCAACATTGCCTG	Rassf4	5324.79	5259.89	4057.64	4286.57
Alox8_exon_02_AGCGGGAGGGACACTTCCGG	Alox8	90.1665	91.1767	181.185	182.223
Pdcd1lg2_exon_03_GATAAGAGCCAGTTTGCAGA	Pdcd1lg2	3569.74	3453.04	3397.77	3259.76
Slc15a3_exon_03_CTTGTGGAGAAGGTCCAGGC	Slc15a3	2636.84	2782	2277.11	1952.39
Samhd1_exon_06_TGATGGAAGGTTTATCCCAC	Samhd1	1302.8	1443.82	1485.27	1561.91
Fgfr3_exon_06_CATCCGGCAGACATACACAC	Fgfr3	5214.04	4784.55	4630.27	4815.89
Ccr5_exon_02_TCAGTCTATACCCGATCCAC	Ccr5	188.853	259.631	91.7108	72.3106
Vamp1_exon_04_AGCTATCTGTGCCATCATCG	Vamp1	40747.4	41437	48651.4	47895.6
Gypc_exon_02_TATCCACAGAGCCTAACCCA	Gypc	3044.36	2975.47	7066.2	6881.08
Tlr2_exon_03_CTTTGACGAGAACAACGACG	Tlr2	15436.9	14294.2	12329.5	12067.2
Tnip3_exon_01_AGCTTGCATGGAGCACACAG	Tnip3	7079.13	6956.11	8128.7	8055.4
Il7_exon_01_CTCCCGCAGACCATGTTCCA	Il7	2728.42	2393.39	3473.82	3268.44
Ms4a14_exon_06_CTGAAGTGACTCCATCCCAA	Ms4a14	1713.16	1645.63	1427.11	1506.95
Mill2_exon_03_AGGTGGAAGAGAAACTCAGG	Mill2	628.326	613.775	751.581	659.473
Stac3_exon_06_CAAACAAGGAACGGAAGAAG	Stac3	17459.6	17222.9	17621.9	19390.8
Myocd_exon_05_GAGAAGATCGCTCTCCGCCC	Myocd	1100.46	1173.62	590.528	454.11
Ctnnb1_exon_03_GATGGAGTTGGACATGGCCA	Ctnnb1	4751.85	4721.17	2460.53	2380.46
Atp8b4_exon_10_CACCAGCTGGTGCTTTGGAA	Atp8b4	10075.9	10796.7	10390.2	9947.04
Sacs_exon_02_CGCTGAGACCAGCTTTCCGG	Sacs	2338.65	2530.71	2008.69	2201.13
Tnfrsf17_exon_01_TAAGGCTGACAGGTTGCAGG	Tnfrsf17	2295.34	2293.32	3473.82	3797.75
Hk3_exon_02_GCCTCAGTCTGCCCACACGA	Hk3	2172.52	2279.42	2800.53	2727.56
Emp3_exon_03_TCCACGTGCAGTCATACCAC	Emp3	6178.18	6478.55	3833.96	4049.39
Rhog_exon_03_GAGGGTAGGAAAGGGTGCGG	Rhog	465.032	495.912	818.686	977.639
Cic_exon_04_TGGGTGCGGCGCTTTCCAGG	Cic	966.982	1173.07	1020	1090.44
Ptafr_exon_02_TAGTAGTAGACAATCCACAG	Ptafr	8882.46	8214.79	7992.26	7511.62
Cmklr1_exon_03_GAAGAAAGCCAGGACCCAGA	Cmklr1	322.327	327.458	677.765	590.054
Hsd11b1_exon_03_GGAGCAATTTATTGTCAAGG	Hsd11b1	197.372	236.837	874.607	879.297
Psme2_exon_02_GAATTCAGAGACTTACCTCC	Psme2	1378.06	1250.34	1695.53	1833.8
Fubp1_exon_01_CCAGCCGAGCCAGACGACGG	Fubp1	1481.71	1427.69	1740.27	2137.5
Lilrb4_exon_03_TCTGTGATTACCTGGTGTCA	Lilrb4	13434.1	13353.5	11788.2	10878.4
Bphl_exon_04_GAAGACAGCAGGATTTACCA	Bphl	670.924	608.215	317.632	459.895
Arhgef6_exon_04_CTCTCAGACAAACCCGCAGG	Arhgef6	888.885	1106.91	391.448	326.844
Tnfrsf4_exon_03_TTGTAGCCGCTGTCCTGCCG	Tnfrsf4	25928.9	26654.2	30817.1	29456.4
Tmem42_exon_03_GGATCAGGGTGAGCCCACAG	Tmem42	3250.96	3160.05	3574.48	3673.38
Tnfrsf10b_exon_01_GTAGTGATCTGCCCGGGCAG	Tnfrsf10b	2825.69	2698.05	1328.69	1232.17
Cux1_exon_05_TGTTGCCCGACGTCCAGGGC	Cux1	6489.15	6551.38	4739.88	4422.52
Lrrfip2_exon_04_AAGCAAGGCTAGCAGCAAAG	Lrrfip2	41158.5	41668.8	45401.3	46582.5
Prdx2_exon_03_GCTTTCGGAAGTCCTCAGCA	Prdx2	2629.74	2823.14	2518.69	2403.6
Tnfrsf1a_exon_02_TGCTGCACCAAGTGCCACAA	Tnfrsf1a	1751.5	1925.27	3990.54	3864.28
Samd9l_exon_02_GTTCTTCGAAATCATCCACA	Samd9l	6419.57	6451.86	17194.6	17782.6
Ndufa10_exon_03_TCAAGCACCACCACAGGCGA	Ndufa10	1424.2	1256.46	876.844	682.612
Lag3_exon_03_CCGGCCCTTGACCTTCACCA	Lag3	683.703	676.597	2673.03	2794.08
Lst1_exon_02_GTCCCAGGCTCCCATTTAGC	Lst1	812.918	751.651	1304.08	1330.51
Il18bp_exon_05_TCATTGAGCACCTCCCAGGC	Il18bp	1135.96	1145.27	2489.61	2397.82
Adam2_exon_04_GTATACAGTTATGACAACGC	Adam2	2693.64	2723.07	1254.87	1203.25
Trpv2_exon_06_CTCACCTGAGAACAGTGCGC	Trpv2	2849.83	2524.04	1400.27	1506.95
Dner_exon_04_TCTCTAACTCACCAATGAAG	Dner	866.166	782.785	552.501	540.883
Nfam1_exon_01_GGCTACCAGTTGACACGCCA	Nfam1	4769.59	4877.4	3594.61	3583.71
Cxcl10_exon_02_CTGCAGGGATCCCTCTCGCA	Cxcl10	1862.26	1595.04	2921.32	3008.12
Tmem150b_exon_06_TACCCACTCGCAGATAGCCG	Tmem150b	9812.53	9927.14	11282.7	11720.1
Cxcl13_exon_01_TCTCACCGTGGCCTGGAGAG	Cxcl13	1078.45	1134.15	1022.24	1067.3
Fasn_exon_03_TCCAACAGCAGCCGAAGCTG	Fasn	6388.33	7459.81	5849.36	5906.33
Cd27_exon_01_AGCATGCAGAGCCAGTAGGG	Cd27	3833.85	3808.85	11468.3	11164.8
Mapkapk3_exon_02_GGCCGGAGCACCACCCAAGG	Mapkapk3	2624.77	2482.9	3395.53	3525.86
Tnfrsf4_exon_04_ACAACCAGGCCTGCAAGCCC	Tnfrsf4	1079.16	1143.04	1462.9	1770.16
Oas2_exon_04_CCAAGCTGAAGACTTCGACA	Oas2	2553.77	2679.15	1342.11	1596.62
Casp4_exon_05_TGTCTCGTAGACCTGGACAG	Casp4	1873.62	1791.84	2236.85	2030.48
Hemk1_exon_05_ATCCTGGGCTCTCACTGCAT	Hemk1	6125.64	6632.55	9423.84	8683.06
Optn_exon_02_TTGCTGCAGCAGCTCCTCAG	Optn	1085.55	920.662	742.633	543.776
Spi1_exon_04_TGATAAGGGAAGCACATCCG	Spi1	6151.91	6540.26	4701.85	4463.01
Fpr3_exon_02_GGTTAATCCAACCAGTTCAT	Fpr3	550.939	545.392	928.292	1125.15
Uba7_exon_03_CCACAGTGGCGACATCACTG	Uba7	3891.36	4265.29	4236.59	4425.41
Gbp4_exon_11_CGTCGAGAGATCCATCAACT	Gbp4	8854.07	8319.87	7712.65	7485.59
Il12b_exon_04_AAGCACCAAATTACTCCGGA	Il12b	1895.63	2337.24	1914.74	2105.68
Gata3_exon_02_CACCCAGACACGCACCACCC	Gata3	1268.01	1329.84	798.555	994.994
Fcrls_exon_05_TATCAGGGAAAGCCATGCTG	Fcrls	5094.05	5216.53	4082.25	4269.22
Tlr1_exon_03_AATTCTCTAAGGTACAGCGA	Tlr1	6234.98	6162.76	7019.23	6901.32
Gjd3_exon_01_GCACCAGGCCAGCAAGGAGG	Gjd3	706.423	823.926	901.45	1064.41
Rassf4_exon_05_TTGAGTGCCAGGCTCTTCAG	Rassf4	3914.79	3877.79	5258.83	4685.73
Cd4_exon_03_TTCTTCTGGGAACTCTCGCA	Cd4	7714.56	8314.87	7343.57	7150.07
Tagap_exon_02_AAGCTGATAAGCAGTCTCGA	Tagap	4398.28	4038.46	8305.42	8176.88
Agbl5_exon_05_CTAACAATCACTTCCTGCCA	Agbl5	1627.26	1492.74	1887.9	1689.18
Insl6_exon_01_TGTGAATCTTCTCCAGGCGG	Insl6	1236.77	1148.6	3118.17	3077.54
Epsti1_exon_05_GAAAGCAATCCAGAGGGAGA	Epsti1	849.837	888.972	1266.06	1472.24
Fn3k_exon_03_CAAGACTCGGCAGAACACAG	Fn3k	2961.29	3125.02	3771.33	4000.22
Bid_exon_03_GCCTCCCAGTAAGCTTGCAC	Bid	1471.77	1518.87	1203.42	983.424
Fpr2_exon_02_CTCTCTCAAGACTATAAGGC	Fpr2	2230.02	2269.97	3431.32	3485.37
Tnfrsf17_exon_02_AAGTGCCAAAGAGAGGACCA	Tnfrsf17	4531.75	4559.94	5055.28	5238.18
Csf2rb_exon_08_GGTGGTGAAGGAGCCGCCGG	Csf2rb	820.728	935.117	1516.58	1449.1
Ndufa10_exon_02_GTAGATGGGAACATATGCTC	Ndufa10	78.097	75.6099	58.158	28.9242
Irf4_exon_05_CACAAGATGGGCCTTGCCAG	Irf4	1548.45	1867.45	2165.27	2366
Il27_exon_02_TGAGCCTTCAAGAGCTGCGC	Il27	768.9	965.138	1623.95	1391.26
Ifitm1_exon_03_GACGACGATGGCCGTGAGGA	Ifitm1	1992.18	2258.29	1738.03	1625.54
Cd4_exon_05_CTGGAACTGCACCGTGACCC	Cd4	1742.98	1753.48	3227.77	3676.27
Tmem88_exon_01_AGCCGTTACTAGCACTGCAC	Tmem88	431.663	500.916	1259.35	1246.63
Prdx2_exon_05_CATTGACTGTGATCTGGCGA	Prdx2	7825.32	7053.4	9426.08	8862.39
Ccnc_exon_02_TTACCTTCTCTAGTTTGCAG	Ccnc	12230	11534.4	16255.2	16750
Cd70_exon_01_CGTTCCAGCGCCAATGGCCA	Cd70	176.783	156.223	548.028	396.262
Psmb8_exon_04_AACATGATGCTGCAGTACCG	Psmb8	24277.5	24635.5	26853.4	26404.9
Runx1_exon_05_TTGTGGCGGATTTGTAAAGA	Runx1	0	0.555955	0	0
Mill2_exon_05_ATCCTGAAGCCAGACCAGGG	Mill2	8577.89	8573.39	9188.97	8709.09
Csf3r_exon_06_CTTTGCCACACAATCCGGGA	Csf3r	7853	7175.71	5981.33	5888.97
Pla2g7_exon_02_GGACCCATGGGAGGCAGCAG	Pla2g7	2428.82	2529.6	3017.51	2898.21
Fpr1_exon_02_CTTGAAATGGGCACCAGCAG	Fpr1	22284.6	21205.2	21583.3	21106
Ciita_exon_03_ACTGGATGAAGAGACCCGGG	Ciita	1402.2	1251.46	1789.48	1752.81
Taar5_exon_01_ACCCTGCCACGATGTAGCGG	Taar5	6501.93	6300.64	6549.49	7086.44
Csf2rb_exon_10_CCTAGATCGAGCCCATAGCA	Csf2rb	460.062	553.175	901.45	856.157
Ido2_exon_03_GGCGCTGGCCGCTATCACCA	Ido2	4470.7	4921.87	6146.86	6713.31
Dhrs11_exon_03_AAGGAGCGGAACATAGACGA	Dhrs11	2967.68	2535.16	1657.5	1891.64
Il10_exon_01_GGCTCTGGCCGACTGGGAAG	Il10	13833.1	14516	10340.9	9183.44
Tnfrsf1b_exon_01_GACCAGCGCGACCCAGAGGG	Tnfrsf1b	6590.67	6897.74	6907.39	7063.3
Rltpr_exon_04_AGATCTCGCCCACCTGACCC	Rltpr	3042.23	2734.74	2659.61	2849.04
Trp53_exon_03_CTTACCAGGATATCTTCTGG	Trp53	4965.55	5034.17	5086.59	5391.48
Inha_exon_02_GGCTCGAGCACCCAGTGCGG	Inha	3076.31	3786.05	6017.12	5524.53
Folr2_exon_04_TACCCAGAGGTCCTTACCTG	Folr2	7474.59	7179.05	5715.15	5964.18
Pla2g12a_exon_01_ACCCTCAAGACCATCCGCAA	Pla2g12a	15525.7	14511	11931.3	12246.5
Lst1_exon_01_TGGACTATGTCTGATGACAA	Lst1	1570.46	1780.72	1720.14	1564.8
Rab33a_exon_01_CTGACCTTCCGCTTCTGCGG	Rab33a	1115.37	1357.64	2261.45	1622.65
Pde6g_exon_02_TGGTCCTCCTATCACCCGGG	Pde6g	2172.52	2067.6	1881.19	1781.73
Grk5_exon_01_GTCTTGCTGAAAGCCCGGGA	Grk5	984.022	1307.61	1176.58	1162.75
Tmem115_exon_01_CAGGTAGAGAAACAGTACCA	Tmem115	844.867	744.98	892.502	896.651
Itgax_exon_02_CTCACCAGGAACTATCATAC	Itgax	5292.13	5260.45	2921.32	3415.95
Dpyd_exon_05_AGTTGCATCCTCCAACACAG	Dpyd	15831	15889.8	26522.3	26023.1
Exosc7_exon_02_CCTTTAGGAAGACCTTCGGG	Exosc7	223.641	176.238	214.737	141.729
Asxl1_exon_05_CACAGAAAGATGCAGTGCAG	Asxl1	2071.7	1522.76	1968.43	1900.32
Pdcd1lg2_exon_05_GGCCAGGAAGATCAAAGCGA	Pdcd1lg2	1436.27	1526.65	1677.64	1830.9
Ss18l1_exon_04_GTATCGCTGAGGCTGCCCTG	Ss18l1	802.979	907.875	970.792	1093.34
Cd27_exon_04_AAGACAACTCACATGACCGC	Cd27	8646.04	8895.84	5943.3	6238.96
Kcnab2_exon_06_CAACCTGTTCGATACGGCGG	Kcnab2	3099.74	3296.81	3384.35	3233.73
Gapdh_exon_05_CCATACATACAGGTTTCTCC	Gapdh	499.821	409.183	785.134	757.815
Pou2f2_exon_07_CTGTGTAGGAAGCCCAGCCC	Pou2f2	3158.67	2974.92	1420.4	1376.79
Pram1_exon_06_GCTGCTGAAACAGATCAGGA	Pram1	1725.94	1775.72	1928.16	1796.2
Sacs_exon_06_TTCAGGAAATAGCAAGAAGC	Sacs	1782.74	1909.15	2192.11	2403.6
Ncapd2_exon_02_GGAGTCTCTCACCTCTAAGC	Ncapd2	605.606	463.667	1062.5	902.436
Clec7a_exon_04_CATGCATGATCCAATTAGGA	Clec7a	6562.99	6639.77	7072.91	7248.41
Zdhhc14_exon_02_CATCAGGAGTGGCTCGAGGG	Zdhhc14	5113.93	4978.02	3234.48	3115.14
Nmi_exon_05_CACCCAGTCCCACTAAACAC	Nmi	1801.2	2089.84	3829.48	3855.6
Gypc_exon_01_TACTCACCGAGGAGCTCGGG	Gypc	857.647	1011.84	2590.27	2264.77
Adam2_exon_01_CTTAGCCAGTCCCAAACAGA	Adam2	8165.39	8265.39	4236.59	4491.93
Kynu_exon_02_TTGTGACCCAACAGATGAGA	Kynu	8408.2	7587.12	6840.28	7381.46
Llgl1_exon_01_TGATGAAGTTTCGGTTCCGG	Llgl1	0	0	2.23685	0
Col5a1_exon_02_CCCACCAAGCAGCTGTACCC	Col5a1	474.972	478.677	789.607	838.803
Ubd_exon_02_AGTTCGAAGATCCAGCTCAG	Ubd	5315.56	5983.75	6853.7	6426.97
Tagap_exon_06_CCTTGAAGACCACAGCTAGG	Tagap	3015.25	2825.92	1905.79	1854.04
Taar5_exon_01_TCTGAGCCAAAGCTTGGCTG	Taar5	8660.95	9041.5	24938.6	22653.5
Lgals9_exon_03_ACCCTCCTTCCTCAAACCGG	Lgals9	1050.05	989.6	1185.53	1159.86
Fcer1g_exon_03_GAGACTCCATACCTCACGGC	Fcer1g	533.189	486.461	675.528	535.098
Cdc27_exon_04_AATCTCCAAACTCAGTGACA	Cdc27	1772.09	1732.36	2910.14	2999.44
Oscar_exon_01_GAGTATCAGCGACAGGACCA	Oscar	5092.63	5117.01	3272.51	3381.24
Sim1_exon_01_CTCAGCCATCACCTCCCAAC	Sim1	1680.5	1726.24	1793.95	1937.92
Pnoc_exon_02_GGGACAGCTGCTGAACACGC	Pnoc	1649.27	1498.3	1024.48	914.006
Tnfrsf10b_exon_02_CCGGAGGAGAGCCCATCAAG	Tnfrsf10b	2155.48	2226.04	2245.8	2490.38
Ect2l_exon_05_AGGACGAGGAATTCCAGGAG	Ect2l	2940.71	3350.19	1552.37	1371.01
Xaf1_exon_03_GCAAAGGGCAGGCCTGAGGA	Xaf1	3954.55	4149.09	3587.9	3392.81
Adamdec1_exon_01_TAAGCCACAGGACTGAAAGC	Adamdec1	5730.19	5849.2	2328.56	1958.17
Lair1_exon_04_GAAGGGCGGAAAGACAAAGG	Lair1	3667.01	3716	2214.48	2334.19
Cd9_exon_03_GAAACCAACCAGCATCATGA	Cd9	11355.3	11663.4	7663.44	8364.89
Mefv_exon_05_GCTAAGCCAGACCATCAGCA	Mefv	4624.05	4825.14	5155.93	5799.31
Ppp2r1a_exon_02_GAAGCTCTCCACAATTGCCT	Ppp2r1a	2567.97	3174.5	3089.09	3462.23
Cd80_exon_02_CGACACAGCTGTATGTGCCC	Cd80	735.531	802.799	894.739	760.707
Ajuba_exon_01_TTCGAAGGGTCCTTTCCCGG	Ajuba	7.09972	0	0	0
Csf1_exon_02_CATGAGCAGGAGTATTGCCA	Csf1	1064.25	1055.2	592.765	731.783
Plekhg6_exon_03_TCCCAGAGGAGGTCCTGGAG	Plekhg6	14724.1	14910.7	9562.52	9218.15
Dpyd_exon_01_CCTGCTCAGCACACCCGCCA	Dpyd	3173.58	2778.66	2259.22	2189.56
Tmem158_exon_01_GGTGAAGGACGCATTGGCCG	Tmem158	19162.9	18441.6	16827.8	16186
Tymp_exon_05_TGCAGCAGCCGACTTCCTCA	Tymp	3105.42	3232.88	3634.88	3575.04
Gbp4_exon_03_GTCCAGGAGGACCAGTGCTC	Gbp4	806.529	1111.91	1731.32	1515.63
Isg20_exon_02_GACAAGTACATCCGACCCGA	Isg20	2055.37	1819.64	1409.21	1498.28
Entpd3_exon_03_GCTCACAAGCAGGACCACCA	Entpd3	1733.75	1885.8	1489.74	1576.37
Atxn7l3_exon_02_CCTGGATAACAGCAAACTAG	Atxn7l3	0	0.555955	0	0
Lpar2_exon_03_CAACTCACTGGTCAATGCAG	Lpar2	7711.72	7320.82	6509.23	6340.19
P2ry14_exon_02_CTATCTCAAGAACATAGTGG	P2ry14	2312.38	2395.06	3308.3	3167.2
Nme4_exon_02_TGATACAACGCTTTGAGAGG	Nme4	1411.43	1408.79	903.687	772.277
Psmb10_exon_01_CTCGAAAGAGAAGCCTCCTG	Psmb10	1514.37	1707.34	1948.29	2125.93
Dip2c_exon_03_ACCCTGAGGACCTTCGGCGG	Dip2c	5060.68	4825.14	4795.8	4853.49
Psmb10_exon_04_GCGGATGGCAGCTTCCAAGA	Psmb10	1889.24	2151.55	3921.19	3956.84
Wars_exon_02_CGAGTCCTGCACCTCTCCAC	Wars	328.007	384.721	237.106	237.179
Cd79b_exon_04_CGTTGGACCAACTGAAGCGG	Cd79b	7162.91	6842.7	5554.09	5718.32
Pitrm1_exon_01_GCTGTACAGCGGCTGAGCTG	Pitrm1	14980.4	14509.9	11439.2	11404.8
Arrdc5_exon_01_GACAAGCTCCACCTTCACGA	Arrdc5	4669.49	4246.94	5571.99	5391.48
Kmt2d_exon_11_GACAGAGGAGAGTCCTCAGG	Kmt2d	902.375	942.344	1791.72	1859.83
Nlrc4_exon_05_GGATGACATCAGGATGAACG	Nlrc4	16213.6	15446.1	15159.1	14094.8
Insl6_exon_01_TGACTGGAGCCGGTTCGAGA	Insl6	1977.27	2146.54	2402.37	2400.71
Ccr4_exon_02_AGTGCGCATGATCTTCGCCG	Ccr4	9914.05	10275.7	8846.73	8926.02
Actr3b_exon_04_CTCCAGTGGCCTATACGACA	Actr3b	7720.24	7855.65	8231.6	8428.52
Lpxn_exon_04_ATCCAACTGAGCAGCTGCTG	Lpxn	10241.4	10018.9	12396.6	12923.3
Keap1_exon_04_CGAGGACGTAGATCTTGCCC	Keap1	1148.74	1141.93	1485.27	1336.3
Ebi3_exon_03_GTCACTGCAGTGCACCCAGG	Ebi3	8031.21	7879	1480.79	1391.26
Tbl1xr1_exon_05_GATGATAGAGATGAGTGCAG	Tbl1xr1	10031.2	10043.9	9866.74	9944.15
C1qc_exon_02_ATCATGCCCGTCCTTCCCAG	C1qc	5356.03	5423.9	5417.65	5313.38
Ccnc_exon_08_TGGTCTAGTTACCATGCAAG	Ccnc	18239.9	18905.8	16125.4	15885.2
Gtf2ird1_exon_03_GCTCTCCAAGCTGAACACGG	Gtf2ird1	2127.79	2332.23	2196.58	2172.21
Asgr2_exon_06_TCACCTGAAGCACTTCCCAA	Asgr2	799.429	858.395	914.871	1252.42
Zbtb32_exon_02_AAAGGTCAGAATCTGAGCAA	Zbtb32	8117.11	8111.94	8781.86	9087.99
Hace1_exon_06_CGTGCAACACGTCACAGATG	Hace1	32991.7	33821.5	41348.1	42180.2
Uba7_exon_01_TGGATGAAGAGTTATACTCC	Uba7	1235.35	1072.44	518.949	581.377
Havcr2_exon_03_TTCTCCAAGAACCCTAACCA	Havcr2	11985.8	11817.9	11528.7	11948.6
Vamp5_exon_02_CATGCTCAACAATTTCGACA	Vamp5	5514.36	5334.39	9054.76	9053.29
Stk10_exon_03_ATCATGATTGAGTTCTGCCC	Stk10	5476.73	5342.73	4071.06	3849.82
Dnajc5b_exon_05_GGAGTTCTATGTGTCACCAG	Dnajc5b	5669.84	5756.92	3912.25	3719.66
P2ry6_exon_03_CAGCACCACCGAGTATACCG	P2ry6	13749.3	14189.6	15584.1	15165
Rnf208_exon_01_CATCCACTGGTGCCACCCGG	Rnf208	1719.55	1651.19	4308.17	4561.35
Ifitm1_exon_02_AGGCCCATACAATACCTTCA	Ifitm1	1339.01	1216.43	1337.63	1368.12
Ap1m2_exon_01_GTCCAGAATGAAGACTGCCG	Ap1m2	8720.59	8188.66	7321.2	7216.6
Dnajc5b_exon_05_CAAATCATCGACACCAGAAG	Dnajc5b	39665.4	38077.4	41383.9	43343
Itgax_exon_03_AAAGCCACTAACCAAATAGG	Itgax	6515.42	6212.8	7996.73	8373.57
C1rl_exon_02_CTGACATCGAGGCTCCAGAG	C1rl	19364.5	19904.9	18854.4	18288.8
Tnfrsf8_exon_04_CAGAACAGTGGAGTTTGCAG	Tnfrsf8	4267.64	3936.72	2845.27	2932.92
Gpr34_exon_04_AAATGTCACTAGCTGTCCAA	Gpr34	4238.54	3968.41	4565.41	4344.42
Fam26f_exon_02_ACATGTCATCTACAAAGCCA	Fam26f	3024.48	3011.05	1612.77	1874.29
Msr1_exon_04_ACGCTTCCAGAATTTCAGCA	Msr1	3685.47	3401.33	2697.64	2669.71
Mapk8ip1_exon_03_GGGTTGCTCACCTGAGACCG	Mapk8ip1	8719.88	9312.81	10300.7	10152.4
Gpr68_exon_03_AGTGGGAGGGCCCTCCACAG	Gpr68	9838.09	10391.4	7395.02	6930.25
Uso1_exon_03_GCAGAAATACCGCTTAGAAG	Uso1	0	0.555955	0	0
Fcrl1_exon_01_CAGATCAGTAGCAGGAGCCA	Fcrl1	3516.49	3507.52	3628.17	4121.7
Ido1_exon_02_TTCTAGCCACAAGGACCCAG	Ido1	12493.4	11132.4	5800.15	5880.3
Trpv2_exon_05_GCTGTGCTGAACCTTCAGGA	Trpv2	915.864	1008.5	1143.03	1061.52
Zfp36l1_exon_02_CTGTCGCGTGAGCTCAGGGA	Zfp36l1	0	0	0	8.67727
Clec1a_exon_05_GGGCTCTCCCGCAATGGCAG	Clec1a	3020.22	3300.15	3453.69	3230.84
Acvr2b_exon_02_CAGCTCGGGCACCATCGAGC	Acvr2b	1998.57	2077.6	2243.56	2701.52
Rhog_exon_03_GCAACAAGACGGCGTCAAGG	Rhog	3118.91	2923.21	1948.29	1839.58
Pou2f2_exon_02_CTCACCTGTGTGCTCTGACG	Pou2f2	13725.9	13039.9	10904.6	11410.6
Cd300lf_exon_01_CCTGTGATCCAGAAGAGAAA	Cd300lf	13358.1	13641.5	17362.4	18025.6
Cd72_exon_02_TGCTTTGTCCGCTAGTGCAG	Cd72	8378.38	8493.33	6876.07	6166.65
Tnfsf13b_exon_01_CAACTCTGGAGCACCCGCGG	Tnfsf13b	6032.64	6258.94	5073.17	5330.74
Bcl2l13_exon_03_CTGGACAAAGAAGTCTCTGA	Bcl2l13	894.565	938.452	208.027	150.406
Ikbkb_exon_02_GATTTGGAAACGTCATCCGG	Ikbkb	115.726	50.5919	11.1842	28.9242
Zbtb32_exon_03_GACTCCAGAGAGCTTTGGAG	Zbtb32	5447.62	5004.71	5267.78	5032.82
Sod2_exon_02_GAACAATCTCAACGCCACCG	Sod2	15937.5	15892	14177.1	14705.1
Pik3r6_exon_05_GCAGCAAGGGAATGATGACA	Pik3r6	4386.92	4410.95	3764.61	4312.6
Wbp1_exon_01_TGTAGGTGGAGGCATGGCTC	Wbp1	2264.1	2554.06	1834.22	1628.43
Rhog_exon_03_GCACCGTGAACCTAAACCTG	Rhog	1292.15	1205.87	2263.69	2481.7
Rufy4_exon_06_TGGAGCTCAGCGCACAACAG	Rufy4	4364.2	4370.36	5176.07	5035.71
Lilra5_exon_04_GGCCCACAGTAAATAGGCCC	Lilra5	679.444	850.056	814.213	581.377
Sh2b3_exon_06_AGCACTGACTCCCTGGACCA	Sh2b3	197.372	183.465	440.659	399.154
Gjd3_exon_01_GAACACCGCACCTCCCACCG	Gjd3	13774.2	13449.1	12618.1	13131.6
Dapp1_exon_04_GCACAGTGGGCACTTACAGA	Dapp1	470.712	343.024	516.712	613.194
Nfam1_exon_03_ACCCAGGACGCTCATCAGGC	Nfam1	2240.67	2507.91	3912.25	3913.45
Ccr5_exon_02_AGAAACTTCATGTTCTCCTG	Ccr5	1729.49	1589.48	1377.9	1437.53
Bcl6_exon_03_TCAAGATGTCCCGACTCCGG	Bcl6	0	0	2.23685	0
Slc25a18_exon_03_CCCGACTACAGAACCAGCAG	Slc25a18	5416.38	5532.87	8415.02	8460.34
Ube2l6_exon_03_GATCAGGACCAGCTTCCCTA	Ube2l6	1987.92	1980.87	1243.69	1183
Folr2_exon_05_ACACCAGCCAGCCTTTGCGA	Folr2	914.444	890.084	816.449	835.91
Smarca4_exon_04_GGCCTACAAGATGTTGGCCA	Smarca4	0	0	0	8.67727
Dnajc5b_exon_05_GGAGCAGATCAGAACTGACA	Dnajc5b	1415.69	1606.71	1503.16	1585.05
Hk3_exon_03_AGGTCCACACCACACGGCAC	Hk3	646.785	831.153	440.659	549.56
Ptpn6_exon_05_CAGGTAGACAAAGGCACCCG	Ptpn6	6749	6174.44	10175.4	9877.63
Tcp11l2_exon_05_CAACTATGTCATCACCACCA	Tcp11l2	3294.27	3509.19	2646.19	2608.97
Icam1_exon_02_TGCAAGGAGGACCTCAGCCT	Icam1	2802.26	2797.57	2183.16	2276.34
Snx25_exon_06_CCCTTGTGTCTCTTCAGCTG	Snx25	13820.3	13160	9381.34	8405.38
Tlr7_exon_05_AAGGTCAAGAACTTCCAGCC	Tlr7	2037.62	2455.65	4296.98	4332.85
luciferase_CTRL_CGCAGGCAGTTCTATGCGGA	luciferase	183353	186397	180214	170676
Slc31a2_exon_01_ACAGCGCAGACTCACCGGCA	Slc31a2	2168.97	1886.36	2138.43	2316.83
Tmem9_exon_06_GGGTGGAAGGCGCTCAGCAG	Tmem9	1461.83	1427.69	1351.06	1547.45
Evi2a_exon_02_AAGCGCCAGCCGCGGAGCAA	Evi2a	13477.4	13486.9	12709.8	13073.8
Coq3_exon_01_CCCGACCGTGAAGTTAGGCG	Coq3	6375.55	6770.98	6287.78	5851.37
Hace1_exon_07_GCAAGCAAAGTACAGTGGCG	Hace1	18433.7	18534.4	15895	15610.4
Ptger2_exon_02_TCAGTGAAGTCCGACAACAG	Ptger2	13198.4	13401.3	12814.9	13481.6
Cd209a_exon_03_ATCCTGCCTGACCTTTGACA	Cd209a	6166.82	5535.65	5500.41	5264.21
Cxcl9_exon_01_CCAGGAAGATGATGCCCAAG	Cxcl9	1920.48	1877.46	2194.35	2247.41
Alox12b_exon_02_ACCACTTCCCAGCTTACCAG	Alox12b	5511.52	5524.53	4713.04	5015.46
Klrb1_exon_02_ATGCCTGTCAGGGACCAGGC	Klrb1	1117.5	1189.74	2281.58	2108.58
Atp6v1e1_exon_01_ATCTGCATCGCTGAGCGCCA	Atp6v1e1	3033	2971.02	2585.8	2192.46
Rpl14_exon_06_GGCCAAAGCTGCCATTGCGG	Rpl14	1690.44	1406.01	1232.5	1232.17
Cr1l_exon_01_AGGAGCCACACCGGATCCAG	Cr1l	815.758	728.857	1176.58	1055.73
Apol8_exon_03_AGGAGACAGAACCTTCATTG	Apol8	10340.7	9345.61	8602.92	8740.9
Gjd3_exon_01_TAGATGACGAACAGCACCGG	Gjd3	490.591	380.273	1040.13	1029.7
Adam2_exon_10_TGTGACAAGAACTATGCAGG	Adam2	2423.85	2318.89	1422.64	1498.28
Btk_exon_08_TGGAGGAGAGCAACCTACCG	Btk	7077.01	6875.5	8531.34	8214.48
Morc4_exon_06_CAAAGATGGAAAGTCTGAGC	Morc4	117.855	104.52	700.133	801.201
Mmp25_exon_04_TGCCACCAGACCCGTCAAAG	Mmp25	10379.1	10657.1	10287.3	11187.9
Klrg1_exon_01_TTCAACACTAGAGCTGCCGG	Klrg1	6944.24	6774.87	6366.07	6542.66
Cd27_exon_02_CTCAGGTACATTCTTTGTGA	Cd27	1519.34	1307.61	829.871	890.866
Csf1_exon_04_CCTGAACAGCTGCTTCACCA	Csf1	5250.25	5879.23	6099.88	6129.05
Tnip3_exon_04_CAGAAGCAAAGTGTGACAGA	Tnip3	3858.7	3960.07	11718.8	11491.6
Cdkn2b_exon_02_AACCCGCAGTCAATCTCCAG	Cdkn2b	0	0.555955	0	0
Tyrobp_exon_01_TGCATATCTGGCCACCATGG	Tyrobp	9591.73	8489.99	8283.05	7106.68
Scaf8_exon_04_TTCTTGACCAAACTGATGCC	Scaf8	2693.64	2580.74	2328.56	2597.4
Cd300lb_exon_01_ACTGAGAAGAAGCAAAGCTG	Cd300lb	7467.49	7279.12	5983.57	6325.73
Lrrfip2_exon_03_CACCTCAGCACACACCTCTC	Lrrfip2	1366.7	1259.79	1753.69	1906.11
Taar1_exon_01_CAAATGCATAAACAGCAGGA	Taar1	971.242	1005.72	3344.09	3485.37
Ajuba_exon_05_GAGCTAGATCCTCCAGGCCA	Ajuba	185.303	248.512	0	2.89242
Slc41a3_exon_04_CATCAGCAGCAACCTCGCTG	Slc41a3	8997.48	10760	20042.2	21054
Tmem42_exon_01_CCCGAAGGCCAGCTTGGCGG	Tmem42	6560.86	6662.01	4216.46	4167.98
Nop2_exon_03_CTGGCGATGAGAATTCCAAG	Nop2	1068.51	1152.5	729.212	705.751
Rufy4_exon_04_AGTTTGATCAGAAAGAGCAG	Rufy4	7900.57	7460.36	5529.49	5799.31
Cic_exon_03_CTCATGAGCAGCCACCAGGA	Cic	6739.06	6342.89	5580.94	6094.34
Ebi3_exon_02_TTCTCGGTATCCCGTGGCCG	Ebi3	32528.8	33601.9	32360.5	30332.8
Ptcra_exon_04_GGCCCGCCAGCACATGGAGG	Ptcra	1130.99	1051.87	1512.11	1535.88
Pla2g2d_exon_01_CCAGCAGCAGCCCACACAGC	Pla2g2d	2533.18	2426.19	2006.45	2180.89
Stab1_exon_01_TCAGACTCCAGCTTCATCCG	Stab1	3180.68	3446.37	4390.93	4717.54
Fam92b_exon_02_CACCATTCGAGACTTCGCCG	Fam92b	10871.1	10261.8	8081.73	8338.86
Cd86_exon_02_GATAAGGATTGCCAAGCCCA	Cd86	6061.74	5671.86	1876.72	2204.03
Akap1_exon_04_ATCCAGATCTGCCACATAGA	Akap1	10041.8	9928.25	12320.6	12558.9
Gpbar1_exon_01_TGGTTCCGGCTCCATAGCCC	Gpbar1	2134.89	1916.38	1738.03	1489.6
Dpyd_exon_04_GTGGGACAGCTCTTCTGGCA	Dpyd	3202.69	3160.05	1353.29	1457.78
Clec10a_exon_10_TGTGCCCACATCACTACAGG	Clec10a	5897.03	5950.39	6319.1	6834.8
Aim2_exon_08_TCACGGAGGAAGAACTGAAA	Aim2	12110.7	12947.6	8054.89	7731.45
Taar2_exon_02_GGCGTAGAGAAATTCAGAAA	Taar2	5639.31	6172.77	7600.81	7806.65
Celf2_exon_05_CAGATGATACAGTACCTCCA	Celf2	2017.74	2199.36	3256.85	3013.91
Cd180_exon_03_ACATTGCAGGAATAGAGCTG	Cd180	5882.83	5908.14	6777.65	6956.28
Ncf4_exon_01_ACTACCCACAGCCATGGCCC	Ncf4	1796.23	1629.5	1489.74	1368.12
Slco2b1_exon_05_AGAGGCTGGAGCCATAGTCG	Slco2b1	28715.5	31453.2	30928.9	28238.7
Trem2_exon_01_AAACTGGTGGAGAGGTCCCA	Trem2	443.733	416.966	203.553	153.298
Rln1_exon_02_GATTGCAAGTATTTAAGCCC	Rln1	3514.36	3671.53	2420.27	2192.46
Inha_exon_01_CTGCCTCGAAGACATGCCGT	Inha	1363.86	1649.52	1368.95	1316.05
Slc25a18_exon_02_CGCCTGCAGGATGTCCAGCC	Slc25a18	2315.93	2780.33	2684.22	2715.99
Fcrl1_exon_03_CTGGTGAGCATCCACGTCAG	Fcrl1	1542.77	1665.64	3066.72	2883.75
Alpk2_exon_04_GATAACCCTAACCTACACGG	Alpk2	6953.47	6501.34	6636.73	7077.76
Tnfrsf8_exon_01_GAGCGCCCTACTCACCGCAG	Tnfrsf8	5693.27	6052.68	6086.46	5909.22
Stac3_exon_05_TAGGCCCGACGGAAACCAGG	Stac3	90.1665	91.1767	127.5	144.621
Dip2c_exon_05_TAGCCAGGGCAGCATCAACA	Dip2c	13114.6	12997.1	7761.86	7896.32
Ep300_exon_02_CGGTGGCCCAGGCCAAGCGA	Ep300	1551.29	1524.43	1427.11	1359.44
Itgax_exon_01_CTCACCCAACAGCAGAAGAA	Itgax	14763.9	13848.8	14671.5	15746.4
Csf3r_exon_04_GATCAAGCTGAGCTTCACGC	Csf3r	6123.51	6506.9	5410.93	5533.21
Sfmbt2_exon_06_CATGCGAGCTCACCATCCGG	Sfmbt2	4235.7	3916.7	2878.82	2849.04
Prkcq_exon_02_GATTCGAAGAAACGGTGACA	Prkcq	4502.65	4717.28	4587.77	4434.09
Abi3_exon_02_TCAGGCCACAGACAAGCGGA	Abi3	134.895	118.418	232.632	211.147
Hvcn1_exon_06_GGAATTCAGCTGCTCCGAGA	Hvcn1	1436.27	1736.25	1243.69	1162.75
C3_exon_02_ATCGTGGGCCTCCAGTACGA	C3	8733.37	8671.79	5849.36	6363.33
Agbl5_exon_02_AAGCAGCAGACCCACTAGCG	Agbl5	24998.8	23460.8	23721.8	25878.5
Taar2_exon_02_CAGAAACGGATCTAACAGGA	Taar2	4570.8	4086.83	5247.64	5252.64
Mta3_exon_04_AGAAGCACCAGCTGAAACAC	Mta3	5549.85	5957.06	4106.85	4408.05
Ccl3_exon_02_TAGGAGAAGCAGCAGGCAGT	Ccl3	195.242	155.667	633.028	572.7
Oscar_exon_05_GGCTCCTTGGACTATACCCA	Oscar	2274.75	2259.4	2465.01	2403.6
Blk_exon_06_CTTCAGGACCATCAGCCGGA	Blk	2396.87	2307.21	2898.95	3190.34
Sectm1a_exon_02_CAGGATGCTGAACAGCCAGA	Sectm1a	477.101	453.103	239.343	182.223
Rnase6_exon_02_AATTTCAAACCAGTGTGCCC	Rnase6	3360.3	3758.26	2829.61	2979.2
Mex3a_exon_01_GCTCTGCGCGCTCTACAAAG	Mex3a	54431.5	55403.7	47895.4	48887.7
Cpeb4_exon_01_CAAGGCCGGGATCACCGCAG	Cpeb4	0	0	2.23685	0
Fcrla_exon_04_AGACAAAGCTGGCCCTGCAG	Fcrla	991.121	871.738	1064.74	1087.55
Tap2_exon_03_TTACACGACCCGAATAGCGA	Tap2	2362.08	2292.76	2328.56	2510.62
Tnfaip3_exon_05_TCCTGGGCAGGCCAGTGAAG	Tnfaip3	60249	63172.6	58023.8	53058.6
Ccr1_exon_02_TGTGGATGGAGATATAGAAC	Ccr1	4017.02	4125.19	5180.54	5290.24
Card9_exon_04_GCACAGCCTCATGAAGGCCG	Card9	3076.31	2864.28	3071.19	2820.11
Ido2_exon_02_TGTACACGTGAGCTCGGAGC	Ido2	2357.82	2347.24	1872.24	1828.01
Clec4e_exon_05_TGGTGGAGGGTCAGTGGCAA	Clec4e	1820.37	1831.87	2306.19	2429.64
Tgm4_exon_02_AGACCAAGAAGCTCGTGCTG	Tgm4	6955.6	6675.91	6227.38	6372.01
Serpinb9_exon_05_CACCTCTGCTTCTTCAGCAA	Serpinb9	5123.16	5344.4	9045.81	8628.1
Mga_exon_05_CAGAACAAGAATTTCCCAGT	Mga	2310.25	2157.66	1621.71	1640
Pou2af1_exon_04_AGCATAGGTCAACACCGAGG	Pou2af1	3586.07	3598.7	2744.61	2840.36
Pla2g2d_exon_02_GTATAACTGCAACCCAGGGA	Pla2g2d	129.925	130.649	301.974	228.501
Ltbr_exon_02_GAGCAGCAGACGTCGTGCAT	Ltbr	4732.68	4331.45	4077.77	4428.3
Bid_exon_04_CATGAATGGCAGCCTGTCGG	Bid	2214.4	2599.09	2393.43	2082.54
Tnfrsf13b_exon_03_GCTCGGGAGACCACAGGCCG	Tnfrsf13b	5842.36	6500.78	6925.28	7051.73
Acrbp_exon_01_GCCATGATGAATCTAGCTGC	Acrbp	1908.41	1935.84	2055.66	1900.32
Dhdh_exon_02_TCTGTGCGAACTCCTCGGCC	Dhdh	2318.77	2802.57	2941.45	2710.2
Parp14_exon_05_CCCAGAAGAGAGTTCGGCAC	Parp14	1423.49	1309.83	1881.19	2004.45
Ddx3x_exon_04_ATGACAAAGACAGTTCAGGG	Ddx3x	1161.51	1303.16	1518.82	1203.25
Scnn1a_exon_02_TGGGCGGAGGTGGTGTGCGC	Scnn1a	1192.75	1254.79	1934.87	1882.97
Irf4_exon_02_GCAATGGGAAACTCCGACAG	Irf4	2255.58	2779.78	2874.35	2701.52
Prdx1_exon_06_CTCTTGGCAGTGTGTCCAGC	Prdx1	0	0	0	2.89242
Ido1_exon_01_CCACATCTTCATCTATGTGG	Ido1	844.867	827.261	1283.95	1162.75
Tmem156_exon_02_GGATTCACAAACCAAACACA	Tmem156	4810.06	4651.68	3303.82	3823.78
Trank1_exon_06_GCCGCATAAGGGCATGGAGA	Trank1	1671.99	1620.05	2561.19	2507.73
Serping1_exon_03_TTCAGACAGAGACTCCTCAG	Serping1	4866.15	4483.22	3634.88	3433.31
Hk3_exon_05_TTCAGACCCTGATTCTCCAC	Hk3	2036.2	1954.74	4243.3	3994.44
Ano2_exon_02_TGCTCCCTGGATCTCCACGT	Ano2	933.614	790.012	3382.11	3378.35
Arhgap35_exon_03_ATTGAGTACATCGAAGCCAC	Arhgap35	0	1.11191	0	0
Fn3k_exon_02_GCACCAAGCCAGTGTTGCGG	Fn3k	355.696	664.366	382.501	465.68
Sim1_exon_02_TGTCTCCACAGGGCTTGGCG	Sim1	7199.83	7319.71	5223.04	5122.48
Msr1_exon_05_GAAAGAAGAACAAGCGCACG	Msr1	6904.48	6658.68	6285.54	6421.18
Jak2_exon_03_CTGCCTTACAATGACAGAAA	Jak2	18130.6	18144.2	14637.9	15399.3
Inha_exon_01_TAGGAATAGAGCCTTCACCT	Inha	843.447	895.088	1878.95	1744.13
Ovol1_exon_01_TTCTTCACCAGGAACGCGCG	Ovol1	22966.9	23417.9	33112.1	32901.3
Cd163l1_exon_03_CTCAACAACAAGCTACGCGG	Cd163l1	1033.72	1085.22	1357.77	1281.34
Dhcr7_exon_03_AGTCAAGAGTCCCAACGGCA	Dhcr7	463.612	558.179	1118.42	1145.4
Cnr2_exon_02_GTTGCAGGCGAAGATCACGC	Cnr2	2963.42	3246.22	1963.95	2056.51
Gjd3_exon_01_CAGCGCCGACAGCAGCCCGA	Gjd3	1270.85	1158.05	724.739	699.966
Ccl8_exon_03_CCACAGTTTCCAGACCAAGC	Ccl8	2073.12	1866.9	1865.53	1801.98
Dock10_exon_04_GTAAATTCTACAGTTCCCAG	Dock10	664.534	776.113	1610.53	1637.11
Atp8b4_exon_09_TCACAGGGAAACAAACCTGA	Atp8b4	1791.97	1538.88	1279.48	1631.33
Cd163l1_exon_02_CAGCTGTCTACACACCACAG	Cd163l1	8906.6	8472.76	9443.97	9203.69
Nhsl1_exon_03_CATCTTGATAATCGTCGCAG	Nhsl1	3155.12	2650.24	4824.88	4957.61
Inpp5a_exon_01_GGCCGTGACCAGCAGGACCG	Inpp5a	3537.79	3712.67	2959.35	3271.33
Ccdc36_exon_06_AGACAAAGGCAGCATGGAGC	Ccdc36	3023.77	3531.43	2970.53	3013.91
Itm2a_exon_01_GTTGAAGGCGATCTTCACCA	Itm2a	5380.88	5503.96	6587.52	6372.01
Lag3_exon_02_GATGGACGGGAGCTCCCTCC	Lag3	516.15	536.497	1037.9	1023.92
Hemk1_exon_02_TGAGGAAAGAGGTATCCCAG	Hemk1	415.334	399.176	899.213	992.101
Ms4a1_exon_02_CTCATGAAGAAGCTTTGTGT	Ms4a1	2413.2	2463.99	3216.59	3002.34
Pik3ca_exon_04_TTTGGCCATCAGCATCAAGT	Pik3ca	8338.63	8323.21	11027.7	10736.7
Alox12b_exon_04_TTGGGATTGCGGCACCGTCG	Alox12b	8110.72	8167.54	9124.1	8772.72
Socs1_exon_02_CGCACCAAGAAGGTGCCCAC	Socs1	297.478	309.667	686.712	717.321
Lta_exon_04_CAGCTGTCCACCCACACCGA	Lta	3500.87	3250.11	3534.22	3933.7
Cul4b_exon_03_GAGCGCCGAAGGTGTCGCCA	Cul4b	1292.15	1288.15	1684.35	1582.16
Ppme1_exon_02_AGTGGAGAATGAAACTGGCA	Ppme1	4696.47	4658.9	3547.64	3991.54
Lag3_exon_05_GATGACCGCCAACGTGACAG	Lag3	7720.24	7213.52	9021.21	9704.08
Klhl6_exon_03_ATGTGGTACAAAGTGTCCAC	Klhl6	2198.78	2414.51	789.607	821.448
Nkiras2_exon_02_CTGTACGGGAACCATGTCGT	Nkiras2	4648.9	4940.22	4084.48	4034.93
Zbtb32_exon_04_AGATAGAAACGTCTGGGCAA	Zbtb32	1257.36	1083.56	1565.79	1877.18
Il7_exon_01_GCAGCGCTTACCATGGAACA	Il7	5597.42	5778.6	3744.48	3936.59
Themis_exon_03_GCAAGGATGACCTAGTCTGC	Themis	174.653	254.627	469.738	552.453
Hemk1_exon_03_TATGTGGCCGTAGATTACAG	Hemk1	8361.35	8782.98	7576.2	7416.17
Arrb2_exon_08_TGTCCAGGGAAGCCTCTAGG	Arrb2	1097.62	921.218	888.029	864.835
Tapbp_exon_01_ACAGCGACGAGCAGGAGCAG	Tapbp	1716.71	1679.54	3502.9	3337.86
Samd3_exon_03_CAAGAGCTGAAGCCTACGGG	Samd3	2644.65	2335.57	1798.43	1874.29
Rgs19_exon_05_GCTATGCATCAACTTGTCAA	Rgs19	4152.63	4166.88	2095.93	2154.86
Vnn1_exon_03_ATCTCGCAACCAGTTTACCC	Vnn1	6369.87	6409.61	5639.09	6155.08
Gpr182_exon_02_GGCCGACAGGGCCACTGCCA	Gpr182	2780.25	3041.07	1630.66	1359.44
Xaf1_exon_04_ATTGCCACTCACCATATGGG	Xaf1	5475.31	5022.5	3630.4	3520.08
Psme1_exon_06_CAGTTCACTGGGCCACAGGG	Psme1	5894.19	6027.67	5645.8	5565.02
Plekho2_exon_05_ACACGGAACCGGGTACGTGG	Plekho2	1313.45	1613.38	1073.69	1162.75
Mtnr1b_exon_02_GACACTCAGGCCCATCACAA	Mtnr1b	2.12992	1.11191	0	2.89242
Sectm1a_exon_03_GGACAACCCTATCTGCACGG	Sectm1a	2062.47	2383.38	910.397	1185.89
Sos1_exon_04_CTATGTAAACAGAAACCTGG	Sos1	379.125	439.205	212.501	318.167
Cul4b_exon_09_TTGATTGAGAGAGAGCGGAA	Cul4b	5109.67	4976.36	5310.28	5680.72
LacZ_CTRL_TCACCGCCGTAAGCCGACCA	LacZ	0	0	2.23685	0
Clec2d_exon_05_TTTGCCTACCTGAACAACAA	Clec2d	32707	33178.3	32642.3	33025.7
Mlkl_exon_04_GTCTTCAGTTTGGTCCACGG	Mlkl	7653.5	8046.34	8142.13	7696.74
Sox12_exon_01_ATCCTCCACAGCTCGCGCCC	Sox12	5287.16	5370.53	3545.4	3468.02
Plekho1_exon_03_AAATCACAGCAAGTTCACCC	Plekho1	3741.55	3653.74	4947.91	5559.24
Abca7_exon_06_TTCTGGAGAAGATCCTGCAA	Abca7	0	0.555955	0	0
Pik3ap1_exon_02_AGCCGCACCACACGCTGCGG	Pik3ap1	2665.24	3012.17	3091.32	3155.63
Tlr8_exon_03_AGCCAACATAACCATGGAGG	Tlr8	1899.89	1815.19	3124.88	3037.04
Vhl_exon_03_GGACTACCCAAGTGTGCGGA	Vhl	1299.25	1325.95	577.107	682.612
Jun_exon_01_GTCATGAACCACGTTAACAG	Jun	0	21.6823	0	0
Ckb_exon_02_GAGCTCGGCGTACAGCTCCG	Ckb	1633.65	1876.35	2158.56	1882.97
C1qa_exon_02_CCATGGAGACCTCTCAGGGA	C1qa	2111.46	2214.37	2042.24	1816.44
Ccdc109b_exon_04_GTGTCCATCAATGTTGAAGC	Ccdc109b	2789.48	3027.73	1639.61	1625.54
Tnfsf13b_exon_02_CGCGTCTGTTCCTGTGGCCG	Tnfsf13b	10406.8	10713.3	9086.08	8257.87
Kmt2d_exon_03_AGTGGCACCTGGCTTCTCGG	Kmt2d	3574.71	3607.04	3037.64	2930.03
Ptcra_exon_03_TGCTTTCCGGAGCCTCTCGG	Ptcra	2036.2	2059.81	456.317	404.939
Spib_exon_05_ACTGTCCGAGACCTCCAGGG	Spib	5029.44	4902.97	4713.04	4457.22
Tgm4_exon_05_AGTCTGTATTACCTGACCAA	Tgm4	2917.99	3035.52	4914.35	4963.4
Nme4_exon_03_AGCACTACCGGGACCTACAG	Nme4	4453.66	4650.57	8330.02	7563.69
Tgm4_exon_04_AGGGTGAACGAGTATAAAGC	Tgm4	3544.18	3569.79	3460.4	3398.6
Wipf1_exon_04_ACCATTATCCCTGTTGGCGG	Wipf1	4893.84	4864.05	3151.72	2976.3
Hebp2_exon_04_GACCTTAGCAAACATTCTGA	Hebp2	1564.78	1828.54	1187.77	1183
Met_exon_05_TCCAGGAGGAAGTTCACATG	Met	7652.79	7740.56	6994.62	7239.74
Uba7_exon_02_TGGGCCTGCCTGCTATGCAG	Uba7	1272.98	1200.86	2082.51	2030.48
Necab3_exon_06_GCAGCACCCTCACATACCGC	Necab3	1451.89	1401.01	1389.08	1452
Abcd2_exon_02_CAGCTGTGGACTAATTATGG	Abcd2	18981.1	18921.9	18758.2	19570.1
Csnk2a1_exon_04_ACATCACTGTACTTACCACA	Csnk2a1	712.812	799.464	2221.19	2033.37
Mcoln2_exon_04_TCCATAACCAAGGGTTGCCA	Mcoln2	2162.58	2134.87	1355.53	1628.43
Apc_exon_05_CTTCTTTGTCAAGATCAGCA	Apc	0	2.77978	0	0
Lyn_exon_11_TAGCAGCTCGCAGATCACGG	Lyn	5647.12	5874.22	8857.92	8752.47
Apoc1_exon_01_GCTACGACCACAATCAGGAC	Apoc1	2407.52	2367.26	3051.06	3268.44
Ccnc_exon_04_GTTTCTGGCATCCAAAGTAG	Ccnc	107799	112647	127579	120605
Itm2a_exon_02_GGAGCTCAGAGTTGTCCCGC	Itm2a	85.1967	104.52	89.4739	101.235
Iffo2_exon_05_AGAAGCCGAGGCTATCCAGG	Iffo2	1591.05	1810.19	2749.09	2637.89
Itm2a_exon_03_TCATAGAGCACCATTTACCA	Itm2a	3354.62	2929.88	4223.17	4130.38
Pnoc_exon_03_ATACAGTCCAGAGAGGGCGG	Pnoc	3467.51	3352.41	3905.54	4113.03
Pik3ap1_exon_01_GACGGCATGGCAGCCTCAGG	Pik3ap1	1613.77	1777.39	1682.11	1544.55
Mrpl51_exon_02_TGGAAGAGTGAGCCTTACGA	Mrpl51	110.756	97.8481	109.606	104.127
Tnfaip3_exon_04_GTCTTCTGAGGATGTTGCTG	Tnfaip3	7028.02	6889.95	6081.99	5591.05
Ctss_exon_02_ATTGCCACAGAGCACACCAG	Ctss	13997.1	14266.4	17087.3	17591.7
Csf2ra_exon_02_AGTTCCCGGAAGCAGTAGCG	Csf2ra	17209	17211.8	15020.4	15474.5
Tapbpl_exon_04_CGGCTGCAGCATAAAGGCAG	Tapbpl	11460.4	11977.5	11278.2	11294.9
Arvcf_exon_06_TCCCGAACCTACCACAGCAG	Arvcf	7652.79	7873.99	7871.47	8084.32
C3_exon_03_CCTCCCACAGCACTTACCAG	C3	3072.76	3093.33	2860.93	3077.54
Dhcr7_exon_05_TATGTGGGAGGCGTCCAAGA	Dhcr7	13765.7	14163	11797.1	11052
Il15ra_exon_02_TGAGGCTGGGAGTTGTCCAG	Il15ra	736.241	742.756	612.896	766.492
Kcna4_exon_02_CACCGGCACAGGCAAAGCAA	Kcna4	4987.56	5505.62	6158.04	6698.85
Stx7_exon_08_GGGATGATGATTCATGAACA	Stx7	2700.03	2649.13	2621.59	2374.68
Ccl22_exon_01_AGGACGAGAGCCACCAGGAG	Ccl22	8529.61	7470.37	7453.18	7300.48
Ccr8_exon_02_GAATAGAGAGGACAAAGAGC	Ccr8	2048.27	1868.57	751.581	835.91
Mga_exon_02_TTGGTGGGAACCCAGTGGGA	Mga	2905.21	2650.24	1069.21	1209.03
Pou2af1_exon_03_ACAGTGCTGTAGGTGGCCAG	Pou2af1	3580.39	3584.8	2829.61	2860.61
Stk11_exon_04_TGCCTACCTCGGCAACACCG	Stk11	14366.3	15252.6	21209.8	22095.2
Cdcp1_exon_04_AGGCTCCACCACCAACCCAG	Cdcp1	525.38	643.24	1049.08	1425.96
Iffo1_exon_01_GGGAGGTGACCACTTTGCCG	Iffo1	8410.33	8690.14	9417.13	9070.64
Rgs8_exon_06_GCTGAACTCCGTCTTCAAGA	Rgs8	0	0	0	2.89242
Arl11_exon_02_GGTACTGGCCAACAAGCAGG	Arl11	1331.2	1234.22	693.423	734.676
Ap1m2_exon_03_CAGAAAGGAGTACACCAGAG	Ap1m2	8294.61	8756.85	9220.29	9738.79
Plekhg6_exon_06_GCCACCAGCAGGAAGCACTG	Plekhg6	8001.39	8126.4	10727.9	10739.6
Cd79a_exon_05_GATGTGGGCAACCTCCACAT	Cd79a	5148.01	5455.03	5726.33	5617.09
Ccr3_exon_02_CACAGATGAAATCAAGACTG	Ccr3	4717.06	4612.76	5750.94	5816.66
Smc1a_exon_04_TATTGCAGCTGAACGAAAGG	Smc1a	4349.29	4242.49	4724.22	5079.1
Faxc_exon_01_GTGGAGCAGATACGCAGCCG	Faxc	12227.1	12634.6	14255.4	13478.7
Camk4_exon_02_GTGTACAGATGCAAACAGAA	Camk4	11020.2	10351.3	8039.23	8202.91
Rac1_exon_05_CATACCGATCTCTTTCGCCA	Rac1	1350.37	1211.98	1424.87	1773.06
Batf2_exon_02_GAAGAAGCAGAAGAACCGAG	Batf2	3497.32	3570.34	2500.8	2548.23
Olr1_exon_04_GAAAGATAGACACCATCACC	Olr1	404.684	343.58	988.687	1104.91
Manbal_exon_03_GGCTGAGCCCAGAAGTGCAG	Manbal	2886.04	2885.41	2677.51	2496.16
Clstn3_exon_04_CAGACGCTCCACAAAGACCG	Clstn3	8933.58	7924.03	8781.86	9730.11
Pla2g7_exon_04_TTGGGATCCAAACAGTGTCG	Pla2g7	9161.48	9162.14	7708.18	7557.9
C5ar1_exon_02_ATGTTGAGCAGGATGAGCGA	C5ar1	11611.6	11044.1	9777.26	9975.97
Gbp4_exon_02_GCGGGACAGAATCACGTGAG	Gbp4	444.443	404.179	170	141.729
Cr2_exon_03_GGAAGTGATGGGCACTCCAG	Cr2	201.632	147.884	825.397	760.707
Ptafr_exon_02_GAAGACATGAACAACAAGGA	Ptafr	4714.93	4695.04	5688.3	6392.26
Cd274_exon_04_AATCAACCAGAGAATTTCCG	Cd274	12957.7	12723.6	17275.2	17687.2
Tlr8_exon_03_CACGTCAGAATCCATGACTG	Tlr8	12790.2	13617.6	11577.9	11347
Trpv2_exon_04_CCGTGACCGACTCTTCAGTG	Trpv2	4335.09	4449.87	4133.69	4214.26
Rac1_exon_02_CGAGGAGGATACTCACACGG	Rac1	1367.41	1597.82	1530	1336.3
Stab1_exon_02_CGGCGTGTGCAGCTATCAGG	Stab1	667.374	608.215	798.555	870.619
Lyz2_exon_01_AATGGAATGGCTGGCTACTA	Lyz2	29.8188	19.4584	6.71054	26.0318
Stat5a_exon_12_ATCAAGCGCGCCGACAGGCG	Stat5a	20439.4	22100.9	13888.6	13435.3
Bcor_exon_02_CAGCTGGATGAACAGCGAGA	Bcor	3197.72	3489.17	3234.48	2993.66
Hoxa11_exon_01_TCTGTGCACGAGCTCCTCCG	Hoxa11	0	0.555955	0	0
Grm6_exon_05_AGCTGTCTGAGCCAACCCAC	Grm6	1831.73	1656.19	1995.27	1958.17
Entpd3_exon_04_CCACTGATACACGTAGACAG	Entpd3	4196.65	4039.57	3232.25	3366.78
Cish_exon_02_CTGTGGAGCAAATTGGGCGG	Cish	2127.08	2198.8	2230.14	1958.17
Gapt_exon_03_CACTGAAGGGACAACTGAGA	Gapt	2638.26	2803.68	2722.24	2938.7
Ncf4_exon_03_CGTAGAACTGGCGATAGCGG	Ncf4	4059.62	4845.71	4762.25	4572.92
Lgals9_exon_02_GACTTCAGGTGACCCTCCAG	Lgals9	1955.97	2179.9	1561.32	1605.3
Vsig4_exon_04_GACTTGACCACTAATGGGAC	Vsig4	1768.54	1841.32	2840.8	2750.69
Rac2_exon_04_ACTCGTGGCTCACCTTGGCA	Rac2	3828.88	3806.63	5332.65	5860.05
Chd4_exon_02_CCTCACTGCCCGCTGAGCAG	Chd4	4230.73	4624.99	4641.46	4486.15
Slco2b1_exon_04_TGCCATGAGCAGGCCTGCCG	Slco2b1	12563.7	13791	11732.3	12758.5
Ppp2r1a_exon_04_TGAGAAGAGACCACAGGCCG	Ppp2r1a	6263.38	6613.64	6021.59	6022.03
Taar1_exon_01_GTTCAGAAGAGCCTTGAAGA	Taar1	9654.2	9206.06	8381.47	8330.18
Pram1_exon_07_CCTCTAGGATCTCTCCACGC	Pram1	3826.04	3785.5	3748.96	3852.71
Psme1_exon_08_GACCAACCTTCACACCAAGC	Psme1	1184.94	1403.23	2095.93	2420.96
Rgs19_exon_03_TCATGGCTGGACATCGAGGG	Rgs19	1861.55	1714.01	1469.61	1449.1
Tnfrsf1b_exon_04_AGGCTGAGCAAGTGCGGCCC	Tnfrsf1b	154.774	190.693	366.843	344.198
Spib_exon_04_GTTCAGCTCTGTTATAGCCA	Spib	5629.37	5749.13	10065.8	9793.75
Cd300lf_exon_03_GAGTAGTAGCTAGTCAGCGT	Cd300lf	7909.09	7555.43	5533.96	5003.89
Rnase6_exon_02_AGCTCAAGCAGCAATAGGAG	Rnase6	7432.7	7061.19	7799.89	7659.14
A2m_exon_06_CACTCAGGGCTCCTACAAGG	A2m	17090.5	17368	13208.6	14123.7
Card9_exon_03_CAAGGACGAGAACTATGAGC	Card9	2378.41	2446.76	3511.85	3508.51
Lilra5_exon_02_GCAGTACTCACCTTCCGACA	Lilra5	801.559	870.07	1894.61	1660.25
Acvr2b_exon_01_AGAAGGGCGAGGGCCGCCCA	Acvr2b	711.392	830.597	319.869	439.648
Zdhhc14_exon_03_CACCTACGCAGTTATCACAC	Zdhhc14	4503.36	4533.26	4970.28	4963.4
Scml4_exon_03_AGGCAGCAGAAGCAGAATAG	Scml4	16974	16133.8	17062.7	17215.7
Cul4b_exon_04_CCTGGCTAAATCTTCTACCG	Cul4b	11123.1	12031.4	11951.5	11639.1
[truncated: 72,273 more rows]

## Sheet: Braf_Lung.gene_summary
id	num	neg|score	neg|p-value	neg|fdr	neg|rank	neg|goodsgrna	neg|lfc	pos|score	pos|p-value	pos|fdr	pos|rank	pos|goodsgrna	pos|lfc
STAT1	4	2.01e-05	3.47e-05	0.019886	1	4	-1.3408	0.99998	0.99998	0.999975	573	0	-1.3408
COL5A1	4	0.0097632	0.031954	0.710337	25	3	-0.65511	0.92338	0.92343	0.984176	534	0	-0.65511
LILRA5	4	0.0037177	0.012668	0.506155	11	4	-0.60025	0.99628	0.99635	0.999975	568	0	-0.60025
ST8SIA4	4	0.0013993	0.0050422	0.447917	5	4	-0.5869	0.9984	0.99853	0.999975	570	0	-0.5869
NDUFA10	4	0.013641	0.043843	0.849716	29	3	-0.5708	0.98341	0.98295	0.998635	564	0	-0.5708
JAK2	4	0.0015846	0.005657	0.447917	7	4	-0.52487	0.99842	0.99857	0.999975	571	0	-0.52487
TAPBPL	4	0.039327	0.098698	0.860987	63	3	-0.52199	0.51452	0.63972	0.98359	363	1	-0.52199
SERPINB9	4	0.0010565	0.0037433	0.447917	4	3	-0.50771	0.20134	0.3503	0.968973	204	1	-0.50771
FKBP2	4	0.0047677	0.01588	0.506155	17	3	-0.50133	0.1924	0.34138	0.968973	196	1	-0.50133
ASCC3	4	8.31e-05	0.00025286	0.072443	2	3	-0.49569	0.73038	0.75332	0.98359	425	1	-0.49569
COQ3	4	0.03445	0.088961	0.860987	57	3	-0.48891	0.96004	0.95957	0.989641	555	0	-0.48891
DOCK3	4	0.0045477	0.015285	0.506155	16	3	-0.47295	0.060893	0.143	0.966182	82	1	-0.47295
C1S	4	0.081777	0.18089	0.941006	109	2	-0.47294	0.95812	0.95782	0.989641	554	0	-0.47294
BPHL	4	0.023477	0.06662	0.860987	40	3	-0.45825	0.92465	0.92476	0.984176	535	0	-0.45825
KEAP1	4	0.0025847	0.0089392	0.506155	10	3	-0.45109	0.51248	0.63879	0.98359	362	1	-0.45109
CSMD1	4	0.0045151	0.015137	0.506155	15	4	-0.41669	0.99548	0.9953	0.999975	566	0	-0.41669
CCR4	4	0.040393	0.10071	0.860987	64	3	-0.41016	0.91569	0.91597	0.984176	532	0	-0.41016
AP1M2	4	0.0015432	0.0054984	0.447917	6	4	-0.38287	0.99846	0.99866	0.999975	572	0	-0.38287
RNF208	4	0.023036	0.065738	0.860987	39	3	-0.37919	0.66852	0.71466	0.98359	403	1	-0.37919
CASP4	4	0.0047724	0.0159	0.506155	18	3	-0.36617	0.92934	0.92918	0.984176	537	0	-0.36617
RHOA	4	0.13403	0.27155	0.997531	155	2	-0.36582	0.88116	0.88186	0.984176	512	0	-0.36582
EXOSC7	4	0.042761	0.10527	0.860987	68	2	-0.35178	0.82964	0.83179	0.98359	481	1	-0.35178
WARS	4	0.085739	0.18873	0.955064	113	3	-0.35154	0.76945	0.78054	0.98359	448	1	-0.35154
LILRB4	4	0.044604	0.10899	0.860987	72	3	-0.34856	0.47562	0.6224	0.98359	354	1	-0.34856
MTA3	4	0.028552	0.077101	0.860987	47	3	-0.34848	0.86591	0.86682	0.984176	501	0	-0.34848
GATA3	4	0.043471	0.10671	0.860987	69	3	-0.34341	0.13088	0.26867	0.966182	156	1	-0.34341
CD274	4	0.0039522	0.013263	0.506155	12	2	-0.33698	0.82589	0.82826	0.98359	480	1	-0.33698
SOCS1	4	0.021096	0.06186	0.860987	36	3	-0.33122	0.58124	0.66984	0.98359	382	1	-0.33122
AIF1	4	0.0062108	0.020799	0.562887	21	4	-0.33096	0.99379	0.99357	0.999975	565	0	-0.33096
FBXW7	4	0.001996	0.0070353	0.447917	9	4	-0.3306	0.998	0.99806	0.999975	569	0	-0.3306
RPSA	4	0.069241	0.15717	0.941006	93	2	-0.32638	0.93101	0.93075	0.984176	541	0	-0.32638
CCR8	4	0.081755	0.18085	0.941006	108	3	-0.32333	0.7712	0.78168	0.98359	451	1	-0.32333
MNDA	4	0.095462	0.20651	0.970962	121	3	-0.31691	0.96249	0.9619	0.989641	556	0	-0.31691
PSMB8	4	0.026423	0.072758	0.860987	43	3	-0.31655	0.93124	0.93093	0.984176	542	0	-0.31655
GAPDH	4	0.028357	0.076734	0.860987	46	3	-0.31485	0.10046	0.21581	0.966182	121	1	-0.31485
CCR2	4	0.0088426	0.029039	0.710337	23	3	-0.3119	0.90446	0.90499	0.984176	525	0	-0.3119
CSF1R	4	0.009264	0.030427	0.710337	24	3	-0.30885	0.96264	0.96201	0.989641	557	0	-0.30885
GTF2IRD1	4	0.013861	0.044488	0.849716	30	3	-0.2909	0.23635	0.38435	0.968973	221	1	-0.2909
HSD11B1	4	0.019583	0.058747	0.860987	34	2	-0.29081	0.81868	0.82186	0.98359	476	1	-0.29081
RAP1GAP	4	0.031715	0.083646	0.860987	55	3	-0.28839	0.73754	0.75799	0.98359	428	1	-0.28839
CCL22	4	0.0065018	0.021612	0.562887	22	3	-0.28273	0.93717	0.93707	0.987524	543	0	-0.28273
TNFRSF1B	4	0.090178	0.19674	0.958277	117	3	-0.2795	0.66928	0.71508	0.98359	404	1	-0.2795
TBXAS1	4	0.022565	0.064796	0.860987	38	3	-0.27846	0.87973	0.88038	0.984176	511	0	-0.27846
C3	4	0.029606	0.079203	0.860987	51	3	-0.27461	0.43899	0.58625	0.98359	338	1	-0.27461
CSF2RB	4	0.004246	0.014155	0.506155	13	4	-0.27391	0.99575	0.99568	0.999975	567	0	-0.27391
DHDH	4	0.063737	0.14615	0.926417	90	3	-0.27335	0.78204	0.79009	0.98359	456	1	-0.27335
MGA	4	0.044149	0.10804	0.860987	71	3	-0.27317	0.98102	0.98052	0.998635	562	0	-0.27317
HK3	4	0.099311	0.21296	0.976205	125	2	-0.27061	0.69528	0.73034	0.98359	415	1	-0.27061
LYN	4	0.073267	0.16485	0.941006	99	2	-0.26195	0.14032	0.2845	0.966182	164	1	-0.26195
SMC1A	4	0.074117	0.16639	0.941006	100	3	-0.25553	0.19836	0.34753	0.968973	201	1	-0.25553
PSME1	4	0.0052102	0.017417	0.525269	19	2	-0.25242	0.094401	0.20532	0.966182	115	2	-0.25242
CXCL10	4	0.1602	0.29901	0.997531	169	2	-0.2501	0.08741	0.19283	0.966182	103	1	-0.2501
RCOR2	4	0.010698	0.03482	0.738952	27	3	-0.2461	0.78316	0.79111	0.98359	457	1	-0.2461
CCR5	4	0.055084	0.12972	0.919034	80	3	-0.24478	0.30291	0.45138	0.968973	266	1	-0.24478
CR1L	4	0.028901	0.077805	0.860987	49	3	-0.24396	0.94433	0.94433	0.987524	547	0	-0.24396
DHRS11	4	0.041915	0.10372	0.860987	66	3	-0.23905	0.81819	0.82142	0.98359	475	1	-0.23905
PLD4	4	0.05278	0.12526	0.919034	78	3	-0.23839	0.40286	0.55064	0.98359	315	1	-0.23839
CKB	4	0.090525	0.19734	0.958277	118	3	-0.22938	0.93977	0.93976	0.987524	544	0	-0.22938
SP110	4	0.020041	0.05957	0.860987	35	2	-0.22741	0.91787	0.91821	0.984176	533	0	-0.22741
GYPC	4	0.19989	0.33917	0.997531	185	2	-0.22389	0.055858	0.1331	0.966182	78	1	-0.22389
TAPBP	4	0.0019023	0.0067379	0.447917	8	3	-0.21945	0.91403	0.91435	0.984176	530	0	-0.21945
SLC19A2	4	0.080128	0.17801	0.941006	106	3	-0.21853	0.97665	0.9761	0.996977	561	0	-0.21853
CLEC4A	4	0.031232	0.082545	0.860987	54	3	-0.21404	0.40524	0.5528	0.98359	318	1	-0.21404
CNBD1	4	0.056948	0.13308	0.919034	82	3	-0.20574	0.52666	0.64463	0.98359	366	1	-0.20574
HTRA4	4	0.028034	0.07609	0.860987	45	3	-0.20325	0.95512	0.95489	0.989641	551	0	-0.20325
TMEM156	4	0.075048	0.16828	0.941006	101	3	-0.20236	0.2702	0.41785	0.968973	245	1	-0.20236
ADAMDEC1	4	0.045523	0.11085	0.860987	73	3	-0.20099	0.83877	0.84004	0.984176	489	1	-0.20099
CELF2	4	0.02866	0.077329	0.860987	48	3	-0.2002	0.98284	0.98244	0.998635	563	0	-0.2002
SFMBT2	4	0.29773	0.44014	0.997531	238	2	-0.19882	0.74956	0.76635	0.98359	436	1	-0.19882
CD163L1	4	0.03807	0.096348	0.860987	60	3	-0.19634	0.65052	0.70471	0.98359	397	1	-0.19634
TOMM20	4	0.10531	0.2238	0.989415	129	2	-0.19331	0.38599	0.53368	0.98359	306	1	-0.19331
TMEM97	4	0.093681	0.20313	0.970962	119	3	-0.19135	0.65607	0.70766	0.98359	400	1	-0.19135
GPR68	4	0.097986	0.21091	0.976205	123	3	-0.18515	0.78148	0.78983	0.98359	455	1	-0.18515
CD209	4	0.15761	0.29621	0.997531	167	2	-0.18389	0.96839	0.96752	0.991614	559	0	-0.18389
HCK	4	0.17336	0.31274	0.997531	175	2	-0.18307	0.080834	0.18049	0.966182	99	1	-0.18307
PLEKHO1	4	0.122	0.2532	0.994449	145	3	-0.18267	0.45252	0.59984	0.98359	344	1	-0.18267
IGJ	4	0.22743	0.36644	0.997531	197	2	-0.18265	0.79086	0.79747	0.98359	463	1	-0.18265
SLC15A3	4	0.086752	0.19053	0.955064	114	3	-0.18116	0.87426	0.87507	0.984176	504	0	-0.18116
SERPING1	4	0.072581	0.16353	0.941006	98	3	-0.18072	0.94632	0.94616	0.987524	549	0	-0.18072
P2RX1	4	0.13245	0.26958	0.997531	154	2	-0.17494	0.78813	0.79518	0.98359	460	1	-0.17494
SPI1	4	0.21107	0.3505	0.997531	191	2	-0.17468	0.18036	0.33	0.968973	187	1	-0.17468
FOLR2	4	0.25728	0.39777	0.997531	213	2	-0.1746	0.74581	0.76397	0.98359	433	1	-0.1746
GRK5	4	0.11055	0.23311	0.989415	135	2	-0.17405	0.76355	0.77646	0.98359	445	1	-0.17405
TNFAIP3	4	0.030376	0.08079	0.860987	53	2	-0.17253	0.038927	0.1003	0.924992	60	1	-0.17253
LIN28B	4	0.09395	0.20361	0.970962	120	2	-0.16676	0.12771	0.26334	0.966182	152	2	-0.16676
HACE1	4	0.041477	0.10271	0.860987	65	3	-0.16637	0.47345	0.62023	0.98359	352	1	-0.16637
ING4	4	0.12162	0.25247	0.994449	144	2	-0.1663	0.80256	0.80742	0.98359	468	1	-0.1663
FLT3	4	0.12454	0.25766	0.994449	148	2	-0.16506	0.79141	0.79795	0.98359	464	1	-0.16506
TAAR3	4	0.0098751	0.032232	0.710337	26	3	-0.16424	0.37987	0.52773	0.98359	304	1	-0.16424
RLTPR	4	0.059056	0.13775	0.919034	85	3	-0.16351	0.77003	0.78098	0.98359	449	1	-0.16351
DAPP1	4	0.057391	0.13404	0.919034	83	2	-0.16339	0.78759	0.79478	0.98359	459	1	-0.16339
RAC1	4	0.41222	0.55772	0.997531	311	2	-0.16307	0.93006	0.92981	0.984176	539	0	-0.16307
CCNC	4	0.00017934	0.00058008	0.110795	3	2	-0.16299	0.7508	0.76711	0.98359	437	1	-0.16299
PTCRA	4	0.11343	0.23829	0.994449	137	2	-0.1617	0.89312	0.89387	0.984176	519	0	-0.1617
TRANK1	4	0.082083	0.18138	0.941006	110	3	-0.15955	0.2771	0.42527	0.968973	249	1	-0.15955
SAMD9L	4	0.065181	0.14916	0.929008	92	3	-0.15698	0.83011	0.83219	0.98359	482	1	-0.15698
TM7SF2	4	0.12077	0.25102	0.994449	142	3	-0.15275	0.50319	0.63476	0.98359	360	1	-0.15275
LY96	3	0.27649	0.40744	0.997531	225	2	-0.15091	0.94087	0.94058	0.987524	545	0	-0.15091
IL15	4	0.063193	0.14524	0.926417	89	3	-0.15074	0.37742	0.52538	0.98359	302	1	-0.15074
NOP2	4	0.078731	0.1753	0.941006	105	3	-0.15064	0.88879	0.88956	0.984176	516	0	-0.15064
PPME1	4	0.19367	0.33263	0.997531	181	2	-0.14805	0.81475	0.81838	0.98359	473	1	-0.14805
FGL2	4	0.29167	0.4338	0.997531	235	2	-0.14778	0.63345	0.69542	0.98359	395	1	-0.14778
C1QC	4	0.34219	0.48603	0.997531	270	2	-0.14649	0.56736	0.66355	0.98359	378	1	-0.14649
MANBAL	4	0.13184	0.26894	0.997531	153	2	-0.14548	0.83425	0.83597	0.98359	487	1	-0.14548
TAAR6	4	0.077726	0.17335	0.941006	104	2	-0.14482	0.75511	0.77006	0.98359	441	1	-0.14482
STAB1	4	0.11833	0.24634	0.994449	141	3	-0.14475	0.69887	0.73287	0.98359	416	1	-0.14475
CCRL2	4	0.20686	0.34621	0.997531	188	2	-0.14449	0.78035	0.78884	0.98359	454	1	-0.14449
PRPF40B	4	0.10152	0.21726	0.988028	126	2	-0.14386	0.77351	0.78349	0.98359	452	1	-0.14386
PILRA	4	0.27213	0.41299	0.997531	221	2	-0.14284	0.1528	0.30281	0.968973	178	1	-0.14284
IL9R	4	0.29091	0.43292	0.997531	234	2	-0.14192	0.12454	0.25795	0.966182	148	1	-0.14192
CTNNB1	4	0.042331	0.10434	0.860987	67	3	-0.14034	0.85957	0.86069	0.984176	498	0	-0.14034
ISG20	4	0.10962	0.23152	0.989415	133	3	-0.13779	0.96982	0.96912	0.991614	560	0	-0.13779
CD40	4	0.12365	0.25628	0.994449	147	3	-0.13751	0.1879	0.33734	0.968973	192	1	-0.13751
GPR84	4	0.082481	0.18229	0.941006	111	1	-0.13631	0.60974	0.68329	0.98359	392	1	-0.13631
BNIP3	4	0.038171	0.096576	0.860987	61	2	-0.13302	0.68062	0.72136	0.98359	408	1	-0.13302
TMEM140	4	0.23204	0.37145	0.997531	200	2	-0.13076	0.88468	0.88531	0.984176	514	0	-0.13076
C5AR1	4	0.080249	0.17816	0.941006	107	2	-0.12535	0.85007	0.85137	0.984176	494	0	-0.12535
CLEC3B	4	0.2397	0.37983	0.997531	203	2	-0.12475	0.35117	0.49927	0.973069	292	1	-0.12475
GRM4	4	0.24626	0.38648	0.997531	206	2	-0.12374	0.72907	0.75255	0.98359	424	1	-0.12374
CSF1	4	0.10827	0.22922	0.989415	131	2	-0.11794	0.74265	0.76168	0.98359	430	1	-0.11794
ACP5	4	0.075672	0.16954	0.941006	102	3	-0.11778	0.90506	0.90569	0.984176	526	0	-0.11778
MFNG	4	0.17737	0.31654	0.997531	177	2	-0.11757	0.40442	0.55195	0.98359	316	2	-0.11757
GIMAP8	4	0.39583	0.54147	0.997531	305	2	-0.11622	0.34223	0.49032	0.973069	281	1	-0.11622
INSL6	4	0.17203	0.31154	0.997531	174	2	-0.11603	0.79994	0.80514	0.98359	467	1	-0.11603
CCL19	4	0.29925	0.44202	0.997531	239	2	-0.11554	0.95614	0.95575	0.989641	552	0	-0.11554
RPL14	4	0.7973	0.79968	0.997853	454	1	-0.11504	0.79677	0.80241	0.98359	465	1	-0.11504
TLR1	4	0.070162	0.15888	0.941006	94	3	-0.11432	0.40762	0.55519	0.98359	322	1	-0.11432
TNFRSF17	4	0.38959	0.53491	0.997531	303	2	-0.11315	0.9089	0.90946	0.984176	527	0	-0.11315
CD80	4	0.21531	0.3547	0.997531	194	2	-0.11271	0.82446	0.8271	0.98359	479	1	-0.11271
BCOR	4	0.09908	0.21257	0.976205	124	3	-0.11238	0.66078	0.71031	0.98359	402	1	-0.11238
SOS1	4	0.1094	0.23122	0.989415	132	2	-0.11139	0.04063	0.10325	0.924992	62	1	-0.11139
DOCK10	4	0.062567	0.14401	0.926417	88	2	-0.10942	0.53264	0.6473	0.98359	369	1	-0.10942
SLAMF8	4	0.37401	0.51891	0.997531	293	2	-0.10909	0.80974	0.81368	0.98359	472	1	-0.10909
GBP4	4	0.014887	0.047889	0.860987	31	2	-0.10803	0.077533	0.17437	0.966182	97	2	-0.10803
BID	4	0.32677	0.47074	0.997531	256	2	-0.10782	0.90385	0.90431	0.984176	524	0	-0.10782
ADAP2	4	0.30457	0.44758	0.997531	244	2	-0.10529	0.87537	0.87631	0.984176	505	0	-0.10529
TCP11L2	4	0.25802	0.39845	0.997531	214	2	-0.10409	0.88363	0.88436	0.984176	513	0	-0.10409
GNGT2	4	0.24773	0.38806	0.997531	208	2	-0.10381	0.13403	0.27433	0.966182	158	1	-0.10381
CASKIN1	4	0.4247	0.57084	0.997531	316	2	-0.10357	0.55314	0.65674	0.98359	375	1	-0.10357
DOK3	4	0.3779	0.52273	0.997531	295	2	-0.10357	0.054175	0.12976	0.966182	76	1	-0.10357
CMTM4	4	0.3283	0.47217	0.997531	257	2	-0.10204	0.4514	0.59874	0.98359	343	1	-0.10204
TBL1XR1	4	0.071318	0.16092	0.941006	96	2	-0.10184	0.35749	0.50544	0.973869	295	1	-0.10184
XAF1	4	0.33524	0.47924	0.997531	264	2	-0.10034	0.28533	0.43335	0.968973	254	1	-0.10034
APOL2	4	0.6293	0.67996	0.997853	379	1	-0.098633	0.86784	0.86879	0.984176	502	0	-0.098633
CYSLTR1	4	0.31602	0.45984	0.997531	249	2	-0.098576	0.73169	0.75435	0.98359	426	1	-0.098576
CD74	4	0.41534	0.56125	0.997531	312	2	-0.098483	0.74202	0.76123	0.98359	429	1	-0.098483
STAC3	4	0.30533	0.44838	0.997531	245	2	-0.097768	0.51961	0.64189	0.98359	364	1	-0.097768
TAAR5	4	0.28789	0.42993	0.997531	231	2	-0.09668	0.91121	0.91186	0.984176	529	0	-0.09668
EMR1	4	0.40129	0.54701	0.997531	308	2	-0.096664	0.58398	0.6711	0.98359	383	1	-0.096664
LPAR5	4	0.34862	0.49304	0.997531	274	1	-0.09624	0.27848	0.42663	0.968973	250	1	-0.09624
C1QA	4	0.3538	0.49778	0.997531	279	2	-0.096079	0.94533	0.94525	0.987524	548	0	-0.096079
LYZ	4	0.28488	0.42667	0.997531	229	2	-0.096013	0.75265	0.76838	0.98359	439	1	-0.096013
ABCD2	4	0.11552	0.24176	0.994449	138	3	-0.095257	0.80308	0.80784	0.98359	469	1	-0.095257
ANO2	4	0.43562	0.58206	0.997531	324	2	-0.094772	0.3448	0.49304	0.973069	285	1	-0.094772
CLEC7A	4	0.2947	0.43697	0.997531	237	2	-0.09089	0.15124	0.30113	0.968973	177	1	-0.09089
LST1	4	0.28865	0.43067	0.997531	233	2	-0.090887	0.78868	0.79547	0.98359	461	1	-0.090887
CD300C	4	0.029347	0.078727	0.860987	50	2	-0.090602	0.032091	0.086858	0.924992	52	2	-0.090602
KLRB1	3	0.68039	0.68244	0.997853	397	1	-0.089492	0.20477	0.31909	0.968973	206	1	-0.089492
INPP5A	4	0.17885	0.31792	0.997531	178	2	-0.088775	0.2277	0.37549	0.968973	216	1	-0.088775
TLR2	4	0.02968	0.079402	0.860987	52	2	-0.088567	0.21886	0.36724	0.968973	210	2	-0.088567
IDH1	4	0.27435	0.41527	0.997531	222	2	-0.087113	0.93077	0.93047	0.984176	540	0	-0.087113
STAT5A	4	0.27573	0.41694	0.997531	223	2	-0.086429	0.87684	0.87761	0.984176	507	0	-0.086429
NCF2	4	0.29318	0.43558	0.997531	236	2	-0.085117	0.75327	0.76878	0.98359	440	1	-0.085117
CD300LF	4	0.0043826	0.0147	0.506155	14	2	-0.083912	0.9661	0.96523	0.991177	558	0	-0.083912
PARP9	4	0.39661	0.54219	0.997531	306	2	-0.083732	0.85343	0.85495	0.984176	496	0	-0.083732
CHD4	4	0.11336	0.23821	0.994449	136	2	-0.082678	0.53364	0.64778	0.98359	370	1	-0.082678
NMI	4	0.064201	0.14713	0.926417	91	2	-0.08248	0.56549	0.66265	0.98359	377	1	-0.08248
CLEC6A	4	0.17403	0.31351	0.997531	176	2	-0.082299	0.31884	0.46776	0.973069	274	1	-0.082299
TMEM99	4	0.36156	0.50626	0.997531	284	2	-0.081732	0.81574	0.81919	0.98359	474	1	-0.081732
BTK	4	0.34141	0.4853	0.997531	269	2	-0.080836	0.91542	0.9157	0.984176	531	0	-0.080836
OLR1	4	0.36377	0.50851	0.997531	285	2	-0.080704	0.34095	0.48903	0.973069	279	1	-0.080704
CD68	4	0.22958	0.36886	0.997531	198	2	-0.080511	0.37401	0.52208	0.98359	299	2	-0.080511
CXCR6	4	0.038927	0.098073	0.860987	62	2	-0.079794	0.84837	0.84949	0.984176	492	0	-0.079794
NRAS	4	0.38491	0.52992	0.997531	299	2	-0.077568	0.68359	0.72311	0.98359	410	1	-0.077568
UBD	4	0.10465	0.22277	0.989415	128	3	-0.07605	0.88571	0.88637	0.984176	515	0	-0.07605
CSNK2A1	4	0.16206	0.30084	0.997531	171	1	-0.074814	0.84363	0.8449	0.984176	491	1	-0.074814
C3AR1	4	0.14801	0.28659	0.997531	161	2	-0.074323	0.76533	0.77772	0.98359	446	1	-0.074323
GCAT	4	0.070904	0.16025	0.941006	95	2	-0.072572	0.28187	0.43001	0.968973	252	2	-0.072572
SLC31A2	4	0.31832	0.46224	0.997531	251	2	-0.072334	0.94393	0.94389	0.987524	546	0	-0.072334
PIK3AP1	4	0.22336	0.36242	0.997531	196	1	-0.071754	0.17277	0.32289	0.968973	185	1	-0.071754
HEMK1	4	0.57758	0.65268	0.997853	365	1	-0.069926	0.78977	0.79653	0.98359	462	1	-0.069926
AKAP1	4	0.42548	0.57176	0.997531	317	2	-0.06789	0.91064	0.91116	0.984176	528	0	-0.06789
DHCR7	4	0.68875	0.71611	0.997853	405	1	-0.067791	0.95763	0.95734	0.989641	553	0	-0.067791
CCR1	4	0.1923	0.33128	0.997531	179	2	-0.066512	0.02694	0.076189	0.914261	46	1	-0.066512
MMP25	4	0.24188	0.38195	0.997531	204	2	-0.066067	0.57296	0.66596	0.98359	380	1	-0.066067
CD86	4	0.23608	0.37564	0.997531	201	2	-0.065082	0.79889	0.80426	0.98359	466	1	-0.065082
ARRDC5	4	0.43094	0.57728	0.997531	320	2	-0.064276	0.90016	0.90063	0.984176	522	0	-0.064276
DNAJC5B	4	0.4364	0.58273	0.997531	325	2	-0.063331	0.76236	0.77554	0.98359	443	1	-0.063331
MLKL	3	0.34881	0.45307	0.997531	275	1	-0.062302	0.75185	0.7513	0.98359	438	1	-0.062302
DIP2C	4	0.66544	0.7016	0.997853	391	1	-0.061351	0.8315	0.83338	0.98359	484	1	-0.061351
SLC41A3	4	0.7826	0.78633	0.997853	445	1	-0.060291	0.89279	0.89363	0.984176	518	0	-0.060291
CASP1	4	0.28122	0.42278	0.997531	227	2	-0.058757	0.56077	0.66036	0.98359	376	1	-0.058757
STAP1	4	0.021566	0.062783	0.860987	37	2	-0.058254	0.27213	0.41982	0.968973	246	2	-0.058254
ARL11	4	0.39927	0.54507	0.997531	307	1	-0.057424	0.95196	0.95198	0.989641	550	0	-0.057424
SLC25A18	4	0.31373	0.45729	0.997531	248	2	-0.057331	0.025219	0.072798	0.914261	43	1	-0.057331
SIRT4	4	0.26989	0.41068	0.997531	218	2	-0.057012	0.39447	0.54248	0.98359	310	1	-0.057012
PRDX2	4	0.37124	0.51633	0.997531	291	2	-0.056355	0.47993	0.62513	0.98359	355	1	-0.056355
TNFRSF8	4	0.054175	0.12788	0.919034	79	2	-0.055842	0.59479	0.67615	0.98359	388	1	-0.055842
CXCL13	4	0.15119	0.28949	0.997531	163	2	-0.055593	0.76056	0.77415	0.98359	442	1	-0.055593
MPEG1	4	0.33061	0.47434	0.997531	259	2	-0.055516	0.30958	0.45811	0.972212	269	1	-0.055516
BCL2L13	4	0.83966	0.84085	0.997853	477	0	-0.054586	0.87901	0.87976	0.984176	510	0	-0.054586
LAIR1	4	0.14548	0.28398	0.997531	159	2	-0.054573	0.43328	0.58078	0.98359	336	2	-0.054573
ARHGEF6	4	0.25433	0.3946	0.997531	211	2	-0.053208	0.53165	0.6469	0.98359	368	1	-0.053208
UBA7	4	0.367	0.51214	0.997531	287	2	-0.051989	0.4088	0.55634	0.98359	323	1	-0.051989
PSMB9	4	0.36876	0.51387	0.997531	289	1	-0.050056	0.29753	0.44575	0.968973	262	1	-0.050056
LAMP3	4	0.19299	0.33199	0.997531	180	2	-0.049981	0.34373	0.49214	0.973069	283	2	-0.049981
IL12B	4	0.90047	0.90095	0.997853	516	0	-0.049576	0.82111	0.82418	0.98359	478	1	-0.049576
MET	4	0.44353	0.58983	0.997531	335	1	-0.049548	0.65528	0.7072	0.98359	399	1	-0.049548
SLC22A14	4	0.035513	0.091172	0.860987	58	1	-0.048742	0.4605	0.60731	0.98359	349	2	-0.048742
CD180	4	0.86975	0.87051	0.997853	496	0	-0.047961	0.67537	0.71855	0.98359	406	1	-0.047961
WBP1	4	0.24776	0.38809	0.997531	209	2	-0.046588	0.59121	0.67463	0.98359	386	1	-0.046588
ATP8B4	4	0.67385	0.70685	0.997853	395	1	-0.046116	0.092318	0.20153	0.966182	111	1	-0.046116
ASB2	4	0.049113	0.11812	0.879022	77	1	-0.045113	0.34607	0.49435	0.973069	286	1	-0.045113
ARRB2	4	0.80411	0.80632	0.997853	459	1	-0.042031	0.098832	0.21294	0.966182	119	1	-0.042031
GPR34	4	0.047983	0.11592	0.873991	76	2	-0.039883	0.29849	0.44678	0.968973	263	2	-0.039883
ADMR	4	0.44691	0.59132	0.997531	337	1	-0.039399	0.39349	0.54167	0.98359	309	2	-0.039399
CXCL9	4	0.33601	0.47989	0.997531	266	2	-0.039068	0.87127	0.87212	0.984176	503	0	-0.039068
ARID2	4	0.090116	0.19661	0.958277	116	2	-0.038791	0.48848	0.62866	0.98359	357	1	-0.038791
LAP3	4	0.15434	0.29286	0.997531	165	1	-0.038268	0.34862	0.49704	0.973069	289	1	-0.038268
AGBL5	4	0.21319	0.35259	0.997531	192	2	-0.037845	0.6537	0.70639	0.98359	398	1	-0.037845
PLEKHG6	4	0.72642	0.74297	0.997853	421	1	-0.037814	0.77979	0.78834	0.98359	453	1	-0.037814
C1RL	4	0.12613	0.26029	0.994449	149	1	-0.037334	0.58941	0.67365	0.98359	384	1	-0.037334
WDFY4	4	0.10998	0.23198	0.989415	134	2	-0.036959	0.32932	0.47777	0.973069	277	2	-0.036959
MAP3K1	4	0.3358	0.47972	0.997531	265	2	-0.035732	0.12613	0.26056	0.966182	150	2	-0.035732
BCL2A1	4	0.30153	0.44445	0.997531	242	2	-0.035545	0.19688	0.3462	0.968973	199	1	-0.035545
RGS18	4	0.2702	0.41096	0.997531	219	1	-0.035406	0.54151	0.65145	0.98359	374	1	-0.035406
LRRC25	4	0.12771	0.26309	0.994449	151	1	-0.034915	0.089048	0.19573	0.966182	107	1	-0.034915
TMEM9	4	0.83697	0.83806	0.997853	474	0	-0.034391	0.74894	0.76599	0.98359	435	1	-0.034391
HVCN1	4	0.3448	0.48894	0.997531	271	2	-0.033845	0.69456	0.72975	0.98359	414	1	-0.033845
VAMP1	4	0.12136	0.25194	0.994449	143	2	-0.033561	0.37618	0.52412	0.98359	301	2	-0.033561
CSF2RA	4	0.20128	0.34053	0.997531	186	2	-0.032335	0.72375	0.74913	0.98359	422	1	-0.032335
CD79B	4	0.86552	0.86642	0.997853	494	0	-0.030252	0.69311	0.72881	0.98359	413	1	-0.030252
PTPN6	4	0.30077	0.44361	0.997531	241	2	-0.028706	0.45274	0.60009	0.98359	345	2	-0.028706
EP300	4	0.43717	0.58361	0.997531	326	2	-0.027852	0.49693	0.63211	0.98359	358	1	-0.027852
TNFSF13B	4	0.36856	0.51368	0.997531	288	2	-0.027443	0.73365	0.75551	0.98359	427	1	-0.027443
IFITM1	4	0.33838	0.48218	0.997531	268	1	-0.026842	0.39808	0.54611	0.98359	312	1	-0.026842
IDO1	4	0.42002	0.56614	0.997531	315	2	-0.0265	0.68507	0.72405	0.98359	411	1	-0.0265
CD79A	4	0.85673	0.85809	0.997853	488	0	-0.02634	0.71768	0.74512	0.98359	421	1	-0.02634
PPP1R16B	4	0.76711	0.77376	0.997853	440	1	-0.02597	0.86513	0.86606	0.984176	500	0	-0.02597
SLCO2B1	4	0.33755	0.48123	0.997531	267	2	-0.025708	0.44239	0.58939	0.98359	340	1	-0.025708
NCOR1	4	0.14813	0.2867	0.997531	162	1	-0.025122	0.22626	0.37391	0.968973	215	1	-0.025122
EPCAM	4	0.045726	0.11119	0.860987	74	1	-0.024498	0.74455	0.76296	0.98359	432	1	-0.024498
EBI3	4	0.4767	0.60382	0.997531	345	1	-0.02446	0.83196	0.83375	0.98359	485	1	-0.02446
CLSTN3	4	0.36467	0.50958	0.997531	286	2	-0.024363	0.40676	0.5544	0.98359	321	2	-0.024363
CD4	4	0.78593	0.78923	0.997853	448	1	-0.023803	0.24492	0.39318	0.968973	227	1	-0.023803
CD27	4	0.19985	0.33913	0.997531	184	1	-0.022832	0.92764	0.92753	0.984176	536	0	-0.022832
PDE6G	4	0.8864	0.88706	0.997853	505	0	-0.02277	0.67157	0.71637	0.98359	405	1	-0.02277
GRIK2	4	0.036691	0.093562	0.860987	59	2	-0.02231	0.15744	0.30744	0.968973	180	1	-0.02231
FCRLA	4	0.43795	0.58445	0.997531	327	2	-0.020882	0.90263	0.90314	0.984176	523	0	-0.020882
CDCP1	4	0.34915	0.49351	0.997531	276	2	-0.019788	0.4052	0.55273	0.98359	317	2	-0.019788
RAB33A	4	0.73754	0.75066	0.997853	426	1	-0.019685	0.85092	0.85234	0.984176	495	0	-0.019685
ADAM2	4	0.84752	0.8487	0.997853	481	0	-0.018534	0.0078783	0.026123	0.712798	21	1	-0.018534
PLCG2	4	0.22242	0.36153	0.997531	195	2	-0.018319	0.57017	0.66465	0.98359	379	1	-0.018319
ACRBP	4	0.14345	0.28151	0.997531	157	2	-0.018079	0.32139	0.47015	0.973069	275	2	-0.018079
OBSL1	4	0.33293	0.4766	0.997531	261	2	-0.017984	0.59834	0.67777	0.98359	391	1	-0.017984
THEMIS	4	0.70804	0.72981	0.997853	414	1	-0.017503	0.76296	0.77603	0.98359	444	1	-0.017503
STX11	4	0.23778	0.37775	0.997531	202	1	-0.01644	0.69239	0.72849	0.98359	412	1	-0.01644
COTL1	4	0.73625	0.74977	0.997853	424	1	-0.015572	0.80359	0.80848	0.98359	470	1	-0.015572
IL2RA	4	0.44804	0.5918	0.997531	338	1	-0.015521	0.41924	0.5667	0.98359	329	2	-0.015521
C1QB	4	0.67005	0.70459	0.997853	393	1	-0.014851	0.83057	0.83257	0.98359	483	1	-0.014851
PITRM1	4	0.01831	0.05604	0.860987	33	1	-0.013881	0.80514	0.80982	0.98359	471	1	-0.013881
RASSF4	4	0.48422	0.60731	0.997531	346	1	-0.013702	0.42983	0.57724	0.98359	334	1	-0.013702
ALOX12B	4	0.46691	0.59986	0.997531	343	1	-0.011997	0.35497	0.50275	0.973869	293	1	-0.011997
TLR7	4	0.44185	0.58819	0.997531	331	2	-0.011968	0.62595	0.69144	0.98359	394	1	-0.011968
CD33	4	0.38881	0.53395	0.997531	302	2	-0.011432	0.42548	0.57299	0.98359	331	2	-0.011432
PIM2	4	0.52365	0.62543	0.997853	356	1	-0.011216	0.57481	0.66695	0.98359	381	1	-0.011216
CLEC9A	4	0.39084	0.53628	0.997531	304	1	-0.010428	0.40643	0.55411	0.98359	320	2	-0.010428
IGSF6	4	0.26469	0.40513	0.997531	216	2	-0.0095667	0.31756	0.46646	0.973069	273	2	-0.0095667
FAM92B	4	0.85176	0.85314	0.997853	485	0	-0.0089008	0.74392	0.76257	0.98359	431	1	-0.0089008
CDC27	4	0.24634	0.38655	0.997531	207	1	-0.0075951	0.87793	0.87872	0.984176	509	0	-0.0075951
ARVCF	4	0.26881	0.40938	0.997531	217	2	-0.0070458	0.19024	0.33933	0.968973	193	2	-0.0070458
DPYD	4	0.76296	0.77035	0.997853	437	1	-0.0068608	0.84187	0.84322	0.984176	490	1	-0.0068608
CCL8	4	0.4592	0.59661	0.997531	340	1	-0.0065232	0.43213	0.57961	0.98359	335	1	-0.0065232
SRCIN1	4	0.15898	0.29765	0.997531	168	1	-0.0055048	0.89891	0.89951	0.984176	521	0	-0.0055048
PLEKHO2	4	0.3499	0.49412	0.997531	277	1	-0.0044654	0.68211	0.72224	0.98359	409	1	-0.0044654
SIM1	4	0.30157	0.44449	0.997531	243	1	-0.0044391	0.4574	0.60441	0.98359	347	2	-0.0044391
MRPL51	4	0.32278	0.46653	0.997531	253	1	-0.0043744	0.23204	0.38	0.968973	218	1	-0.0043744
P2RY6	4	0.36079	0.50537	0.997531	283	2	-0.003632	0.1743	0.32439	0.968973	186	1	-0.003632
CCDC69	4	0.69815	0.72281	0.997853	408	1	-0.0034958	0.65921	0.70947	0.98359	401	1	-0.0034958
LPXN	3	0.36061	0.45965	0.997531	282	1	-0.0031903	0.36742	0.48026	0.973069	297	1	-0.0031903
RUFY4	4	0.35243	0.49651	0.997531	278	2	-0.0016415	0.53759	0.64965	0.98359	373	1	-0.0016415
SRGN	4	0.02694	0.07369	0.860987	44	1	-0.0012764	0.2146	0.36315	0.968973	209	1	-0.0012764
PRDM13	4	0.46909	0.60078	0.997531	344	1	9.15e-05	0.48529	0.62739	0.98359	356	1	9.15e-05
IFI30	3	0.8671	0.86659	0.997853	495	0	0.00022764	0.11451	0.20497	0.966182	132	1	0.00022764
SACS	4	0.27587	0.41711	0.997531	224	2	0.0002683	0.83787	0.83915	0.984176	488	1	0.0002683
IL27	4	0.8555	0.85687	0.997853	487	0	0.00028373	0.2448	0.39304	0.968973	226	2	0.00028373
TET2	4	0.326	0.46989	0.997531	254	2	0.00066659	0.26691	0.41465	0.968973	243	2	0.00066659
FBXL4	4	0.32984	0.4735	0.997531	258	2	0.0026575	0.25581	0.40386	0.968973	235	2	0.0026575
ZMYND15	4	0.70383	0.7269	0.997853	411	1	0.0029074	0.83334	0.835	0.98359	486	1	0.0029074
XIRP1	4	0.42782	0.57412	0.997531	319	2	0.0038114	0.11816	0.24652	0.966182	138	2	0.0038114
GAPT	4	0.37495	0.51976	0.997531	294	1	0.0039217	0.34352	0.49188	0.973069	282	1	0.0039217
TAAR1	4	0.83196	0.83336	0.997853	470	0	0.004419	0.17125	0.32147	0.968973	184	1	0.004419
CACNA2D2	4	0.78759	0.79082	0.997853	449	1	0.0051308	0.89114	0.89199	0.984176	517	0	0.0051308
NLRC4	4	0.1528	0.29133	0.997531	164	1	0.0053834	0.92958	0.92941	0.984176	538	0	0.0053834
CCDC28A	4	0.9089	0.90946	0.997853	521	0	0.0053891	0.21167	0.36053	0.968973	207	1	0.0053891
TMEM42	4	0.70524	0.7279	0.997853	412	1	0.0056207	0.42752	0.57499	0.98359	332	1	0.0056207
SOX12	4	0.16608	0.30524	0.997531	173	2	0.0057143	0.25342	0.40129	0.968973	233	2	0.0057143
DNER	4	0.41066	0.55622	0.997531	310	2	0.006088	0.59031	0.6742	0.98359	385	1	0.006088
MOBP	4	0.32671	0.47069	0.997531	255	2	0.0064616	0.27435	0.42199	0.968973	247	2	0.0064616
FAXC	4	0.68802	0.71562	0.997853	404	1	0.0070545	0.64328	0.70072	0.98359	396	1	0.0070545
NECAB3	4	0.71082	0.73186	0.997853	415	1	0.0082142	0.075879	0.1713	0.966182	95	2	0.0082142
CD72	4	0.0061316	0.020511	0.562887	20	1	0.008668	0.13718	0.27908	0.966182	160	1	0.008668
C1R	3	0.61757	0.62968	0.997853	375	1	0.0087714	0.081317	0.16202	0.966182	100	1	0.0087714
ACTR3B	4	0.055858	0.13125	0.919034	81	1	0.0092323	0.52866	0.64553	0.98359	367	1	0.0092323
FCER1G	4	0.8315	0.83296	0.997853	469	0	0.01006	0.016577	0.053214	0.824094	37	1	0.01006
ALOX15B	4	0.77866	0.78285	0.997853	444	1	0.010509	0.87757	0.87837	0.984176	508	0	0.010509
HAVCR2	4	0.37245	0.51747	0.997531	292	2	0.014629	0.34451	0.49277	0.973069	284	2	0.014629
ARID5B	4	0.71426	0.73423	0.997853	416	1	0.016027	0.85673	0.85809	0.984176	497	0	0.016027
PTGER2	4	0.27962	0.42126	0.997531	226	2	0.016112	0.16666	0.31682	0.968973	183	2	0.016112
BIRC3	4	0.64651	0.69038	0.997853	384	1	0.016559	0.74831	0.76561	0.98359	434	1	0.016559
VNN3	4	0.38413	0.52921	0.997531	298	2	0.016752	0.1909	0.33993	0.968973	194	2	0.016752
LPAR2	4	0.2102	0.34965	0.997531	190	1	0.017301	0.24776	0.39608	0.968973	229	2	0.017301
RGS19	4	0.047421	0.11479	0.873991	75	2	0.01753	0.47453	0.6213	0.98359	353	1	0.01753
LRRFIP2	4	0.79994	0.80218	0.997853	457	1	0.017936	0.11633	0.24344	0.966182	134	2	0.017936
CLEC4E	3	0.72991	0.72995	0.997853	423	1	0.019705	0.39043	0.49259	0.973069	307	1	0.019705
APBB1IP	4	0.16052	0.29933	0.997531	170	1	0.019966	0.22099	0.3691	0.968973	213	2	0.019966
GRM6	4	0.011365	0.0371	0.759233	28	1	0.021068	0.87611	0.877	0.984176	506	0	0.021068
MYOCD	4	0.88777	0.8885	0.997853	506	0	0.021497	0.89859	0.8991	0.984176	520	0	0.021497
SAMD3	4	0.033803	0.087721	0.860987	56	1	0.021781	0.19436	0.34338	0.968973	197	2	0.021781
FCGR1B	4	0.2043	0.34349	0.997531	187	1	0.022517	0.35846	0.50648	0.973869	296	2	0.022517
SYTL3	3	0.44282	0.5072	0.997531	334	1	0.02264	0.59709	0.62096	0.98359	390	1	0.02264
VAMP5	4	0.77466	0.77962	0.997853	443	1	0.025029	0.10208	0.21913	0.966182	122	1	0.025029
CCDC109B	4	0.06053	0.14054	0.925647	87	2	0.026309	0.19093	0.33997	0.968973	195	2	0.026309
TNFRSF1A	4	0.69021	0.71714	0.997853	406	1	0.026714	0.47212	0.61909	0.98359	351	2	0.026714
CYBB	4	0.12295	0.2549	0.994449	146	2	0.028656	0.18187	0.33162	0.968973	188	2	0.028656
TP53	4	0.58307	0.65521	0.997853	367	1	0.029171	0.41066	0.55808	0.98359	325	2	0.029171
KCNA4	4	0.19389	0.33288	0.997531	182	1	0.030085	0.76652	0.77845	0.98359	447	1	0.030085
VWF	4	0.058281	0.13611	0.919034	84	2	0.030519	0.12103	0.25178	0.966182	142	2	0.030519
TLR8	4	0.93448	0.93447	0.997853	535	0	0.030608	0.14189	0.28712	0.966182	166	1	0.030608
GBP1	4	0.75875	0.76651	0.997853	432	1	0.030791	0.13799	0.28048	0.966182	161	2	0.030791
SAMHD1	4	0.52766	0.62725	0.997853	357	1	0.032085	0.34993	0.49809	0.973069	291	2	0.032085
TNFAIP8	4	0.27138	0.41231	0.997531	220	2	0.032156	0.067959	0.15606	0.966182	86	2	0.032156
SHANK2	4	0.93606	0.93602	0.997853	536	0	0.032397	0.78648	0.79385	0.98359	458	1	0.032397
PLA2G7	4	0.8445	0.84568	0.997853	480	0	0.032913	0.37495	0.52285	0.98359	300	2	0.032913
CXCR5	4	0.63839	0.68529	0.997853	383	1	0.035139	0.29621	0.44452	0.968973	260	2	0.035139
CD300LB	4	0.87901	0.87976	0.997853	503	0	0.035339	0.29697	0.44521	0.968973	261	2	0.035339
HAPLN3	4	0.49902	0.61401	0.997853	351	1	0.035619	0.71358	0.74232	0.98359	419	1	0.035619
SNX25	4	0.92287	0.92293	0.997853	528	0	0.035972	0.67687	0.71942	0.98359	407	1	0.035972
CLEC1A	4	0.95356	0.95346	0.997853	543	0	0.036371	0.22045	0.36854	0.968973	212	1	0.036371
UBE2L6	4	0.63757	0.68483	0.997853	382	1	0.036452	0.84965	0.85087	0.984176	493	0	0.036452
KLHL6	4	0.43951	0.58608	0.997531	329	2	0.036499	0.43717	0.58445	0.98359	337	2	0.036499
SLC2A5	4	0.92415	0.92416	0.997853	529	0	0.037497	0.59211	0.67507	0.98359	387	1	0.037497
STK10	4	0.69456	0.72006	0.997853	407	1	0.037899	0.14813	0.29775	0.966182	174	2	0.037899
CD70	4	0.33451	0.47822	0.997531	263	1	0.038323	0.32523	0.4739	0.973069	276	2	0.038323
IRF4	4	0.19836	0.33772	0.997531	183	2	0.038519	0.25654	0.40456	0.968973	237	2	0.038519
A2M	4	0.68433	0.71329	0.997853	401	1	0.040148	0.44885	0.59585	0.98359	342	2	0.040148
TAGAP	4	0.70734	0.72932	0.997853	413	1	0.042349	0.36778	0.51631	0.98359	298	2	0.042349
CUX1	4	0.6537	0.69442	0.997853	389	1	0.04312	0.29243	0.44067	0.968973	259	2	0.04312
PDCD1LG2	4	0.91921	0.91939	0.997853	525	0	0.044298	0.050802	0.12339	0.945038	74	1	0.044298
MASS1	4	0.90078	0.90126	0.997853	517	0	0.044516	0.40286	0.55064	0.98359	314	2	0.044516
GGT7	4	0.11656	0.24356	0.994449	139	1	0.045184	0.72841	0.75218	0.98359	423	1	0.045184
TIFAB	4	0.91841	0.91865	0.997853	524	0	0.045389	0.52566	0.64421	0.98359	365	1	0.045389
MORC4	4	0.10319	0.2205	0.989415	127	2	0.046477	0.088002	0.1939	0.966182	105	2	0.046477
SLC17A8	4	0.73689	0.75026	0.997853	425	1	0.046547	0.86316	0.86432	0.984176	499	0	0.046547
KYNU	4	0.74644	0.75765	0.997853	429	1	0.047083	0.10369	0.22188	0.966182	124	1	0.047083
PCDH9	4	0.87865	0.87935	0.997853	502	0	0.047112	0.77062	0.78132	0.98359	450	1	0.047112
ALPK2	4	0.75572	0.76425	0.997853	431	1	0.047846	0.71563	0.74368	0.98359	420	1	0.047846
PRDM1	4	0.78482	0.78822	0.997853	447	1	0.048119	0.70524	0.73702	0.98359	417	1	0.048119
ABCB6	4	0.49166	0.61063	0.997531	349	1	0.049672	0.19989	0.34896	0.968973	202	2	0.049672
RHOG	4	0.63262	0.68185	0.997853	380	1	0.049949	0.11015	0.23287	0.966182	129	2	0.049949
GLIPR1	4	0.81225	0.81406	0.997853	463	1	0.050051	0.28714	0.43521	0.968973	255	2	0.050051
LY86	4	0.82964	0.83125	0.997853	468	0	0.052673	0.82014	0.82321	0.98359	477	1	0.052673
CTSS	4	0.38355	0.52875	0.997531	297	1	0.05648	0.70594	0.73745	0.98359	418	1	0.05648
MS4A4A	4	0.45252	0.59415	0.997531	339	1	0.056934	0.3499	0.49807	0.973069	290	2	0.056934
PTAFR	4	0.76116	0.76879	0.997853	435	1	0.058113	0.46903	0.61605	0.98359	350	2	0.058113
AIM2	4	0.57388	0.65083	0.997853	364	1	0.058225	0.31144	0.46009	0.972817	270	2	0.058225
MSR1	4	0.42752	0.57381	0.997531	318	1	0.05825	0.25213	0.4002	0.968973	232	2	0.05825
FCRL2	4	0.43873	0.58518	0.997531	328	2	0.058364	0.21178	0.36059	0.968973	208	2	0.058364
TCL1A	4	0.71836	0.73711	0.997853	418	1	0.059068	0.10883	0.23079	0.966182	128	2	0.059068
EMP3	4	0.24492	0.3851	0.997531	205	1	0.059169	0.37865	0.52662	0.98359	303	2	0.059169
SCML4	4	0.072564	0.16348	0.941006	97	1	0.060254	0.30305	0.45154	0.968973	267	2	0.060254
EVI2A	4	0.75996	0.76775	0.997853	434	1	0.060698	0.050479	0.12288	0.945038	73	2	0.060698
LYSMD1	4	0.44107	0.58753	0.997531	330	2	0.060824	0.11976	0.24964	0.966182	141	2	0.060824
ITGAX	4	0.85134	0.85271	0.997853	484	0	0.063764	0.4169	0.56418	0.98359	328	2	0.063764
ATP6V1E1	4	0.15744	0.29609	0.997531	166	1	0.064344	0.49797	0.63265	0.98359	359	1	0.064344
RLN1	4	0.93124	0.93093	0.997853	533	0	0.067517	0.00087767	0.003188	0.448295	4	2	0.067517
P2RY13	4	0.31756	0.46139	0.997531	250	2	0.067527	0.24261	0.39091	0.968973	223	2	0.067527
WIPF1	4	0.23059	0.3699	0.997531	199	1	0.068424	0.22915	0.37699	0.968973	217	2	0.068424
RNASE6	4	0.87757	0.87837	0.997853	500	0	0.070253	0.45507	0.60212	0.98359	346	2	0.070253
PLA2G12A	4	0.68359	0.7128	0.997853	400	1	0.071042	0.14737	0.29642	0.966182	173	2	0.071042
CLEC12B	4	0.81024	0.81205	0.997853	461	1	0.072143	0.23898	0.38732	0.968973	222	2	0.072143
BLK	4	0.44263	0.58895	0.997531	333	2	0.072279	0.19712	0.34641	0.968973	200	2	0.072279
TGM4	4	0.60363	0.66597	0.997853	371	1	0.072449	0.41612	0.56359	0.98359	327	2	0.072449
PARP12	4	0.90744	0.90791	0.997853	519	0	0.072631	0.61405	0.68539	0.98359	393	1	0.072631
OASL	4	0.65211	0.69362	0.997853	388	1	0.073672	0.15696	0.30687	0.968973	179	2	0.073672
TNIP3	4	0.28805	0.43011	0.997531	232	1	0.074603	0.43951	0.58684	0.98359	339	2	0.074603
CD14	4	0.33321	0.47693	0.997531	262	1	0.074831	0.20058	0.34956	0.968973	203	2	0.074831
AMPD1	4	0.85997	0.8611	0.997853	491	0	0.074974	0.27887	0.42701	0.968973	251	2	0.074974
ENTPD3	4	0.55122	0.63904	0.997853	361	1	0.075	0.42158	0.56903	0.98359	330	2	0.075
CMKLR1	4	0.34735	0.49169	0.997531	273	1	0.075121	0.011365	0.0371	0.748531	28	2	0.075121
TRIM21	4	0.78316	0.78679	0.997853	446	1	0.075253	0.1282	0.26404	0.966182	153	2	0.075253
MS4A7	4	0.46471	0.59886	0.997531	342	1	0.075674	0.34141	0.48954	0.973069	280	2	0.075674
PRAM1	4	0.58398	0.6557	0.997853	368	1	0.075695	0.23347	0.38154	0.968973	219	2	0.075695
KCNAB2	4	0.57296	0.6502	0.997853	363	1	0.076512	0.26617	0.41391	0.968973	242	2	0.076512
AXIN2	4	0.89443	0.89506	0.997853	510	0	0.077716	0.26469	0.41226	0.968973	241	2	0.077716
MACROD1	4	0.68137	0.71139	0.997853	399	1	0.078312	0.59568	0.67651	0.98359	389	1	0.078312
P2RY14	4	0.33191	0.47564	0.997531	260	1	0.079507	0.037221	0.096953	0.924992	59	2	0.079507
PODXL2	4	0.91486	0.91521	0.997853	523	0	0.079616	0.12323	0.25577	0.966182	147	3	0.079616
IL22RA2	4	0.92105	0.92121	0.997853	527	0	0.083055	0.50836	0.63688	0.98359	361	1	0.083055
TAAR2	4	0.016577	0.05251	0.860987	32	1	0.084386	0.27512	0.42291	0.968973	248	2	0.084386
EIF1B	4	0.59121	0.65951	0.997853	370	1	0.085374	0.30157	0.45006	0.968973	265	2	0.085374
CLNK	3	0.64926	0.65592	0.997853	386	1	0.086442	0.29029	0.42446	0.968973	257	2	0.086442
LTBR	4	0.58851	0.65804	0.997853	369	1	0.086761	0.38024	0.52815	0.98359	305	2	0.086761
IL7	4	0.90324	0.90381	0.997853	518	0	0.087519	0.13552	0.27643	0.966182	159	2	0.087519
CD38	4	0.7401	0.75258	0.997853	428	1	0.089838	0.33601	0.48434	0.973069	278	2	0.089838
LTA	4	0.14502	0.28334	0.997531	158	1	0.091485	0.41378	0.56124	0.98359	326	2	0.091485
MAPK8IP1	4	0.04403	0.10777	0.860987	70	1	0.091655	0.060077	0.14141	0.966182	81	2	0.091655
IL15RA	4	0.4052	0.55064	0.997531	309	2	0.094368	0.023495	0.069258	0.914261	42	2	0.094368
ICAM1	4	0.81917	0.82086	0.997853	466	1	0.095432	0.18751	0.33708	0.968973	191	2	0.095432
SPIB	4	0.58216	0.65485	0.997853	366	1	0.096302	0.31449	0.4633	0.973069	271	2	0.096302
MEFV	4	0.92861	0.92843	0.997853	532	0	0.096386	0.22028	0.36837	0.968973	211	2	0.096386
ADORA3	4	0.64812	0.69127	0.997853	385	1	0.09652	0.14532	0.29321	0.966182	172	3	0.09652
IL4I1	4	0.10693	0.22698	0.989415	130	1	0.099389	0.2684	0.41595	0.968973	244	2	0.099389
TYROBP	4	0.8941	0.89474	0.997853	509	0	0.099697	0.073757	0.1672	0.966182	92	2	0.099697
IDO2	4	0.084126	0.18553	0.949193	112	2	0.09999	0.055628	0.13266	0.966182	77	2	0.09999
RTP4	4	0.11816	0.24612	0.994449	140	1	0.10083	0.14864	0.29845	0.966182	176	2	0.10083
FUBP1	3	0.51767	0.55563	0.997531	354	1	0.10223	0.18636	0.29649	0.966182	190	2	0.10223
ACBD6	4	0.55697	0.64209	0.997853	362	1	0.10447	0.34838	0.49678	0.973069	288	2	0.10447
EPSTI1	4	0.84099	0.84225	0.997853	478	0	0.10475	0.24349	0.3917	0.968973	225	2	0.10475
ECT2L	4	0.52062	0.62412	0.997853	355	1	0.10592	0.25066	0.39888	0.968973	231	2	0.10592
TNFRSF4	4	0.67233	0.70603	0.997853	394	1	0.10662	0.23391	0.38199	0.968973	220	2	0.10662
XCR1	4	0.61748	0.67324	0.997853	374	1	0.10714	0.10319	0.22116	0.966182	123	2	0.10714
CAMK4	4	0.79195	0.7949	0.997853	450	1	0.10886	0.13063	0.26818	0.966182	155	2	0.10886
TRPV2	4	0.93148	0.93115	0.997853	534	0	0.10915	0.11954	0.24918	0.966182	140	3	0.10915
IFI16	4	0.077533	0.17306	0.941006	103	1	0.10921	0.097207	0.21051	0.966182	118	3	0.10921
CCDC36	4	0.77294	0.77816	0.997853	442	1	0.10966	0.20406	0.35288	0.968973	205	2	0.10966
CXCR3	4	0.32016	0.46398	0.997531	252	1	0.11006	0.24626	0.3945	0.968973	228	2	0.11006
SOD2	4	0.68062	0.71095	0.997853	398	1	0.11022	0.083317	0.18512	0.966182	101	2	0.11022
SCNN1A	4	0.61147	0.66983	0.997853	372	1	0.11027	0.25433	0.40232	0.968973	234	2	0.11027
BATF3	4	0.92616	0.92616	0.997853	531	0	0.11039	0.24334	0.39151	0.968973	224	2	0.11039
IRF6	4	0.30022	0.44313	0.997531	240	1	0.11151	0.26044	0.40852	0.968973	238	2	0.11151
RAC2	4	0.5063	0.61722	0.997853	352	1	0.11251	0.28396	0.432	0.968973	253	2	0.11251
PLA2G2D	4	0.79889	0.80123	0.997853	456	1	0.11324	0.22456	0.37236	0.968973	214	2	0.11324
CCR3	4	0.72509	0.74211	0.997853	419	1	0.1138	0.10041	0.21571	0.966182	120	2	0.1138
LAG3	4	0.87315	0.87404	0.997853	499	0	0.11413	0.4286	0.57608	0.98359	333	2	0.11413
MCOLN2	4	0.8338	0.83523	0.997853	472	0	0.11474	0.40598	0.55368	0.98359	319	2	0.11474
SS18L1	4	0.81524	0.81719	0.997853	464	1	0.1149	0.4434	0.59037	0.98359	341	2	0.1149
NFAM1	4	0.9492	0.94926	0.997853	541	0	0.11498	0.39193	0.53991	0.98359	308	2	0.11498
VNN1	4	0.65131	0.69318	0.997853	387	1	0.11529	0.127	0.26205	0.966182	151	2	0.11529
TNFRSF10B	4	0.61577	0.67235	0.997853	373	1	0.11589	0.40051	0.54859	0.98359	313	2	0.11589
ABI3	4	0.90773	0.90822	0.997853	520	0	0.11739	0.069241	0.15871	0.966182	87	2	0.11739
MYRIP	4	0.75936	0.76708	0.997853	433	1	0.11819	0.29167	0.43985	0.968973	258	2	0.11819
PPP2R1A	4	0.127	0.2618	0.994449	150	2	0.11834	0.043153	0.10816	0.924992	67	2	0.11834
GJD3	4	0.90016	0.90063	0.997853	515	0	0.11872	0.39739	0.54537	0.98359	311	2	0.11872
DNMT3A	4	0.87793	0.87872	0.997853	501	0	0.11959	0.10854	0.23027	0.966182	127	2	0.11959
PNOC	4	0.94533	0.94525	0.997853	540	0	0.12007	0.53463	0.64822	0.98359	371	1	0.12007
TAAR9	4	0.49272	0.61105	0.997531	350	1	0.12062	0.10531	0.22444	0.966182	125	2	0.12062
IL10	4	0.98398	0.98355	0.997853	561	0	0.12382	0.016025	0.051498	0.824094	35	4	0.12382
NKIRAS2	4	0.25139	0.39159	0.997531	210	2	0.12445	0.046349	0.11472	0.925856	71	2	0.12445
ZDHHC14	4	0.75388	0.76297	0.997853	430	1	0.12654	0.25623	0.40422	0.968973	236	2	0.12654
CARD9	4	0.73882	0.75158	0.997853	427	1	0.12668	0.087477	0.19292	0.966182	104	2	0.12668
GPR125	4	0.69958	0.724	0.997853	409	1	0.12816	0.14217	0.28757	0.966182	167	3	0.12816
ITGAD	4	0.37012	0.51523	0.997531	290	2	0.12836	0.0509	0.1237	0.945038	75	2	0.12836
PIK3CA	4	0.1282	0.2638	0.994449	152	2	0.12901	0.11656	0.24399	0.966182	135	1	0.12901
FPR1	4	0.76887	0.77498	0.997853	441	1	0.1293	0.30077	0.44924	0.968973	264	2	0.1293
EPM2AIP1	4	0.71632	0.73562	0.997853	417	1	0.13082	0.15826	0.30813	0.968973	181	2	0.13082
FCGR2A	4	0.50733	0.61766	0.997853	353	1	0.13096	0.4592	0.60603	0.98359	348	1	0.13096
IL18BP	4	0.80923	0.81105	0.997853	460	1	0.13209	0.5366	0.64913	0.98359	372	1	0.13209
KLRG1	4	0.76652	0.77318	0.997853	439	1	0.13352	0.13923	0.28266	0.966182	162	2	0.13352
BATF2	4	0.53759	0.63229	0.997853	360	1	0.13395	0.045944	0.11375	0.925856	70	2	0.13395
TNFRSF9	4	0.94041	0.94037	0.997853	538	0	0.13401	0.0043826	0.0147	0.615463	13	3	0.13401
IFIT3	4	0.44466	0.59043	0.997531	336	1	0.13495	0.0096227	0.031567	0.723523	25	2	0.13495
ZBTB32	4	0.72841	0.74434	0.997853	422	1	0.13503	0.1602	0.31022	0.968973	182	2	0.13503
CIC	4	0.91319	0.91346	0.997853	522	0	0.13621	0.14486	0.29234	0.966182	171	3	0.13621
PIK3R6	4	0.9516	0.95161	0.997853	542	0	0.1365	0.30914	0.45771	0.972212	268	2	0.1365
PRKCQ	4	0.95443	0.95417	0.997853	546	0	0.13652	0.035235	0.092927	0.924992	56	3	0.13652
OSCAR	4	0.95845	0.95807	0.997853	547	0	0.13683	0.13994	0.28383	0.966182	163	3	0.13683
VSIG4	4	0.97623	0.97563	0.997853	555	0	0.13721	0.094747	0.20608	0.966182	116	3	0.13721
ASXL1	4	0.67763	0.70918	0.997853	396	1	0.13751	0.26394	0.4117	0.968973	239	2	0.13751
MICB	4	0.68728	0.7152	0.997853	403	1	0.13885	0.24846	0.39666	0.968973	230	2	0.13885
GBP2	4	0.88913	0.8899	0.997853	507	0	0.14065	0.14306	0.2893	0.966182	168	3	0.14065
LGALS2	4	0.7941	0.79683	0.997853	452	1	0.14164	0.094036	0.2047	0.966182	114	3	0.14164
TNFRSF13B	4	0.76593	0.77271	0.997853	438	1	0.14439	0.11458	0.24072	0.966182	133	2	0.14439
NME4	4	0.44239	0.5887	0.997531	332	1	0.14602	0.26463	0.41225	0.968973	240	2	0.14602
SECTM1	4	0.30692	0.45012	0.997531	247	1	0.14642	0.12825	0.26408	0.966182	154	3	0.14642
NCF4	4	0.63428	0.68287	0.997853	381	1	0.14823	0.069391	0.15891	0.966182	88	2	0.14823
PSMB10	4	0.79303	0.79584	0.997853	451	1	0.15041	0.12241	0.25437	0.966182	145	3	0.15041
LYL1	4	0.87013	0.87084	0.997853	497	0	0.15092	0.12282	0.25503	0.966182	146	3	0.15092
FPR3	4	0.53115	0.62904	0.997853	359	1	0.15237	0.14351	0.29008	0.966182	169	3	0.15237
LAT2	4	0.99054	0.99033	0.997853	564	0	0.15251	0.0094633	0.031062	0.723523	24	4	0.15251
CECR2	4	0.97425	0.97368	0.997853	553	0	0.15269	0.12118	0.25201	0.966182	143	3	0.15269
CLEC2D	4	0.024244	0.068306	0.860987	42	2	0.15275	0.073267	0.16627	0.966182	91	2	0.15275
TMEM158	4	0.72575	0.74256	0.997853	420	1	0.15398	0.020706	0.063645	0.889482	41	3	0.15398
HEBP2	4	0.89891	0.89951	0.997853	513	0	0.15543	0.34683	0.49516	0.973069	287	2	0.15543
STK11	4	0.023495	0.06667	0.860987	41	1	0.15548	0.1485	0.29823	0.966182	175	3	0.15548
CIITA	4	0.41587	0.56181	0.997531	313	1	0.15888	0.114	0.23972	0.966182	131	2	0.15888
IL18R1	4	0.43327	0.57982	0.997531	322	1	0.16184	0.12489	0.25841	0.966182	149	3	0.16184
VHL	4	0.14032	0.27801	0.997531	156	1	0.16222	0.40988	0.55741	0.98359	324	2	0.16222
OVOL1	4	0.99222	0.99212	0.997853	568	0	0.16516	0.0077778	0.025796	0.712798	19	4	0.16516
VPS37D	4	0.83787	0.83899	0.997853	475	0	0.16566	0.096179	0.20877	0.966182	117	3	0.16566
OAS2	4	0.95373	0.95366	0.997853	544	0	0.16617	0.02866	0.079778	0.914261	49	3	0.16617
SP100	4	0.97547	0.97491	0.997853	554	0	0.16728	0.026423	0.075267	0.914261	45	3	0.16728
DDX3X	4	0.83242	0.83379	0.997853	471	0	0.1675	0.088455	0.19477	0.966182	106	3	0.1675
FAM26F	4	0.95426	0.95409	0.997853	545	0	0.16797	0.28789	0.43613	0.968973	256	2	0.16797
POU3F2	4	0.28396	0.42568	0.997531	228	1	0.16982	0.067206	0.15456	0.966182	85	3	0.16982
TFEC	4	0.62258	0.67611	0.997853	378	1	0.17101	0.071972	0.16376	0.966182	90	3	0.17101
NHSL1	4	0.61833	0.67373	0.997853	376	1	0.17452	0.076615	0.1727	0.966182	96	3	0.17452
GPBAR1	4	0.98705	0.98689	0.997853	562	0	0.17891	0.012953	0.041612	0.769153	31	4	0.17891
PARP14	4	0.84143	0.84272	0.997853	479	0	0.1813	0.19643	0.34569	0.968973	198	2	0.1813
CSF3R	4	0.87165	0.87257	0.997853	498	0	0.18156	0.074742	0.16901	0.966182	94	3	0.18156
IFI35	4	0.16513	0.30422	0.997531	172	1	0.18156	0.11867	0.24737	0.966182	139	2	0.18156
RASGRP4	4	0.96035	0.95987	0.997853	548	0	0.18171	0.065909	0.15221	0.966182	84	2	0.18171
IRF8	4	0.81672	0.81847	0.997853	465	1	0.18243	0.028357	0.079184	0.914261	48	2	0.18243
APOC1	4	0.25483	0.39523	0.997531	212	1	0.18575	0.1117	0.23585	0.966182	130	2	0.18575
PSME2	4	0.48954	0.60972	0.997531	348	1	0.18607	0.062567	0.14567	0.966182	83	3	0.18607
TYMP	4	0.08741	0.19168	0.955064	115	1	0.18941	0.090684	0.19873	0.966182	109	3	0.18941
FPR2	4	0.30558	0.44868	0.997531	246	1	0.1919	0.14128	0.28614	0.966182	165	3	0.1919
MAPKAPK3	4	0.3872	0.53213	0.997531	300	1	0.19243	0.040393	0.10287	0.924992	61	3	0.19243
TMEM150B	4	0.059217	0.13794	0.919034	86	1	0.19267	0.057391	0.13588	0.966182	80	2	0.19267
FGFR3	4	0.79624	0.79873	0.997853	453	1	0.1995	0.045139	0.11206	0.925856	69	2	0.1995
PRKCB	4	0.65843	0.6973	0.997853	390	1	0.20012	0.036636	0.095743	0.924992	57	3	0.20012
MS4A1	4	0.48635	0.60823	0.997531	347	1	0.20126	0.071318	0.1624	0.966182	89	2	0.20126
CCL2	4	0.82636	0.82799	0.997853	467	0	0.20171	0.016183	0.052083	0.824094	36	3	0.20171
SCAF8	4	0.89764	0.8981	0.997853	512	0	0.20429	0.093681	0.2041	0.966182	113	3	0.20429
ASGR2	4	0.26184	0.40249	0.997531	215	1	0.20658	0.13338	0.27311	0.966182	157	3	0.20658
OPTN	4	0.83832	0.83952	0.997853	476	0	0.20905	0.35613	0.50404	0.973869	294	2	0.20905
CD163	4	0.79783	0.80032	0.997853	455	1	0.21133	0.047983	0.11792	0.938408	72	2	0.21133
IFFO1	4	0.68507	0.71378	0.997853	402	1	0.21179	0.1175	0.24545	0.966182	136	2	0.21179
ENPP2	4	0.84923	0.85048	0.997853	482	0	0.21386	0.032406	0.087463	0.924992	53	2	0.21386
CERKL	4	0.85755	0.85873	0.997853	489	0	0.2141	0.10808	0.22956	0.966182	126	3	0.2141
ITGA9	4	0.81125	0.81316	0.997853	462	1	0.21737	0.045062	0.11196	0.925856	68	3	0.21737
SIGLEC1	3	0.96953	0.96911	0.997853	550	0	0.22368	0.030469	0.075485	0.914261	51	3	0.22368
FAM179A	4	0.85876	0.85992	0.997853	490	0	0.22379	0.056917	0.13488	0.966182	79	3	0.22379
TMEM115	4	0.98988	0.98961	0.997853	563	0	0.22879	0.010119	0.033084	0.72913	26	4	0.22879
INHA	4	0.62004	0.67481	0.997853	377	1	0.23616	0.09118	0.19974	0.966182	110	3	0.23616
FN3K	4	0.38232	0.5275	0.997531	296	1	0.23706	0.090647	0.19867	0.966182	108	2	0.23706
FCRL1	4	0.97717	0.97664	0.997853	556	0	0.23731	0.11792	0.24621	0.966182	137	3	0.23731
LGALS9	4	0.9707	0.96996	0.997853	552	0	0.23838	0.073808	0.16728	0.966182	93	3	0.23838
CD9	4	0.89985	0.90034	0.997853	514	0	0.23871	0.010604	0.034493	0.732008	27	3	0.23871
GOLGA4	4	0.99151	0.99136	0.997853	567	0	0.23928	0.0084909	0.027898	0.723523	22	4	0.23928
CISH	4	0.93977	0.93976	0.997853	537	0	0.2448	0.042578	0.10695	0.924992	65	3	0.2448
POU2F2	4	0.76176	0.76928	0.997853	436	1	0.24543	0.0071342	0.023496	0.712798	18	3	0.24543
FGD2	3	0.91952	0.91886	0.997853	526	0	0.24708	0.042897	0.10326	0.924992	66	2	0.24708
CLEC4D	4	0.83607	0.83731	0.997853	473	0	0.2488	0.080452	0.17979	0.966182	98	3	0.2488
FCRL5	4	0.96051	0.96004	0.997853	549	0	0.25263	0.14396	0.29096	0.966182	170	3	0.25263
CXCL11	4	0.99439	0.99421	0.997853	569	0	0.25384	0.0056122	0.018915	0.712798	15	4	0.25384
NF1	4	0.97983	0.97924	0.997853	559	0	0.25561	0.00074066	0.0026823	0.448295	3	3	0.25561
CR1	4	0.34606	0.49029	0.997531	272	2	0.25585	0.033456	0.089427	0.924992	54	2	0.25585
JAKMIP1	3	0.4184	0.49246	0.997531	314	1	0.25663	0.092436	0.17636	0.966182	112	2	0.25663
CSMD2	4	0.35497	0.49899	0.997531	280	1	0.2579	0.042331	0.10645	0.924992	64	2	0.2579
APOL6	4	0.85343	0.85495	0.997853	486	0	0.26255	0.034061	0.090498	0.924992	55	3	0.26255
VCAM1	4	0.43406	0.58051	0.997531	323	2	0.26785	0.12222	0.25398	0.966182	144	2	0.26785
GSTA4	4	0.38725	0.53217	0.997531	301	2	0.27715	0.025478	0.073373	0.914261	44	2	0.27715
TAP1	4	0.94146	0.94133	0.997853	539	0	0.28604	0.014842	0.047681	0.824094	32	2	0.28604
ADORA2A	4	0.97818	0.97762	0.997853	557	0	0.29245	0.04198	0.10594	0.924992	63	3	0.29245
SLC7A7	4	0.89279	0.89363	0.997853	508	0	0.30104	0.027862	0.078103	0.914261	47	3	0.30104
STX7	4	0.20873	0.34822	0.997531	189	1	0.30118	0.015701	0.050487	0.824094	34	3	0.30118
TMEM88	4	0.98039	0.97981	0.997853	560	0	0.30584	0.029963	0.082327	0.924967	50	3	0.30584
CLEC12A	4	0.99059	0.99042	0.997853	565	0	0.31462	0.0094101	0.030943	0.723523	23	4	0.31462
FASN	4	0.97032	0.96965	0.997853	551	0	0.31835	0.086076	0.1905	0.966182	102	3	0.31835
MLH1	4	0.2146	0.35396	0.997531	193	1	0.31888	0.001583	0.0056471	0.464692	6	3	0.31888
SH2B3	4	0.14658	0.28505	0.997531	160	1	0.32094	0.18489	0.33431	0.968973	189	2	0.32094
POU2AF1	4	0.99723	0.99721	0.997853	572	0	0.3377	0.0027678	0.009435	0.491477	11	4	0.3377
CNR2	4	0.88398	0.88462	0.997853	504	0	0.34167	0.0069721	0.023059	0.712798	17	2	0.34167
CUL4B	4	0.99578	0.9957	0.997853	571	0	0.35046	0.0042169	0.014095	0.615463	12	4	0.35046
MEX3A	4	0.99511	0.99494	0.997853	570	0	0.35356	0.0026313	0.0091078	0.491477	10	4	0.35356
CREB3L4	4	0.66852	0.70368	0.997853	392	1	0.36226	0.0078048	0.025885	0.712798	20	3	0.36226
MLL2	4	0.28533	0.42709	0.997531	230	1	0.38439	0.037059	0.096606	0.924992	58	3	0.38439
ITM2A	4	0.86197	0.86309	0.997853	493	0	0.38822	0.018759	0.059312	0.889482	38	2	0.38822
TAAR8	4	0.99782	0.99785	0.997853	573	0	0.38945	0.0021848	0.00766	0.491477	8	4	0.38945
CD69	3	0.89476	0.89381	0.997853	511	0	0.40223	0.31561	0.4532	0.968973	272	1	0.40223
CD19	4	0.35623	0.50046	0.997531	281	1	0.4081	0.011648	0.037884	0.748531	29	3	0.4081
RNASE2	4	0.97868	0.9781	0.997853	558	0	0.40958	0.020525	0.063229	0.889482	40	3	0.40958
TAP2	4	0.70029	0.72457	0.997853	410	1	0.44448	0.0059808	0.020035	0.712798	16	3	0.44448
ACVR2B	4	0.4603	0.59703	0.997531	341	1	0.47737	0.0004888	0.0017601	0.448295	2	3	0.47737
NCAPD2	4	0.80308	0.80509	0.997853	458	1	0.49979	0.015628	0.050279	0.824094	33	2	0.49979
GPR82	4	0.09558	0.20673	0.970962	122	1	0.51752	0.012762	0.041057	0.769153	30	3	0.51752
IGSF8	4	0.99116	0.99104	0.997853	566	0	0.54482	0.0044937	0.015037	0.615463	14	4	0.54482
CLEC10A	4	0.43213	0.57863	0.997531	321	1	0.58308	0.0015905	0.0056769	0.464692	7	3	0.58308
CNKSR1	4	0.9244	0.92446	0.997853	530	0	0.60056	0.020041	0.062277	0.889482	39	2	0.60056
MS4A14	4	0.86157	0.86266	0.997853	492	0	0.6872	0.0010963	0.0039118	0.448295	5	3	0.6872
CCL3	4	0.53115	0.62904	0.997853	358	1	0.75081	0.0021926	0.0077295	0.491477	9	3	0.75081
TREM2	4	0.84965	0.85087	0.997853	483	0	0.86194	6.48e-05	0.0001537	0.088068	1	2	0.86194

## Sheet: Braf_Lung.count_normalized
sgrna	Gene	Lung_untreated_1	Lung_untreated_2	Lung_treated_1	Lung_treated_2
CCNC_GTTTCTGGCATCCAAAGTAG	CCNC	849650	999690	752430	716940
RLN1_GCTCAAAGCCAATCTTCCCA	RLN1	3.5158	19.141	556.27	362.59
MEX3A_AGTTTAGAGAAACCCTGCAG	MEX3A	9156.1	8526.1	10117	26668
TNFRSF9_AAACAACTGTTACAACGTGG	TNFRSF9	2142.9	1741.8	8336.7	3144.2
TREM2_AAACTGGTGGAGAGGTCCCA	TREM2	1116.3	869.67	3503.8	3148.8
ADAM2_TGTGACAAGAACTATGCAGG	ADAM2	5768.6	3762.5	11246	7800.2
STAT1_AGCTCGTGGAGTGGAAGCGA	STAT1	9406.6	8139.9	1643.6	3017.9
IFIT3_TCAATCAGAAATTCGTCGAC	IFIT3	1048.6	1570.4	3210.1	4127.6
CMKLR1_GAAGAAAGCCAGGACCCAGA	CMKLR1	609.99	445.24	2380.8	1527.3
CD300LF_GAGTAGTAGCTAGTCAGCGT	CD300LF	34360	16215	13474	15301
TREM2_TGGCTGCAAGAAACTTGCTC	TREM2	811.27	476.03	3024.6	1340.5
TAP1_CATGAACACCAAGAGACACA	TAP1	9068.2	9191	19498	10851
CD72_GCATCTAACCATCTAGGACA	CD72	14266	1995.7	1912.1	3147
STAT1_GTGAGAGGAGGTCATGGAAG	STAT1	8184.8	8816.5	2696.8	3114.9
CD274_AATCAACCAGAGAATTTCCG	CD274	35079	32029	22160	22108
FCER1G_GCAGAGCTGCGGCTCTCCCA	FCER1G	544.95	352.03	1185.2	2047.3
NF1_ATTCCACAGACAGATATGGC	NF1	1914.4	1825.1	2017.4	6602.5
CNKSR1_TGACGTCCTCAAGGCTGCGG	CNKSR1	1654.2	1536.3	5227.5	2432.8
GRM6_AGCTGTCTGAGCCAACCCAC	GRM6	11007	6960.7	4626.7	2648.9
ASCC3_CGCAAGGCTCCTGTGAGCCG	ASCC3	25240	25045	14157	18358
CLEC10A_CTGTGAGATGAAGCTGGCCA	CLEC10A	2357.4	1618.7	4660.8	3989.4
IL15RA_TGAGGCTGGGAGTTGTCCAG	IL15RA	926.42	818.9	3447.4	1289.2
SLC25A18_GGCTGCAGTAAACCTCACCC	SLC25A18	1463.5	1067.7	4043.7	2094.9
CCR1_GAACACTAGAGAATACAGGG	CCR1	2689.6	2528.3	7004.6	3455.5
ASCC3_ATCCGCCAACACTTTCATCA	ASCC3	54440	54120	41661	41276
TAAR2_CAGAAACGGATCTAACAGGA	TAAR2	19032	12790	10326	8240.6
PITRM1_GCTGTACAGCGGCTGAGCTG	PITRM1	26993	27993	18360	19175
OAS2_CCAAGCTGAAGACTTCGACA	OAS2	4042.3	2460	6289.6	5874.6
LAT2_GTCAAGGGCCACTCACACAT	LAT2	6917.4	6572	11648	10081
CD300C_AGAATGTTGATACCGTTCCC	CD300C	2.6369	0	94.937	0
CR1_GCTCAGATCCCATAGTACCA	CR1	9904	8045.9	12051	15457
GPR82_GCTGTGGTAGAAATCACGGA	GPR82	3225.8	3007.6	7015	4626.6
P2RY14_GCTGGACTTCCTCTTGACGG	P2RY14	8906.4	6761.8	10157	14275
TNFAIP3_GTCTTCTGAGGATGTTGCTG	TNFAIP3	5942.6	7643.1	11605	10036
SOS1_AGAACGCGCCCAAGTGGCGG	SOS1	3101.8	2909.4	6340	4748.4
SP110_ACCTGGCCAACCCAGCAGAA	SP110	13418	12209	7049.1	7698.5
CSMD2_TGACTGCATAGTCGCTGATG	CSMD2	13081	16172	30479	10267
CCNC_CTGCCAGAAGTTCCCTGCCA	CCNC	35165	30688	19653	28651
NF1_AGTCAGCACCGAGCACAACA	NF1	22547	24465	26910	34647
CNR2_CCAAGGTGGCTACATGCCGG	CNR2	3496.5	3614.3	4392.3	8052
CD9_CACCTGTGTAGAAACTGGAA	CD9	9231.6	8340.5	13543	12590
TAP2_TTACACGACCCGAATAGCGA	TAP2	5801.1	5174.7	10617	7040.2
PDCD1LG2_TTGCCAGGACACTTCTGCTA	PDCD1LG2	7419.2	6438.9	12269	9072.9
STK11_TGCCTACCTCGGCAACACCG	STK11	4136.4	12963	4374.5	4388.6
SERPINB9_CGCCTGCACCTCCTTCACAT	SERPINB9	14417	9192.7	6114.5	7647.3
CUL4B_CCTGGCTAAATCTTCTACCG	CUL4B	24237	29763	36161	32928
DOK3_GCCAAGATGACATCCAACTG	DOK3	24528	21083	30021	29328
SRGN_TGCGAACTGCATCGAGGAGA	SRGN	9773.1	9836	5132.5	5802.3
GYPC_TGCCTTTGGCCTCATTGGTG	GYPC	4368.4	3969.7	8094.9	5773.9
IGSF8_CCTGGGCAACTACAGTGCCA	IGSF8	2841.7	1973.2	5479.6	3465.6
NCAPD2_GAAGTGCTCCAGTATGGCGA	NCAPD2	1413.4	1069.4	2398.6	2950.1
CELF2_CTGTCCGACAAACATCTTAA	CELF2	17028	9749.4	8861.8	7981.5
DOCK3_ACTGTCTGGTCACCTGACAC	DOCK3	5199	4781.9	5258.6	10624
TNFAIP3_TCCTGGGCAGGCCAGTGAAG	TNFAIP3	59503	67512	54197	50351
PSME2_CAGCTGCTCTCACTTGGAAA	PSME2	48640	49998	58882	59285
CLEC10A_TCTGCCAGAGAACCTTCCGC	CLEC10A	1643.6	1649.5	3859.8	2688.3
RASGRP4_GGTCATGGCGTCCATGAATC	RASGRP4	29847	29000	36665	36910
ADORA2A_TTCGCCATCACCATCAGCAC	ADORA2A	13480	11533	15668	18708
FBXW7_AGGAACGAACTTCAGAACCA	FBXW7	5104.1	8080	3263.5	3234.9
SAMD3_CAAGGCATAAAGCATTACAG	SAMD3	6471.7	10541	4160.9	5209
ABI3_GCACGCAGCTGTCACGGACC	ABI3	3913.1	4774.4	6734.6	7318.5
SLC22A14_ATGTGGCAACGAACCAAACA	SLC22A14	50129	43032	36520	38061
CASP4_AAGCCTTGTGAACTCTTCAG	CASP4	8880.1	11658	5981	6196
CXCR6_TATAGCCTCTGTCACTACGA	CXCR6	20025	20056	14414	13853
PSME1_GACCAACCTTCACACCAAGC	PSME1	10283	7549.9	4809.2	5307.8
ACVR2B_CCGATGACGATACATCCAGA	ACVR2B	2098.9	1273.3	4608.9	1971.3
CTNNB1_GATGGAGTTGGACATGGCCA	CTNNB1	69558	28252	21666	57326
ACVR2B_CAGCTCGGGCACCATCGAGC	ACVR2B	4380.7	4220.2	6182.8	7615.2
MAPK8IP1_TGACTTACCTGTCTTCAGAG	MAPK8IP1	22751	23203	18774	14707
EPCAM_GAGCAGGAGCCCGAACGCGA	EPCAM	5057.5	4345	1654	2334.8
POU2AF1_GAGCTACTGAGAAGAAAGCG	POU2AF1	23365	25592	32732	29097
NECAB3_CCGTGCGGTGCTCACTGCCA	NECAB3	4331.5	4284.3	4987.2	8757
RGS19_TCATGGCTGGACATCGAGGG	RGS19	4989.8	3497.8	2142	1268.1
ASB2_AGGGAGACTCCACTTTACAA	ASB2	7946.6	4816.9	3229.3	3254.1
GBP4_CGTCGAGAGATCCATCAACT	GBP4	18528	18596	26924	21210
FAM179A_GGAGCCCAACACTAGTCCGA	FAM179A	0	0	0	75.081
HCK_ACTCCTCCAGAACCACCATC	HCK	3053.5	2981.8	5058.4	5198.9
TMEM158_TCCAGGCAGCAGAAGTGACG	TMEM158	28813	28101	36270	34362
CCL3_GCGCTGACTCCAAAGAGACC	CCL3	882.47	425.26	2211.7	970.56
MGA_AAATGGCTACCAAATAGCCC	MGA	29199	22034	19127	19212
CISH_GCACCTACAGAAGATGCCGG	CISH	555.5	643.31	2250.3	732.5
CXCL10_CTCACATGATCTCAACACGT	CXCL10	15029	10640	19272	15287
LRRC25_TCCACTGACAGCCACAGCCA	LRRC25	6214.2	4983.3	8606.6	8320.2
TYMP_ATCCGCCTGAAGCGAGATGG	TYMP	10302	8199	13658	12268
ATP8B4_TCACAGGGAAACAAACCTGA	ATP8B4	1169	1716.9	3269.4	2396.2
CCL3_CCAAGAATACATCACTGACC	CCL3	5.2737	0	59.336	46.697
MAPKAPK3_AGCTCACCTTGACATCTCGG	MAPKAPK3	1385.2	1481.3	2779.9	2826.5
IFI16_AGAAGCCGAGGCTATCCAGG	IFI16	2391.6	3319.7	6939.3	2698.3
ARRB2_TCGGCCATAGCGGAAGGCAC	ARRB2	704.92	777.29	1014.6	2396.2
SERPINB9_CACCTCTGCTTCTTCAGCAA	SERPINB9	22365	19334	12633	17928
TNFRSF8_CTCCGACACAGCCATGCCCA	TNFRSF8	6194.9	6985.6	3395.5	3717.4
GAPDH_TACATACAGGTTTCTCCAGG	GAPDH	27.248	20.805	179.49	184.96
ACTR3B_CCGCAGTCAACCACGCAGGG	ACTR3B	4675.2	6751	3376.2	2434.6
VAMP5_GAAGCAATGCCAGCAGCAGG	VAMP5	3645.9	3684.2	3318.3	8451.2
JAK2_CTGCCTTACAATGACAGAAA	JAK2	37218	29009	28269	23880
TMEM150B_TACCCACTCGCAGATAGCCG	TMEM150B	23281	23235	17465	17434
GBP4_GGCAGAGAAGCACACCAAGA	GBP4	5127.8	8333.8	3135.9	4286
KYNU_GGGAAAGAAACCTTACCAGC	KYNU	321.7	327.89	442.05	1433.9
DOCK10_TTACTGAGAAGTCATCACTG	DOCK10	6678.3	7167.1	3886.5	3838.3
TAAR9_CCAGCAGGGCTCCCAAACCG	TAAR9	15037	14551	22328	16362
C1R_ACAGTGAGGCATGCCAGAGA	C1R	5094.4	5857.2	8614	7719.6
DNMT3A_GCTCTCCAATGCCAAAGCCC	DNMT3A	3746.1	4492.3	5068.7	7802.9
DHRS11_TGCCGTCACTGCACTGACAG	DHRS11	22699	25195	18642	17595
RHOG_GCACCGTGAACCTAAACCTG	RHOG	5251.7	3871.5	9281.6	4703.5
MLL2_AGTGGCACCTGGCTTCTCGG	MLL2	4779.7	4496.5	7325	6853.4
CD19_CTACTAAGGTAAGAAAGAGG	CD19	3693.4	5166.4	6933.4	6708.7
AP1M2_CAGAAAGGAGTACACCAGAG	AP1M2	20722	20235	14877	15401
CLEC4D_GAGAGTAACGTGCATCCGAG	CLEC4D	4418.5	5476	8992.3	5954.3
PIK3CA_TGACGAGTGTGGCCTCACGG	PIK3CA	595.05	1745.2	1142.2	3563.6
LILRA5_GCAGTACTCACCTTCCGACA	LILRA5	4623.3	2898.6	2199.9	954.08
RPSA_TTACAGGGAGCTCACTCAGT	RPSA	3096.6	1232.5	447.98	615.3
XIRP1_ATCTTGGACAGGCATGGAGG	XIRP1	8624.3	11142	12603	14412
LYSMD1_GGCTTCCATAAGAACGAGCA	LYSMD1	2601.7	2322.7	2630.1	5771.1
GCAT_CCGTTACCGCCACCTGGACA	GCAT	12401	10370	7382.8	7636.3
ITM2A_GTTGAAGGCGATCTTCACCA	ITM2A	6539.4	7230.3	8962.6	10745
TAP2_TGATCCTGGACATGGTGAAG	TAP2	15863	15416	25775	14595
IL9R_TTCCGCAATGCATCTTCCCA	IL9R	8100.4	7453.4	11821	10015
MAP3K1_GAGTCGCTTCCAGCCCGCGG	MAP3K1	4819.3	4440.7	8528	5491
LIN28B_ATCTCCATGATAAGTCGAGA	LIN28B	6778.5	6306.6	11670	7122.6
MAPK8IP1_GCGATGTGCAGTCCCAGGAA	MAPK8IP1	28490	25068	35572	29960
GATA3_TCGAGGCAGCATGACCACCC	GATA3	847.31	597.53	1283.1	1951.2
SCML4_CCGTGGAGGTGACAGGGCCA	SCML4	7574.8	3251.5	3014.2	2683.7
TAAR3_CATGGATACCGTCATGGTGG	TAAR3	16288	10308	9763.7	8613.2
CNR2_CAGGGTGCACAGCACCGCCA	CNR2	2164.9	4191.9	5748.1	4465.5
GNGT2_ATTATGTAGAGGCCCAAGCA	GNGT2	37727	38668	48909	41700
SOD2_ACAAACCTGAGCCCTAAGGG	SOD2	5109.4	4745.3	7366.5	7329.5
CD72_CAGAGCAACCAACTGCGACC	CD72	2358.2	2986	5052.4	3797.1
CLEC2D_TTTGCCTACCTGAACAACAA	CLEC2D	63405	66409	60076	51018
IFI35_AGACCCGGGAGATGCTGCAA	IFI35	4272.6	5352	6371.2	7988.8
LYN_TAGCAGCTCGCAGATCACGG	LYN	6712.6	6484.6	7394.7	11384
IFI16_GGATGAAGACATCTCGGAGC	IFI16	9699.2	2627.3	3140.3	3812.6
TAPBP_TTTGGGTCAAGATCTGGCCG	TAPBP	48641	53221	40617	44951
TLR8_TGGCATTTACACCCTCACAG	TLR8	11935	12132	19109	12544
CREB3L4_ATCAGGGACCATAAGTGCAG	CREB3L4	6542.9	5222.2	7265.6	9702.8
MS4A14_CTGAAGTGACTCCATCCCAA	MS4A14	2901.4	3004.3	5272	4243
GOLGA4_TAACCAACCAACCTGAGAGG	GOLGA4	5375.7	6468	10986	6050.4
STK10_CATAGAGACCAAGAGCGAGG	STK10	7331.3	9312.5	9913.5	12937
IFI30_TTGGGAACAAATCCCGGACG	IFI30	21802	18429	20567	29526
CNBD1_CGCTCTTTAGTCCTCTAATG	CNBD1	59292	55434	49023	48897
GPR84_CACTTCCAGGAGCTAGACAG	GPR84	29935	35013	24615	27923
CLEC7A_ACCTTGGAGGCCCATTGCAG	CLEC7A	10714	10246	13094	14690
IDO2_TATCCTGGTCCACTCTGACC	IDO2	9242.2	9061.2	7376.9	4576.3
PILRA_CACCATTGGTCACATTGAGT	PILRA	3442	3144.1	4077.8	6211.6
FKBP2_AGCAACCCTGGTGTTTGAGG	FKBP2	5794.1	7372.6	3006.8	4844.5
TYMP_CTTGTTGACAAACACTCCAC	TYMP	4427.3	4438.2	2124.2	2425.5
HSD11B1_GTCGGAGGAAGGTCTCCAGA	HSD11B1	4037.9	3393	1593.2	1919.1
FGD2_CGTGCGAGAGCTTCTGGAGA	FGD2	8481	10056	14361	10509
TMEM150B_GGTTCTGTGGACCTCAACGA	TMEM150B	14453	14785	17551	19716
GRIK2_TTGTGGATCGGATATTCGCA	GRIK2	6191.3	10325	8578.4	13881
ENPP2_ATAACGGATACTCTTACCTG	ENPP2	5304.5	5544.2	6308.9	9302.7
ST8SIA4_GGAATTTCCAACAACTGCAC	ST8SIA4	9444.4	6011.9	5946.9	3785.2
MLH1_ACTGCCCAATGCCACAACCG	MLH1	42384	41198	53045	44412
MLH1_CAGATCCAAGACAATGGCAC	MLH1	59.769	373.67	571.11	733.41
GSTA4_AGGGAAGTCGGACAGTACAG	GSTA4	2545.4	3854	5306.1	4671.5
POU2F2_GACGGGCAGCCAGCTAGCTG	POU2F2	16077	18970	21781	22012
STAT1_AGAAGGTGAAGCCAATGGTG	STAT1	3141.4	3570.2	2044.1	1014.5
PTGER2_AGGCAAGGAGCATATGGCGA	PTGER2	161.73	93.208	617.09	292.08
GPBAR1_CTTAGGAAGAAGCAGCCAGC	GPBAR1	478.15	322.07	927.12	1054.8
LIN28B_TTCTTTCACTTCCTAAGCAG	LIN28B	16854	13802	9465.5	13168
GPR82_TGGCTGATGCAAGACAAGTG	GPR82	12695	11912	8410.8	9091.2
CD19_TCACTACTGAGCCTAAGCCT	CD19	3254.8	2551.6	5303.1	3822.7
CCR4_GCCGAGGAAGAGGACCACCA	CCR4	10607	10232	7568.3	6779.2
TAAR1_CAAATGCATAAACAGCAGGA	TAAR1	1794.8	1286.6	2290.4	3152.5
PIK3AP1_GACGGCATGGCAGCCTCAGG	PIK3AP1	2373.2	1888.3	2515.8	4544.2
P2RY6_TCACACAACAGAAGTTCCGG	P2RY6	94.927	87.383	376.78	337.86
LILRB4_AGCATGACAACCTCATATGC	LILRB4	9887.3	10630	6911.1	7228.8
KLRG1_ATTTCCGGACAACCAGGGAG	KLRG1	20857	18934	28248	20501
GPR82_GAAGAAAGCAAACTACTAGG	GPR82	1176	1757.6	3499.3	1706.7
BATF2_GATCACAGTCCACTCTGCAC	BATF2	3436.7	4228.5	5619.1	5803.2
CD274_CCTCAGCACAGCAACTTCAG	CD274	9567.4	9573.8	5080.6	7985.1
SPI1_GCTCTATCGCCACATGGAGC	SPI1	2200	2693.1	6089.3	1765.3
CYBB_CCGGTCAGAAATCCCGACTC	CYBB	3355	3288.1	4683.1	5427.8
TNFRSF13B_GCTCGGGAGACCACAGGCCG	TNFRSF13B	13820	10334	16681	14292
SH2B3_GGCCTGTTCCAGCATCCGGG	SH2B3	2651.8	2167.9	4689	3036.2
ACVR2B_CAGCAGCAGAAGTACACCTG	ACVR2B	22187	22932	27849	26667
CD40_CAGGCGAATTCTCAGCCCAG	CD40	3326	4384.1	5886.1	5533.1
TLR2_CTGGTGACATTCCAAGACGG	TLR2	19065	13636	12542	12249
FN3K_AGCTTCACACCACAACACTG	FN3K	24042	27431	31117	30394
VNN3_TATTGGTAACGGCCATCCGG	VNN3	4852.7	3880.6	7520.8	5155.9
FKBP2_ATCCTGCAGGATGTGTGAAG	FKBP2	38346	40517	47888	43488
MS4A1_CTCATGAAGAAGCTTTGTGT	MS4A1	7078.2	7433.4	10268	9371.4
NCAPD2_ACTTTAGGGTAAGAGAGCCC	NCAPD2	696.13	973.7	1446.3	1867.9
BCL2A1_GTTTGTAAGCACATACATCC	BCL2A1	12714	13301	15911	17061
SMC1A_ATGGCGGTAAACCTCTGAAA	SMC1A	3460.4	3204.9	3796	6250.9
CD300C_CCAGTCAAAGGTTCACGCCC	CD300C	3415.6	216.38	241.79	936.68
XCR1_TCACCAGCACACGGCAGCGG	XCR1	12015	11577	13796	16339
SERPINB9_CTTGGGTGCAAAGGGACAGA	SERPINB9	2723	3531.1	3738.1	5762.9
TOMM20_GTCTGCAGGTGACTACGAGA	TOMM20	3161.6	4915.1	2044.1	2324.8
IL4I1_TGATGAGAACACGTGGACGG	IL4I1	7159.1	6363.1	3836	4833.6
CUL4B_AATCGGCTTTACGCAGCCGA	CUL4B	6649.3	5461.9	8477.6	8209.4
SP100_TTGTGCAGAACTCAGCAGTG	SP100	53992	55282	57866	65929
CARD9_TAGATAGGGTGTGATCCGGG	CARD9	1602.3	1510.5	1879.5	3467.5
GRIK2_AAACTGCACCAAATCCAAGA	GRIK2	28499	22814	23129	18445
IDO2_TGTACACGTGAGCTCGGAGC	IDO2	3742.6	4052.1	7068.4	4330
OASL_AGCACGCGCACATCCCGAGC	OASL	2251.9	1929.1	3063.2	3713.8
CASP4_CGTAGCCTAAGTCTTCAAGA	CASP4	8814.1	7440	5490	5469.9
CCDC36_ACACTCACAAGTCTTGGCTA	CCDC36	1425.7	2655.6	3502.3	3137.8
CCL22_TCTGAATTGCCACAGCAAGA	CCL22	20066	19193	16164	14681
CHD4_CGACCATGTGTTCTCAGAGG	CHD4	5775.6	7175.4	3607.6	4649.5
PSME1_CCATCCCGAAGCCCAAGCCA	PSME1	3341.8	3711.7	1802.3	1845.9
GGT7_CCTAGGCGCCTACTCACCAG	GGT7	8903.8	11024	5868.3	8181.1
RTP4_CAGAAGTTGGACCTCTGCTC	RTP4	3483.3	3079.2	1078.4	2209.4
STAP1_GTCAGTGTAAAAGAACAGCG	STAP1	9566.5	10004	6256.9	7499.8
VAMP1_AGCTATCTGTGCCATCATCG	VAMP1	63201	70083	55249	62095
CYBB_TGGATGATAGCACTGCACAC	CYBB	9960.3	3854	3775.2	5199.8
CCDC28A_CTGCTGAACGATTTCCACTC	CCDC28A	10295	9479.8	16228	9387.8
FLT3_GCACTGCTCTGCATCTCCGA	FLT3	2156.1	3731.7	998.32	1808.3
C1RL_CTGACATCGAGGCTCCAGAG	C1RL	40057	41363	33901	35383
LRRC25_TGTGCTCACTGGCTCTGCGG	LRRC25	16924	15618	12723	12338
ITM2A_TATGACTCCAAAGAATCTGG	ITM2A	3297.8	3194.1	3941.4	5739.1
SRGN_TGGGTCCGCTGCAAACCGAA	SRGN	5635.8	5888.8	8271.4	7554.8
FASN_GGTTGGCCATCATTGCACGC	FASN	4633.8	4257.6	5454.4	7173
TAAR8_GTAAGTGCTCTAAATTGTGT	TAAR8	2726.5	2795.4	4712.7	3716.5
RNF208_TGAAGAGCACAGTCTCACGG	RNF208	4144.3	6225.8	3404.4	2917.2
PARP14_TAGAGGCTGAGGCTTCCTCA	PARP14	3444.6	3794.1	6071.5	4516.7
CLEC1A_GCAAGACAGCATCACTGAAA	CLEC1A	14845	16835	17903	21052
KEAP1_CGAGGACGTAGATCTTGCCC	KEAP1	4905.4	5982.8	3167	3575.5
ASCC3_CTAAGGAACTCCGGATACAG	ASCC3	5614.8	8039.2	4543.6	4445.3
RHOA_GATAAGAGAGAGGCCGCAGG	RHOA	2527.9	3135.8	1412.2	1319.4
MEFV_ATCACCAAGGGTCTTGGCCA	MEFV	6126.3	4482.3	6541.7	8136.2
TMEM158_GGTGAAGGACGCATTGGCCG	TMEM158	28884	30344	31452	37801
MS4A14_CCCAAGGTACTCCATCCCAA	MS4A14	1946	2005.6	3423.7	2937.3
JAK2_TCAGGAAGAGTGTCTTGGGA	JAK2	1216.5	1231.7	379.75	202.35
NCOR1_GTATACTGGACAGAATGTGA	NCOR1	446.51	977.02	1513.1	1312.1
INPP5A_AAGGCTTCATCAGGACGCGG	INPP5A	1822.1	1484.7	3701.1	1783.6
WIPF1_ACCATTATCCCTGTTGGCGG	WIPF1	6705.5	7425.9	9981.7	8810.1
ARID2_GTTTCTGAGAAGAATCAGTG	ARID2	26246	21083	20006	18550
CECR2_AAGAAGACCCAGTACAAGGA	CECR2	6020.8	4032.1	8173.5	5760.2
MRPL51_AGCCTTACGAAGGCCAACCG	MRPL51	4166.2	5193.9	7635	5460.8
PRAM1_GCTGCTGAAACAGATCAGGA	PRAM1	4708.6	3795.7	5761.5	6289.4
GPR34_CAGAGACAGACATAATGCAA	GPR34	3448.1	4084.5	2147.9	2061.1
RNASE2_TAGTACTCCAATGATCTTCT	RNASE2	2633.3	2901.9	3165.6	5195.2
VHL_GGACTACCCAAGTGTGCGGA	VHL	2961.2	971.2	720.93	851.53
HTRA4_ATTGTCAGCACCACACAGAG	HTRA4	64515	55905	54313	51851
GTF2IRD1_TCCCTGAGCAGCCTCTCATA	GTF2IRD1	8081.1	7704.7	9686.5	10991
LGALS2_TGGTGGATTCATCGAAGCGA	LGALS2	6843.5	6201.7	7112.9	10337
MS4A14_TCCCAAGGGACTTCACCCAA	MS4A14	1140.9	1060.2	1719.2	2208.5
TAAR8_CCCATACACAATTGACGCAT	TAAR8	3297.8	2302.7	4918.9	3497.7
ACRBP_ATACTGAGCAAACTGGCAGA	ACRBP	3703.9	2947.7	1837.9	1731.4
APOL6_TCCAGAGGCGACTGATGCAG	APOL6	14581	16696	20155	18068
LTA_TGCCAAGCACCCTCAAGAGG	LTA	14659	14204	9974.3	12237
EPSTI1_CATGTACACCCGCAGTAAGG	EPSTI1	22978	19837	26266	24725
SH2B3_TGTGCGGGACGGCTGCACGG	SH2B3	25768	21403	16176	22396
CD4_CTGGAACTGCACCGTGACCC	CD4	3063.2	5256.3	7366.5	4404.1
NCOR1_TGGTTGCCCAGCCAAAGGAG	NCOR1	17418	17126	12374	14881
GSTA4_GACGGATGGAGTCGATCCGC	GSTA4	807.76	1377.3	1818.6	2070.2
RAP1GAP_TAGGGTAGGGTGAAGCAGGG	RAP1GAP	5082.1	7865.3	4870	3736.6
COL5A1_CCTGGCATCAACTTGTCCGA	COL5A1	1388.7	3185.7	1361.8	703.2
LPAR2_TGAGTGTGACCACACGGCCC	LPAR2	3244.2	2456.7	3686.2	4828.1
NLRC4_GAAGAACAAAGACACAGCCC	NLRC4	5116.4	6326.5	4288.5	3102.1
IL27_ATTGGGAAGATGGTATCCCA	IL27	1428.3	2850.3	3325.8	3367.6
LAP3_GTCCACCGCAGACATGACGA	LAP3	8213.8	6568.7	5163.7	4987.4
SP100_CAAGAACTGACCTTCAGATG	SP100	33435	42304	44270	42398
IRF8_GCTGGACCCACCAGTCAGGG	IRF8	2278.2	2250.3	3583.9	3429
COL5A1_CCCACCAAGCAGCTGTACCC	COL5A1	2026	1554.6	897.45	493.52
SOX12_CGGCCTCGCAAGAAGAGCAA	SOX12	5922.4	5209.7	7549	7557.5
PLA2G12A_TGCAGCATGTGAGACAACGG	PLA2G12A	7434.2	7339.3	10302	9082
ATP6V1E1_GCTCAAAGTCCTCAGAGCAA	ATP6V1E1	2054.1	2001.5	983.49	740.74
SRCIN1_GACAGGGACATGCCTTGGGA	SRCIN1	7358.6	7946.9	4951.6	5675
APBB1IP_AACCTCCTGAGGCTGTACCC	APBB1IP	9555.1	5013.3	5854.9	4158.7
ZDHHC14_CATCAGGAGTGGCTCGAGGG	ZDHHC14	6701.1	6164.2	9139.2	7986
CSNK2A1_ACATCACTGTACTTACCACA	CSNK2A1	2983.2	3247.3	1268.3	2056.5
DOCK3_AGGCAATTGTCAGTAACAGG	DOCK3	7094.9	5040.7	3315.4	4695.3
TNFAIP8_CACTTACAGAAACTTTGCGA	TNFAIP8	4988.1	5873	6629.3	8108.7
IRF8_CATGAGCGAAGTTCCTGAGA	IRF8	8276.2	8943	9999.5	12153
IFI35_ATTCCAAGGCCAAACTAAGC	IFI35	38603	33782	30746	31158
MTA3_AGAAGCACCAGCTGAAACAC	MTA3	11985	9585.5	5234.9	10796
IRF6_AGAGAGCTGATCCATAGCTC	IRF6	2908.5	2265.3	3092.9	4688.9
RTP4_ATTTCAAGAACTGATGCAGG	RTP4	12765	13747	16899	15768
KLRB1_AAGTGGACAAGGTTTGGAAG	KLRB1	52176	48904	52813	60703
NME4_TGATACAACGCTTTGAGAGG	NME4	1717.5	773.13	1735.6	2528.9
PPP2R1A_GGTTCCCAGCTGTTCAGCCA	PPP2R1A	10666	13128	7446.6	10561
ST8SIA4_GAGGAGAGAAGCACGTGGAG	ST8SIA4	14571	16461	12462	11917
VNN1_ATCTCGCAACCAGTTTACCC	VNN1	10582	11394	15458	12066
TBL1XR1_CATTCTCGGCTCACTTGCGA	TBL1XR1	23498	22277	20186	17451
MLH1_GGTAGTGAACCGCATAGCGG	MLH1	5242.1	6820.9	10605	5492.8
AIF1_TTAATTAGAGAGGTGTCCAG	AIF1	1939	2102.2	974.59	803
CR1L_AGGAGCCACACCGGATCCAG	CR1L	2397.8	2882.8	1075.5	1603.2
ADAMDEC1_GAAACATCTTACTCACCCAG	ADAMDEC1	3287.3	1393.1	609.67	1631.6
FBXL4_CTCCAGCACATGGACAGCCG	FBXL4	28470	22886	29407	30523
BPHL_CACTGCAGTAACTTCTGCCA	BPHL	7715.4	11437	6900.7	7153.7
INPP5A_GGCCGTGACCAGCAGGACCG	INPP5A	9783.6	9182.7	7749.2	6156.6
TMEM156_GGATTCACAAACCAAACACA	TMEM156	6271.3	5570.9	9118.4	6673.9
PSMB8_ACTAATGTAACTCCCTGCAG	PSMB8	9100.7	9624.6	6562.5	7137.3
FPR3_AGATTGAGCTTTGTATCCTG	FPR3	6407.6	7500	6706.4	11493
CSF1R_GCCACTAGGCTCGATGACAG	CSF1R	19467	19030	14890	16309
TLR2_CTTTGACGAGAACAACGACG	TLR2	24947	25576	31001	27941
MOBP_TGGTGCCTGGCCCTCTGAGG	MOBP	8232.3	6855	8832.1	10706
ENPP2_TTCTTGTAGGAGAATCACAC	ENPP2	7053.6	4415.8	8381.2	6941.3
C1S_TGAATACCAGATTCAGCTGC	C1S	2937.5	2697.2	1513.1	1470.5
TRANK1_CTGCCAAGGAGTGTCTCCAA	TRANK1	36.037	31.624	256.63	69.587
LPAR5_CCACTCAGAGCCAACGGCGA	LPAR5	2944.5	3493.7	5380.3	3891.4
CR1_CCATTACGAACAGGTGGAGG	CR1	2572.7	1541.3	4246.9	2105.9
CCR8_CAGGACCAGAGCCATCAAGC	CCR8	16832	11104	9704.3	12104
PRPF40B_CTGATGATAAGCAATCCGTG	PRPF40B	18433	16382	12285	15650
C3_CTTATATCGGATCTTCACTG	C3	21599	19416	16482	17036
FGFR3_CACGCAGAACACTAGCACGC	FGFR3	3186.2	4717.8	6350.4	4707.2
CREB3L4_GGTCACCGGGACCTTTGACG	CREB3L4	12793	11654	15178	14978
RAC2_TCTCTTGTCTTTCAGAGCCG	RAC2	12218	12732	12711	17996
XAF1_ATTGCCACTCACCATATGGG	XAF1	5396.8	4721.2	4343.4	9347.6
GPR68_CAGCTAGGCAGGCTCCTCGG	GPR68	10740	11857	8139.4	9016.1
GBP4_GTCCAGGAGGACCAGTGCTC	GBP4	3515.8	7616.5	3500.8	3890.5
TNFRSF1B_GTGCTCATGCCACTCACCAG	TNFRSF1B	8387.8	6689.4	4565.9	6124.6
KCNA4_CTGACCTGGCCCAACAGCAG	KCNA4	6070.9	8178.2	4230.6	5763.8
CLEC12A_GAATCAATTGCAAAGGGCCA	CLEC12A	6490.2	5096.5	9510	5891.1
FKBP2_TCACAGGGAAAGCTAGAAGA	FKBP2	5572.6	5585	2557.4	4861.9
HK3_GCCTCAGTCTGCCCACACGA	HK3	8207.7	8100	6018.1	5729
IRF4_GGATGACACACAGATGGCCA	IRF4	9598.2	3992.2	6031.5	3435.4
CD27_CTCAGGTACATTCTTTGTGA	CD27	2818.8	2990.2	1932.9	1246.2
IL7_AGCAGAACAAGGATCAGTGG	IL7	5517.2	8228.1	10084	7797.4
CD163_TCACACCGACATCCTCAGCA	CD163	4233.9	4975	7740.3	4814.3
DOCK3_GTCACAATAGAATCTTCCAG	DOCK3	3428.8	1567.1	1163	1408.2
PSME1_CAGTTCACTGGGCCACAGGG	PSME1	8580.3	13042	13395	13462
CCR2_TCTACATTCACTCCTTCCAC	CCR2	2307.3	3351.3	1594.6	1478.7
INHA_GGCTCGAGCACCCAGTGCGG	INHA	10007	11758	15226	11785
MLL2_GACATGGGTGACTCTTCGGG	MLL2	671.52	770.63	1618.4	1082.3
CCL3_TAGTCAACGATGAATTGGCG	CCL3	26546	22003	30899	25645
FCGR1B_CGTGTCATCTCCCTTCCCGG	FCGR1B	6596.5	11194	6463.1	6619
VWF_GACCATGTACAGCTTTGCAG	VWF	10183	10697	12420	13580
PSMB9_TTCCGTCCGGAACGAGCCGG	PSMB9	2971.7	3707.5	5188.9	4294.3
ITGAD_GACATGTTCACTGCCTCTAG	ITGAD	9684.3	11421	13351	12883
NCF4_CGTAGAACTGGCGATAGCGG	NCF4	8717.5	10131	12045	11632
C3AR1_ATCTTCAACAGGAAACCCGC	C3AR1	3768.1	1684.4	1254.9	1691.1
EIF1B_GTCCGCAATGCCCTGCACAG	EIF1B	16702	19747	19693	23560
NMI_ATCCTTAGGACTCTCCACTG	NMI	35510	38940	31052	33510
STX7_GGGATGATGATTCATGAACA	STX7	9878.6	6701	6535.8	5565.1
CCR5_AGAAACTTCATGTTCTCCTG	CCR5	2519.1	2136.3	4370.1	2578.4
LPAR2_CAACTCACTGGTCAATGCAG	LPAR2	14513	13820	10572	11837
RCOR2_TCCGCTGGAAGCACTTGCCA	RCOR2	6874.3	4201	3715.9	3745.8
POU2AF1_TCCTGTCACAAGCCATGCTC	POU2AF1	4251.5	4293.4	7017.9	4668.7
SPI1_TGATAAGGGAAGCACATCCG	SPI1	14675	15750	12036	12272
PPP2R1A_GAAGCTCTCCACAATTGCCT	PPP2R1A	4678.7	4557.2	5389.2	7108.9
EVI2A_GTGGAAGCTAAAGGCACAGG	EVI2A	621.42	878.82	1912.1	835.96
MLH1_TGCCTGCACAGGGTTTAGGA	MLH1	3084.2	2475.9	1786	1291
GAPDH_AAACAGGCCCACTTGAAGGG	GAPDH	14760	16278	11504	13407
HSD11B1_GTAGGGAGCAATCATAGGCT	HSD11B1	3861.2	4924.2	1661.4	3974.7
P2RY13_TGTGTGCACGCTCTCCTCCG	P2RY13	11090	8576	11446	13019
DAPP1_CGGGACAGCAATGAGCAGAC	DAPP1	10286	10965	7025.3	9230.4
MPEG1_AGGATCCTCAGACCAACCAG	MPEG1	1283.3	1874.2	3647.7	1341.4
ADORA2A_CATTGGCCCATACTCCCAGG	ADORA2A	6263.4	3417.1	6341.5	6635.5
IRF4_TTTAAAGGCAAGTTCCGAGA	IRF4	18930	14881	20607	19565
CLEC2D_AGGCAAATCTTTCCTCTCCC	CLEC2D	2322.2	2899.5	2521.8	5073.4
TAPBP_ACTTCTAGCCCACTTCGCCG	TAPBP	41168	42679	36603	37029
FBXW7_GCAAGGAGATGAAGTCTCGC	FBXW7	4807.9	8841.5	4812.1	4912.3
PPP2R1A_ATAGAGCGAATCGTCACCGT	PPP2R1A	3685.5	3835.7	2954.9	7433.9
PIK3AP1_AGCCGCACCACACGCTGCGG	PIK3AP1	9731.8	5920.4	3871.6	7568.5
NKIRAS2_CTGTACGGGAACCATGTCGT	NKIRAS2	6558.7	5403.6	9826	5788.5
ACP5_TCTTTAAGACCAGCCTCCCA	ACP5	8837.9	9272.6	6868.1	6703.2
CCL22_CTACTCCATAAACTGTCCTA	CCL22	2195.6	2497.5	1262.4	1209.5
CNKSR1_CCAAGCTGCCACCTTCCCGG	CNKSR1	200.4	430.26	620.06	782.85
CLEC6A_ATACACCTCAACAATGGTGC	CLEC6A	326.97	1208.4	2107.9	658.33
STAP1_ACATCCGCATAGTCTTGTAC	STAP1	11375	11892	8811.3	9321.9
CSMD1_CACCTGGATCATTATTACTG	CSMD1	15146	15013	11762	12515
WIPF1_TGCGAACCCAACCCAGGCCG	WIPF1	19938	14790	13904	14492
TMEM140_ACAGAATGGAGGATGCCGCC	TMEM140	236.44	357.85	0	18.312
IGSF8_TGAGGACCGGCACATTGCCA	IGSF8	1356.2	223.03	1643.6	1179.3
ABCD2_GGTTACCTCCACGCTTGCTA	ABCD2	7232	4111.2	3658	4179.8
RNF208_CATACAACGTCACTCAACGG	RNF208	18479	24025	16455	19037
FGFR3_CATCCGGCAGACATACACAC	FGFR3	7456.2	7284.4	8283.2	10473
IGSF6_TCAGGCTGATCTCTGGCCGG	IGSF6	1345.7	2371	2941.6	2716.6
WARS_AATGAGCTATAAGGCCGCCA	WARS	11773	10324	9051.6	8096.8
BATF2_GAAGAAGCAGAAGAACCGAG	BATF2	6547.3	6604.5	9173.3	7743.4
NKIRAS2_AGCCGCAAGAACAAGGGCAG	NKIRAS2	8293.8	8703.3	12668	8633.4
CLEC12A_CTGTGAATGGGAAGCATCGG	CLEC12A	4728.8	4725.3	6636.7	5977.2
STX11_GGTCTTGATGGCCTTGGCGA	STX11	9119.1	10537	5418.8	9604.8
BLK_AGAAGCTCCAGGTCTTGAGG	BLK	3213.5	2848.7	2547	6006.5
SOCS1_TGCGGAAGTGAGTGTCGCCA	SOCS1	5862.6	7408.4	4956	4556.1
CLEC2D_TGTGGGACTAAGCATAGGTA	CLEC2D	4945.9	5567.5	3073.6	4117.5
WDFY4_ACTATCAGCAGCTAATGCCC	WDFY4	2017.2	3351.3	4288.5	3412.5
CD163_AAGGAACTGAGACTGGCGGG	CD163	3384.8	2816.2	3727.8	4984.6
CIITA_ACTGGATGAAGAGACCCGGG	CIITA	3144.9	3288.9	5749.6	3236.7
STAT1_GTTAGATAAACAGAAGGAGC	STAT1	3960.6	4274.3	2449.1	2880.5
ASGR2_CCTTAGGGCCATCATGGAGA	ASGR2	10801	10738	15218	11132
HACE1_GCAAGCAAAGTACAGTGGCG	HACE1	25563	25967	23086	20833
EMP3_TACTGGTGCAAAGCTGGCAG	EMP3	13599	14857	13707	9187.3
FPR2_TTCTTCATCAGTTTGAGCCC	FPR2	4290.2	5278.8	6528.4	6175.9
TYROBP_ACAGTGACCTCAACACACAG	TYROBP	9176.3	12393	12885	13484
CDC27_CTGTTACTACCGCTCAGGAA	CDC27	8947.7	7658.9	4831.4	7592.3
CSMD2_GAGAATGGTACCTTGTTCGA	CSMD2	2715.1	3318.1	4140.1	4340
EVI2A_AAGTAGGCAAGCGCCAGCCG	EVI2A	55997	55439	64633	58114
WBP1_CAGCTTCGAGAGCTGTGCCC	WBP1	10344	7159.6	6013.7	7222.4
CCRL2_TCCGATGGATAACTACACAG	CCRL2	16638	7449.2	10307	8746.9
ITGAD_GCACAAGCTCTCTGTGCAGT	ITGAD	2331	2460	3791.5	3147.9
PSMB8_GTCGGCTGCACAACCAGACA	PSMB8	9060.2	12710	8370.8	8649.9
OLR1_GGACGAGAAATCCAAAGAGC	OLR1	1865.1	1689.4	3428.1	1957.6
GIMAP8_GAATGGAGTGACATATGAAG	GIMAP8	7233.8	7371.8	8010.3	10431
GAPT_CACTGAAGGGACAACTGAGA	GAPT	3478.9	2982.7	5055.4	3903.3
CXCL10_CTGCAGGGATCCCTCTCGCA	CXCL10	5320.3	7120.5	5187.4	3731.1
ANO2_GGCAAGGAGCGCCATGGCGG	ANO2	2328.3	1929.1	3558.7	2700.2
BNIP3_GAAATAGACAGCCACAGCTT	BNIP3	25039	24426	20125	22074
APOC1_TGTGGTCGTAGCCATGACCT	APOC1	11360	11913	8017.7	10369
KEAP1_TCTACGTGCAGGCACTGCTG	KEAP1	9011	7386.8	6142.7	6197.8
ST8SIA4_TGGATTCTGGCCATTTCCCA	ST8SIA4	4354.3	4559.7	3232.3	2741.4
GAPDH_CTTAAACAGGCCCACTTGAA	GAPDH	13308	13640	9140.6	12560
EXOSC7_TGTTAGCAATCTCTGTGCCA	EXOSC7	4101.2	4450.7	2561.8	3125.9
ASGR2_AAGCAGCAACAGCTAAAGGC	ASGR2	12420	13199	8302.5	12226
ASB2_TCTCAGACCAACCACCAGCC	ASB2	3197.6	2476.7	4367.1	3603.9
CD300C_CACGAACACCTCAACCTTGA	CD300C	8485.4	7336	4801.7	7083.2
POU2F2_CTGTGTAGGAAGCCCAGCCC	POU2F2	3449.9	4448.2	5970.6	4657.8
TLR2_TAGAAACAGTCACTATCCGG	TLR2	443.87	103.2	0	23.806
LAP3_TTCGTTCCTAAGTGTAGCCA	LAP3	10739	13525	11969	17212
MS4A4A_GCCATCATGAACCTCAGCAT	MS4A4A	4037.9	5365.3	6509.1	5878.3
CLEC3B_GAGATCACGACGCAACCCGA	CLEC3B	374.43	350.36	520.67	978.8
ZBTB32_AGATAGAAACGTCTGGGCAA	ZBTB32	1812.4	962.04	2395.7	1945.7
IDO2_GGCGCTGGCCGCTATCACCA	IDO2	12181	8745.8	12426	13033
ALOX12B_GAAGGAGGCTGTCTTGACGA	ALOX12B	2597.3	2878.6	3770.8	3943.6
CLEC4A_CGGCATATACCTGCTCTTCC	CLEC4A	4292.8	4151.1	1950.7	3683.5
CCDC109B_GGCAGGAGGATGCTCCCGAG	CCDC109B	10579	11590	8916.7	8586.7
ARVCF_TCCCGAACCTACCACAGCAG	ARVCF	19249	21985	16510	18263
CCL2_TGTCACCAAGCTCAAGAGAG	CCL2	8699	9775.2	12456	10252
TBL1XR1_GAGGTTCCAGATTCTTGCCG	TBL1XR1	27181	25125	33510	26113
TMEM150B_GAAGCCCACACACTTGGCAG	TMEM150B	9523.5	8747.5	10728	11746
TFEC_CTCTGCCAGAGGCATGCAGC	TFEC	4653.2	4633	6795.4	5419.6
APOL6_TTGCAGAAGAGTTAAGAGCA	APOL6	5464.5	4037.9	7335.4	5127.5
RGS18_CTACAGAGGCCTGACTTCCA	RGS18	4729.6	2936.1	2389.7	2632.4
PPME1_AGTGGAGAATGAAACTGGCA	PPME1	6950.8	8586	5981	5723.5
RAP1GAP_CTCCAGCTTGACCTTGGTGG	RAP1GAP	6508.6	8009.3	6405.3	4432.5
IDH1_CTTGGACAGAGCCATTTGGA	IDH1	2238.7	2907.8	1130.3	1884.3
STAT5A_ATCAAGCGCGCCGACAGGCG	STAT5A	30769	31207	26303	27792
IL10_CCCACACAGCTCCAAGACCA	IL10	2983.2	5406.9	6813.2	4330
CR1L_AGTGATGACACATACAGCAG	CR1L	18544	14481	14678	12696
AP1M2_ACAGGAAGTGCACTCGGCCG	AP1M2	11175	11424	9538.2	8441.1
CSMD1_CTGCAGACATGACTGCGTGG	CSMD1	4226.9	5592.5	3844.9	3000.5
IGSF8_CAGGAGCGAACTCAGCGGCG	IGSF8	12727	13135	15941	14869
SCML4_ACGAGGGAGAAGACCAGCCG	SCML4	15379	14084	16712	18042
MAPK8IP1_GGGTTGCTCACCTGAGACCG	MAPK8IP1	25116	24117	26099	30045
CASP1_AGTTTCAACATCTTTCTCCG	CASP1	13973	18525	16055	10891
PRKCB_CCGGCAGAAGAACGTGCACG	PRKCB	4068.7	5231.3	5708.1	6467
GBP1_CGAGAAGCCAGAACATACCC	GBP1	4242.7	5089	5547.9	6663.9
TAAR8_CCTTCACAGTTGTTGTGATG	TAAR8	25150	22788	26803	27936
TAPBP_AGAGGGAGAACCTTCCAGGG	TAPBP	1518.8	3582.7	1118.5	1889.8
GPR125_TACTTACAGCCGAACCAGAT	GPR125	16413	17576	23015	16644
ICAM1_GCGGTGCTCCACCATCCACG	ICAM1	5916.2	5368.6	7084.7	7369.8
TET2_CATCAGGACCAGCTCCTAGA	TET2	8724.5	5927.9	11907	6381
POU3F2_ACCCTGCTGTACCACCACCG	POU3F2	12020	14833	11315	10538
PLA2G7_CTCTGACAACTCCTGCAAGC	PLA2G7	17633	17505	21089	19807
MLL2_GACAGAGGAGAGTCCTCAGG	MLL2	2951.5	2425.9	1412.2	1819.3
COQ3_GGAATCTACAGATTAAGCCG	COQ3	12418	10315	10059	8095
VAMP1_GACCCAGGCACAAGTGGAGG	VAMP1	4527.5	4439.1	5905.4	5867.3
TNIP3_TCCTGGATGTCAATCAACAA	TNIP3	30169	35319	29404	28105
IL15_CATTGCAGTAACTTTGCAAC	IL15	4370.2	4655.4	6521	5317.9
NDUFA10_CTGGAGGCAATGTACAACCA	NDUFA10	3407.7	4452.4	2828.8	2419.1
GATA3_GGTGGTCTGACAGTTCGCGC	GATA3	4222.5	3009.3	1916.5	2821
GRIK2_CTTCGACTGCAGCCATGAAA	GRIK2	72427	72715	68148	64922
MORC4_CTCACCTAGCAGCTCCGCGA	MORC4	11731	10333	8738.7	8844.9
EMP3_ATCCTGGCCAAGCACCCGAG	EMP3	24138	22044	29778	22998
TAAR3_CAGAAGATCCAGCACTATGA	TAAR3	17871	20613	23276	21198
STX7_TGATAGCCGTGGAAATACAA	STX7	8237.5	8214.8	10529	9752.3
SLC7A7_GGCATTGTTAGACTTGGCCA	SLC7A7	4680.4	4127.8	7455.5	4105.6
CD163L1_CAGCTGTCTACACACCACAG	CD163L1	15927	17601	16390	11582
LRRFIP2_TAAGTGGGAACTCATCCAGA	LRRFIP2	636.36	895.47	1217.9	1408.2
APOC1_GCTACGACCACAATCAGGAC	APOC1	6485.8	5277.9	7994	6961.5
DHDH_TCTCACCTGGGCCATGCCCT	DHDH	729.53	49.101	0	84.237
TOMM20_AATTGTAAGTGCTCAGAGCT	TOMM20	19553	21201	24224	22657
BNIP3_TCCTGAAGAAAAACTCAGAT	BNIP3	15072	14580	13718	10753
SERPINB9_CGTCGATTCAGAAACCAGGC	SERPINB9	3507.9	4487.3	2997.9	2398
TNFAIP8_CATCAAGAACCTCATCAAGA	TNFAIP8	11643	11071	12515	14698
CSF3R_GATCAAGCTGAGCTTCACGC	CSF3R	12221	10534	13867	13391
CCR3_CTGCAGTCCTCGCTATCCAG	CCR3	2432.9	2050.6	3164.1	3234.9
NCF4_TTCATGTAGGCATTGAGGGC	NCF4	5620	4868.5	9857.1	3624
SECTM1_CAGGATGCTGAACAGCCAGA	SECTM1	1440.6	1000.3	2030.8	1799.2
IRF6_ATCCCAAGGAGCAGACCCTG	IRF6	8750.9	9597.1	6882.9	7462.3
SIM1_GGATGGCTTCATCTTCGTGG	SIM1	7062.4	6994	5128.1	5449.8
CSF2RB_CCTAGATCGAGCCCATAGCA	CSF2RB	3556.2	3418.8	2342.3	2229.5
BCOR_AAAGTCAGTCACCCTGGAAG	BCOR	146880	134860	132410	132540
PRKCQ_TTTGCACTGCATCAGCGCCG	PRKCQ	58123	54477	62789	60180
SIRT4_CGCCGCATCGATCACAGCAC	SIRT4	7954.5	6584.5	7916.9	10153
FPR2_TCTCTCAAGACTATAAGGCA	FPR2	3747	3936.4	3057.3	2105
MS4A1_TGGCCTCTTCCATATTACCC	MS4A1	2225.5	3068.4	3033.5	4331.8
CD69_GGTGAACTGGAACATTGGAT	CD69	4608.4	3394.6	4628.2	5948.8
IFITM1_GACGACGATGGCCGTGAGGA	IFITM1	3969.4	2685.6	4878.9	4109.3
SECTM1_GGACAACCCTATCTGCACGG	SECTM1	2708.1	2532.4	1888.4	1295.6
FAM26F_AGAGCCCTCGAGCAGCGCCA	FAM26F	3638	1993.2	4088.2	3678
CLEC2D_TAGTCCCACAGGCAGCCCGC	CLEC2D	2425.9	1587	3576.5	2219.5
GYPC_TACTCACCGAGGAGCTCGGG	GYPC	3763.7	2062.2	1633.2	2031.8
TYROBP_TGCATATCTGGCCACCATGG	TYROBP	18157	15021	18668	19901
PLD4_ACCAGGAGGGCACTTCCTCA	PLD4	4916.9	5919.6	7320.5	6507.3
KEAP1_CCGATGAATACCATCCGGAG	KEAP1	4100.3	5639.1	3420.7	3503.2
BPHL_TGGAATATCCATATCCTCGA	BPHL	620.54	866.34	261.08	184.04
CSF3R_CCAACAGCCTGGTCTGCCAG	CSF3R	2632.5	1419.8	3788.6	2030.8
CSF1R_CTGCTGGCCACAGTTTGGCA	CSF1R	8669.1	6187.5	5803	5556
CLEC4A_TTACCGTTGGAAGACTGGAT	CLEC4A	11498	10106	9513	16348
CLEC9A_GTGGGACATTCCTACCTCAG	CLEC9A	2788	3598.5	5141.4	3484.8
TLR1_GAAATGGGCTAACTTGGGAC	TLR1	12439	8296.4	12656	12236
UBA7_TGGATGAAGAGTTATACTCC	UBA7	1760.5	907.12	704.61	3368.6
TCL1A_CTTACGAGCTGCCTTTAATG	TCL1A	77722	78791	87529	80932
OPTN_CCTAAGGGAAGGAAACCAAA	OPTN	3419.1	4160.3	5353.6	4655
MORC4_AATGGGAATACTCTCGCCGT	MORC4	3806.7	2907.8	4453.1	4533.2
EXOSC7_TGAGCTGAGCAGCATGGCGT	EXOSC7	915.87	1116	397.55	424.85
FGD2_CTCAAGAACAAGTTATCGAG	FGD2	12580	10846	13493	14309
PLD4_GATACCACTCCAGACAGCAG	PLD4	26244	20772	22448	18257
POU2F2_CTCACCTGTGTGCTCTGACG	POU2F2	27347	27576	33256	28512
NDUFA10_CCGTGCCGGAGGTACAGAGC	NDUFA10	2527.9	1922.4	1042.8	1582.2
CD68_TTGGGCCAAAGCTTCTGCTG	CD68	6340.8	8054.2	7227.1	10551
RNASE2_AGTCGAGACTCAAGCAGCTT	RNASE2	14926	14091	16893	17008
IGSF6_CGGTTCTGACGCCGTCACCA	IGSF6	7658.3	6340.7	5585	5089
CLEC7A_CAATTCAGGGAGAAATCCAG	CLEC7A	7917.6	6442.2	5960.3	5032.2
SLC7A7_TGAGCAGAGAAGTCCAGAGG	SLC7A7	6003.2	7478.3	10041	6697.8
MAPKAPK3_GGCCGGAGCACCACCCAAGG	MAPKAPK3	6244.1	6253.3	7408	8215.9
TMEM88_GCACGAGGCAGTCGGCCAGG	TMEM88	986.19	1483.8	2484.7	1317.6
CXCR3_GTGAGGGCTACACGTACCCG	CXCR3	7288.3	5798.9	4552.5	5336.2
TAAR6_GCCCACACCAAAGTCAGCAC	TAAR6	3066.7	3854.8	3140.3	1494.3
RASGRP4_CTCCCCGGAGCCTGACAATC	RASGRP4	30339	39673	40003	37728
MRPL51_GACAGGCTAGAGTAATGGCA	MRPL51	3724.1	4098.7	1892.8	3492.2
CD9_TGTACCATGCCGGTCAAAGG	CD9	14566	11912	14319	16786
SOD2_GAACAATCTCAACGCCACCG	SOD2	23422	25627	29941	25500
CREB3L4_GACAACCTCATAGAGGGCAG	CREB3L4	3500.9	2997.7	4020	4686.1
CYSLTR1_GCAGAAATGTACCTCCAAGG	CYSLTR1	4836.9	5533.4	3478.5	4069.9
FCRL1_CTGGTGAGCATCCACGTCAG	FCRL1	4702.4	4249.3	4984.2	6578.7
FGL2_GACGACCATCGAGATCCCGG	FGL2	2804.7	2788.8	1333.6	2222.2
TMEM42_ATGTGGACCTTCTTTAGCCG	TMEM42	52657	54139	60737	55662
MOBP_AAGTACAGCATCTGCAAGAG	MOBP	85889	90332	85216	78537
TGM4_AGGGTGAACGAGTATAAAGC	TGM4	4957.3	3902.3	5227.5	6217.1
FOLR2_TTGCTCAGTCAACACCAGCC	FOLR2	9030.4	6511.3	5714	6354.4
RASSF4_ACCTACAACTGCTACCATGA	RASSF4	16599	13663	17164	18029
CKB_GCGCCGCGCCATCGAGAAGC	CKB	5055.7	5281.3	3481.5	4056.2
MYRIP_CAAGCGCTTTGGCAGTGCCA	MYRIP	3333	3248.1	3714.4	5068.9
CCL8_CTTACACCACAGCTTCCATG	CCL8	11725	11058	14849	12164
GPR34_AGATTGGCAAGAATCTACTG	GPR34	19209	20305	18139	15728
CARD9_GCACAGCCTCATGAAGGCCG	CARD9	4467.7	5094.8	6127.9	6112.7
P2RY14_CTATCTCAAGAACATAGTGG	P2RY14	6790.8	7540.7	3893.9	7126.3
CD14_TTGCAGCTGTACCCTTGCTG	CD14	12726	14101	11179	11052
CD70_CGTTCCAGCGCCAATGGCCA	CD70	450.02	461.05	56.369	112.62
MAP3K1_TCATCACTTTGTTCACGCGG	MAP3K1	7170.5	5688.2	5466.3	4272.3
MORC4_CAAAGATGGAAAGTCTGAGC	MORC4	723.38	451.89	290.74	1769
CMTM4_AGAAGTAGAGGCCTTCGCAC	CMTM4	4475.6	2653.9	2950.5	1901.7
CD38_CTTCTCTTGTGATGTTGCAA	CD38	5460.1	4495.6	4276.6	8393.5
PIK3R6_TCTGCTCAGAGAGCTGGAGA	PIK3R6	12929	11879	14300	14892
TMEM88_AACCAACCAGGCCATGGCGG	TMEM88	11543	12611	12533	15937
IFITM1_CTGTCGCAGAAGTTGAGATG	IFITM1	39336	33352	31424	33568
C3_ATCGTGGGCCTCCAGTACGA	C3	14628	15201	17531	17110
CXCL9_TCCTTGAACGACGACGACTT	CXCL9	15482	11009	10461	11515
CCR2_CACACAGTTACTCATTCCCA	CCR2	6047.2	4686.2	4407.2	3519.6
FN3K_ATGCTGTGGCTTTATCCCAC	FN3K	4114.4	5044.9	6022.6	5712.5
MGA_GAAGACTGTGCACTCTGGGA	MGA	14998	7959.3	9826	8961.2
LILRA5_GGCCCACAGTAAATAGGCCC	LILRA5	1841.4	1280	554.79	1106.1
HVCN1_GGAATTCAGCTGCTCCGAGA	HVCN1	2691.4	4588	2827.3	2175.5
VWF_AGGTGAGGGCCAGAACAAGC	VWF	7302.3	4588.9	4614.8	4330.9
INHA_TAGGAATAGAGCCTTCACCT	INHA	4550.3	3671.7	5857.9	4785
SLCO2B1_CAAGAGCTCCATCTCCACAG	SLCO2B1	6751.2	7663.9	11410	6255.5
IFFO1_GCGAGTGACTGAGCTCCAGG	IFFO1	1268.3	1020.3	1876.5	1647.2
CMKLR1_GATCACCACCAGGAAGACCG	CMKLR1	20208	22121	17655	18947
LPAR5_CGTGCCCTATAACTCCACGC	LPAR5	9373.2	8180.7	6460.2	7488.9
CXCL11_ACTTTGTCGCAGCCGTTACT	CXCL11	5553.2	7857	7562.3	8973.1
POU3F2_GGGACACGCCACCACACCAC	POU3F2	3004.3	2589	3951.8	3613
MS4A7_CAGGTATCCAGATATCAAAG	MS4A7	19708	23229	30521	18173
PSME1_GGAGCGGAAGAAGCAACAGG	PSME1	2567.4	3690.1	3342.1	5005.7
PLEKHO2_ACACGGAACCGGGTACGTGG	PLEKHO2	3095.7	3736.7	2069.3	2576.6
GTF2IRD1_GTGCAGCGCTGTGAAGGCGG	GTF2IRD1	6483.2	3968	3548.3	4176.1
RUFY4_ATCCGACTCTGCCTTGCCCG	RUFY4	36727	32635	31294	30692
CD70_CATCTGCGTATCCATCAAGA	CD70	23492	24669	26425	27824
UBD_TGGATCTTCGAACTCGGAGG	UBD	3124.7	3536.1	1728.1	2782.6
CSMD2_CGTAGTTCGGGTAGCCGTAA	CSMD2	18157	15885	16114	12872
CD19_CACGTGCAATCCCAGGCCAG	CD19	8086.4	10246	8998.2	5691.5
TRIM21_GGGAGTACCTGAGACTCCTG	TRIM21	1576	1339	2315.6	1980.5
CMTM4_CGGAGCGGAAATTGCTGCCG	CMTM4	14143	14170	14033	18834
CNBD1_CGTGGCAAACTGTGAAGTGG	CNBD1	9781.9	9374.9	8170.5	7279.2
PLEKHO1_TCTTCAGGTCACCGTTGAGG	PLEKHO1	4938.8	6892.4	8378.2	6328.8
CCL2_TCCTACAGAAGTGCTTGAGG	CCL2	8292	9766.9	9640.6	12004
CLEC12B_AGGACTCTGCAAGAGTGAGG	CLEC12B	3748.7	3953	5042	4949.8
DAPP1_GCACAGTGGGCACTTACAGA	DAPP1	1309.6	728.19	585.94	314.97
CAMK4_GTTGTTCTGACTTACAGCAA	CAMK4	11648	11043	14220	12504
LPXN_CGTGTATGCAACCAATATCC	LPXN	30427	36146	36788	36884
LYN_GGAACAAGGTGACATTGTGG	LYN	424.53	396.14	86.037	68.671
VWF_TGCCAATGGCACCGTAACGC	VWF	13576	13855	10072	12908
PRKCQ_CCTCATCTCAGAAACAACCG	PRKCQ	31161	35348	35139	38451
FCGR2A_AGCAGCAGAATTGTCAGTGG	FCGR2A	14686	17366	16578	20293
SIRT4_TGCGGACGAAATCAATGTGC	SIRT4	1295.6	2540.8	992.39	1266.3
CCR3_CACAGATGAAATCAAGACTG	CCR3	11789	10119	13754	12086
MICB_ATCCTGCAGACCGTTTCTCA	MICB	10024	11259	11296	13859
OLR1_GAAAGATAGACACCATCACC	OLR1	1960.9	2028.1	1839.4	547.54
CD9_CAATGGCGAATATCACCAAG	CD9	9785.4	10605	11582	12583
CD14_CAGCGCAGAGCACACGCCGC	CD14	4629.4	4413.3	7191.5	4311.7
DOCK3_GTATTTCTCCTCCTCCGTGG	DOCK3	7581.8	7439.2	5865.3	5946
CXCL13_TCTCACCGTGGCCTGGAGAG	CXCL13	3412.1	4454	3119.6	2465.8
CCDC109B_CGGTCGGAAGCCAACACCAG	CCDC109B	19380	13143	14171	13543
KCNAB2_CAACCTGTTCGATACGGCGG	KCNAB2	5352.8	6811.7	9217.8	5813.3
PSMB9_TATGGCTTGGGCATCAGCAG	PSMB9	32787	34019	30524	29262
FKBP2_TGCCCTGGCAGCAGCCACGG	FKBP2	6958.7	3812.4	3327.2	4755.7
XCR1_ATGTCACCAGCACACGGCAG	XCR1	20277	19124	20797	23920
PRDX2_TGACTTCACGGCCACAGCGG	PRDX2	7051	9167.7	5927.6	6962.4
PLA2G2D_CCAGCAGCAGCCCACACAGC	PLA2G2D	3270.6	4962.5	4327	6235.4
SOS1_CTATGTAAACAGAAACCTGG	SOS1	1691.1	2470.9	1151.1	1385.3
TMEM156_GCCATCTCCGCACTTTCCTG	TMEM156	3406.8	4420.7	3149.2	2414.5
IL18R1_TTTAGGACCAAAGTGTGAGA	IL18R1	21904	15772	22847	20001
STX7_CCAAGATGAAGAAATCACAG	STX7	6412.8	6077.7	8634.8	6749
GAPT_CCCTACCGAAGTTTATGCAA	GAPT	12449	9201	9732.5	8053.8
VCAM1_GCAGACAGGTCACAGCGCAC	VCAM1	633.73	136.48	847.02	590.57
CERKL_ATGCCCGCAAGCTTCAGCAG	CERKL	19836	18874	20070	23874
JAKMIP1_GATGGACGAGATCAAAGGGA	JAKMIP1	5892.5	7338.5	7544.5	8658.1
DHDH_TAAGGAAGACGCCTTGAGAA	DHDH	13569	16878	13259	12587
NMI_GCAGAGATGGACGATATGAG	NMI	2625.4	1716	1611	1079.5
HACE1_CGCACCGTGGAGCTGCCCGA	HACE1	1724.5	2416.8	2932.7	2818.3
LILRB4_CGTATACATCTGTGATTACC	LILRB4	2060.3	2687.2	1412.2	1606
MFNG_AGGCTGAACCAACGGAACCC	MFNG	2569.2	2713.9	1590.2	1864.2
RGS19_GCTATGCATCAACTTGTCAA	RGS19	4371.9	4686.2	6718.3	4767.6
LILRB4_TCTGTGATTACCTGGTGTCA	LILRB4	21878	23965	30754	20782
AP1M2_GTCCAGAATGAAGACTGCCG	AP1M2	12803	11202	9299.4	10655
FN3K_CAAGACTCGGCAGAACACAG	FN3K	7829.7	8476.1	6203.5	6799.4
TCL1A_GGGTCTGGGTTATTCATCGT	TCL1A	1604.1	980.35	2291.8	1545.6
CCDC109B_GGCAGAGTGAGGGTTACCAA	CCDC109B	3806.7	2544.1	3632.8	4727.3
STAP1_CTTCACATGCACTTCTTCTT	STAP1	6949.9	6133.5	8617	7401.9
PRDX2_GGCACCATCCACCACCGCTG	PRDX2	12485	12934	15429	14152
CTSS_ACAGTACATACATGGCAGCG	CTSS	26490	19821	21030	19577
SAMD9L_CTACAAGGCTACCAGCCACG	SAMD9L	5359.9	2727.2	2496.5	3316.4
FCGR1B_TCCGTGACACCTCAAGGCCA	FCGR1B	2681.7	3501.1	4229.1	3928
BTK_CTGAAGAGCTGAGAAAGCGC	BTK	4103.8	6193.4	3183.4	4532.3
MAPKAPK3_TGAGGAGACAGCGCTTGCCG	MAPKAPK3	13284	9768.6	9992.1	9121.4
APOC1_GATATGTTCAATGGCTGCCC	APOC1	1639.2	2601.5	2839.2	3017
SLC15A3_CTTGTGGAGAAGGTCCAGGC	SLC15A3	6540.3	5595.8	5064.3	4265
CSF1_CTCACAGATCGACAGTCAAA	CSF1	12903	12163	12566	8391.7
CLEC9A_CAAGCCCATACAGACCACAC	CLEC9A	6005.9	4801.9	3934	4243.9
CLEC4E_TGGTGGAGGGTCAGTGGCAA	CLEC4E	7185.4	5337.9	8022.2	7341.4
PTGER2_ATCCTCACAACTGTCCACAA	PTGER2	26462	23313	22321	21587
AXIN2_GAGAACCCACCGCCTGCCCA	AXIN2	3379.6	3819.9	5728.9	3589.2
PRDM13_CGTGAAGGCCGGCATGACGG	PRDM13	10817	11031	12698	12941
NOP2_CCTACGAAGAAGGAGAAGCG	NOP2	5900.4	4280.9	4221.7	3422.6
CIITA_ATGCTATGGACTCAAAGCAC	CIITA	5872.3	5974.5	8203.1	6388.3
TNFRSF13B_TTGGTGACCAGGCATGGCTA	TNFRSF13B	2179.8	2693.9	4246.9	2341.2
SLC19A2_CACACGGACCAGCAGAGCAG	SLC19A2	11068	10149	8674.9	8829.3
ARID2_CGGCAGTTCCACCACAGCAG	ARID2	21600	17954	21926	22777
TBL1XR1_GATGAGTATAAGCAGTGATG	TBL1XR1	29569	30059	25102	28153
SFMBT2_CATGCGAGCTCACCATCCGG	SFMBT2	7946.6	6250.8	4872.9	6328.8
CCR4_GACGAACAGCAAATCCGAGA	CCR4	5422.3	6184.2	4910	4006.7
FCRL2_AGACTGAAGTACTTCAAGGA	FCRL2	973	1408.9	1946.2	1605.1
LRRFIP2_AAGCAAGGCTAGCAGCAAAG	LRRFIP2	73046	76059	83537	75840
ARL11_AGATGAAGCCCGCTTGCCTG	ARL11	10143	12588	8858.8	10053
LYN_ACCAACTTAATGGACTCCCG	LYN	4135.5	4419.9	3971	2303.7
SCNN1A_CTACTCACGCCTGATTGCAG	SCNN1A	6642.2	6168.4	7373.9	8252.5
MTA3_GCAACCCGTACCTCATCAGA	MTA3	568.68	3378.8	1655.5	779.19
IFFO1_TGGCCGTGATGTCAATGCGG	IFFO1	4111.7	3939.7	5362.5	4885.7
GRK5_GCCAGTGTGAAGACCTCCGA	GRK5	4656.7	3237.3	2361.6	3360.3
CCL22_AGGACGAGAGCCACCAGGAG	CCL22	16547	16282	15531	12703
MNDA_AGTAACAGGAGAAACATCAC	MNDA	1989.9	3419.6	1550.1	2081.2
CDCP1_TCCCGGATCAAGATGCAAGA	CDCP1	9599.9	9146.9	10786	11378
TBXAS1_GCCACACTTACCATTTCAGG	TBXAS1	4854.5	5671.6	4384.9	3618.5
MPEG1_AACTGAAGAACCCACCAAAG	MPEG1	128300	132950	123020	124590
IFI35_GGTCACCACAGGCAGCTCCA	IFI35	3017.4	2300.3	5018.3	2056.5
FCRL5_GAATGATACTCACTCTGCAC	FCRL5	5627.9	3976.3	8219.5	3780.6
EP300_TGCTCCAGAACCCATTCCTG	EP300	4603.1	4151.9	5111.8	5921.3
CD209_ATCCTGCCTGACCTTTGACA	CD209	15794	10670	8909.2	13490
ATP6V1E1_ATCTGCATCGCTGAGCGCCA	ATP6V1E1	1704.3	2117.2	2840.7	2449.3
VWF_GCGGCCAGAATCGATGGCAA	VWF	2698.4	3742.5	3435.5	4937
HTRA4_GTACAACTTCATCGCCGCAG	HTRA4	8111.9	7264.4	7114.3	5210.8
TAAR6_ATAGCAGAGCTGCAGGACGG	TAAR6	10528	10412	7458.5	9892.4
C5AR1_CAGCCACGCTATCATCACCC	C5AR1	7145.9	6101.8	5743.7	4685.2
PODXL2_GTACTGCCACGCCACCGCAG	PODXL2	3180.1	3487	3383.6	5247.4
NOP2_CTTTCAGGGCAGCCAAGAGG	NOP2	14799	14022	12244	12339
HCK_GTCGTACAGTGCGACCACAA	HCK	10076	8967.2	7003.1	8633.4
VCAM1_CCGGCTTCCCAACCTCCAGG	VCAM1	888.62	829.72	1232.7	1446.7
CIITA_GAGGAGATCGAACTCAGCTC	CIITA	5010	4860.2	3555.7	3905.1
C5AR1_CGAGGGCAGGACTATACAGG	C5AR1	8029.2	10409	7059.5	8031.8
POU2AF1_ACAGTGCTGTAGGTGGCCAG	POU2AF1	4087.1	4226	4786.9	5726.3
PIK3CA_ACAGAGTTTCAGCTGCTCAG	PIK3CA	1380.8	952.06	628.96	576.84
TM7SF2_CCCTACCGGCCTATCTGCCT	TM7SF2	5252.6	7088.8	8284.7	6760.9
TBXAS1_TCTTTCTCTTACCCACACAG	TBXAS1	26542	30416	24848	26069
CIC_GGCCTCACTAGGCTGCACAG	CIC	12060	9604.6	11995	13303
C1S_CCTGTCCCCTAATTATCCCC	C1S	1145.3	1622	671.98	864.34
VPS37D_GCTTCAAGATGAGCCCAAGC	VPS37D	8940.7	8997.1	10968	10258
TAAR2_TATCGACGGCCACCGAGCAA	TAAR2	8445	10428	12351	9897.8
LYL1_CAGACCAAGCCATAGTGAGC	LYL1	4816.7	3971.3	5334.3	5709.8
SOX12_ATCCTCCACAGCTCGCGCCC	SOX12	8755.3	7870.3	6611.5	6873.6
IL22RA2_GGCGTCAGAGATACACGAGC	IL22RA2	3768.1	3509.5	4261.8	5046.9
TAAR3_ATCCAGCACTATGATGGGCG	TAAR3	31364	33556	29416	29085
VNN1_CATGCTCGTAAACAGCCGCG	VNN1	15463	19331	22975	16442
HACE1_CGTGCAACACGTCACAGATG	HACE1	69985	71185	66552	64965
GCAT_AGAGGATGGCGTCCTCACGC	GCAT	8147.9	9166.1	6753.9	7359.7
LYSMD1_TGCTCGCTGCTGCATCCGAG	LYSMD1	7783.1	7813.7	9237.1	9387.8
TRIM21_GATACTCATAGGCTCCACCA	TRIM21	13771	16195	15141	19087
KEAP1_CTACACGGCCTCCATCTCCG	KEAP1	947.51	531.79	1326.2	1028.2
ISG20_CGTCCACAGACAGGCTGCTG	ISG20	17592	13787	12861	14157
STX7_ATCGCTGACAAACTTCCAGA	STX7	6721.4	3764.1	7789.3	5145.8
MSR1_ACGCTTCCAGAATTTCAGCA	MSR1	4645.3	6020.3	4048.2	4146.8
SLC31A2_ACAGCGCAGACTCACCGGCA	SLC31A2	5549.7	7168.7	4502.1	5510.2
C1QA_CCATGGAGACCTCTCAGGGA	C1QA	4065.2	6480.5	3046.9	5047.8
PTCRA_TGCTTTCCGGAGCCTCTCGG	PTCRA	1806.2	1855	740.21	1517.2
TAPBPL_ACAGAGCAGCAGATACCAGC	TAPBPL	699.65	735.68	1155.6	1136.3
CAMK4_ACCTCGAAGAAATCGCCCAG	CAMK4	4578.5	3834	5518.2	5063.4
ARVCF_ATCGCTGGCCACGATGCCAG	ARVCF	12427	10413	10617	15890
CLEC10A_TTCGGACACGGACTGGGAGG	CLEC10A	6181.7	6798.4	4893.7	5367.4
CCL2_CACCTGGCTGAGCCAACACG	CCL2	29479	27690	30694	32396
IL18R1_TTATTGGAGCATCAGGAAAG	IL18R1	120610	104430	114150	98721
IL15RA_TGGCCTGGACTCCATAGCCC	IL15RA	5163	5137.3	6820.6	5878.3
STAC3_TAGGCCCGACGGAAACCAGG	STAC3	401.68	191.41	793.61	333.29
SMC1A_TATTGCAGCTGAACGAAAGG	SMC1A	9703.6	10016	7511.9	8842.1
MLKL_TGGGCCTGGAGTCTCTGGAG	MLKL	7553.7	7017.3	5978.1	5722.6
LAMP3_CGAAATCAAAGGCCTGAAGG	LAMP3	15331	13178	12161	12267
CD80_CGACACAGCTGTATGTGCCC	CD80	2418	2449.2	1630.2	1626.1
ARID2_TTTACTGCTCGCTAATGCGG	ARID2	40678	40079	40200	33537
AMPD1_TCTGAAGTCAAAGATGAGGG	AMPD1	9839	12951	15206	11193
CCR2_GAGATGTTGATAGTATGCCG	CCR2	20369	19483	15541	19475
AKAP1_ATCCAGATCTGCCACATAGA	AKAP1	25565	21854	20294	21832
NME4_AGCACTACCGGGACCTACAG	NME4	12743	15647	12320	12034
GCAT_CCAGCGCTGAATGTGCGCGG	GCAT	2625.4	2783.8	3668.4	3428.1
MET_GTATCGGACAGAGTTTACCA	MET	5195.5	7832.8	4723.1	5629.2
IFIT3_TCACCTGGGGAAACTACGCC	IFIT3	1378.2	1692.7	1013.2	806.66
CXCR3_AGGCGCCTGCCACTTTGCAG	CXCR3	6453.3	7293.6	6559.6	9938.1
CSF1R_CGGATAATGAACCCTCGCCA	CSF1R	7632.8	6705.2	5384.7	6144.7
ADMR_GCCACCAGCACCGAATACGG	ADMR	7239.1	10367	5777.8	8703
IL2RA_GGATACAAGGCTCTACAGAG	IL2RA	16280	16618	14956	13602
LPXN_CCTGGATCAGCAATCCACAG	LPXN	11422	14820	11065	11324
ARHGEF6_GCCTGATGACCTCTATTCGG	ARHGEF6	8064.4	6155.1	5110.3	6320.5
RCOR2_GTTTGGCATCTGATACACAG	RCOR2	40211	35527	33722	35308
MS4A4A_TATGCCATCAAATCCTACCA	MS4A4A	7179.3	6910.7	4201	7120.8
IL7_ATCACAAGGCACACAAACAC	IL7	25079	24605	28302	26749
TAAR3_TGTTCGCAGGCATATCGCTG	TAAR3	21940	20520	17732	19791
CSMD1_CCCAGGATGCACCATTCCCA	CSMD1	1205.9	787.28	315.96	689.46
CLEC4A_TACCGTTGGAAGACTGGATG	CLEC4A	41018	31400	34961	30936
EPM2AIP1_CTGCCGCAGACGCTCGACCA	EPM2AIP1	6110.5	3651.8	5896.5	6138.3
TIFAB_TCTTCCCAGGATCTATGGAG	TIFAB	16967	14486	17916	17739
LILRA5_CAATTGAACAACGATCTGGG	LILRA5	9554.2	6632.8	5223	8006.2
CNBD1_GCCTATCTTAGAGAAGCTCG	CNBD1	8663	10525	11137	11284
HK3_AGGTCCACACCACACGGCAC	HK3	1929.3	2664.8	1791.9	1280
GBP1_TGTTCTGGCTTCTCGGGATG	GBP1	41146	47258	47807	47792
ACTR3B_TTGGTGAACGCACACTAACG	ACTR3B	29632	32573	34072	34108
CCL8_CAGGGACAGCTATGAGCAGC	CCL8	2763.4	1681.1	1379.6	1573.9
ACVR2B_AGAAGGGCGAGGGCCGCCCA	ACVR2B	1827.3	1355.7	1106.6	826.8
KLRG1_TATCAACGGATCCTGTGCTG	KLRG1	10910	12000	12532	13905
TNFRSF1B_AGGCTGAGCAAGTGCGGCCC	TNFRSF1B	869.28	1567.1	826.25	525.57
CUX1_TGTTGCCCGACGTCCAGGGC	CUX1	20517	19813	24762	20310
PRPF40B_AACTGGAAGCACTCACCGGA	PRPF40B	10891	8973	6969	9628.7
ARHGEF6_CTCTCAGACAAACCCGCAGG	ARHGEF6	1155.8	1372.3	2287.4	1344.1
DOCK10_ACGGCTGCTGACGGCCACCG	DOCK10	17053	15493	16903	19872
RCOR2_GCATGGCTATAACATTGAGC	RCOR2	5021.5	5673.2	3383.6	4958.1
MS4A7_TGGGTGGGACTGCTTTCCAA	MS4A7	159.09	698.23	139.44	112.62
MORC4_CCGGACCTACCGTGCTCAGG	MORC4	3501.7	5494.3	3180.4	3669.8
CHD4_CCTCACTGCCCGCTGAGCAG	CHD4	12418	16315	16144	16536
PNOC_CGTGTTCAGCAGCTGTCCCA	PNOC	1643.6	1349.9	1867.6	2327.5
A2M_CAACTCATGAGTTCAGGAGG	A2M	8208.5	7623.1	9696.9	9016.1
ALOX12B_CTTTGGGAGAGACTTTGCCA	ALOX12B	3388.4	5917.9	3288.7	3839.2
JAK2_ATGTGGAAGACATGATTGGG	JAK2	7360.4	5927.1	7118.8	3541.6
PRDM13_GCAGCAGTCAGCGTTCACGC	PRDM13	6827.7	10232	8170.5	5901.2
IL18BP_TCATTGAGCACCTCCCAGGC	IL18BP	3070.2	4880.1	5126.6	4823.5
RUFY4_TGGAGCTCAGCGCACAACAG	RUFY4	9387.2	8529.4	10086	10895
VSIG4_CGCTGCAGGACATTCCAACA	VSIG4	34817	36229	40195	37171
CD33_CCTGCACACAGCAAGAACAG	CD33	18723	18862	15751	17320
BID_GCCTCCCAGTAAGCTTGCAC	BID	2523.5	3411.3	2656.8	1567.5
CD86_TGATGAGCAGCATCACAAGG	CD86	9418	8686.7	8240.2	6792.1
WDFY4_AGAGCGATGTTCAAGGGCAG	WDFY4	12774	14759	13259	10446
P2RX1_TCAGCCACGTCCCAGACCTG	P2RX1	6651.9	8175.7	4945.6	7118.9
OAS2_TCAAGTAAGAGCCTCACCAG	OAS2	5199.9	7323.5	6343	8705.7
TAAR9_TTCCTTATAGCTCTCAGAGG	TAAR9	16516	17500	19008	19277
RGS18_TCTTGGCCAAAGAAACAAGG	RGS18	11778	14373	14554	15308
CSF1_CCTGAACAGCTGCTTCACCA	CSF1	12803	12308	11191	10288
PLA2G12A_TTTACATGAACGCCAAACAG	PLA2G12A	78464	75157	87023	75991
EBI3_GTCACTGCAGTGCACCCAGG	EBI3	519.46	1377.3	192.84	773.7
SOS1_TGCTATGCCAAGCTCAGCCC	SOS1	8644.5	7633.9	6122	7276.4
WDFY4_CAGCTGGGCAGCTACTGCAG	WDFY4	13658	16266	13760	12199
ACBD6_GGCTAGGGCTTGAGTCACCG	ACBD6	25444	26783	30734	26791
GRK5_GACCAAGTACCTCACTCCAA	GRK5	5966.3	6542.1	5610.2	4399.6
RTP4_GATGCAGGAGGAGAAGCCCG	RTP4	10670	8243.1	10523	11493
ING4_TCATGAGGGACCTAGACCAA	ING4	4567.9	5558.4	4107.5	3795.2
TFEC_TGATGGTAGAGCTTTGGCAA	TFEC	13266	15003	16765	15312
AIF1_AGCCAAAGCAGGGATTTGCA	AIF1	3979	3717.5	1611	4166.1
GNGT2_CCTCTAGGGCAGGATGGCCC	GNGT2	3031.5	5476.8	4030.4	2457.5
RASSF4_TTGAGTGCCAGGCTCTTCAG	RASSF4	7591.5	5924.6	5298.7	5642
TYMP_TGCAGCAGCCGACTTCCTCA	TYMP	5511.9	6663.6	6083.4	8526.2
CERKL_CAAACTAAAGGACTCCACGC	CERKL	7229.4	7038.9	6380.1	10532
PTCRA_GGCCTGGTGTGACAGACCAA	PTCRA	7242.6	9167.7	8100.8	5465.3
MS4A1_ACTTGCCAAACTCTTCCTGG	MS4A1	6214.2	5314.5	3916.1	5255.7
CD300C_CAATTTCTTCTCATACTGAC	CD300C	8939.8	7203.7	6653	12300
TMEM97_AGTTCAGCAACCTGTTGCGG	TMEM97	22146	21699	20228	18866
CLEC6A_CTGCTACCTCATTTCTACCA	CLEC6A	8169	9279.2	9364.6	5156.8
PSME2_GGACTGTGCACTCACTACAT	PSME2	12188	14923	12067	11359
TMEM115_GGGACGGTCACCTTCCCTGG	TMEM115	784.91	1310.7	1535.3	1517.2
RNASE2_GGTGCTATTATAGATATACT	RNASE2	436.84	891.31	829.21	1251.7
GTF2IRD1_ACTCACCATGGAGTCTAAGG	GTF2IRD1	8469.6	10766	8737.2	7429.3
SCAF8_CCTCTGCGCAGACAACATGG	SCAF8	9875.9	8336.3	10541	10647
ABCB6_CAACAGACCGACGATCCACC	ABCB6	1747.4	1116.8	1082.9	659.25
POU3F2_TCGCCAAGCAATTCAAGCAG	POU3F2	9602.6	9607.1	11349	10908
CASKIN1_CGCGGCCGAACTCACAGGCC	CASKIN1	3021.8	2632.3	4347.8	2908
TAAR9_GGACACGAGAAATGCAGCCA	TAAR9	4082.7	2463.4	2508.4	2308.3
GOLGA4_TGACGTGACACCCAACAGAG	GOLGA4	13720	15545	15076	17986
TLR7_TACTTCGGCCAGCAGGACCA	TLR7	7995	9924.2	6742	8247.9
CLEC10A_TGTGCCCACATCACTACAGG	CLEC10A	14606	14934	16136	17214
ITGA9_ACTTCCACGACAACACGCGC	ITGA9	8814.1	7931	9860.1	9707.4
NDUFA10_TCAAGCACCACCACAGGCGA	NDUFA10	2304.6	1973.2	1637.7	1265.4
OASL_ATTTGCGTAGACCTCGGAGC	OASL	22637	21307	25222	23398
MANBAL_GCTGAGCCCAGAAGTGCAGA	MANBAL	5346.7	5352.8	3707	4770.4
GTF2IRD1_GCTCTCCAAGCTGAACACGG	GTF2IRD1	5822.2	5157.3	5037.6	3689.9
GPR125_GACCTGACGAACAACCGAAT	GPR125	16467	15000	15498	19885
FBXL4_GCAGTCTTGAGAGAGAGCAG	FBXL4	9418.9	7872.8	7875.3	6558.6
EPM2AIP1_GATCGGCGAGAACTCCGGAC	EPM2AIP1	10600	9811.9	11418	12112
CISH_CTGTGGAGCAAATTGGGCGG	CISH	4829.8	5865.5	6148.7	6765.5
HAPLN3_GGCCATCGATGACCTCGCAG	HAPLN3	14863	9297.5	9470	11288
CASP1_GCTACAGAAGATTCTAAAGG	CASP1	5381	6670.2	7517.8	6892.8
ZBTB32_GACTCCAGAGAGCTTTGGAG	ZBTB32	10064	10567	11701	12060
ING4_CCTTCTCAGACAGATCCAGG	ING4	3902.6	4447.4	3330.2	3079.2
GLIPR1_AGCAACCAGAGAGACCATGC	GLIPR1	5206	4660.4	5521.2	6456
OVOL1_TTCTTCACCAGGAACGCGCG	OVOL1	47907	52225	47851	59419
IGJ_CTGTAAGAAATGCGATCCTG	IGJ	1476.6	2480	683.84	1967.7
TET2_ATATCGGAGATCGAGTGAGG	TET2	7780.5	5959.5	4786.9	6442.3
JAKMIP1_GAAGCTCAAGAGCCTCACGA	JAKMIP1	6658.1	5342.8	8059.3	6278.4
CD68_CTCACGTGCTGCCTGTGGGA	CD68	4661.1	4508.1	3276.8	3864.8
NMI_TGTAAGTCCAGGAATGGCGG	NMI	11018	8131.6	8091.9	14039
PLEKHO1_AAATCACAGCAAGTTCACCC	PLEKHO1	10494	10182	9410.6	8160.9
LTBR_GAAGCCCGCTGAGTCCCAGC	LTBR	878.07	936.25	1174.8	1502.5
C1QC_ATCATGCCCGTCCTTCCCAG	C1QC	6863.7	8558.5	9499.6	8577.5
DHRS11_GCTGTCCGATCCCAGCACAG	DHRS11	15934	16793	16169	12620
MEX3A_AAGACGTGGCCACAGCCCGG	MEX3A	725.14	1102.7	1295	1396.3
RAC2_CTTACTGTCCACCATCACAT	RAC2	18415	19118	17286	16019
TNFRSF4_TATCCCTGGTATGATCACAG	TNFRSF4	8362.4	6769.3	9559	8186.6
FCGR2A_ATGGTGACACTGATGTGCGA	FCGR2A	6836.5	8832.3	6782.1	6225.3
XAF1_TCCAGAGTCCATAAATGCAA	XAF1	5143.6	4066.2	3801.9	3396.9
PPP2R1A_TGAGAAGAGACCACAGGCCG	PPP2R1A	12197	15567	9243	14934
PLCG2_GCGGCTGACAATGACCACCA	PLCG2	1369.4	1029.5	2374.9	1012.7
FCRL1_CAGATCAGTAGCAGGAGCCA	FCRL1	6711.7	7696.4	7400.6	9545.3
TNFSF13B_CTATGGGTCATGTCATCCAG	TNFSF13B	5097	3167.4	2489.1	3885.9
FCRL5_CCTAAGCACAGGCAAGACCC	FCRL5	4959.9	4618.8	5773.4	5845.3
MMP25_TGCCACCAGACCCGTCAAAG	MMP25	30125	32315	30712	37193
NHSL1_TTCGGAATCAAGGCAAGCCC	NHSL1	5692.1	4611.3	5969.2	6452.4
PIM2_TTCGAGGCCGAATACCGACT	PIM2	7464.1	8429.5	8069.6	10480
PIK3CA_TTTGGCCATCAGCATCAAGT	PIK3CA	18237	14736	13356	15727
ASXL1_CACAGAAAGATGCAGTGCAG	ASXL1	1449.4	1722.7	1702.9	2604.9
CKB_CGCGCTCAAGAGCATGACTG	CKB	22683	21461	19705	19908
INSL6_TGACTGGAGCCGGTTCGAGA	INSL6	12019	5228	7919.8	6569.6
MFNG_CCACAGGTGGTTCTGCCACG	MFNG	4112.6	3699.2	5071.7	4558
JAKMIP1_ATCGCGCAGCACATTCAGCG	JAKMIP1	54906	56137	53792	49925
GATA3_AGAGTCCGCAGGCATTGCAA	GATA3	4820.2	3970.5	2450.6	4410.5
CD300LF_CCTGTGATCCAGAAGAGAAA	CD300LF	47042	43027	42717	40793
GJD3_GCACCAGGCCAGCAAGGAGG	GJD3	985.31	1359.8	1458.2	1848.6
MANBAL_GGCTGAGCCCAGAAGTGCAG	MANBAL	5970.7	7807.9	4783.9	6554.9
P2RX1_GCTGGTACGAAACAAGAAGG	P2RX1	6557.9	9107.8	7212.2	5849
OVOL1_AGTATGCATACAAGGAGCGC	OVOL1	6085.9	7162.1	9508.5	6123.7
LIN28B_GCACCAAGAGAAGTGGGAGG	LIN28B	1869.5	2263.6	1514.5	1326.7
ECT2L_TCTGGACCAACAAGCAACGG	ECT2L	12190	12644	10959	10559
LAIR1_GGGTTGTAAGAACAAACCTG	LAIR1	9217.6	9985	10031	12065
NHSL1_TCAACCTCAAATCAGTGCTG	NHSL1	2887.4	2708.9	3035	4073.6
P2RY13_CTGATGCCACCACAGCCCAA	P2RY13	945.75	1271.6	738.73	549.37
CSF2RB_GCATTGGGAAACTCAGAAGA	CSF2RB	11979	12643	11387	9944.5
PIM2_CCTGACGTCTATCCGTGACG	PIM2	18800	13743	13193	15541
NKIRAS2_GCTCCATCGAGACAGACCGA	NKIRAS2	2538.4	3613.5	2327.4	2240.5
LAIR1_AGTTGCAGGAGACCTTCAAG	LAIR1	16923	12670	13296	12682
CSF2RA_AGTTCCCGGAAGCAGTAGCG	CSF2RA	41832	33832	32670	37090
SAMHD1_CGCTATATCAAGCAGCTGGG	SAMHD1	5163.8	4791.1	4641.5	3281.6
SOCS1_CGCACCAAGAAGGTGCCCAC	SOCS1	702.28	476.86	462.82	1378
LYSMD1_TGGATTAGCACTCAAATACG	LYSMD1	15757	16777	15714	13036
CIC_CTCATGAGCAGCCACCAGGA	CIC	9159.6	8462	12690	7667.4
TAPBPL_TGACAGAAGACAGGCACCGC	TAPBPL	871.92	904.62	439.08	519.16
CLNK_TCTCCACTGAGAGACAAACC	CLNK	0	0	0	0
CD69_CCACTATTAACACAGCCCAA	CD69	0	0	0	0
KLRB1_TCAACCAGACCGTCAGCCCA	KLRB1	0	0	0	0
FPR3_TCTCTGCAGACGAGAAGACA	FPR3	0	0	0	0.91562
CLEC4E_TCTCTACGACAACCTTGACC	CLEC4E	0	0	0	0
SIGLEC1_AGGGAGGAACATCCTTCCCG	SIGLEC1	0	0	0	0
CCL3_TAGGAGAAGCAGCAGGCAGT	CCL3	0	0	0	0.91562
IFI30_AGTAGCGACAAGCTCCACAC	IFI30	0	0	0	0
FUBP1_GAAGAATACAAAGTCCCAGA	FUBP1	0	0	0	0
C1R_AGGCCTTCACCACTACCCAC	C1R	0	0	0	0
SYTL3_AGACAGACAAGTTACCCTGC	SYTL3	0	0	0	0
MLKL_ATGACAATGGAGAACTCAGG	MLKL	0	0	0	0
FGD2_GTACGTGAAGAACTTTGAGC	FGD2	0	0	0	0
JAKMIP1_AGAGGACAGGAACACCCTGC	JAKMIP1	0	0	0	0
LPXN_GTATAGGACAATGGAAGAGC	LPXN	0	0	0	0
LY96_CGAGGGAATACTATTTCCTA	LY96	0	0	0	0
ABCB6_CTGCAAATGTCACAGTCCAG	ABCB6	6586.9	8325.5	8913.7	8493.3
EMR1_TCAGTGCAGGTGGCATAAGC	EMR1	8726.2	10818	13260	9157.1
RAC1_CGAGGAGGATACTCACACGG	RAC1	2753.8	2796.3	1478.9	2590.3
LGALS9_GACTTCAGGTGACCCTCCAG	LGALS9	2289.7	3216.5	2527.7	4451.7
ITGAX_CTCACCCAACAGCAGAAGAA	ITGAX	27688	27103	29880	29842
CLEC12A_CAGAAGTCTGACAAATGTGG	CLEC12A	7730.4	7761.3	9888.3	8139.9
CUL4B_GAGCGCCGAAGGTGTCGCCA	CUL4B	2904.1	2459.2	2760.6	4054.4
XIRP1_CCAGCCTCAAACCAATCCAG	XIRP1	5957.5	6469.7	4238	5938.7
SOCS1_GCGGAAGTGAGTGTCGCCAG	SOCS1	5219.2	5815.5	5806	3115.9
MSR1_CAGTCGAACTGTCTTAAGGG	MSR1	11521	9925.9	13303	11140
C1RL_ATAGCTGTGAACCAACCCAA	C1RL	2694.9	2008.1	3070.6	2980.3
TMEM97_CTGCTTCAGGAAGCTGCCGG	TMEM97	4995.1	4237.7	3394	3917
DNER_TCTCTAACTCACCAATGAAG	DNER	2200.9	2104.7	2811	2780.7
CDCP1_GGTTCTCAGTCGCACTGCTG	CDCP1	22653	22268	21379	19129
BATF2_GCCTGGATTGGGCATCCAGA	BATF2	1264.8	1637.8	496.94	1360.6
WBP1_TGTAGGTGGAGGCATGGCTC	WBP1	2977.9	4882.6	4880.4	4744.7
MMP25_GCGTGGACAGGATCCGCCGG	MMP25	3221.4	3486.2	2441.7	2643.4
LAIR1_GAAGGGCGGAAAGACAAAGG	LAIR1	3482.4	3872.3	2653.8	2998.7
SLC2A5_TTGGCTGCAGCCCATTAAGA	SLC2A5	13707	11684	13825	14831
LY96_CGTAAGGAAGTTCTGTGCCA	LY96	9449.6	5802.2	5015.3	7740.6
SYTL3_GGCACTCGGAACACACGCGG	SYTL3	8427.4	6440.5	5599.8	6806.7
KLHL6_ATGTGGTACAAAGTGTCCAC	KLHL6	4169.8	2545.8	3696.6	4638.5
TM7SF2_AGTCAAAGGAACCGAGGCGA	TM7SF2	6179	5107.3	3847.9	5315.2
SLC7A7_TGAGGGCTCATCCTTTGCAA	SLC7A7	4525.7	3383.8	5175.5	4494.8
TNFRSF8_GAGCGCCCTACTCACCGCAG	TNFRSF8	15061	17198	18918	17024
C3AR1_TACGGGCACACACATCACAA	C3AR1	20266	21080	18261	18893
MNDA_GGAAGTCCCCGCCTGAGCTG	MNDA	3115	2591.5	1818.6	2408.1
MACROD1_AACAGCTCCCTGCTTGGAGG	MACROD1	10232	9107.8	11563	10588
TLR1_AAGCTGGTTAACCAGGCAGA	TLR1	5851.2	4511.5	4938.2	3401.5
RLTPR_GATTTCAGACCACTCAGAGC	RLTPR	17519	17978	18287	13350
CYBB_AATCTGCTCTCCTTTCTCAG	CYBB	25730	26189	24138	23086
SAMD3_CCCTAGTCCCACCAGCCACG	SAMD3	13176	14455	16626	14373
ITGA9_GTGCTGATTCCCTGCTACGA	ITGA9	7202.1	5562.5	7728.5	7274.6
CXCL13_GTGTGAATCCTCGTGCCAAA	CXCL13	14410	15798	13919	12768
TNFAIP8_GTACACCCAGAACAAGAAGG	TNFAIP8	2908.5	4130.3	2619.7	2784.4
OBSL1_CCATCCTGAAGCGTTTACCC	OBSL1	5148.9	5143.1	5601.3	6686.8
ICAM1_TGCAAGGAGGACCTCAGCCT	ICAM1	4201.4	4414.9	5507.8	4926
TNFAIP3_CTCGGAACTTTAAATTCCGC	TNFAIP3	392.89	1115.2	345.63	436.75
ENTPD3_GTTCGGCTCCATCTTCTCCC	ENTPD3	1242	844.7	456.88	768.2
TAAR5_ACCCTGCCACGATGTAGCGG	TAAR5	11972	13350	10278	11848
SAMD9L_TTTCTCCAGAATAACAGAGG	SAMD9L	18679	21668	18179	18088
SOCS1_GATGGTAGCACGCAACCAGG	SOCS1	3829.6	4099.5	2771	3424.4
MEX3A_GCTCTGCGCGCTCTACAAAG	MEX3A	109240	112680	114260	117650
RHOG_CGTCAAGGAGGTGTTTGCGG	RHOG	12189	10626	14261	11573
EMR1_AAAGTTGGTTTGTCCATTGC	EMR1	17782	18154	16448	15655
ACRBP_GCCATGATGAATCTAGCTGC	ACRBP	2949.8	2579	1935.8	5024.9
ARVCF_GGCCTCCTGTTCCTTCACCG	ARVCF	13698	13839	14620	16247
CCDC109B_GTGTCCATCAATGTTGAAGC	CCDC109B	4466.8	3537.8	3698.1	6044.9
TMEM88_AGCCGTTACTAGCACTGCAC	TMEM88	2223.8	1904.9	3075.1	2278.1
C1QC_ACGGGCATGATGGACTCCAG	C1QC	1781.6	2055.6	1240.1	1419.2
GBP4_GCGGGACAGAATCACGTGAG	GBP4	614.39	719.04	903.38	1105.2
SIM1_TGTCTCCACAGGGCTTGGCG	SIM1	11402	12180	12962	13673
ACBD6_AGCCATCAAATCGAAAGCTG	ACBD6	13796	14868	14932	10352
CD209_CACTGCCTGCCACAATGTGG	CD209	10511	7709.7	9004.2	6554
APBB1IP_GTTTCCACAGAGTTTAGGAG	APBB1IP	31410	31122	29330	38292
TAPBPL_CGGCTGCAGCATAAAGGCAG	TAPBPL	19618	19419	16203	18864
SAMD3_AGAATCCAGCAATGGAAACG	SAMD3	39720	46496	50754	41484
FAM179A_TACCTAGAGTGACATCGTCA	FAM179A	7766.4	4981.7	9148.1	5801.4
CCL19_GGAAGGTCCAGAGAACCAGC	CCL19	901.81	391.98	572.59	63.178
GPR84_TCAGGATGGAGCCATACGCG	GPR84	8193.6	10946	12248	9611.3
SACS_TTCAGGAAATAGCAAGAAGC	SACS	5104.1	6161.7	5289.8	3917.9
PARP14_CCCAGAAGAGAGTTCGGCAC	PARP14	3536	3744.2	4478.4	4435.3
CXCL10_GATGATTTCAAGCTTCCCTA	CXCL10	475.51	877.99	534.02	147.41
C3_TCAGGAATGTTCCAAGACAA	C3	6485.8	4841	4146.1	5124.7
TBXAS1_TGTGGCCTTTGGCACCCAGG	TBXAS1	1488.9	2776.3	1513.1	1522.7
BLK_TACTTCCAGAGTCTCTACTG	BLK	5478.5	6850	9403.2	5070.7
CHD4_AAATGAGGAAGACCCAGACG	CHD4	73099	73861	65630	73446
NF1_GGACGAGAGCAACATAAACA	NF1	24639	26499	28322	27340
FPR1_CAGCTGTTGAAGAAAGCCAA	FPR1	6305.6	5267.9	7669.1	5975.3
AIF1_GGAGATAGCTTTCTTGGCTG	AIF1	8362.4	6633.6	6624.8	6001
PARP12_GTTGGGCTTAAGTTCTGACC	PARP12	5250	4217.7	6906.7	4421.5
AGBL5_AAGCAGCAGACCCACTAGCG	AGBL5	53274	45346	47603	44638
ABCB6_CTCCAGAGGTCACATAACGC	ABCB6	9623.7	10777	10130	13052
CD14_TTGCCCACGACACGTTGCGG	CD14	9213.2	8940.5	10166	10604
NCF2_TTCCAAGATCGACAAGGCCA	NCF2	2216.7	1264.1	799.55	1584.9
ACRBP_TGTGGCATGGGACACAATGG	ACRBP	15586	15983	16688	11389
LAT2_GGTGTCACTTACCCTCAAGG	LAT2	10295	9772.7	11112	11707
BPHL_CCGAGCACGCCATTACCCGA	BPHL	2895.3	1615.3	863.33	2392.5
SOX12_GGTTACCGAGATGATCGCAG	SOX12	9643.9	7465.8	6344.5	8236
BATF3_TCTCTGCAGCACGCTGACCG	BATF3	5858.2	6930.7	8363.4	6591.5
TAP1_TGGAATCTACAACATCACCA	TAP1	1707.8	1456.4	3150.7	1051.1
SP100_TCCCAGCTAAGTCTTGAACA	SP100	14840	15008	16270	16955
LYZ_CTCACAACGTTCATAGACCT	LYZ	9793.3	7857	8180.9	6912
SLC19A2_GAGCAGAGTCTGCAATGCCA	SLC19A2	9938.3	10483	8801	8859.5
CCDC36_AGACAAAGGCAGCATGGAGC	CCDC36	4618	5233	6003.3	5728.1
TMEM115_TTCTATCAGCGCCATAGCCG	TMEM115	71649	82509	83672	78469
KCNAB2_TCACCCTACCATGATCTCCA	KCNAB2	2201.8	3168.3	1956.6	2049.2
GPR34_TACTGAGGATTTCTAAACGG	GPR34	11525	14317	15269	13686
AIM2_TTCAACATCAACCACAACTG	AIM2	56689	53299	47000	56322
CXCR6_CTGTACGATGGGCACTACGA	CXCR6	16203	13980	13920	12888
CSF2RB_GGTGGTGAAGGAGCCGCCGG	CSF2RB	3718.9	4412.4	3413.3	3026.1
TAAR8_AGTCTTGATTGATAACAATT	TAAR8	19460	24828	23423	24991
APOL6_CCCGAGCCATCAGACAGAGG	APOL6	4904.6	6432.2	6406.8	6943.1
STK11_CCACCGCATCGACTCCACCG	STK11	8158.4	10664	9182.2	12267
PLEKHO1_GCCATGAAGAAGAGCGGCTC	PLEKHO1	4250.6	3664.3	3305	2945.5
HEMK1_ATCCTGGGCTCTCACTGCAT	HEMK1	15787	15178	14819	12737
TAP2_GCACACATACCTGATGGCGG	TAP2	900.05	801.43	1381	1061.2
INSL6_AGGATGCACCAAAGAAGAGA	INSL6	3531.6	4254.3	1958.1	4182.5
VAMP1_CCAACATGACCAGTAACAGG	VAMP1	4609.2	5302.9	3658	4388.6
HCK_ACTCGAGCCACATAGTTGCT	HCK	2602.6	3075.9	2555.9	1731.4
CLEC6A_GTGCAGGAAAGACAATCCCA	CLEC6A	1951.3	3459.5	1302.4	2755.1
TLR7_GCATTTGACAGAAATCCCTG	TLR7	2007.5	2389.3	3398.4	2211.2
SPIB_CTCACCAAACAGCTTAAGTG	SPIB	18904	20453	15671	19851
GBP2_TCTGTCAAGACTCTGTGTGG	GBP2	10821	10164	14598	9141.5
TP53_CTTACCAGGATATCTTCTGG	TP53	8651.5	7559	7492.6	6314.1
ECT2L_TCCACTTCCACACTTTCCAG	ECT2L	4054.6	4118.7	3637.3	6211.6
PRKCQ_GATTCGAAGAAACGGTGACA	PRKCQ	7825.3	10595	10455	10531
PRAM1_CCTGGACCCACACTTAGAGG	PRAM1	5616.5	6929.1	5190.4	5264.8
FCRL2_TACCATCTCAGCAATATCGA	FCRL2	7238.2	7731.3	7225.6	10035
PRKCB_TGTATGGACTTATTCACCAG	PRKCB	6965.7	9422.4	10053	8737.8
IL9R_TCGGTCCCAGAGCAAGGAGG	IL9R	3189.7	2606.5	2782.8	1622.5
MFNG_TGAAGATGGTGCCATGGGCC	MFNG	4364	2891.1	2542.5	3149.7
ABI3_TAACTGCTGCAGCTCCGCCA	ABI3	7472.9	9461.5	9879.4	9493.1
DNMT3A_CACCTTCTGAGACTCTCCAG	DNMT3A	5738.7	4523.1	6022.6	6111.8
AP1M2_AGAGCGCCACGACACCGCAT	AP1M2	2383.7	2078.9	1303.9	1951.2
SH2B3_AGCACTGACTCCCTGGACCA	SH2B3	646.91	845.53	799.55	1371.6
CCR1_TGAACACTAGAGAATACAGG	CCR1	3326	2346	2342.3	1964
FGL2_GCAGCTTGGCAGCATGGAGG	FGL2	5054.9	6055.2	7218.2	5835.2
PRKCB_CCACCAGGTACTCACATCAG	PRKCB	8481.9	6619.5	9578.2	7803.8
LTBR_CCGAGTGCCGCTGTCAGCCG	LTBR	16634	15317	14350	14219
JAK2_ATGACAAAGTCATCAAGCAG	JAK2	910.6	1158.4	443.53	824.97
ST8SIA4_TCATTGGTGAAACTTCAGGC	ST8SIA4	935.21	1799.3	264.04	1543.7
EIF1B_ATAAGGATCCAGCAGCGCAA	EIF1B	10463	12437	11814	8253.4
ADMR_GGCCGACAGGGCCACTGCCA	ADMR	3391	4159.4	3920.6	5209
TAGAP_TCCACACACACCTACCTGGA	TAGAP	2225.5	1383.1	2256.2	2422.7
FBXW7_GTATGTCACAGATTCTAACG	FBXW7	15485	12390	10354	14385
STAC3_CTCTCCAGAGACAGCTGAGA	STAC3	7740.9	8186.5	7457	6139.2
BCOR_ACTGACCTCACAGTAAGCAG	BCOR	22281	22025	18803	21513
FUBP1_ACAGATCTCACGAATACAGC	FUBP1	1395.8	503.49	1200.1	1459.5
HTRA4_ACACTCCTGGCCCTCGGCCG	HTRA4	9090.1	7158.7	6038.9	7866.1
SLC15A3_GATGAAAGCCACCACCAACA	SLC15A3	28431	31524	23985	31317
FLT3_ATGCTGTGCTAGAAATGCAC	FLT3	4797.3	7407.6	4226.2	5964.3
MTA3_GAGCCTTCCTACCTCCGACC	MTA3	6191.3	5247.1	4252.9	5241
TLR2_GTCCAGTACAGGGATCCGGG	TLR2	2374.9	1858.3	3453.3	1932.9
CASKIN1_TTCTGTGTTGCCATTCAGGG	CASKIN1	23894	30842	26668	23645
CR1L_GTCTCCCAGGATATATCAAG	CR1L	8576.8	8638.4	6713.8	8095
PSMB10_GGATGGAGTCATCCTGGGAG	PSMB10	9280.9	7365.1	9010.1	9999.5
BCL2A1_AAAAGTCAGCCAGCCAGATT	BCL2A1	83337	85967	79013	82287
SMC1A_TGTCAGCATGGTCTACTCGG	SMC1A	1227.9	1728.5	838.12	1169.2
MEFV_TCTGAATGGAAGGACTACGG	MEFV	12583	10864	10916	15349
CLEC3B_ACTCTGCAATGACCTGGGAC	CLEC3B	6856.7	8521.1	7323.5	5797.7
C3_CCTCCCACAGCACTTACCAG	C3	5620	6363.1	4991.6	5013
APBB1IP_GATGTTCAGCACTTTACTGG	APBB1IP	23240	23034	28530	21770
RNASE6_AGCTCAAGCAGCAATAGGAG	RNASE6	18941	17498	20055	19933
TNFRSF9_ATGCTGGAGAAGGTACTTGG	TNFRSF9	5703.5	5038.3	5865.3	6743.5
TGM4_AGACCAAGAAGCTCGTGCTG	TGM4	12900	13203	13339	9787.1
CLSTN3_CAGACGCTCCACAAAGACCG	CLSTN3	15565	14719	15669	17825
FAXC_CAGTTTGCAAGACCTAACAA	FAXC	25153	23043	27865	24428
PLA2G2D_CTGGAGTCTTGCCTTTGCAA	PLA2G2D	3570.3	4610.5	5325.4	4466.4
HEBP2_GACCTTAGCAAACATTCTGA	HEBP2	4089.8	4293.4	4889.3	5125.6
PTPN6_CAGGTAGACAAAGGCACCCG	PTPN6	12801	12839	10336	12372
CCR1_TGTGGATGGAGATATAGAAC	CCR1	12581	8140.8	9731	8378.8
LAMP3_TGATATTCACAGATCCACCC	LAMP3	1546.1	1681.9	759.5	1486.1
SS18L1_CATGCAGTCCCTGCTTCCCG	SS18L1	10402	14183	13238	14200
CXCL11_GGCAACCTACCTGCATTATG	CXCL11	14604	13605	17130	14144
POU2AF1_AGCATAGGTCAACACCGAGG	POU2AF1	7829.7	6309.1	8170.5	8099.6
PSME2_TCACTCCACACTCACATAGA	PSME2	4298.1	4234.3	5724.4	4440.8
PPME1_ACTTACCGTGAACACTGCCC	PPME1	8768.4	7714.7	6458.7	7716.8
GRM4_TATCGATGGAGACATCACCC	GRM4	2682.6	3947.2	2010	3190.9
MAPKAPK3_TTCAGCAGGATTCAGGAGCG	MAPKAPK3	89762	94949	102460	90471
KLHL6_GGTCTACACATACACAAGCA	KLHL6	5944.4	5847.2	5211.1	4647.7
IL4I1_TCACTTACCCAGCCCAGCCA	IL4I1	7203.9	5973.7	7414	7806.6
ADAP2_TTACAGTTCATGACTCACCA	ADAP2	12587	9537.2	10341	9102.2
CLEC4A_CACAAAAAGTGTTTCACCCA	CLEC4A	5216.6	3928.9	3818.2	3651.5
SCNN1A_CTGCCAGTACATCATGCCGA	SCNN1A	1428.3	605.02	713.51	560.36
CD163L1_CTCAACAACAAGCTACGCGG	CD163L1	5155.9	3402.9	4594.1	5580.7
VSIG4_CACTGGAGACCATATCCAGC	VSIG4	1778.1	2079.7	2136.1	2784.4
TNFRSF17_AAGGCTGACAGGTTGCAGGA	TNFRSF17	9820.5	7054.7	6633.7	7935.7
VNN3_CGACAGTGTTCTCTTACCCA	VNN3	6581.6	6062.7	7658.7	6961.5
FBXW7_CCAATGGGCAAGGGCAGCAG	FBXW7	13873	14293	11590	13568
PTGER2_TACTGCCAGACAATCCGCAG	PTGER2	17253	17978	16836	21766
AGBL5_CTCTACGAAACGGTGAACAA	AGBL5	32319	30209	36515	30567
TNFRSF4_ACAACCAGGCCTGCAAGCCC	TNFRSF4	2243.1	2400.1	2569.2	3233.1
CCR8_CGGATGCGGCCAGGTTCAGG	CCR8	1416	1557.9	499.9	1557.5
GYPC_TCACCGAGGAGCTCGGGAGG	GYPC	2428.5	2362.7	2204.3	1409.1
TNFRSF10B_TCAGGCCAGTACCTGTCAGA	TNFRSF10B	2627.2	3044.3	2598.9	1786.4
CSF2RA_ATGCACCGTGACCTCGCGGG	CSF2RA	4321.8	5316.2	3488.9	4450.8
XCR1_ACAGAATAGGATGATTCCCA	XCR1	2273	5037.4	3287.2	2555.5
MET_CTTGAGTCCATGTACCGCTG	MET	18723	18045	20897	19301
NHSL1_CATCTTGATAATCGTCGCAG	NHSL1	8667.4	13171	11616	7619.8
UBA7_TTCCTGATGGCTGAAACCCG	UBA7	42470	44775	42100	39756
TMEM97_GCCGCCCGAACTATACCCGC	TMEM97	979.15	1701.9	1754.9	1789.1
INHA_CTGCCTCGAAGACATGCCGT	INHA	2875.1	3104.2	2357.1	2308.3
CISH_ATCTTGCTTAGACATAGGCA	CISH	4995.1	6224.2	6380.1	6666.6
SAMHD1_TCCTTGGGCTGCCATCGCAG	SAMHD1	12195	13153	13440	14711
FASN_ACAGAGAAGAGCCATGGAGG	FASN	785.78	939.57	1154.1	1253.5
CCDC69_TCTTAGTGATTGCATCCAAG	CCDC69	20554	19806	22472	21464
COQ3_GTACTGTACAATCTCTTCCA	COQ3	808.64	252.99	137.96	400.13
FUBP1_CCAGCCGAGCCAGACGACGG	FUBP1	1968.9	2780.4	956.79	2634.2
TFEC_GAACAAAGGGACCATTCTAA	TFEC	6380.3	7502.5	5251.2	6602.5
CCRL2_ACCGTGGGAACAGGCTGCGA	CCRL2	2230.8	2876.1	2179.1	1728.7
CLEC12B_TGTTACCAGCACCAAACAGA	CLEC12B	14277	11938	14982	14067
BCOR_CAGCTGGATGAACAGCGAGA	BCOR	5431.1	3514.5	5034.6	5520.3
PARP9_CCTGTCCACAGATTATCAAG	PARP9	9407.4	8158.2	7559.4	7715
COQ3_GGGATGAAGATTCTTGACGT	COQ3	1016.1	984.51	869.27	401.96
STAB1_TCAGACTCCAGCTTCATCCG	STAB1	8861.6	7362.6	7325	6707.8
IL15_GAAACACAAGTAGCACGAGA	IL15	9374.9	6436.4	6660.4	6989.8
SCAF8_AACTCCTCAAGATAGCCAGG	SCAF8	3128.2	3291.4	3106.2	4658.7
CCR5_AGAACACTGAGAGATAACTC	CCR5	4041.4	3621	3577.9	2608.6
SPIB_ACTGTCCGAGACCTCCAGGG	SPIB	7833.2	7414.2	10551	6815
TNIP3_AGCTTGCATGGAGCACACAG	TNIP3	16949	14182	17569	16642
P2RY13_GATGTGGACGAACACCCAGA	P2RY13	1342.2	2116.3	2716.1	1711.3
SPI1_TAAGTAACCAAGTCATCCGA	SPI1	2413.6	1690.2	2254.8	790.18
APOL2_AGGAGACAGAACCTTCATTG	APOL2	20515	19749	19588	17157
PLCG2_GTCTACAGCGGACTCAAAGG	PLCG2	28083	28858	24912	27809
AGBL5_CTAACAATCACTTCCTGCCA	AGBL5	4110.9	3219.9	2765	3134.2
TMEM156_AGCTTCGCTGAGATTTGCCG	TMEM156	25435	21942	22334	21225
RHOG_GAGGGTAGGAAAGGGTGCGG	RHOG	1942.5	2038.9	1594.6	1348.7
CD80_CGTGTCAGAGGACTTCACCT	CD80	4173.3	4245.1	3828.6	3050.8
BATF3_CCGGAAGAAGCAGACCCAGA	BATF3	2523.5	2118	2837.7	2928.2
NCF4_ACTACCCACAGCCATGGCCC	NCF4	4027.4	5035.8	3488.9	3976.5
GAPDH_CCATACATACAGGTTTCTCC	GAPDH	1243.7	1690.2	789.16	1268.1
CLSTN3_TGTGATCCTGGACAAGGCAA	CLSTN3	8033.6	9107	7255.3	7669.2
ITGA9_TGACCGGAGATGCACCGAGC	ITGA9	7314.6	4078.7	6786.5	6392.9
IL27_GACCTGGACCAGCTCAGAGA	IL27	18942	18157	21161	19258
CD163L1_CGGCCATGAGGACAACGCTC	CD163L1	2729.1	2609	1999.6	2141.6
UBE2L6_GATCAGGACCAGCTTCCCTA	UBE2L6	4165.4	3521.1	3205.6	3031.6
CXCR5_ACGAAGCGGAAACTAGAGCC	CXCR5	2824.1	1530.5	1225.3	2054.6
CECR2_CATCAAGCCGGTAATCACAG	CECR2	27098	28558	29678	30081
CXCR3_TGAGGGCTACACGTACCCGG	CXCR3	1016.9	769.8	968.65	1488.8
ABCD2_TTCAATTGCATCAGCTCCAG	ABCD2	17374	15135	14459	14969
RNF208_CATCCACTGGTGCCACCCGG	RNF208	4030	5085.7	5261.6	5432.4
TNFRSF1B_GACCAGCGCGACCCAGAGGG	TNFRSF1B	20950	12839	17249	19682
CD163L1_CGGGAGCCCGGTCACCACTG	CD163L1	20331	18494	18381	17067
ADAMDEC1_GTGACCTGGAAGTTCGAAGA	ADAMDEC1	10802	8498.6	8554.7	8412.7
PLCG2_CTCACTTTGAAGTTGACCAG	PLCG2	5572.6	8933	6807.3	5690.6
BLK_CTTCAGGACCATCAGCCGGA	BLK	5673.6	8313.9	5469.3	6551.3
TMEM99_GCAGTCTGAACCCTCCGAGC	TMEM99	4775.4	3391.3	3680.3	3006
MICB_ATCCTGAAGCCAGACCAGGG	MICB	9794.2	10186	9507	12840
LGALS9_CAAGCAGCCGGAGACAGCGA	LGALS9	4763	5998.6	5739.2	6729.8
CCR5_TCAGTCTATACCCGATCCAC	CCR5	611.75	415.28	289.26	245.39
TAPBPL_ATGGAGCAACGCCTCTGCCT	TAPBPL	385.86	541.77	421.28	42.118
SLC25A18_GACGCAGCGGAACCTGAAGA	SLC25A18	16274	14300	12096	15530
PDE6G_TGGTCCTCCTATCACCCGGG	PDE6G	6455	4047.1	6298.5	5882.9
BIRC3_CATCGAGTAAGCCTATAACG	BIRC3	59219	58527	56498	55279
IGJ_TCAGTGTCCCTTTGAACAAC	IGJ	5511	8963.8	6747.9	5747.3
ECT2L_AGGACGAGGAATTCCAGGAG	ECT2L	3093	3050.9	2590	4815.2
DDX3X_ACTTACCAAGGTTTCCCACA	DDX3X	1002	1601.2	1271.3	2134.3
ADORA3_CATGGAAGCCGACAACACCA	ADORA3	6658.9	5942	5286.8	5477.2
MSR1_TTAGTACTGCAAACACAAGG	MSR1	9377.5	7575.7	11314	7786.4
NFAM1_ACCGTGTAGACAGATTCTGC	NFAM1	1514.4	851.36	2136.1	991.62
CD180_CTCGGCAACTGGCCAAGAAG	CD180	34911	39579	42076	37083
CCR4_AGAGGTCACAGACACCACCC	CCR4	1812.4	1800.9	1275.7	1387.2
SCNN1A_TGGGCGGAGGTGGTGTGCGC	SCNN1A	3937.7	3102.5	5200.8	3186.4
SNX25_CCCTTGTGTCTCTTCAGCTG	SNX25	21213	21486	23135	23029
CD68_CTAGCAAGATCAGACACACA	CD68	4321.8	2711.4	2631.5	3060
SERPING1_TCAAGTAGACAGCATTGAGA	SERPING1	1700.8	1562.9	937.5	1430.2
VNN1_ATACGGTGTGCGTTTCACCA	VNN1	8750	7951	6555.1	8035.5
OASL_CTGGAGCAGCTCCATCACCG	OASL	18470	17976	16792	16475
HACE1_CCTGTACACATAGATCTAGA	HACE1	4001	2150.5	2627.1	2279
CUX1_TCAGGCCGAGACCATTGCTC	CUX1	2963	5406.1	3852.4	3053.6
DHRS11_AAGGAGCGGAACATAGACGA	DHRS11	3451.6	4056.2	3355.4	2771.6
TCP11L2_CATCATCAAACATTAAGCCC	TCP11L2	4653.2	4294.2	2693.8	4741.1
FBXL4_TTGAGGTGGATATATTGCAG	FBXL4	8305.2	11769	13106	9281.6
P2RY6_CTTATCTATAACTACGCCAG	P2RY6	4146	6309.1	4862.6	3952.7
CD86_CATCCGGGAATGAAAGAGAG	CD86	34573	37175	31483	35758
IRF4_GCAATGGGAAACTCCGACAG	IRF4	4836	5720.7	6645.6	5555.1
PILRA_GTGTGCAGAAGTTGCAGCAG	PILRA	16411	16910	14031	16283
PRKCB_CACAAAGCCTACCTTGACAC	PRKCB	8301.7	8794.1	7311.6	7668.3
OVOL1_GGGTAGCTGGGCCACCACGC	OVOL1	6999.1	5139	8136.4	5768.4
ENTPD3_CCACTGATACACGTAGACAG	ENTPD3	5627.9	6636.1	5895	8144.4
SERPING1_TTCAGACAGAGACTCCTCAG	SERPING1	9585.9	9040.4	8002.9	8415.5
GATA3_CACCCAGACACGCACCACCC	GATA3	2740.6	3171.6	3125.5	1579.4
BNIP3_TCAGCTCTGTTGGTATCTTG	BNIP3	10108	8665.1	8701.6	12281
CXCR5_CTACCCACTAACCCTGGACA	CXCR5	7257.5	5358.7	8185.3	6223.5
CLEC3B_TGCAGAGTCACCCACTCCCA	CLEC3B	745.35	891.31	467.27	557.61
FCRL2_AGAAGACTTGCTCACCGGAC	FCRL2	1360.6	1029.5	858.88	784.69
PLEKHO2_TTGCAAACTCGCCATGGAGG	PLEKHO2	6701.1	7179.6	8577	7185.8
MGA_TTGGTGGGAACCCAGTGGGA	MGA	4567.9	4803.6	3030.6	4810.7
MMP25_TCAGCTTGGACGGACCGCGG	MMP25	10925	10369	9508.5	9430.9
DDX3X_GGTGGCCGTGGAGATAGAAG	DDX3X	17857	19190	18870	21326
LILRB4_TGCAGCTCATCCATAGTATT	LILRB4	12037	11590	10652	10493
TRANK1_CGTCACGTATCGCCTCGCGG	TRANK1	5482.9	4465.7	3824.2	4549.7
DIP2C_CATGGAGGTCTGTACAACCA	DIP2C	28952	28030	27636	25408
NRAS_GCTGGGCCTCACCTCTATGG	NRAS	5801.1	4918.4	6443.8	5911.2
LAG3_CCGGCCCTTGACCTTCACCA	LAG3	2741.5	3635.1	3524.5	4096.5
IDO1_CCACATCTTCATCTATGTGG	IDO1	2514.7	1483.8	2689.4	2281.7
ASXL1_ATGGCATTGAGGCACGCAAG	ASXL1	7842.9	8278.1	9751.8	8392.6
RNF208_GTGCAGGCAAGACAGCACAC	RNF208	969.49	1738.5	1533.8	382.73
AXIN2_GCTGGACAAGCCAACCACGG	AXIN2	13406	13023	11495	17554
CLEC4D_GCAAGCACTAAGGAACGAGA	CLEC4D	988.82	1225.9	1397.4	1527.3
KCNAB2_GACTGAAAGCGTCCCTGGAG	KCNAB2	16178	15161	16473	17724
ADAMDEC1_TAAGCCACAGGACTGAAAGC	ADAMDEC1	6071.8	6785.1	4732	6336.1
GRM4_TTCCTCAAGGCGCAGCACGG	GRM4	8105.7	7091.3	6322.2	6923.9
CREB3L4_AGCAACTGCTGGCACAAGAA	CREB3L4	36482	31651	28766	35073
GNGT2_GGCCCAGGACCTCAGTGAGA	GNGT2	5618.3	5204.7	4675.6	4515.8
C1QB_GATTCACACACAGGTTGCCC	C1QB	2511.2	1870.8	1453.7	1915.5
RPSA_CTTACAGGGAGCTCACTCAG	RPSA	3930.7	2657.3	2542.5	2790.8
IL15_CTGCAAGGAATGTGAGGAGC	IL15	6842.6	3908.9	4263.3	4865.6
TET2_CTGTTCTGGAAGCATCAAGG	TET2	16450	13124	16032	16304
CD300LB_AACAAGAAGTGGTGGTGCCG	CD300LB	20421	22117	23065	22816
TNFRSF4_CACTTGGAGTTACAGCAAGG	TNFRSF4	12205	12999	11437	11235
IL4I1_TCTTTAGGTCACCATCCTGG	IL4I1	5007.4	5099	6047.8	5623.7
XIRP1_GCCTTCCTCAAACTTTCGAG	XIRP1	5044.3	6971.5	6710.9	7016.4
NKIRAS2_TCTGTACGGGAACCATGTCG	NKIRAS2	51920	49503	44465	51704
CUL4B_TTGATTGAGAGAGAGCGGAA	CUL4B	11630	7559	11214	10162
STX11_TATGACCAGCAATTCCCAGA	STX11	5553.2	6574.5	7378.4	6467
CD79B_AGACAGCACCAGTGTGGCCA	CD79B	3347.9	4201	4383.4	4500.3
STAP1_CCCAGGAGTACAAACACTAT	STAP1	3219.6	3750.8	4266.2	3983.9
HVCN1_GCAGCCCTAGAGCTTCGAAG	HVCN1	10290	10376	9980.2	12946
HK3_TTCAGACCCTGATTCTCCAC	HK3	4327.1	5657.4	5786.7	5738.2
ADORA2A_CTCCACCATGATGTACACCG	ADORA2A	28237	32693	33160	31755
TAAR2_GGCGTAGAGAAATTCAGAAA	TAAR2	17484	19247	21310	18463
AIM2_CGGCCTGGACCACATCACGG	AIM2	9785.4	8214	9864.5	10224
EPSTI1_GCCTCAGACTGGCTTCCACC	EPSTI1	2210.6	1151	1873.5	2351.3
STAB1_ACGGTGTCGCCGGACCACCA	STAB1	4885.2	3166.6	3928	5487.3
IFIT3_CCAGGAGAACTTTCAGGTAC	IFIT3	6867.3	4330	5668	7149.2
AMPD1_AACCGTTGAAGACTTTGAGG	AMPD1	8489.8	7127.1	10175	7370.7
ATP8B4_ATCGAGATCACCAGGACCAG	ATP8B4	8618.1	10394	8760.9	8112.4
VCAM1_CCCTCCACAAGGCTTCAAGA	VCAM1	7200.4	8037.6	7642.4	5696.1
ANO2_TGCTCCCTGGATCTCCACGT	ANO2	4889.6	2955.2	4094.2	2411.7
ARHGEF6_TTCTTCTGGATTCATGACTG	ARHGEF6	33581	32139	31219	30411
PSMB8_CTCCGGAGCTCGCACTTCCC	PSMB8	3284.6	4097.8	1944.7	4143.2
FAM179A_CTTGGCAGTACACTTGACAC	FAM179A	4265.6	4328.4	5853.5	4141.3
IL18R1_TGTACCGTGTCCCATTATGG	IL18R1	11515	9354.1	10259	12842
SYTL3_AGGCCGACGCGAGACCGCTG	SYTL3	6287.2	6011.1	8553.2	5434.2
GCAT_ACTCTGGAGGAGTTTGGAGC	GCAT	8924	10854	11671	10269
OSCAR_GCTCAACGGACACATCCCGG	OSCAR	743.59	1346.5	1201.5	1551.1
ASXL1_GAAGGAGCGCACGTGGGCCG	ASXL1	9419.7	7548.2	6434.9	8554.6
WIPF1_TTGAACAAGACAGAGCAGGC	WIPF1	7824.4	7625.6	8964.1	8367.8
LILRA5_GAGCACAGCTGTGAAGACGA	LILRA5	4552.1	5375.3	3859.8	4580.8
PRDM1_GGATAGGATAAACCACCCGA	PRDM1	557.26	419.44	428.7	987.04
FOLR2_ACACCAGCCAGCCTTTGCGA	FOLR2	3824.3	1767.6	1762.3	2731.3
CTSS_CATTGCCTGACACTGTGGAC	CTSS	12348	18112	20021	13113
LGALS2_TTCCTCATTAACCTGGGCCA	LGALS2	7453.5	6025.3	6620.4	8600.4
TCP11L2_CAACTATGTCATCACCACCA	TCP11L2	6348.7	6995.6	4806.2	6805.8
SOD2_ACCTTGGACTCCCACAGACA	SOD2	30453	26063	24339	28477
MEX3A_GAAGGGCAGCAGCAACACCA	MEX3A	11361	7845.3	11967	9336.6
MACROD1_GTCACTCAGGCCCTTCAGAA	MACROD1	22360	25557	21622	22904
PLD4_CCTCAGGGATGCTTTCCACA	PLD4	3103.6	4394.9	3358.4	2865
GLIPR1_ATGTACAGCATATTCCGGGC	GLIPR1	5134.8	5039.9	5233.4	6435.9
FAM26F_CATCTACAAAGCCAAGGGCA	FAM26F	2084.9	2130.5	2183.5	2972.1
IL10_GGTCTTCAGCTTCTCACCCA	IL10	8672.6	5283.8	9774.1	5946.9
SIGLEC1_GGACACACATCCCAGTGCCC	SIGLEC1	439.48	742.34	798.06	865.26
CELF2_CAGATGATACAGTACCTCCA	CELF2	5493.5	5635.8	5141.4	4423.4
PLA2G12A_ACCCTCAAGACCATCCGCAA	PLA2G12A	25253	25255	27127	19919
CXCL11_CGCTGTCTTTGCATCGGCCC	CXCL11	273.35	620	373.81	933.93
A2M_AGAGACAATCACCATCCTGG	A2M	926.42	2105.5	1364.7	879.91
IFFO1_GGGAGGTGACCACTTTGCCG	IFFO1	21282	20735	18663	20221
NME4_GCAGTGCAAGCCCTCAGGCA	NME4	2426.8	1884.1	2477.3	2776.2
SLCO2B1_AGAGGCTGGAGCCATAGTCG	SLCO2B1	51601	60402	49062	57715
IGSF6_GGCTCCTGCGTGCACTCACG	IGSF6	5864.4	7178.7	5496	5860.9
MICB_CTGCTCCTTAGAGACTCACG	MICB	6639.6	10285	7357.6	7633.5
FAXC_GTGGAGCAGATACGCAGCCG	FAXC	26552	23082	21104	25135
DHCR7_ATGTTGGCACACCATAGCAA	DHCR7	24320	24078	18944	26106
PLD4_CAAGAAGAAAGAGCACCCAG	PLD4	2173.7	3420.4	2779.9	1738.8
MYRIP_GGCAGAAGAGGCCATCGAGG	MYRIP	3528.1	2574.9	3634.3	3592.9
TNFRSF1A_AGTTGCAAGACATGTCGGAA	TNFRSF1A	15494	16330	15142	14007
HAVCR2_GTGACCCTCCATAATAACAA	HAVCR2	5848.6	6227.5	6623.3	3847.4
CUX1_ATTCAAGAAGAACACTCCAG	CUX1	20522	18906	20994	21423
HAPLN3_CATAGCAGTAGACACCATAG	HAPLN3	30652	22447	31750	24840
GOLGA4_CTACAGAGGGAAGTACTCCG	GOLGA4	1530.3	2139.6	1726.7	2800
LTA_CAGCTGTCCACCCACACCGA	LTA	7648.6	6677.7	7795.2	8283.6
SIRT4_AAGGCAGCAACTCTCCACAG	SIRT4	13321	11402	12183	10205
CSF2RB_CAGAGACACAGCCAAAGCGA	CSF2RB	6516.6	4875.1	5283.8	4555.2
TNFAIP8_TTACCGCCAAGTCTCACGGA	TNFAIP8	6818	6291.6	6141.2	5299.6
ALPK2_GAATGGTCAAGCCATAGACT	ALPK2	20210	23853	24652	22556
PILRA_AGTACACAGTCTCTTCCTGG	PILRA	3972	7348.5	5527.1	4255.8
CXCR5_TGTGATGGAGCCCATGTCCA	CXCR5	10199	14611	14684	12448
CD300LB_AGCACCAACCAAGATGAGCA	CD300LB	1038	1364	2318.5	760.88
STK10_TGGATAACCGCAAGATGCGG	STK10	2244	1733.5	1366.2	1729.6
CD79A_CCTACTCACTGCGCACGCGG	CD79A	8022.2	9232.6	9450.7	9711.1
OBSL1_GTCCTCCCGGAACCAGGCGG	OBSL1	3150.2	3032.6	2075.3	2996.8
CCR5_CAGTCCAAAGAATTCCTGGA	CCR5	8005.5	6994	6969	6261.9
GPR34_AAATGTCACTAGCTGTCCAA	GPR34	9817	9618	12501	8955.7
HAVCR2_CTAAAGGGCGATCTCAACAA	HAVCR2	5343.2	3895.6	5479.6	5122.9
CD33_TCTCCATGAAGACTCTCCAG	CD33	354.22	963.71	1011.7	795.67
FPR1_TTGCACATGAACCAACCAAA	FPR1	7758.5	9859.3	10416	9108.6
IL2RA_GTGTCTGTATGACCCACCCG	IL2RA	13792	12480	13263	15361
CXCL11_GCAAGCTCGCCTCATAATGC	CXCL11	4302.5	4171.1	5539	4232
WARS_AGAGGAAGGGTCCTGACCGG	WARS	495.73	323.73	127.57	318.64
SCML4_AGGCAGCAGAAGCAGAATAG	SCML4	31939	30414	31663	34384
SACS_ATCTTGATCAGAGACAGACG	SACS	56333	59607	56415	54407
PSMB10_GCGGATGGCAGCTTCCAAGA	PSMB10	7383.2	6795.9	8492.4	7381.7
CCDC69_CCTGGAAGGAAGGCATGAGG	CCDC69	6520.1	3284.8	4264.7	4144.1
CSMD1_GGTTTCAAGGCCATGTACGA	CSMD1	23526	21501	19076	22843
GPR125_CTGGGGCTATCCTACTAATA	GPR125	10286	13720	11158	10616
TAP2_CCTCAGGTAGGACAGCGCCA	TAP2	4823.7	4474.8	3994.8	3950.9
PTGER2_TCAGTGAAGTCCGACAACAG	PTGER2	22254	25322	23455	20946
RLTPR_GCCAGAACTCACAACTCGAG	RLTPR	7973.9	10059	8010.3	8118.8
CSF2RA_CGCGCAGGAAAGGAAGCGCG	CSF2RA	11727	11435	11864	13467
TLR1_AATTCTCTAAGGTACAGCGA	TLR1	15425	18471	12297	18950
NRAS_ACTGGACACAGCTGGACAAG	NRAS	20611	25170	21947	20735
TNFRSF10B_GCATGACTGGCAGATCTCAG	TNFRSF10B	1537.3	2720.5	3263.5	1882.5
ZMYND15_AGTACAAGACTGCACTGCAC	ZMYND15	3217	2851.2	2015.9	2984
LST1_TGCAGGCATAGTCAGTGCTG	LST1	11127	10433	8881.1	10598
TMEM42_GGATCAGGGTGAGCCCACAG	TMEM42	6349.6	10220	7016.4	7743.4
FUBP1_CTCCAATGCATCAGCAGCAA	FUBP1	20234	17882	24357	16558
LYZ_AATCTACACTCGATGTAAAC	LYZ	22909	18636	20282	18339
EIF1B_ACAGGTTGGCATCGTCAAGG	EIF1B	6026.1	4933.4	4789.9	7617
POU3F2_CGCTCAGCCACGCTCACCAG	POU3F2	10979	12392	13788	11737
ASGR2_TCACCTGAAGCACTTCCCAA	ASGR2	2240.5	2308.6	2612.2	2844.8
RLTPR_AGATCTCGCCCACCTGACCC	RLTPR	6881.3	6652.8	6598.1	5326.2
TAGAP_CCTTGAAGACCACAGCTAGG	TAGAP	5265.8	5920.4	4267.7	5464.4
PIK3R6_GCAGCAAGGGAATGATGACA	PIK3R6	5848.6	6845	9289	4956.2
GGT7_GATTTGCATGACCAGCGCCA	GGT7	17660	15964	18250	17936
GRM4_GGCCCGGACGATGTCCACCA	GRM4	4722.6	4877.6	5807.5	5118.3
THEMIS_TAACTGACATGTAGTCACAG	THEMIS	11731	11824	10857	10574
AIM2_TCACGGAGGAAGAACTGAAA	AIM2	15655	13603	16691	14943
TAAR5_TCTGAGCCAAAGCTTGGCTG	TAAR5	14621	16153	15757	12578
ASCC3_GCTGAAGTAGCAGATGACGA	ASCC3	3986.1	3447	5694.7	2892.4
LST1_GTCCCAGGCTCCCATTTAGC	LST1	2131.5	3019.3	2773.9	1425.6
SLAMF8_CAAAGAGAAGAAGACTCCAG	SLAMF8	1361.5	2573.2	1091.8	2018
MASS1_CTCAATCACCGAGATTGATG	MASS1	13754	12499	15239	13251
NECAB3_GCGACACTCTGCGCCTGCCG	NECAB3	14531	17103	15031	14136
IL9R_TGGGCCAGGAATCCAGGGCC	IL9R	459.69	921.27	588.91	317.72
CYSLTR1_ATTGCAGAAATGTACCTCCA	CYSLTR1	21841	19806	24377	20113
FGL2_ATAAACCAGGCACAGCCAGG	FGL2	4146	3397.1	2990.5	3396
SPIB_GTTCAGCTCTGTTATAGCCA	SPIB	15405	15096	18550	14361
WBP1_ACGAAGGTCAAGCAGTGAAC	WBP1	7898.3	7307.7	7844.2	5690.6
NCF2_GCAGTGGCCTACTTCCAGAG	NCF2	8464.3	7133.8	7102.5	6802.1
ARID5B_GTAACTGAGCACAATCACGT	ARID5B	1442.4	1040.3	749.11	1089.6
VHL_TGTCCATCGACATTGAGGGA	VHL	1054.7	939.57	1547.2	1020.9
CLEC7A_CATGCATGATCCAATTAGGA	CLEC7A	13887	14203	12314	13472
TNFSF13B_GACACGCCGACTATACGAAA	TNFSF13B	31018	34042	33425	35217
LAT2_TACCAGAACTTCTACAAAGG	LAT2	14765	13905	14987	16010
TNFRSF8_GGAGACCTCAGCCACTACCC	TNFRSF8	6217.7	3993.8	3450.4	5409.5
IGSF6_AGTGAAAGAAACCCTGGACC	IGSF6	5017.9	5026.6	5454.4	5929.6
PTPN6_GCCCTCCAGATATGTGGCCG	PTPN6	6393.5	7182.9	7928.7	7216.9
SOX12_GCTGTGGAGGATGGTCCCGG	SOX12	2159.6	2990.2	3066.2	3025.2
EPM2AIP1_CTCCTCCGGAGTGAGCACGG	EPM2AIP1	10867	10894	8630.4	11131
TFEC_ATGGGTAGAATACTTGGACA	TFEC	6815.4	6135.1	6176.8	8290
RAP1GAP_ACCTCATGGACACTTGGGTA	RAP1GAP	9887.3	6235.8	10909	6915.7
IL15_GTCACTGTCAGTGTATAAAG	IL15	25356	27416	23202	26396
ACRBP_AGCCGTGGGTGGCACGGAGG	ACRBP	9632.4	9785.2	10565	10727
SFMBT2_GGGAATGGGACTCTTTACTC	SFMBT2	2057.6	1364	1295	1375.3
TCL1A_CCGCCCTCAGTTTAGAGACG	TCL1A	759.42	1238.3	514.74	917.45
LAMP3_AACATCAACACCTACACACA	LAMP3	11155	11800	12474	12523
CCL19_CCCCCGTGTGACCCCACTCC	CCL19	5418.7	4553.1	4890.7	3764.1
RLN1_GATGAGAAGGCGCTCACCAG	RLN1	10936	9084.5	10701	11219
TOMM20_TTCCTTGAAGAGATACAGCT	TOMM20	1345.7	1382.3	826.25	1236.1
OSCAR_GGCTCCTTGGACTATACCCA	OSCAR	5715.8	4060.4	4705.3	6372.7
LGALS9_ACCCTCCTTCCTCAAACCGG	LGALS9	1718.4	2365.2	2330.4	2574.7
PTPN6_CGGCCCAGCCGCAAGAACCA	PTPN6	13699	14060	11805	13712
CD70_TGGTACAGAGGACATCTCCG	CD70	6119.3	6849.2	8176.4	6294.9
CD74_GGACATTGGACGCATCAGCA	CD74	5870.5	4627.1	6098.2	5742.8
CSF1_AGCTGCCCGTATGACCGCGC	CSF1	4230.4	5198	3609.1	7087.8
PODXL2_AAGCTCACTCACTAACACCG	PODXL2	44321	43542	43831	48119
FAM92B_GGGCACCGTAGAGCTTCAGG	FAM92B	56.253	520.14	525.12	341.53
BCL2A1_GAATGGATACGGCAGAATGG	BCL2A1	28665	20405	24227	21843
EPCAM_GGGAGGAGGATAAAGCCCGA	EPCAM	997.61	1750.2	1618.4	1787.3
MOBP_CTGGCGCTCAGTCCTTGAAG	MOBP	11234	12501	14714	11058
SAMD9L_GTTCTTCGAAATCATCCACA	SAMD9L	9056.7	6428.9	7385.8	6472.5
FOLR2_TACCCAGAGGTCCTTACCTG	FOLR2	9578	10785	9806.7	12434
NHSL1_CAACACCAGAAGAGAAGACG	NHSL1	27095	29795	30368	29739
FPR2_CTCTCTCAAGACTATAAGGC	FPR2	6077.1	4665.4	4843.3	7238
CYBB_GTTCGCTGGAAACCCTCCTA	CYBB	4450.1	3441.2	4757.2	4270.4
C1R_TCACCACTACCCACGGGCGA	C1R	1860.7	1134.3	804	1510.8
BIRC3_AGGCATGGTGCTCATCGCCG	BIRC3	15797	14734	16144	16688
TMEM9_GGGTGGAAGGCGCTCAGCAG	TMEM9	9113.9	9989.1	9855.6	11045
DOK3_GGATGGCGAGAGCTGTCCCA	DOK3	415.74	746.5	154.27	596.98
ADAP2_GTTGCGCTCGCGGTCGCCCA	ADAP2	5264	3680.1	4045.2	3693.6
SFMBT2_AGAGGAAGATACCAACCTGG	SFMBT2	1430.1	725.69	1127.4	1598.7
STAC3_GCATCTCTGCATCTCCACGT	STAC3	4070.4	3060.9	3579.4	2484.1
CCR3_GAGGCCGATGATGAACACCA	CCR3	1297.3	1314.1	1217.9	765.46
TMEM158_CGCTCCTGCAGCCGTACCCG	TMEM158	29964	28326	28063	27014
CD38_GACCACGATCCCTACTACCA	CD38	9877.7	9875.1	8781.7	12790
CCNC_TTACCTTCTCTAGTTTGCAG	CCNC	56899	53110	56120	58375
SIGLEC1_CGTCTGGTGATAGACGCCAG	SIGLEC1	2657.1	2907.8	3110.7	3387.8
MCOLN2_GTTTGGCTTAAGTAACCAGT	MCOLN2	2006.6	1829.2	1257.9	3344.8
PLEKHG6_GGGAACCAGACCCAGAGAAG	PLEKHG6	8387.8	8278.1	7028.3	7982.4
CD40_GACAAACAGTACCTCCACGA	CD40	13433	13905	12923	12268
DNER_AGCCGTCGTTGCAAATGCAG	DNER	11632	13222	10522	12294
LYZ_AATGGAATGGCTGGCTACTA	LYZ	145.03	164.78	179.49	333.29
NCF2_TGTTGAAGCAAATCCTCGAG	NCF2	22142	21339	21499	24702
CLEC4D_ATGTGGAAGGCCAATGGCAG	CLEC4D	16036	18863	21364	15957
MS4A7_AATGGAGAGAATTCCAGCAA	MS4A7	18857	20106	18707	22819
ZBTB32_GAATAGGGCCGAGAGCGAGC	ZBTB32	5603.3	4968.3	4545.1	4737.4
TAAR6_ACAGAACGCCACATCACAGC	TAAR6	4065.2	4516.5	5665.1	4071.8
OVOL1_CCTCTGCACTTACTGTGGGA	OVOL1	9270.3	7648.9	8088.9	10481
ISG20_GACAAGTACATCCGACCCGA	ISG20	4073.1	3529.4	3137.4	3382.3
LAMP3_GCTACTGCAGAGATCTGCCC	LAMP3	5220.1	3178.2	4591.1	4947.1
GSTA4_CATCCCATCGATTTCAACCA	GSTA4	19735	20736	19797	18070
HAVCR2_TTCTCCAAGAACCCTAACCA	HAVCR2	19696	19834	21763	20339
STK10_CGTGCTTATGACCCTTGAGG	STK10	7594.2	6260.8	7126.2	8210.4
CD19_CTTTAGCCCACACATACAGC	CD19	2988.4	4384.1	3726.3	4705.4
HEBP2_GCCGAGCTGGAAAGCTCCGG	HEBP2	3026.2	2806.2	2407.5	4361.1
CLNK_TTAGAGAAGGAACTTGGCTG	CLNK	4943.2	6314.9	6356.3	6223.5
ACBD6_GAAGGCAGTAGTGGTTTCGG	ACBD6	3322.4	4626.3	4211.3	4836.3
RHOA_TCGTGTGCTCGTCATTCCGA	RHOA	1096.9	568.41	631.92	552.12
VNN3_CTATGGTTGGATCTTCACCA	VNN3	6288.9	5387	5491.5	4843.6
CXCL13_CTTTGTAACCATTTGGCACG	CXCL13	38314	35289	42935	34197
SLC25A18_CGCCTGCAGGATGTCCAGCC	SLC25A18	7951	7331	6212.4	7527.3
AIF1_TCCCAAATACAGCAATGATG	AIF1	27432	23548	21698	26376
TLR1_CATCAAAGGCATTAAAGGAG	TLR1	14887	14284	14156	12850
SAMHD1_TGATGGAAGGTTTATCCCAC	SAMHD1	1467.9	2075.6	2423.9	1834
RAC2_TGGTGTCCTTGTCATCGCGA	RAC2	6987.7	4203.5	5823.8	6674.9
CYSLTR1_ATCCTAAGGACAGAATCACA	CYSLTR1	8182.2	6538.7	8301	4915
ACP5_TCCACGTACAAACATAACTG	ACP5	15317	19307	15746	16519
P2RY13_GTTGAAGCCCTGCATCCCAG	P2RY13	4973.1	5996.1	5478.2	4204.5
DNAJC5B_ACGCACCCAACCAAAGACAG	DNAJC5B	6949	7402.6	8130.5	7701.3
SLC31A2_ACTTGGCCTCTTCACAGGCA	SLC31A2	24964	23552	21373	24339
THEMIS_CAGCTGAGGGATGTTTGGGA	THEMIS	7165.2	5957	7525.2	7006.3
GRK5_TGAATGTAGCACTCCAGCCC	GRK5	5175.3	4861.8	5765.9	5494.6
COTL1_AATCTGCTCCCTGATCGCCG	COTL1	56300	49444	50594	50940
FASN_TCCAACAGCAGCCGAAGCTG	FASN	7697.9	7621.5	7440.7	9402.5
GOLGA4_GGGACGACGTACCTGAGCAG	GOLGA4	5868.8	6780.1	4901.1	9123.2
SLC17A8_GATGCCCAGCGAGTCTCCCA	SLC17A8	5495.2	9511.4	6515	6988
C3AR1_AATCAGGTGAGCCAAGGAGA	C3AR1	19860	17994	20950	19350
RAB33A_GCACAGCCCATCCTGGGCCA	RAB33A	391.13	573.4	336.73	276.52
OPTN_TTGCTGCAGCAGCTCCTCAG	OPTN	1535.5	1686.9	1431.5	2458.4
SERPING1_CTGGACACTCACCTGGGCTG	SERPING1	5229.8	5521.8	4740.9	4753
KCNA4_CACCGGCACAGGCAAAGCAA	KCNA4	11422	9146.1	10470	11865
VPS37D_CCCGGGAGAGCCCTTCACTG	VPS37D	18884	20212	21481	20090
FCGR1B_TCCTCCCAGTGACAGTACTG	FCGR1B	35983	36927	38197	38146
CARD9_ATACCGGAAAGTCACTGGCA	CARD9	769.08	1260.8	941.95	565.85
CR1_GGAAGTGATGGGCACTCCAG	CR1	573.08	560.08	449.47	301.24
CD38_CTGGAAAGTGATTTCCCAAA	CD38	4524.9	6497.1	6777.6	2974.8
INPP5A_ACCTCAGGAAAGTAGTCCTG	INPP5A	6905.9	6486.3	5625	6361.7
SMC1A_TAAACTCTACCACAACGAAG	SMC1A	3308.4	2651.4	2042.6	2999.6
TET2_TTGGAGCAATGACAGTAGCC	TET2	10315	10731	9600.5	9666.2
DDX3X_ATGACAAAGACAGTTCAGGG	DDX3X	2026	3259.8	3276.8	2868.6
IGSF8_CTTTGGGAGAGCCATTCCGG	IGSF8	6397	6790.1	8130.5	6446
WARS_CGAGTCCTGCACCTCTCCAC	WARS	378.83	1478.9	1335.1	1018.2
BID_CATGAATGGCAGCCTGTCGG	BID	4349.9	4981.7	4346.3	3828.2
RLTPR_GGTGCACGGCAACCTCACCC	RLTPR	1505.6	1117.7	1983.3	1233.3
PCDH9_GCCCATAGGAAATATACCAA	PCDH9	1350.1	1711	2874.8	829.55
CCR8_CTTAGGGAGACAAATGCCCG	CCR8	17088	17606	20149	16844
TMEM156_AGGGTCAGCTATAAGAGCGG	TMEM156	2011	2277.8	1995.2	1528.2
TMEM115_CGGGACGGTCACCTTCCCTG	TMEM115	3058.8	2384.3	3621	2688.3
TYMP_CGCAGTCTGGGACACACAGG	TYMP	9099.8	11990	11111	11744
CMTM4_GTTCTCATGTGTCCAGGCGC	CMTM4	5486.4	4951.7	5095.4	4123.9
ACP5_CACAGCCACAAATCTCAGGG	ACP5	9949.7	8739.1	9237.1	7796.5
MS4A4A_AGTGTGCTGGAATTCTGCAT	MS4A4A	11003	10756	10502	13046
FBXL4_CTGAGGTGGGAGTTTATCGC	FBXL4	6400.5	7985.1	5930.6	7016.4
MPEG1_TTCTCAGACCAGTTTGACGA	MPEG1	16760	12890	14616	12930
PRPF40B_GGCACCGCCACCACTTACAC	PRPF40B	2316.9	2786.3	3100.3	2835.7
P2RY14_ATCCTGATATCCCATTGAGG	P2RY14	6702	5148.1	6973.4	6173.1
KYNU_TGGAGGAAGAACTAGATAAG	KYNU	13496	6774.3	10737	7815.7
TRANK1_GCCGCATAAGGGCATGGAGA	TRANK1	3331.2	5245.5	3250.1	4235.7
TAGAP_AAGCTGATAAGCAGTCTCGA	TAGAP	9657.9	7573.2	8253.6	10549
CLEC12A_CATGTCCAAAGGGTTCAGAA	CLEC12A	21115	22483	25102	21053
LAT2_AGCAGCAATAATCCCGACAC	LAT2	10122	8920.6	10149	10541
OBSL1_GAACATCTCAACCATTACGG	OBSL1	3248.6	6055.2	4143.1	4030.6
CASP4_TGTCTCGTAGACCTGGACAG	CASP4	6361	5689	4098.6	6657.5
SIGLEC1_TGGACACTGGGACATCGGCA	SIGLEC1	2536.7	2384.3	2229.5	3498.6
STAT5A_GTCAACCAGGACACCAGCAG	STAT5A	9427.7	7987.6	8639.3	7215.1
XAF1_GGACTATGAAGCGCAGGCAG	XAF1	3812.9	3305.6	3211.5	2933.6
SCAF8_TTCTTGACCAAACTGATGCC	SCAF8	2971.7	3687.6	3695.1	3903.3
CXCL9_TCCTGCATCAGCACCAGCCG	CXCL9	58306	64103	59600	58470
LGALS2_CGCTCACTCCAGTTTGAAGG	LGALS2	11012	12373	12118	13084
SP110_ACGTCAGCAGCACTGACGGG	SP110	948.39	1012	491	976.97
GPBAR1_TGGTTCCGGCTCCATAGCCC	GPBAR1	4927.4	6485.5	7614.2	5041.4
SLCO2B1_TGCCATGAGCAGGCCTGCCG	SLCO2B1	18156	20071	18215	17666
CD40_TCTCCATAACTCCAAAGCCA	CD40	701.4	747.33	658.63	371.74
CLNK_TCTTACCGAGGAGGTGGCAA	CLNK	13266	11201	12670	9946.4
SLC19A2_CACTGTAAAGCCCACCAAGG	SLC19A2	19677	21505	21137	17613
ZDHHC14_CCCTCGTGGATGCCTCCCGG	ZDHHC14	6474.4	6815	6377.1	5571.5
VSIG4_GACTTGACCACTAATGGGAC	VSIG4	4580.2	6287.4	6507.6	5563.3
CD68_GCCTAGTCCAAGGTCCAAGG	CD68	5765.1	6334.8	6154.6	7217.8
PLEKHG6_AGGCGATAGTGCCCTGACCA	PLEKHG6	5977.8	5511	8001.4	4725.5
BTK_TGGAGGAGAGCAACCTACCG	BTK	18899	17579	17087	17118
C1QC_CCTGAACCTCAACCTTGCCA	C1QC	9540.2	8483.6	9870.5	6585.1
ALPK2_ATCAACGTTACTTTCCCAGA	ALPK2	3245.1	2722.2	2664.2	2426.4
CCR8_GAATAGAGAGGACAAAGAGC	CCR8	2076.1	1689.4	989.42	2091.3
TRANK1_TTCCAGGGATACTACCGAGC	TRANK1	10615	9750.3	8363.4	10339
CCRL2_CTGCTGCGCGGTGTTTGCGG	CCRL2	3894.6	3963	4720.1	4144.1
VPS37D_CTGAGGATCCCAAAGCGCCC	VPS37D	803.36	513.48	915.25	794.76
GPR68_AGTGGGAGGGCCCTCCACAG	GPR68	15475	15283	15197	17618
CTNNB1_AATCTCCTGCTCCATCAGGA	CTNNB1	6146.5	6205	5653.2	5426.9
CR1_ACTTTCCTGGATGTTCACAC	CR1	13848	14311	13506	12691
DHDH_TCTGTGCGAACTCCTCGGCC	DHDH	5741.3	6453	7040.2	6416.7
GBP1_GAGGGATTTCTCCCTGGATC	GBP1	4395.6	5441.9	3868.7	4842.7
TMEM115_CAGGTAGAGAAACAGTACCA	TMEM115	2568.3	1006.2	1149.6	3085.6
RCOR2_GCCAAGACGGCACCCAACGG	RCOR2	11422	8669.2	10772	10953
LTBR_GAGCAGCAGACGTCGTGCAT	LTBR	7888.6	7675.6	7845.6	9147
GPBAR1_TAGCCAATGCAGCATTGACC	GPBAR1	2904.1	2192.9	3039.5	2851.2
EMP3_TCCACGTGCAGTCATACCAC	EMP3	7124.8	8024.3	10336	6217.1
TRPV2_CTGGAAGGGAGACTCCATGG	TRPV2	4826.3	5989.5	5657.6	6330.6
MYRIP_ACGTTCTACAGGCAGTCAGA	MYRIP	2742.3	3331.4	2004.1	3209.2
LPAR2_TCTGGGCAGAAGCTGAGTAA	LPAR2	23586	23633	25387	24357
EVI2A_AAGCGCCAGCCGCGGAGCAA	EVI2A	20890	19937	21647	16841
CDCP1_AGGCTCCACCACCAACCCAG	CDCP1	1234.9	1586.2	891.52	1356
PTAFR_TAGTAGTAGACAATCCACAG	PTAFR	16354	14407	15194	13558
POU2F2_GGCGGCTCCAAGCATTTCGG	POU2F2	436.84	491.84	213.61	399.21
SHANK2_CTGGCCAAGCTGCTGGACAG	SHANK2	3849.8	2662.3	3727.8	3671.6
DNAJC5B_GGAGTTCTATGTGTCACCAG	DNAJC5B	10380	10481	9560.4	9665.3
DPYD_CCTGCTCAGCACACCCGCCA	DPYD	5514.6	5767.3	4867	5230.9
TNFRSF9_TTGCTCCTCTACCCACAACG	TNFRSF9	107490	108590	109410	112260
DAPP1_GCAGAGCAGAACTTCTAGGA	DAPP1	2247.5	2622.3	2779.9	2850.3
P2RX1_GGCTCAAGGACATTGTGCAG	P2RX1	9775.7	6830.9	7406.6	10647
LST1_TGGACTATGTCTGATGACAA	LST1	3564.2	3085.9	3689.2	3854.8
TP53_ATCCGACTGTGACTCCTCCA	TP53	6477.9	8159.9	9533.7	6453.3
HEMK1_TGGCCGAGGGATGAACACTG	HEMK1	13755	13754	13441	15947
GPR82_ATGAGACCCGCAATCTGAGA	GPR82	2856.6	2014.8	3308	2319.3
IGJ_TTCCACCGAGGATCCTAATG	IGJ	59263	66597	66429	63596
FLT3_AGACTCGGCCACCTCCACGG	FLT3	6930.5	5357.8	5835.7	7677.5
WARS_CAGATGCATTGCTTCGGAGG	WARS	811.27	1766.8	815.86	1224.2
NFAM1_ACCCAGGACGCTCATCAGGC	NFAM1	6515.7	5373.6	6693.1	6397.4
TRPV2_CTCACCTGAGAACAGTGCGC	TRPV2	2873.3	3001.8	5306.1	1398.2
C1QA_CTGCCGAGCACCCAACGGGA	C1QA	4844.8	4986.7	4800.2	3944.5
IDO1_CATAAGACAGAATAGGAGGC	IDO1	121.3	388.65	63.786	231.65
SLC15A3_GGTGGTGAGCAACAAGCCAG	SLC15A3	2229	2441.7	1745.9	2192.9
TNFRSF13B_AACAGCAGAAGATGGCGCAG	TNFRSF13B	11915	11578	9683.6	12098
KLRG1_CTTTACCTCAAGCTGAGCGC	KLRG1	12856	12983	10758	13282
ADMR_GGTGTGGAGATCCGCTGCAG	ADMR	16694	15983	15521	19190
PPP1R16B_GGGTGGGTTCATCCTCGCAG	PPP1R16B	5504	7221.2	6228.8	5260.2
CSF3R_CTTTGCCACACAATCCGGGA	CSF3R	11917	10595	12490	11682
EP300_GTATGGTGAACCATAAGGAC	EP300	1365.9	1790.1	1904.7	661.08
INHA_CAAGGACACAGGCACAGCCA	INHA	4192.6	4142.8	4831.4	4487.5
STK11_AGGGCACTCACCCATGAGCT	STK11	1992.6	1557.9	1714.8	2463
IFI16_TGTGTGATGTCGCACAGCAG	IFI16	47898	49101	48763	51807
CTNNB1_GATGCCACCAGACTTAAAGA	CTNNB1	9192.1	8564.4	7474.8	8819.2
GJD3_CAGCGCCGACAGCAGCCCGA	GJD3	2015.4	2310.2	2707.2	2313.8
FPR1_CTTGAAATGGGCACCAGCAG	FPR1	50595	40046	44494	42704
LYL1_AGGGTGGTAATGTACAGCCA	LYL1	2988.4	3663.4	4371.6	3150.6
RPL14_GGTGTTCAGGCGTTACGTGG	RPL14	781.39	1035.3	1566.5	689.46
ZDHHC14_CACCGGAAAGGATATCTCGC	ZDHHC14	1190.1	1990.7	1298	2472.2
TNFRSF10B_GTAGTGATCTGCCCGGGCAG	TNFRSF10B	3263.6	4732	5384.7	3566.3
CERKL_ACCGCGTCACCATGTTCCGG	CERKL	851.71	1108.5	1748.9	667.49
P2RY6_CAGCACCACCGAGTATACCG	P2RY6	34699	33026	33272	31515
CD86_TCTGCCGTGCCCATTTACAA	CD86	21849	20549	22936	21755
TMEM99_CCTTCAAGATGGCGATGCAG	TMEM99	7783.1	6720.2	5154.8	8048.3
ITGAD_TGTTCCTCTAGACTCGTGGT	ITGAD	2879.5	3345.5	2975.7	2416.3
TNFRSF1B_TGTCTTGACACCCTACAAAC	TNFRSF1B	36407	32292	32581	33181
CKB_CAGGGAACTCATCCTCGGCC	CKB	1138.2	1836.7	1717.8	694.04
MASS1_AGTATGTGACGACGATCTTC	MASS1	8033.6	11570	9575.3	11543
CLSTN3_AGCGGCAGATGATGCTGAGG	CLSTN3	4910.7	2817.1	3560.1	3241.3
INSL6_TGTGAATCTTCTCCAGGCGG	INSL6	3076.3	3908.9	4245.5	3617.6
MFNG_GACCTAGCCACACTTACCTG	MFNG	7464.9	9374.1	10759	7474.2
CCDC36_GGGCAACGGACCAATCTGAC	CCDC36	229.41	387.81	86.037	295.75
GPR68_CTGACAAAGCAGTACAGCAC	GPR68	4245.3	3977.2	3486	3782.4
UBA7_CCACAGTGGCGACATCACTG	UBA7	8103.1	10875	8134.9	9363.1
CDCP1_ACTGTGACGCCACTTCTCTG	CDCP1	9556	8921.4	12466	7469.6
VAMP5_CTGGTCGTCTTTCTTCCGAG	VAMP5	1266.6	1555.4	1458.2	821.31
TNFSF13B_CAACTCTGGAGCACCCGCGG	TNFSF13B	8944.2	13531	10818	10043
UBD_TCTGACAACACACTGCACTG	UBD	31525	33599	33732	28575
MCOLN2_TCCATAACCAAGGGTTGCCA	MCOLN2	2700.1	3708.4	4002.2	3235.8
CLSTN3_GAACCCACCACTCTTTGCCT	CLSTN3	5628.8	5753.1	4917.4	7585
ITGAD_GAAGCCCGTCGTGTTCAAAG	ITGAD	38090	43017	39331	38634
TMEM97_GCCCGAACTATACCCGCAGG	TMEM97	2374.9	3025.1	2463.9	2181
ING4_GCTGCCAGAGCCCGTTCCAA	ING4	3564.2	3251.5	3585.4	4083.7
HVCN1_GTTCTTGAAACACTTTACGG	HVCN1	6472.6	4852.7	4786.9	5425
HAVCR2_AACTGCTATCCACATTGGAG	HAVCR2	33210	35340	35001	30681
ALOX15B_CAGGGTGAGAGTATCCACGG	ALOX15B	8153.2	8675	7190	8269
SLAMF8_GTGGCCAGGAGCTCCTCCGA	SLAMF8	1851.1	1737.7	1433	1548.3
MNDA_CAGAACCAGAACATTCCCAG	MNDA	3251.2	2994.3	3490.4	1942.9
ABCD2_TTCGGGAGTGGACATACCGC	ABCD2	7309.4	6919.1	8434.6	7045.7
COTL1_AGCGAGCTGAAGAAGGCTGG	COTL1	395.53	726.53	944.92	506.34
VHL_CCGGAAGGCAGCCAGTCCAG	VHL	2087.5	2668.9	1486.4	3972.9
TP53_GAAGTCACAGCACATGACGG	TP53	17585	16396	19732	16223
ARRDC5_AGCCTTCAACAGTACCACAG	ARRDC5	12630	11844	13649	9165.3
PITRM1_GGGTACACCACAGAGTATGG	PITRM1	3310.1	6185.9	5823.8	4679.7
VAMP1_TACAATCACTACCACGATGA	VAMP1	7632.8	7807	8453.8	8286.4
IL15RA_TCTTGCAGCAACAATGACCT	IL15RA	9371.4	10061	9470	8495.1
TMEM158_CTCCTGCAGCCGTACCCGCG	TMEM158	15939	16976	14404	20446
LTA_GGGTGCCAAGCACCCTCAAG	LTA	3428.8	3584.4	4706.8	3163.5
KLRB1_GTCTCTCGGGCACTCTAGTG	KLRB1	15736	15522	15369	14008
DOK3_GCAGCACGTAAAGTTTGGCA	DOK3	3379.6	3370.5	2687.9	3223
GPBAR1_GGATCTCACACAGCTGGCGG	GPBAR1	5912.7	3538.6	5874.2	4574.4
SLC41A3_CATCAGCAGCAACCTCGCTG	SLC41A3	12991	11647	9790.4	13201
NECAB3_GAGCTGCGGGAACTGTTCAG	NECAB3	9258.9	8604.3	7894.6	11356
TGM4_GAGAGACCCACCCTACATGG	TGM4	5481.2	4749.5	4898.2	6366.3
ITGAX_TGGTGGCAGCAGCAAGGGAC	ITGAX	2060.3	5431.9	4359.7	4009.5
TRIM21_CAAGCACATGCCCTGTGCCA	TRIM21	4722.6	6805.1	6119	4308.9
SECTM1_TGACAGTGATGACTCCCACA	SECTM1	2027.7	3740.8	3247.1	3285.2
GPR68_CTCTAGGACAAGCAGGGCCA	GPR68	3111.5	3411.3	3392.5	2315.6
SLAMF8_CTTGTAGGAGGCCTTCCCGG	SLAMF8	873.68	1067.7	1157	1215
CELF2_GTCTAGCACAAGCAGTGCCC	CELF2	3273.2	3962.2	3049.8	3328.3
IL2RA_CACAGAAACAACTGCAATGA	IL2RA	20359	22344	25184	19689
OAS2_GAAGCAGATAGACCAGGCCG	OAS2	40735	39489	36856	46384
PRDM1_AAGCCGAGGCATCCTTACCA	PRDM1	6342.5	9473.1	8706	5826.1
BCOR_CATGGGTGAAGCCAAGGAGG	BCOR	2194.7	1195.1	1139.2	1680.2
FCRL1_GGGTGCCCAACGAAGTGAGG	FCRL1	1899.4	2218.7	1794.9	2954.7
CD4_GGTCAGTCTCATCTTGGGAG	CD4	16131	13938	15841	12432
ENTPD3_GCTCACAAGCAGGACCACCA	ENTPD3	3334.7	3152.4	3101.8	4186.2
VNN3_CAGGAGCAAAGCCTCTTCAG	VNN3	1843.2	2931.9	2161.3	1932.9
PTAFR_GAGGCAGCAGCGCAAAGCGG	PTAFR	8820.3	8213.2	9335	9027.1
NRAS_AAGCTCAACAGCAGTGACGA	NRAS	7979.1	5995.3	5291.3	7486.1
CACNA2D2_GCTGTAGGCAGAGGCGCCGG	CACNA2D2	3997.5	3684.2	2944.5	3866.7
CMKLR1_AGGCCAGGCGGATGCTGCGG	CMKLR1	5707	4866.8	6145.7	5457.1
TRPV2_CCGTGACCGACTCTTCAGTG	TRPV2	19795	23935	20695	25205
MLL2_GACATGGGTGACTCTTCTGG	MLL2	3986.1	3451.2	4292.9	3998.5
CD33_AGGTGTGAACGTCAGCACGG	CD33	5449.5	7847	7169.2	7286.5
PPME1_GAGCGGAGCCAAGATGCGGA	PPME1	7167.9	6133.5	7433.3	7024.6
GIMAP8_ATCAGGAGGACCCTCAGCTC	GIMAP8	11362	12063	9026.4	12842
CECR2_TACAGGAGGAGATTATATCC	CECR2	3618.6	2717.2	4258.8	2859.5
TMEM99_TGTCAGTGACATCATTGTGG	TMEM99	7548.4	9910.1	10796	7995.2
LAG3_GATGGACGGGAGCTCCCTCC	LAG3	3149.3	2173.8	3112.2	2924.5
GSTA4_CCTGATGATGATGATTGCCG	GSTA4	15296	15665	14269	14894
PSMB10_CTCGAAAGAGAAGCCTCCTG	PSMB10	5562.9	4169.4	5142.9	5566
LYL1_CAGCTTCCTGAGCTCTGCGA	LYL1	6324.9	5869.6	6231.7	7062.2
MOBP_CTCACGCTTGGAGTTGAGGA	MOBP	7551.1	8576	8663	6193.2
CD33_GAATCCAAGACCCTTACAGA	CD33	6655.4	4230.2	5742.2	4113
PODXL2_CATCCGCAGGAGTCTGGAGG	PODXL2	11395	11123	12871	11156
DHRS11_TCCCTGCTGGACTAATGCCC	DHRS11	2807.4	1891.6	2698.3	2662.6
HSD11B1_GGAGCAATTTATTGTCAAGG	HSD11B1	777.87	438.58	697.19	844.2
TNFRSF17_TAAGGCTGACAGGTTGCAGG	TNFRSF17	6274	4439.1	4987.2	4707.2
RAP1GAP_TCACCACACACTCTGTCGAA	RAP1GAP	4491.4	4756.1	3634.3	4670.6
DHDH_ACAGACTGGAACCAAGCCGG	DHDH	1256.9	1128.5	841.08	1082.3
CAMK4_GTGTACAGATGCAAACAGAA	CAMK4	25022	18831	22598	19121
LAIR1_AAATCTAGCTACTAATGGCC	LAIR1	16113	15989	17795	16110
IL18R1_GCATATCTGCACCAGTGCAC	IL18R1	2812.6	2567.4	2754.7	3328.3
STAB1_CGGCGTGTGCAGCTATCAGG	STAB1	3014.8	3179.9	2397.2	3045.3
LY86_CAAGTCCAGGGTTATTGACA	LY86	10600	9049.5	11467	9561.8
PSMB10_CAAGACCGGGACTACCATCG	PSMB10	37049	42215	38448	37949
IL10_GGCTCTGGCCGACTGGGAAG	IL10	30793	26458	28260	31402
IL12B_AAGCACCAAATTACTCCGGA	IL12B	3071.1	3603.5	3908.7	3544.4
UBD_AGTTCGAAGATCCAGCTCAG	UBD	13672	13949	11919	14062
KLHL6_CTGCAGCAAGCACCACTCGA	KLHL6	4292.8	5104	4565.9	5761.1
ADORA3_ATGACACACATGACAACCAG	ADORA3	11350	11925	11836	12930
LGALS2_CAACTGCACTACTTGAGCAT	LGALS2	9760.8	6469.7	9096.1	5902.1
GIMAP8_CTGCTAGGGAAACAGGGCGC	GIMAP8	1001.1	962.88	713.51	846.03
PARP9_AGACAGATAACTCTATCCCA	PARP9	2330.1	1242.5	1556.1	1466.8
OLR1_TCACTGACAACACCAGGCAG	OLR1	6497.2	7311	7611.3	5078
FGFR3_CTGTTACACGCACACTGAAG	FGFR3	29108	26713	25657	27841
PRAM1_CCTCTAGGATCTCTCCACGC	PRAM1	9515.5	10201	10726	10333
TNIP3_GGTGGAATGGCACAAGCAGC	TNIP3	2295.8	3378.8	3804.9	2567.4
SECTM1_GATAGCAGGCACTGAAGGGC	SECTM1	7636.3	5739	6001.8	8468.6
PRDX2_GCTTTCGGAAGTCCTCAGCA	PRDX2	12148	8508.6	9069.4	10215
RPL14_GGCCAAAGCTGCCATTGCGG	RPL14	1676.2	4168.6	2702.7	2436.5
CD163_AGGAGCGTTAGTGACAGCAG	CD163	4386.9	5445.2	4487.3	4418.8
EMR1_GCCAAGTGCAGCTGTCTTAG	EMR1	7948.4	10159	9342.4	7490.7
PLA2G2D_GTATAACTGCAACCCAGGGA	PLA2G2D	2258.9	1464.7	649.72	2520.7
FCRLA_AGACAAAGCTGGCCCTGCAG	FCRLA	3104.5	2128.8	1361.8	3210.2
LRRFIP2_CACCTCAGCACACACCTCTC	LRRFIP2	2941.9	2738	3257.5	1732.4
WDFY4_TGTGTCTGACCAACTTGCCC	WDFY4	4587.3	4896.8	4408.6	5978.1
ISG20_TGTCTGCAGAACAACTGGCG	ISG20	29450	27789	27603	27317
IL15RA_GCCAACAGTAGTGACACCAA	IL15RA	4314.8	2143	3500.8	2221.3
CD80_AGTGTGTTCTTGCTATCAGG	CD80	5190.2	5887.1	6516.5	5535.8
PSME2_GAATTCAGAGACTTACCTCC	PSME2	6338.1	5114.8	9240	3202.8
CD74_CAAGTACGGCAACATGACCC	CD74	2872.4	4735.3	3284.2	3526
COL5A1_GCCAAACATGACAATCCCAT	COL5A1	3493	3761.6	3416.2	3060.9
ARVCF_CTAACGAAGACTCGAAGCCC	ARVCF	2069.1	3994.6	1751.9	3604.8
NCAPD2_GGAGTCTCTCACCTCTAAGC	NCAPD2	1717.5	1829.2	1533.8	1479.6
NOP2_GGGACGAGGAGGAAGACTCG	NOP2	18309	20044	17221	19269
SS18L1_CCGCGCCACCACCATGTCCG	SS18L1	7425.4	5861.3	7068.4	7284.7
CD274_GTATGGCAGCAACGTCACGA	CD274	4735.8	4186.1	6399.3	3385
ARRB2_TGTCCAGGGAAGCCTCTAGG	ARRB2	2296.7	2516.6	2639	1551.1
SLC22A14_CTGTTCCGAAGCCAAAGATG	SLC22A14	39907	39761	42834	39560
DNER_AGTTCCAACAACTCTGCGGG	DNER	11228	12671	10841	11611
FPR3_ACTCCTGTAAGAACTCGGAA	FPR3	9189.5	7989.3	9360.2	9032.6
TM7SF2_AAACCTTCCCATTTACCCAA	TM7SF2	6423.4	5487.7	6372.6	4543.3
MAP3K1_ATCTTAACTTACAGGCACCG	MAP3K1	44642	48256	54038	41780
IL10_ACTGGCATGAGGATCAGCAG	IL10	15530	13984	14739	16369
CLNK_ACTCACCTTTGGCACTGCTG	CLNK	9955	12254	11303	12278
RAC1_CAAATGATGCAGGACTCACA	RAC1	1475.8	1506.3	1007.2	1498
A2M_CACTCAGGGCTCCTACAAGG	A2M	25396	28218	26872	28918
ASGR2_CCAGGGCGAGCAGACTGAGG	ASGR2	4118.8	2283.6	3687.7	3419.8
EXOSC7_GGGTCACACAGACATCTTGG	EXOSC7	1186.6	840.54	1302.4	1109.7
SAMD9L_ATCAACCTGTACCATCACCC	SAMD9L	6833.9	11473	8697.1	10834
C1QB_TGGGCCCAAAGCAGCTGCAC	C1QB	1763.2	1564.6	2115.3	1711.3
DOCK10_GTAAATTCTACAGTTCCCAG	DOCK10	3725.9	2814.6	2849.6	2979.4
PTPN6_GACTTCTATGACCTGTACGG	PTPN6	18495	22723	17939	25152
DIP2C_TAGCCAGGGCAGCATCAACA	DIP2C	16503	20627	18347	20556
IDH1_AATCCAAGGAGGTTCTGTGG	IDH1	21665	26445	23246	22836
RUFY4_GAGTCTGTGTAGCTCAGCGC	RUFY4	22308	19967	20230	20154
EBI3_TTCTCGGTATCCCGTGGCCG	EBI3	54043	52572	55279	54410
CD74_CTGGTACAGGAAGTAAGCAG	CD74	6756.5	5773.9	4895.2	6639.2
ABCD2_CAGCTGTGGACTAATTATGG	ABCD2	42007	42703	41075	40926
RNASE6_AATTTCAAACCAGTGTGCCC	RNASE6	7249.6	7326	5984	9663.4
TNFRSF1A_CTCTTCAGAAATGTCCCAGG	TNFRSF1A	5227.1	5902.1	5720	6337.9
RGS19_CTCACCAGACTTCACAGCTG	RGS19	35957	34803	34906	33401
IL18BP_GCAGGACCCACCAAGAACTG	IL18BP	10714	6812.5	7703.2	8646.2
ZMYND15_TTGAGGTGAAGTTGACACCC	ZMYND15	2268.6	2575.7	2834.8	2607.7
MAP3K1_CAACCACTCGTGCTTCCAGG	MAP3K1	6721.4	6226.7	6139.8	5806.9
SIM1_CTCAGCCATCACCTCCCAAC	SIM1	3776.9	3501.1	3348	4666.9
MANBAL_AGGTGAGAAGCCCAGGTCGG	MANBAL	2277.4	1911.6	2192.5	2543.6
CLEC12B_CTCCAGAAAGAGTCTGACGG	CLEC12B	7092.3	7383.4	6969	6459.7
IDO1_TCGGTTCCACACATACGCCA	IDO1	7615.2	9136.1	8578.4	7042.9
ITGA9_AATAGCAGGCTTCTTCACAG	ITGA9	30181	33338	28641	32606
ADORA3_CACAACGGCACAGAGCCCGA	ADORA3	3906.1	3450.4	4966.4	3120.4
STAB1_GTTCAGAAGGCCTGCTGCCC	STAB1	8313.1	7578.2	7738.8	7059.4
GLIPR1_ATACCAGGCAGAGATGGCTG	GLIPR1	8605.8	7085.5	6884.4	7722.3
GBP2_TCCGTTAACCTCCAGCTCGA	GBP2	3021.8	3219.9	3613.5	3295.3
SLC22A14_GCAGGATGACGGCTTGAGCG	SLC22A14	14889	14552	13840	17100
IRF4_CACAAGATGGGCCTTGCCAG	IRF4	5360.7	4072.9	3862.7	4747.5
IDO2_GACAAGCCAATCCTTACCAG	IDO2	12054	12105	12819	9991.2
CASKIN1_TGCTGGGCAGCCAAATGCAG	CASKIN1	5370.4	5910.4	5412.9	4964.5
OSCAR_GAGTATCAGCGACAGGACCA	OSCAR	9038.3	7383.4	9745.9	7773.6
IRF6_GCCGCGTGGCATGTTTCCAG	IRF6	3508.8	2773	2889.6	4052.5
AKAP1_CACCCAAGACGTCATCGGCA	AKAP1	8717.5	8477	7927.2	8146.3
TM7SF2_CCAAAGCCTTCGCATAGAGG	TM7SF2	2702.8	2272	1875	2517
SS18L1_ATCCTGGACTACCAGAGCAA	SS18L1	10448	11427	11022	9585.6
XIRP1_ACAGCCTTCACAGTTTGCGG	XIRP1	1509.2	3199	1453.7	2689.2
CLEC9A_CATTGGTGAACCTTACACAG	CLEC9A	22759	21929	25307	21227
FPR2_GCAAACAGCAACAATTGACA	FPR2	1314	1242.5	1300.9	1665.5
PLEKHO1_GACTGATGGTTTCCATCCGG	PLEKHO1	5198.1	4022.1	4143.1	4278.7
SACS_AAAGAAGCTGCGCAGACCCG	SACS	18109	15909	19788	15814
GPR125_TCCGGAACAACCTTATTAGT	GPR125	9745	8703.3	10448	9148.9
ADAMDEC1_TTCGTGAGGCTTTAACTCGG	ADAMDEC1	9842.5	12565	10835	12843
GBP2_GGGCCTTGAAGATGTTGAGA	GBP2	3786.5	3241.5	4217.3	3499.5
FPR3_GGTTAATCCAACCAGTTCAT	FPR3	703.16	1999.8	2205.8	912.87
IRF8_AGGATGTGTGACCGGAACGG	IRF8	1691.1	2607.3	1455.2	2312.9
LY96_CTGAATCTGAGAAGCAACAG	LY96	3228.4	3556.9	1622.8	4488.4
FCRL5_CCTCGAAAGAAAGTGGTCCA	FCRL5	1813.3	340.38	714.99	1805.6
PTAFR_CACGAGTGACACGTGCACCG	PTAFR	28867	31320	32552	29748
ARRDC5_GACAAGCTCCACCTTCACGA	ARRDC5	10602	9348.3	11010	7761.7
CIC_GCTACTGACCGAACATGCCG	CIC	17907	16505	14997	20981
CD40_CTGCGATGGTGTCTTTGCCT	CD40	2177.2	3908.9	2186.5	3271.5
ADORA3_CATGTAATCCAAACTGACCA	ADORA3	5439	6710.2	8413.8	4638.5
DPYD_GTGGGACAGCTCTTCTGGCA	DPYD	2661.5	2871.2	3342.1	2785.3
TNFRSF1A_TGCTGCACCAAGTGCCACAA	TNFRSF1A	3639.7	3317.2	4591.1	3036.2
CNBD1_GGCAAACTGTGAAGTGGAGG	CNBD1	1926.7	2503.3	1262.4	2639.7
ICAM1_GGACTCACCAGGGATCACAA	ICAM1	10380	8680	8652.6	9272.5
PLA2G7_TCAGATCTGTACAACCGACG	PLA2G7	63215	58304	60553	63965
VCAM1_GCTGGAACGAAGTATCCACG	VCAM1	6838.3	6622	5460.4	7058.5
CASP1_CTTAAACAGACAAGATCCTG	CASP1	3950.9	3046.8	2765	3565.4
ANO2_AAACTTACCTCGCAGCCCAG	ANO2	15013	14634	12020	16202
DNAJC5B_GGAGCAGATCAGAACTGACA	DNAJC5B	5141	4945	6009.2	3268.8
EP300_CGGTGGCCCAGGCCAAGCGA	EP300	2798.6	4880.1	3729.2	3249.5
FCRLA_TCCTGAAGATGCCACTGCAG	FCRLA	28968	29760	27047	29642
FCRL2_TATCAGGGAAAGCCATGCTG	FCRL2	10212	8442.9	8799.5	8742.3
KLHL6_TTTCGGAGCGCACCAAGCCC	KLHL6	19145	18307	18023	17825
IFI16_ATGAAGACACACTGCTGCTA	IFI16	1886.2	2215.4	2303.7	2299.1
CSNK2A1_ATTACCTTTAAGCCTTGCCA	CSNK2A1	12619	12891	15377	11442
MLKL_GATGCAGTTGCAAATTAGCG	MLKL	55918	56801	61405	54172
TMEM140_GGCTCCATACACACCGAGCC	TMEM140	4147.8	4513.1	3135.9	4784.1
LYSMD1_TGGAGTCGTTAGTATAAAGG	LYSMD1	4081	3851.5	3486	3741.2
TLR7_CTTGGCCAGAGAAATTGAGG	TLR7	11595	12244	9069.4	13513
BLK_CCTGGGTGCGGATCTTCACG	BLK	9448.7	9676.2	8032.6	9974.8
STK11_CTCAGGAGGCTGGAAGGCCG	STK11	3193.2	4652.1	3837.5	4703.5
LIN28B_AAATCCCTTGGATATTCCAG	LIN28B	7051.8	4102.8	6009.2	5980.8
CLEC4E_TCGCCTGCATCCCACCACAC	CLEC4E	14896	21009	16135	18226
SH2B3_GACAGACATCATCTTTGAGG	SH2B3	5451.3	6269.1	6572.9	6003.7
TNFRSF17_AAGTGCCAAAGAGAGGACCA	TNFRSF17	9889.1	11049	8016.2	11762
CCL2_GTAGGCTGGAGAGCTACAAG	CCL2	9333.6	10357	8298.1	10271
SIM1_TCTCATCGTGGTCAGCCGGG	SIM1	3001.6	3335.5	3189.3	2529.9
PLA2G12A_AAGCAAGAACGACTGTGACG	PLA2G12A	17050	24560	22252	21019
CCL8_CCACAGTTTCCAGACCAAGC	CCL8	5492.6	5800.6	5019.8	5439.7
TNFSF13B_CGCGTCTGTTCCTGTGGCCG	TNFSF13B	22421	25111	25851	23448
TMEM88_GCCAGGGCAAGGACAAGCAA	TMEM88	3545.7	2841.2	2587	4413.3
ZBTB32_AAAGGTCAGAATCTGAGCAA	ZBTB32	15064	13722	15852	14289
DNER_GGGCCCAGCACCCAGCAGCA	DNER	6158.8	5043.2	5616.1	6409.3
DHCR7_AGTCAAGAGTCCCAACGGCA	DHCR7	1118	1487.2	867.78	1356
CD4_CTTCCCACTCAACTTTGCAG	CD4	12607	10920	11771	10543
OBSL1_CGAGCGCCTAAGCTTTCCGG	OBSL1	1758.8	2934.4	2733.9	2476.8
CXCR6_ACGCTTCCTAAAGTTCAAGG	CXCR6	4700.6	5124.8	3975.5	6612.6
NFAM1_GGCTACCAGTTGACACGCCA	NFAM1	6119.3	8050.9	7390.2	7704
NF1_CATGGCCGCACACAGGCCGG	NF1	6536.8	4700.4	7322	4731
UBE2L6_GATGATGGCCAGCAAGCGAG	UBE2L6	8519.7	11983	11418	10201
C5AR1_TCCATGCCAGGCCAGTCCCG	C5AR1	7937.8	8418.7	10448	6899.2
CARD9_CAAGGACGAGAACTATGAGC	CARD9	6481.4	5980.3	6555.1	5049.6
P2RY6_TGTGGCAGCAAAGACTGCCG	P2RY6	18145	20552	18912	21337
RAB33A_CTGACCTTCCGCTTCTGCGG	RAB33A	3819.9	3163.3	4224.7	3388.7
IL18BP_AGCACAGGAACACAAGCACC	IL18BP	461.45	540.94	498.42	730.66
MLKL_GTCTTCAGTTTGGTCCACGG	MLKL	15924	18395	14525	18343
LY86_TCTCCGAGCAGCAGTGACCA	LY86	9465.4	10466	8784.6	10057
PNOC_GCCTGGCGCAGATGACGCTG	PNOC	4114.4	4082	4772.1	4106.6
GPR84_GCGGGCCACAGAGTTTCCGC	GPR84	1037.2	1156	1033.9	819.48
KLRB1_ATGCCTGTCAGGGACCAGGC	KLRB1	3044.7	3030.1	3308	2187.4
NDUFA10_GTAGATGGGAACATATGCTC	NDUFA10	339.28	123.17	100.87	224.33
FCER1G_CGTCTGTTCTGAAGCTACTG	FCER1G	25920	27312	22507	28923
TAAR1_AGGGTGGGATAACATAGCCC	TAAR1	2181.6	2766.3	2865.9	1566.6
IFIT3_GGTCGAACATTTAAACTCTG	IFIT3	9153.4	11093	12018	9308.2
DDX3X_ATAGTTCAGTGATGTCGAGA	DDX3X	3005.1	5059.1	2702.7	4697.1
TNFRSF13B_GTTGCACGCATACAGGGCTG	TNFRSF13B	12497	13381	13724	10930
VHL_GACCCGTTCCAATAATGCCC	VHL	3037.7	3443.7	3919.1	3152.5
RGS18_CTCCTGAAGAAGCAGTGAAA	RGS18	28742	29135	28076	27935
ACBD6_GCCACCACAGGCGACAGCGG	ACBD6	12123	11375	12986	11673
MCOLN2_TCCGGGACGCGGTTCCACGC	MCOLN2	9117.4	13548	10925	10602
PARP9_TCCAACGAGCTGAATCTCAG	PARP9	8020.4	10114	12104	7040.2
CELF2_GAAGTTTGCTGACACTCAGA	CELF2	7927.3	9355.8	6623.3	9675.3
APBB1IP_AGTCCACATTGCAGTCACAA	APBB1IP	13059	10294	12277	9924.4
FN3K_GCACCAAGCCAGTGTTGCGG	FN3K	1128.6	753.16	1139.2	1048.4
RNASE2_ATACCAACCAAGAAGATCAT	RNASE2	897.41	1019.5	645.27	1580.4
CSNK2A1_TCACCAACCTGACATCATAT	CSNK2A1	6194.9	5377.8	4752.8	6026.6
NCOR1_TCCATTACCTGTCAGAACCC	NCOR1	4019.5	10811	8005.9	5921.3
THEMIS_CAGGAAAGAAACTCTCCACG	THEMIS	4330.6	5854.7	5798.6	5127.5
CLEC4D_GAGAGCGAGAGGAACTGCTC	CLEC4D	1024	535.12	979.04	304.9
IL22RA2_AGACCTAGAAGGCAATGCTT	IL22RA2	1524.1	2142.1	1357.3	2740.4
TNFRSF8_CAGAACAGTGGAGTTTGCAG	TNFRSF8	6858.5	5282.9	4706.8	8244.2
ASB2_CCTGTTCAAGACCTCCCAGA	ASB2	6756.5	4395.8	5000.5	5378.3
TMEM9_CGGGTCCACCAGCATCAGGA	TMEM9	5746.6	7109.6	5048	6977
KYNU_TTGTGACCCAACAGATGAGA	KYNU	13961	13496	13997	14698
IGJ_TGTGTACCCGAGTTACCTCT	IGJ	1827.3	3193.2	2917.8	1596.8
ADORA2A_GCTGTGAGCCGCCAAGGCCC	ADORA2A	1596.2	1934.9	2477.3	1474.1
VPS37D_CTTGGCCTCTAACTACGCGC	VPS37D	4522.2	4088.7	4433.9	3506.8
ARID5B_AGGCAGTCAACCCTCAACAG	ARID5B	8234	10017	9603.5	9640.6
MACROD1_TCACTCACCAGCGTTGACAA	MACROD1	8184.8	8454.5	9041.3	8540.9
FCER1G_TCCAGGATATAGCAGAGCTG	FCER1G	10195	11872	11642	11519
OPTN_TCTTCCCAGGACCTCACAGG	OPTN	9094.5	11379	9198.5	10225
CD274_TACAATGAGGAACAACAGGA	CD274	3529.9	4066.2	4653.4	2321.1
OPTN_CGCCTGGACAGAGAAGCAGA	OPTN	2499.7	1793.4	2788.8	1964
EPM2AIP1_CTCCAGAGATCACACGGCAG	EPM2AIP1	18161	15982	19888	15621
COTL1_CATGGCCACGAAGATCGACA	COTL1	7458.8	8996.3	9339.4	6185
BCL2L13_AGCAGGGCTAAACACAGGCG	BCL2L13	16959	18604	19023	15151
TAAR5_GATCTGCTGAGCCTGCCTGG	TAAR5	8719.2	12155	11476	8352.3
DIP2C_ACCCTGAGGACCTTCGGCGG	DIP2C	10872	10586	12143	8252.5
SACS_CGCTGAGACCAGCTTTCCGG	SACS	6092	5638.3	5825.3	6675.8
EPSTI1_TACTTGGTGCCACAACGGCT	EPSTI1	2426.8	2768	1714.8	2979.4
PARP14_CCACCTTAAAGTCATCACTG	PARP14	12683	12633	13687	10480
CD69_GTGGGCAAGTACAATTGCCC	CD69	143.27	254.66	281.84	245.39
LYN_GCTGTGAAGACCCTCAAGCC	LYN	10846	8209.8	8238.7	9830.1
GRM4_TCCACGGGAACCCAAGACCG	GRM4	22948	24263	23716	21909
CTNNB1_TGTCTGCTCTAGCAACAAGC	CTNNB1	1143.5	1204.2	1643.6	1031
PIK3CA_GAGGCGAGTTGAGATCCCGC	PIK3CA	130.96	188.91	209.16	225.24
P2RX1_GGCATATGCCAAGATGACAG	P2RX1	8938.1	5411.1	7695.8	5807.8
FCRL1_GAGAAGTATAACTCACCAGC	FCRL1	519.46	810.58	946.4	625.37
RASGRP4_ACAGCTACAGATCTGTTACT	RASGRP4	926.42	836.38	854.43	1188.5
LPAR5_TCCTGGGAGCAGTTGTCCGG	LPAR5	1561.9	3021	2741.3	1378.9
MGA_CAGAACAAGAATTTCCCAGT	MGA	5234.2	5500.1	3638.8	6371.8
PARP12_ACCAGGCACTCCTAGCCAGG	PARP12	2831.1	3625.1	3529	3481.2
HVCN1_GAGTTCAGCAAGCACGAGGA	HVCN1	7546.7	7097.2	7267.1	8228.7
RUFY4_AGTTTGATCAGAAAGAGCAG	RUFY4	14265	11384	13027	13762
SLAMF8_AGATGCAGTACCCAAGCCCG	SLAMF8	21481	21693	19671	25000
HEMK1_TATGTGGCCGTAGATTACAG	HEMK1	16804	18299	16691	17069
LY86_CACAGAATGAGAACTTGGGC	LY86	3247.7	4135.3	5067.3	2907.1
PLA2G7_TTGGGATCCAAACAGTGTCG	PLA2G7	19926	18758	19277	17996
SFMBT2_ATCCCAGAGAGCATCCCAAA	SFMBT2	19771	15753	17725	16452
SLC41A3_GGTTTCCCTTCAGACCGACG	SLC41A3	24040	23995	25387	21070
SLC17A8_AATCGATGGGACCAATGAAG	SLC17A8	87531	82737	94314	79016
KCNA4_CCAAACCACCACCATGGAAG	KCNA4	9036.5	5845.5	8735.7	6991.7
ICAM1_CTCCTCAGTCACCTCTACCA	ICAM1	7139.7	7288.6	6844.4	6756.4
PLEKHG6_GCCACCAGCAGGAAGCACTG	PLEKHG6	16438	17090	16771	15473
APOL2_TGTGTAGTCCACGATCCCAG	APOL2	7950.1	7390.1	7529.7	6961.5
MET_TCAACAGAGGGACTTGCCAG	MET	3087.8	3130	1940.3	3749.5
ADAM2_CTTAGCCAGTCCCAAACAGA	ADAM2	9166.6	8725	8737.2	8236
VSIG4_CATAGGTGAGCACTATTAGG	VSIG4	7884.2	7270.3	9289	6704.2
PTAFR_GAAGACATGAACAACAAGGA	PTAFR	11444	9660.4	9474.4	12625
HEBP2_CAAGTGCTGACCCACTTAGC	HEBP2	6368.9	3018.5	5852	4182.5
BCL2L13_GGCATATCGTGAATGTACAG	BCL2L13	23010	15543	18940	18256
BTK_AATCCGGTACAATAGTGACC	BTK	10492	10795	8857.3	11437
IFITM1_AGGCCCATACAATACCTTCA	IFITM1	2878.6	3366.3	2640.4	3083.8
ENPP2_TTGTCACACCGACAGTCAGG	ENPP2	5692.1	3194.9	4705.3	3558.1
PPP1R16B_GCTGTGGACGCCCTTGCACG	PPP1R16B	23287	24627	25523	23902
IFFO1_AGAGGCCGATGCCTGCCAAG	IFFO1	8111.9	7418.4	7698.8	8667.3
MTA3_CGGATTCTGTCTCATTCAGC	MTA3	3364.6	3768.3	4929.3	2758.8
ASXL1_CAATCCCAGGGACAGCCACA	ASXL1	4539.8	3116.7	4349.3	3882.2
TREM2_GTCCCAAGCCCTCAACACCA	TREM2	5048.7	7767.9	6411.2	5653
CLEC9A_CCACACAACTGGATTCAGAA	CLEC9A	7677.7	7749.6	6730.1	7872.5
SP100_GTAACCAACAAACCCGAGCA	SP100	4152.2	4090.4	3769.3	5062.5
ATP8B4_CACCAGCTGGTGCTTTGGAA	ATP8B4	18211	21237	18074	20033
ARRDC5_GATGGACTTCACCACAGACA	ARRDC5	29863	30389	31276	27301
TLR8_CACGTCAGAATCCATGACTG	TLR8	27233	31633	31529	28985
ITGAX_CTCACCAGGAACTATCATAC	ITGAX	6640.5	7971.8	5445.5	8377.9
IL9R_CTCCTCTTTAGGCAGCACCA	IL9R	3006	3259	3720.3	3049.9
APOL2_GCCGGCCACAAGCTTGGAGA	APOL2	8467.8	6154.3	6519.5	8889.7
PRDM1_AAGTAAGGAGTACATACCGA	PRDM1	8897.6	8793.2	8482	10078
CCL8_CACTTACACCACAGCTTCCA	CCL8	3494.7	4882.6	3683.3	5280.4
FAM92B_CACCATTCGAGACTTCGCCG	FAM92B	18468	19882	15584	21461
GLIPR1_ACACCCAAATTTCACCGCCC	GLIPR1	3958.8	5536.8	3825.7	5048.7
ABCB6_AGTGAACTTACTGACTGCGA	ABCB6	6204.5	6344.8	7495.6	4335.5
TMEM9_GCGGACAGATGCATTTGCAC	TMEM9	7450.9	7382.6	6423.1	7626.2
APOL6_CACGGGCTGCAGAACGGGAG	APOL6	8146.1	11313	8551.7	10008
STK10_ATCATGATTGAGTTCTGCCC	STK10	10351	7644.8	8169	8965.7
SAMHD1_CAGATGCTCAAACATCTCAA	SAMHD1	5376.6	6224.2	5102.9	5817.8
TIFAB_GATGCTAGTCCGCAAAGAGG	TIFAB	21313	19868	20226	22279
KYNU_TCTTTAAGCCTACTCCAAAG	KYNU	46078	51127	52519	46764
RHOA_ACCGTGGGCACATAGACCTC	RHOA	598.57	913.78	562.2	717.85
PSMB9_GTTTGCAGCAGCCAGAACGA	PSMB9	25839	27989	23174	29136
GRIK2_GCTCCACATCAAGAGCGAAG	GRIK2	6385.6	5585	7697.3	4961.7
ACTR3B_TAGTTGATCAAGCCCAAAGG	ACTR3B	32214	33568	34803	32661
IL27_GCTGGGCCCTGACATGGGCC	IL27	2429.4	3215.7	2225.1	2958.4
ABI3_AGAGGGCAGCCGCACAACAG	ABI3	22695	28635	25756	27045
C1QC_GCAGACCACCCAGTACCCAG	C1QC	1485.4	1740.2	1459.7	1423.8
CECR2_GAGCGAGCAGAAGTGCGCGA	CECR2	2072.6	1577.1	1934.3	2080.3
CD209_ACCCAGTTGAAGGCTGGCGT	CD209	2210.6	2074.7	2579.6	1309.3
CXCL9_TGCCGAGTCCGGATCTAGGC	CXCL9	1794.8	1059.4	910.8	2263.4
CD80_AGAAGAATGAGCCTTGGACA	CD80	9212.3	8784.9	9005.7	9831
TAP1_CCATCCTCCACACCTGGCTA	TAP1	1376.4	1075.2	1091.8	1653.6
CD79A_AGGCGTATGACAAGAAGAGG	CD79A	4966.1	3443.7	4807.7	3040.8
RPL14_AGTGGATGGACCCTGTACTC	RPL14	1993.5	1712.7	1808.3	1533.7
CERKL_ACATTCGTCAAGCAGAGACA	CERKL	7125.7	6061	6087.8	6392.9
SS18L1_GTATCGCTGAGGCTGCCCTG	SS18L1	1872.2	2998.5	2753.2	2534.4
RAC1_GTTTGACGAAGCTATCCGAG	RAC1	7601.2	7115.5	7643.9	6327.8
PLCG2_AGATAAAGGAAATCCGTCCG	PLCG2	5171.8	8035.1	5752.6	8153.6
CD70_CTTCCGTGCAGGGATGCCGG	CD70	6058.6	6152.6	6888.9	4651.3
TMEM150B_GGCGTAGAGACTTAATCCAG	TMEM150B	5311.5	4157.8	5454.4	4601
RAC2_ACTCGTGGCTCACCTTGGCA	RAC2	9207.9	7974.3	9268.2	8713.9
FCGR2A_AAACAGGAGGCACATCACTA	FCGR2A	112.51	29.128	17.801	187.7
SLC15A3_GAACCCAAAGAACATGCCCA	SLC15A3	333.12	360.35	175.04	665.66
FAM179A_CTGGATGGGAGGCATCGGCC	FAM179A	2336.3	1995.7	1913.6	2032.7
EMR1_TACAGCTGTACCTGTCAACC	EMR1	4241.8	5914.6	5254.2	4300.7
GIMAP8_ATGGCGACTTCATCCCACCA	GIMAP8	2176.3	2193.7	2321.5	1662.8
MACROD1_CACCTTCGCGGCCATGGCCA	MACROD1	6194	5660.8	7445.1	5060.6
ITM2A_GGAGCTCAGAGTTGTCCCGC	ITM2A	296.21	496.83	19.284	930.27
AMPD1_GATCACTGGAGACTATGCCT	AMPD1	1636.6	2535.8	1910.6	1887.1
ADAP2_GAAGTACTACACCAAGGAGG	ADAP2	9433.8	9885.1	9538.2	10618
RPSA_AACCTGGCCAGTGTTCCTGG	RPSA	269.84	322.07	178.01	286.59
APOL2_AGCCTGGGAGGCCTTTGTGG	APOL2	3921	1789.3	2452	2820.1
WBP1_ATTCACTGGAAGTAGTCCAA	WBP1	5126.9	6938.2	6961.5	5745.5
GRM6_CATGGAGACACCCAACGCCC	GRM6	1347.4	1756.8	1597.6	1820.3
LY96_TGTTGCAGAAGCTATTGCTG	LY96	21006	24269	23886	20108
MS4A14_CTCAAGAGACTCCATCCCAA	MS4A14	2273	3727.5	2745.8	2813.7
ITM2A_TCATAGAGCACCATTTACCA	ITM2A	6127.2	7499.1	7508.9	5438.8
SLC19A2_GGCGTGAGGAACGGCTCCGA	SLC19A2	633.73	763.14	594.84	597.9
LAG3_GATGACCGCCAACGTGACAG	LAG3	15332	16806	14055	19144
STAT5A_AGTGGATCGAGAGCCAGCCG	STAT5A	44751	46139	49471	43250
CTSS_TTCCTATCCCTACAAAGCCA	CTSS	4321.8	5649.9	4423.5	6119.1
ANO2_TCCGGACAAAGACAGATCCC	ANO2	2585.9	2461.7	3026.1	1623.4
ADAM2_GTATACAGTTATGACAACGC	ADAM2	2678.2	3549.4	3248.6	2534.4
PILRA_AGAGATAGCACTCACCTGGC	PILRA	1407.2	1751	1191.2	1656.4
CD74_ACCTTTCTGGCTCTCTAGGG	CD74	6957.8	4930.1	5445.5	5820.6
TBL1XR1_GATGATAGAGATGAGTGCAG	TBL1XR1	22929	22242	22104	21814
ARL11_CTTGTTGGCCAGTACCAAGA	ARL11	25345	28751	26404	26316
PPME1_CAATCATGCAAAGGCCCAAG	PPME1	5657.8	5798.9	3945.8	6903.8
ALOX15B_TGTTTGGGAGACTGTGACAG	ALOX15B	39948	34650	43153	33063
CDC27_AATCTCCAAACTCAGTGACA	CDC27	3151.9	3505.3	3524.5	3586.5
CD79B_GACATAGTGACTCTTCGGAC	CD79B	6675.6	9691.2	7379.9	8259.8
TMEM42_CGCTTACCCTGACTCACCCG	TMEM42	19307	20927	19566	21832
PLEKHO2_TGGATCAAGAAGAGCAGTGG	PLEKHO2	10816	8105	9113.9	9025.3
ARL11_CCTTCCAGGTAGCTCTGAGC	ARL11	7416.6	6823.4	7540.1	6027.5
CD79A_GATGTGGGCAACCTCCACAT	CD79A	15933	13578	14134	14396
IDH1_TGGGCCTGTAAGAATTACGA	IDH1	1778.1	3534.4	2306.7	2608.6
SLC17A8_ATTGTGACACAAATTCCCGG	SLC17A8	6201.9	7344.3	7047.6	7146.4
BCL2L13_AACTGGAGCAGCATACGCAA	BCL2L13	21042	31435	28186	25608
OLR1_CACTTCACAGGAATCAAAGA	OLR1	21163	23657	23837	19772
C1S_GCCCGTAAACCGTTCTTCGT	C1S	3044.7	3864.8	3135.9	3321
STAC3_CAAACAAGGAACGGAAGAAG	STAC3	30630	32062	31857	32274
TBXAS1_AGAGCCAGACATGATCAAGC	TBXAS1	2199.1	1525.5	2564.8	1484.2
MSR1_GAAAGAAGAACAAGCGCACG	MSR1	12995	8319.7	10271	10239
CLEC7A_CTGTACCGGAACTTACGAGT	CLEC7A	9356.5	9856.8	9615.3	8836.6
ALPK2_CCAGGATGGCAAGTCAGCCG	ALPK2	9491.8	8263.9	9440.3	9045.4
BATF2_GCAGAAGCACACCAGTAAGG	BATF2	3313.7	3631.8	2542.5	3959.1
RPL14_AGGCGGATATCAATACGAAA	RPL14	5383.6	4266	5298.7	3824.5
CD180_ACATTGCAGGAATAGAGCTG	CD180	12420	11446	11860	11160
UBE2L6_CGTCACTAGACAGTTGGCGA	UBE2L6	6398.8	7528.3	7157.4	7407.4
LYL1_GGTAGGTGGAGCTCTTCCCA	LYL1	7434.2	7182.9	8407.9	5556
SLC22A14_GGGAATTTGGCACATTCCAG	SLC22A14	1748.2	1124.3	964.2	1631.6
ARID2_GTTTAAGAAGATCCCTGCGG	ARID2	9105.1	11398	11400	9879.5
CSNK2A1_TTCAGCTTCGGCTAATAGAC	CSNK2A1	13795	14856	16906	10823
TAGAP_CTCTCACATGATGTCAGCAG	TAGAP	21587	16350	20723	16146
RHOA_GGAATGACGAGCACACGAGA	RHOA	2725.6	3065.1	3662.5	2525.3
CSF3R_AGATCAGGGTAACTCCAGTC	CSF3R	6194	8924.7	8124.5	6339.7
GAPT_CCTTTGCATAAACTTCGGTA	GAPT	3915.7	2959.4	3373.2	3933.5
LGALS9_TGGCTGAGAGAACTGCACTG	LGALS9	17846	14631	19467	13987
RNASE6_ACTGACTGCTCACACACTGG	RNASE6	20836	20342	19287	22994
CD14_GGCTCGCAGAACTGCAGCAG	CD14	15201	16272	13585	16933
PIK3R6_GCTCAGCGATGACAGTCCTC	PIK3R6	2598.2	1859.2	1918	2881.5
CD180_TCGGCAACTGGCCAAGAAGA	CD180	17543	14828	15317	16085
FASN_CACAGGACCAAGCATTGCCC	FASN	893.9	991.17	1074	1027.3
TMEM140_CCACGGTTAGGTTCCCGCCA	TMEM140	1398.4	1900	1679.2	1329.5
LAG3_TGTGTCCTCACCTACAGAGA	LAG3	16639	19049	16108	18567
TNFRSF10B_CCGGAGGAGAGCCCATCAAG	TNFRSF10B	5765.9	5436.1	6285.1	5465.3
TCP11L2_AAGACTCTGAGTCACTCTGC	TCP11L2	3449.9	4256.8	4166.8	3989.4
CXCR5_GGATGGAGAGGAGTCGACGG	CXCR5	9479.5	7609	8189.8	8216.8
SPI1_CAACTACGGCAAGACAGGCG	SPI1	48329	46815	47443	46028
ADMR_GGACGCCTGAACGTTTCGGA	ADMR	950.15	1076.1	1127.4	678.47
SLC2A5_CACTTGCAGAGCAACGATGG	SLC2A5	8125	10805	9744.4	9898.8
ALOX12B_ACCACTTCCCAGCTTACCAG	ALOX12B	10349	10546	9766.6	10377
CD72_ACATCAGACAGGACACGAGA	CD72	8519.7	8005.9	9388.4	7800.2
EBI3_ACCTGTTTCAGTGTAACCAG	EBI3	10312	11976	9056.1	12456
NECAB3_GCAGCACCCTCACATACCGC	NECAB3	3833.1	2873.7	3539.4	2755.1
FGL2_TAACTACAATGGCACGGCAG	FGL2	9498.8	9243.5	10554	7480.6
THEMIS_GCAAGGATGACCTAGTCTGC	THEMIS	539.68	538.45	310.03	611.63
TNFAIP3_AGGAAGAAGTTGTTCAGCCA	TNFAIP3	7926.4	5661.6	6626.3	6370
TMEM140_CCTGAGCCACTTCCACACGA	TMEM140	11418	9298.4	11840	9613.1
CXCR3_CTGACTTGGCCACATCCACG	CXCR3	18367	12585	15049	14994
CTSS_ATTGCCACAGAGCACACCAG	CTSS	26435	25755	24497	28888
CLEC6A_AAGGTAATGGCAAATGGCAA	CLEC6A	2549.8	2080.5	1892.8	3071
HK3_TGCTAAGAGATGCCATTCAG	HK3	4031.8	7772.1	5355	5904.8
RNASE6_GGCCTGTGAACACCCAAAGA	RNASE6	19318	22814	19952	21125
UBD_TTTCTGACAACACACTGCAC	UBD	16911	14358	15282	16889
CCRL2_CTTTACAGGTCCCATTGCCA	CCRL2	9245.7	11831	11186	10621
PNOC_GGGACAGCTGCTGAACACGC	PNOC	1600.6	1181.8	1044.3	1989.6
SRGN_TCAGTGAGAATCCTGTCAAA	SRGN	7887.7	8878.9	8749	8662.7
TAAR2_CGGCCATGGAGAGAATGAGG	TAAR2	8104.8	8802.4	8065.2	9486.7
DNMT3A_CGAGGGCTGGAAGCCACCGA	DNMT3A	7487.8	7666.4	6259.9	8286.4
C5AR1_ATGTTGAGCAGGATGAGCGA	C5AR1	16196	19017	16891	19266
HCK_GCTTCCATCTCGGAGGAACC	HCK	4455.4	3258.1	3124	4164.2
PCDH9_TAGGACTTCAGATTTGCCAG	PCDH9	1685.8	1517.1	1103.6	1832.2
SHANK2_GTTGGCCAGGCTCCACACAA	SHANK2	26297	26686	27551	26596
CNKSR1_AGGCAGCTGCCAGTCCTCGA	CNKSR1	9792.4	9553	11606	8423.7
CD300LB_ACTGAGAAGAAGCAAAGCTG	CD300LB	17924	17967	19633	15314
C1RL_TTGTGGTGGGAGAACTCCAT	C1RL	4393.9	4768.6	5697.7	3004.1
LAP3_TGTCGGCGAAGCTCCACGGA	LAP3	15018	11535	12340	13410
KLRG1_TTCAACACTAGAGCTGCCGG	KLRG1	5121.7	7510.8	7181.1	5992.7
NOP2_CTGGCGATGAGAATTCCAAG	NOP2	1230.5	1222.5	1128.9	1552
ADAM2_TGAACACGTGATCTACCAAG	ADAM2	15971	16129	16464	16514
C1QB_AGGCACTCCAGGGATAAAGG	C1QB	7546.7	7392.6	9680.6	4675.2
IL27_TGAGCCTTCAAGAGCTGCGC	IL27	1393.1	1240	1038.4	1361.5
BCL2L13_CTGGACAAAGAAGTCTCTGA	BCL2L13	1006.4	1304.1	648.24	1444.8
ARID5B_TGACGGTAAAGTTATCAGCA	ARID5B	3297.8	3879.8	3834.6	3737.6
CHD4_GAAGAGCAAATCCAAGCGGA	CHD4	3427.9	2993.5	2842.2	3208.3
CD72_TGCTTTGTCCGCTAGTGCAG	CD72	17024	14756	13318	17606
FPR1_ACAAAGGAGAGAACCCGCAA	FPR1	1817.7	1399.8	1185.2	2288.1
CCDC69_CACGCAAGCCAAGATGAACA	CCDC69	22608	23087	25415	21312
TNFRSF1A_CAGATACTCACTGGCTGCAA	TNFRSF1A	5936.4	6276.6	4846.2	6851.6
ARRB2_ATCTAGGCAAACTTACCCAC	ARRB2	3661.7	3113.3	2803.6	3593.8
NCF4_GCTGACATCGAGGAGAAGAG	NCF4	23274	22347	21539	23063
PPP1R16B_TGGACTTACAGCCTTGCACC	PPP1R16B	2296.7	2924.4	2271.1	2624.2
CLEC1A_AACGAGCAGCACCAAACACA	CLEC1A	11562	10250	11768	10735
SOD2_CACCGAGGAGAAGTACCACG	SOD2	10822	12279	12653	11159
CACNA2D2_AATTGGTGGAGAAAGTGGCA	CACNA2D2	21608	27462	28677	21448
FAM92B_TGACTTTGTGACCATCGAGA	FAM92B	11739	12548	11921	11639
KCNA4_TGTTGGGAGACCCTGAGAAG	KCNA4	64949	66508	64921	64770
CNR2_CAGTGGCCAGCAGATCGCCG	CNR2	19819	22646	20052	21438
ISG20_CATGGCAGGCATCCCAGAGG	ISG20	7516.8	6217.5	7173.7	6023.9
FCER1G_GAGACTCCATACCTCACGGC	FCER1G	2231.7	1576.2	1645.1	1890.8
CSF2RA_AGGATGATGGCGCTGCACCA	CSF2RA	8527.6	6616.1	7692.9	8012.6
MPEG1_CTCTCCCAGACCCATGAAGA	MPEG1	22276	18712	20919	19125
IL2RA_ATAGTACCCAGTTGTCGGGC	IL2RA	1573.3	2503.3	1832	1964.9
SLC17A8_GCTAGACGGCTTCTCTCCAG	SLC17A8	3622.2	4793.6	2929.7	5894.8
CCDC69_AGGCAAAGCCGGCACAGCCG	CCDC69	11745	17631	15242	13345
IDO1_TTCTAGCCACAAGGACCCAG	IDO1	9792.4	8417.1	8372.3	10450
SOS1_CTGTCCAGTACGTCCTGCCC	SOS1	5596.3	6330.7	6144.2	6272.9
SLC41A3_GCATGGCTCACCTAGGGCCA	SLC41A3	2687.8	634.15	1981.8	1589.5
PIK3AP1_TGCCTCCGGAGATATCGCCT	PIK3AP1	1370.3	1241.7	1093.3	1299.3
PTCRA_GGCCCGCCAGCACATGGAGG	PTCRA	2014.6	2053.1	1422.6	2921.7
HAPLN3_AGTGGCAGGACCCTGGGAAA	HAPLN3	39280	41887	39000	43496
CCR1_CCCAGAGAGAAGCTTGCACA	CCR1	6247.6	4107	5493	5311.5
FAM26F_GGGACACTGGAACACCACTG	FAM26F	9666.7	9633.8	10020	9899.7
PDE6G_GGTGATTGAAGGCCTCCCAA	PDE6G	3616	3285.6	3836	2708.4
DAPP1_GGCTATCTCACCAAGCAGGG	DAPP1	4828.1	5708.2	5435.1	5546.8
MICB_AGGTGGAAGAGAAACTCAGG	MICB	1325.5	1152.6	1137.8	1548.3
ECT2L_TGTTCCGTTAGAAACTTCCA	ECT2L	6957.8	5594.2	8050.4	4014.1
VAMP5_CTTTAGCCCAGCAGAAGCGC	VAMP5	6516.6	6693.5	6940.8	6770.1
LTBR_CCCACTTACCAATGTCACAG	LTBR	6796.9	10790	9572.3	8594.9
RHOG_GCAACAAGACGGCGTCAAGG	RHOG	3006	3243.2	2367.5	3547.1
CD300LB_CTGCCGTCCACAGTGGGCCA	CD300LB	6959.6	7177.9	6469.1	7158.3
MYOCD_TACAGACTGAAGATTCCCTG	MYOCD	1332.5	505.99	771.36	892.73
CD209_CACACCAGGCACTCCATCAA	CD209	12979	17115	14904	14434
FGD2_CGGGAAGGAAGAACTGGGCG	FGD2	32120	21909	28376	26675
MRPL51_GAGAAGCTTCGGCATGCCGA	MRPL51	312.91	673.26	152.79	710.52
PCDH9_TCTGGGAGACCACGAGCCGG	PCDH9	4974	3205.7	4384.9	4171.6
CD300LF_AGTGCCGATATACCTCAGGC	CD300LF	4988.1	6036.9	5254.2	5330.7
KCNAB2_TGTATCCGGAATCAACCACG	KCNAB2	26647	25723	26861	26503
MCOLN2_CTTCTCTGGCAGATCTGCGA	MCOLN2	5754.5	6235.8	6129.4	6317.8
CXCL13_AGCTGCCTCTCTCCAGGCCA	CXCL13	1983.8	1880	1781.6	2333.9
GBP2_ATCGTGGGCCTCTACCGCAC	GBP2	6019.1	6473.8	5748.1	6278.4
LPAR2_GCGGTGCCGTTCCACAGCGA	LPAR2	9162.2	14198	11117	11596
GBP1_ATATGCCTCGCCTGTGTATC	GBP1	5753.6	8441.2	6256.9	7442.2
MET_TCCAGGAGGAAGTTCACATG	MET	21140	22642	23171	21497
DOCK10_TATCCGAACACTCTATTCGA	DOCK10	6076.2	6751.8	7399.1	4968.2
GAPT_ATGCTTTGAGAGTTCTCCGG	GAPT	2776.6	2647.3	2287.4	2843.9
PTCRA_CAGCAGCCATGTCCTAGCCA	PTCRA	8115.4	6880.8	7204.8	7292
ALOX12B_TTGGGATTGCGGCACCGTCG	ALOX12B	20537	21666	24277	18778
CDC27_ACGATTCAAAGGGAGACCAG	CDC27	162.61	348.7	57.852	536.55
CUX1_CCTTGGAAGCTCTTTAGCAG	CUX1	47920	53327	45547	54362
SCNN1A_TCCATGCCTGGAGTCAACAA	SCNN1A	19995	14795	14918	19110
ATP6V1E1_TGTTGATGTCCAGATTGACC	ATP6V1E1	434.2	556.75	854.43	252.71
MYOCD_GAGAAGATCGCTCTCCGCCC	MYOCD	1544.3	1959	1811.2	1916.4
SRCIN1_CCCAGGGTCCGGTACTCCCG	SRCIN1	6412.8	6842.5	5724.4	7979.6
PSMB9_GCAGACAACCATCATGGCAG	PSMB9	4718.2	4573	5528.6	3391.5
TAAR1_TGCTGGTGTGAACTTTACAG	TAAR1	10244	11406	10197	12028
CD180_CTACCTGGTTAAATCCAGGA	CD180	1574.2	664.94	1413.7	651.01
IFI35_CACAGGCTCTCCCGGAGCCA	IFI35	5975.1	7504.9	5402.5	7630.8
SLC7A7_GCATGGAAATGCCAATGGAG	SLC7A7	5100.6	3512.8	4988.6	3273.3
LST1_TTCTAGTGAAGAGACTGGAA	LST1	11356	14377	11876	13233
TAAR9_CACGCCTACGAACTTCCTGG	TAAR9	2482.2	3035.1	3285.7	2508.8
PARP14_CAGAGCCGGAAGAAATCCGG	PARP14	3610.7	1840	3069.1	2655.3
TRIM21_TCTACAGGAGAAGATCCACG	TRIM21	8729.8	9533.9	8197.2	9550.8
CD300LF_TGCCCTTCCAGGCATGGCGG	CD300LF	7747.1	5825.5	5323.9	7808.4
TYROBP_ACTCACCTCCCACAGTCAGG	TYROBP	3739.1	2339.4	3264.9	2526.2
ARRDC5_GGATTTCTGAGTTCCGCCAG	ARRDC5	5598.1	4348.3	4205.4	6112.7
PDCD1LG2_GGCCAGGAAGATCAAAGCGA	PDCD1LG2	3812	4264.3	5353.6	3055.4
ALPK2_GATAACCCTAACCTACACGG	ALPK2	10005	10617	11747	9419
AXIN2_GCTATAGCGACCCACACCAG	AXIN2	19655	17385	15524	20778
MS4A7_CCATAGCACCGACATAAGCC	MS4A7	2939.2	4697.9	4425	3533.4
GRM6_TGCCCGCACAATGTCCACCA	GRM6	3591.4	3031.8	3929.5	2988.6
TNFRSF4_TTGTAGCCGCTGTCCTGCCG	TNFRSF4	58461	57458	56547	58044
DHCR7_TATGTGGGAGGCGTCCAAGA	DHCR7	23319	24810	21988	25304
TLR7_AAGGTCAAGAACTTCCAGCC	TLR7	3917.5	4920.1	4963.4	4212.8
[truncated: 293 more rows]
