# Supplementary material for: In vivo CRISPR screens reveal Serpinb9 and Adam2 as regulators of immune therapy response in lung cancer
Source: Nat Commun. 2023 May 31;14:3150. doi: 10.1038/s41467-023-38841-7 (PMC10232477; doi:10.1038/s41467-023-38841-7)
Supplement: Supplementary file 7 — Supplementary Data 4 [file 41467_2023_38841_MOESM7_ESM.xlsx]

## Sheet: DESeq2LFCshrink
Gene	baseMean	Fold_Change	log2FoldChange	lfcSE	pvalue	(-)log10(pValue)	padj	y1z_16543_TIGRE_ACT_S1.sorted.bam	y2z_16544_TIGRE_ACT_S2.sorted.bam	y4z_1877_Ctrl_Act_FOUND_S4.sorted.bam	y5z_1808_Ctrl_ACT_S5.sorted.bam	y10z_8661_A2_Sg2_Inj_S10.sorted.bam	y7z_1801_Adam2_sg2_ACT_S7.sorted.bam	y8z_1803_Adam2_sg2_ACT_S8.sorted.bam	y9z_1985_Adam2_sg1_ACT_S9.sorted.bam
Rgs8	39.9776	7.38267	2.88414	0.876084	3.15358e-05	4.5012	0.00895928	3.02018	7.98782	3.02909	15.2905	203.364	12.8974	38.2074	36.0242					Rgs8
Trbv12-1	82.502	6.06332	2.60011	0.749973	1.76315e-05	4.75371	0.00636572	7.55045	30.9528	19.1842	17.4749	292.673	25.7948	42.1061	224.28					Trbv12-1
Tnfsf4	10.5979	5.97087	2.57794	0.918788	0.000182105	3.73968	0.0244641	0.755045	2.99543	1.0097	4.36873	34.4321	3.51748	20.2733	17.4311					Tnfsf4
Gzmf	96.0253	5.96924	2.57755	2.14527	0.00220067	2.65745	0.0898742	0	6.98934	13.126	28.3967	230.264	29.3123	410.145	49.9691					Gzmf
Bpifb1	25.8421	5.56447	2.47624	1.17771	NA	#VALUE!	NA	5.28531	1.99695	5.04848	7.64527	17.216	157.114	5.4582	6.97243					Bpifb1
Lag3	389.891	4.3104	2.10782	0.515891	1.76378e-06	5.75355	0.00145554	58.1385	197.699	112.076	150.721	914.602	202.841	459.268	1023.79					Lag3
Scgb3a1	369.823	4.17176	2.06066	1.00539	NA	#VALUE!	NA	42.2825	104.84	115.105	133.246	211.972	1793.91	212.09	345.135					Scgb3a1
Pdcd1	268.11	4.15448	2.05467	0.577639	1.37732e-05	4.86096	0.00542478	29.4467	123.811	77.7465	125.601	771.494	133.664	291.624	591.495					Pdcd1
Wnt10a	18.4097	3.90676	1.96597	0.681375	0.000134352	3.87176	0.0207603	3.02018	11.9817	4.03878	5.46091	47.3441	9.37995	31.1897	34.8622					Wnt10a
Xlr3a	29.9094	3.78775	1.92134	0.636113	8.91912e-05	4.04968	0.0162704	15.1009	6.98934	12.1163	6.55309	27.9761	38.6923	22.6125	109.235					Xlr3a
Gzmc	196.218	3.77798	1.91762	1.52754	0.00261617	2.58233	0.0985594	13.5908	25.9604	34.3296	110.31	748.898	65.6596	485	85.9933					Gzmc
Rdh1	15.1516	3.63676	1.86265	0.780557	0.000519126	3.28473	0.0427916	4.53027	5.99086	4.03878	5.46091	11.836	7.03496	31.1897	51.1312					Rdh1
Adm2	52.3748	3.6019	1.84876	0.497411	7.61599e-06	5.11827	0.00418627	9.81558	28.9558	24.2327	17.4749	96.8402	43.3822	55.3617	142.935					Adm2
Gpr84	5.10703	3.58706	1.8428	1.4385	0.00409481	2.38777	NA	0.755045	0.998477	1.0097	2.18436	21.52	3.51748	3.89871	6.97243					Gpr84
Tnf	81.9198	3.46017	1.79084	0.425667	1.06734e-06	5.9717	0.0010851	28.6917	48.9254	27.2618	28.3967	229.188	73.8671	86.5514	132.476					Tnf
Fbp2	998.32	3.44714	1.7854	0.43571	1.70408e-06	5.76851	0.00145554	276.346	424.353	291.802	631.281	1827.05	553.417	2325.19	1657.11					Fbp2
Vmn2r97	11.2883	3.37608	1.75535	1.08966	0.00221287	2.65504	0.0898742	3.02018	0	5.04848	5.46091	44.1161	7.03496	9.35691	16.269					Vmn2r97
Tnfsf9	491.756	3.36573	1.75092	0.387575	2.82802e-07	6.54852	0.000539109	155.539	282.569	143.377	250.11	1095.37	345.885	994.172	667.029					Tnfsf9
Vhl-ps1	5.55959	3.28942	1.71783	1.36417	0.00398903	2.39913	NA	0	3.99391	0	2.18436	11.836	4.68997	12.4759	9.29657					Vhl-ps1
C430002N11Rik	7.40416	3.23535	1.69392	1.18075	0.00308471	2.51079	NA	1.51009	1.99695	0	5.46091	12.912	3.51748	21.0531	12.7828					C430002N11Rik
Ackr1	22.6926	3.01149	1.59048	0.454844	1.95915e-05	4.70793	0.0067904	7.55045	7.98782	11.1066	14.1984	38.7361	19.9324	46.0048	36.0242				Tnfsf4	Ackr1
Creg2	18.2684	3.00873	1.58915	0.656287	0.000476102	3.3223	0.0411244	2.26513	12.9802	7.06787	7.64527	34.4321	14.0699	44.4453	23.2414					Creg2
Bhlha15	276.036	3.00523	1.58748	0.416705	5.62883e-06	5.24958	0.00361287	83.0549	188.712	111.066	116.863	704.781	189.944	364.14	449.722					Bhlha15
Dscam	10.0285	3.00154	1.5857	1.58	0.00389897	2.40905	0.115061	0	3.99391	2.01939	5.46091	43.0401	8.20745	11.6961	5.81036					Dscam
Tox	82.0167	2.98571	1.57807	0.459738	2.23547e-05	4.65063	0.00717419	19.6312	34.9467	33.3199	58.9778	195.832	59.7972	106.045	147.583					Tox
9330188P03Rik	343.474	2.89906	1.53558	0.340713	2.86709e-07	6.54256	0.000539109	145.724	239.635	106.018	166.012	519.709	335.333	793.778	441.587					9330188P03Rik
Tigit	86.6743	2.84797	1.50994	0.435943	2.03774e-05	4.69085	0.00692431	26.4266	60.9071	40.3878	33.8576	219.504	66.8321	103.706	141.773					Tigit
Ly6g2	7.86803	2.76904	1.46938	1.47403	0.00441331	2.35524	NA	1.51009	3.99391	1.0097	3.27655	19.368	1.17249	11.6961	20.9173					Ly6g2
H2-Oa	379.519	2.74433	1.45646	0.536399	0.00021562	3.66631	0.0263147	80.0348	210.679	166.6	234.819	1052.33	225.119	327.492	739.078					H2-Oa
Myh13	158.464	2.74091	1.45465	0.447968	4.42768e-05	4.35382	0.0106572	40.0174	128.804	38.3684	95.0198	199.06	164.149	293.183	309.111					Myh13
Atp6v1g3	85.321	2.63954	1.40029	0.510834	0.000206081	3.68596	0.025968	21.8963	72.8889	16.1551	51.3326	153.868	90.282	173.883	102.262					Atp6v1g3
Sprr1a	180.021	2.61976	1.38944	0.764375	0.0015658	2.80526	0.076942	36.9972	131.799	37.3587	98.2964	534.773	49.2447	315.796	235.901					Sprr1a
H2-M2	456.868	2.61781	1.38836	0.547085	0.000350523	3.45528	0.0349457	108.726	204.688	157.512	385.54	917.83	261.466	1146.22	472.963					H2-M2
Cd8a	710.227	2.55434	1.35295	0.494739	0.000209782	3.67823	0.025968	202.352	313.522	337.238	532.985	2049.78	459.617	693.971	1092.35					Cd8a
Cxcr6	202.296	2.54736	1.349	0.305181	4.42221e-07	6.35436	0.000696699	114.767	94.8554	94.9114	124.509	471.289	214.566	286.166	217.307					Cxcr6
Fosb	155.967	2.51688	1.33163	0.57404	0.000593165	3.22682	0.0448889	18.8761	99.8477	70.6787	107.034	300.205	361.128	155.169	134.8					Fosb
Serpina10	164.9	2.50849	1.32682	0.519869	0.000338931	3.46989	0.034349	31.7119	76.8828	84.8144	128.877	309.889	118.422	174.662	393.942					Serpina10
Csf2	164.763	2.43831	1.28588	0.35767	1.32279e-05	4.87851	0.0054013	76.2595	94.8554	60.5817	121.232	231.34	125.457	276.029	332.353					Csf2
Akr1c12	17.3502	2.43717	1.28521	0.53928	0.000573051	3.24181	0.0437488	8.30549	10.9833	7.06787	7.64527	34.4321	14.0699	20.2733	36.0242					Akr1c12
Ifng	95.3975	2.43585	1.28443	0.85463	0.00251276	2.59985	0.0961282	8.30549	54.9163	23.223	77.5449	289.445	53.9347	144.252	111.559					Ifng
Etv4	403.543	2.43499	1.28392	0.565667	0.000677786	3.16891	0.048833	74.7494	378.423	118.134	215.16	867.258	269.673	711.125	593.819					Etv4
Bex1	124.833	2.39084	1.25752	0.529095	0.000533553	3.27282	0.0430107	40.7724	76.8828	58.5623	74.2684	214.124	58.6247	141.913	333.515					Bex1
Ptprn2	105.501	2.36002	1.2388	0.683759	0.00167909	2.77493	0.0797221	58.8935	76.8828	33.3199	29.4889	286.217	59.7972	237.822	61.5898					Ptprn2
Penk	115.816	2.34419	1.22909	0.644499	0.00140688	2.85174	0.0732168	14.3459	53.9178	49.4751	105.942	208.744	75.0396	171.543	247.521					Penk
Rgs16	334.42	2.30585	1.2053	0.581006	0.00104314	2.98166	0.0629291	65.6889	260.603	155.493	188.947	893.082	184.081	381.294	546.174					Rgs16
Plekhs1	69.2526	2.29557	1.19885	0.779419	0.00248824	2.60411	0.0960917	15.1009	39.9391	32.3103	40.4107	121.588	41.0373	35.8682	227.766					Plekhs1
Gm11281	25.3188	2.29175	1.19645	0.596484	0.00122701	2.91115	0.0679503	7.55045	13.9787	18.1745	10.9218	23.672	25.7948	30.41	72.0484					Gm11281
Sectm1b	31.6414	2.2071	1.14215	0.659377	0.00196713	2.70617	0.084802	9.06054	19.9695	9.08726	25.1202	76.3962	22.2774	29.6302	61.5898					Sectm1b
Ido2	14.1439	2.19676	1.13538	0.880456	0.0036646	2.43597	0.112403	6.04036	5.99086	4.03878	9.82964	45.1921	11.7249	18.7138	11.6207					Ido2
Egr2	236.958	2.16179	1.11223	0.302226	1.01402e-05	4.99395	0.00497841	129.113	191.708	93.9017	146.352	449.769	232.154	356.342	296.328					Egr2
1190001M18Rik	20.1387	2.15856	1.11007	0.733839	0.00284805	2.54545	0.102211	11.3257	14.9772	2.01939	10.9218	30.1281	15.2424	28.8505	47.6449					1190001M18Rik
Tnip3	318.287	2.14935	1.1039	0.68544	0.00235497	2.62801	0.0933906	101.176	237.638	81.7853	218.436	944.73	140.699	338.408	483.422					Tnip3
Atg9b	93.0563	2.14631	1.10186	0.59703	0.00166048	2.77977	0.0795845	30.9568	82.8736	27.2618	53.5169	175.388	82.0745	228.465	63.9139					Atg9b
Ros1	1399.43	2.11931	1.08359	0.590895	0.00180101	2.74448	0.0815381	436.416	1368.91	467.489	686.982	3515.3	854.748	2605.9	1259.69					Ros1
Cd8b1	349.151	2.11793	1.08265	0.485213	0.000786992	3.10403	0.053096	145.724	161.753	217.085	247.925	774.722	227.464	266.672	751.86					Cd8b1
Cd3e	241.259	2.10519	1.07395	0.325024	3.90097e-05	4.40883	0.00979765	117.032	126.807	153.474	178.026	429.325	227.464	228.465	469.477					Cd3e
Gpr68	174.373	2.0993	1.06991	0.365257	0.000129441	3.88793	0.0205799	75.5045	124.81	82.795	126.693	411.033	177.046	190.257	206.849					Gpr68
Gm15895	43.1955	2.09655	1.06802	0.405484	0.000304598	3.51627	0.0329917	20.3862	31.9513	18.1745	29.4889	62.4081	34.0023	63.1592	85.9933					Gm15895
Acsbg1	70.9077	2.07935	1.05613	0.34599	8.84496e-05	4.0533	0.0162704	27.9367	40.9376	37.3587	63.3466	133.424	80.902	81.0932	102.262					Acsbg1
Palm3	156.778	2.07659	1.05422	0.303048	2.1904e-05	4.65948	0.00716218	84.565	111.829	102.989	81.9136	160.324	175.874	336.849	199.876					Palm3
Dnase1l3	406.404	2.07619	1.05394	0.583605	0.00180203	2.74424	0.0815381	136.663	321.51	122.173	291.613	1144.87	243.879	489.678	500.853					Dnase1l3
Olfr753-ps1	13.3443	2.05532	1.03937	3.11428	0.00517634	2.28598	0.127786	2.26513	4.99239	5.04848	8.73746	45.1921	7.03496	26.5113	6.97243					Olfr753-ps1
1110032F04Rik	12.5034	2.04102	1.02929	0.777872	0.00376326	2.42444	0.114016	4.53027	7.98782	8.07756	4.36873	22.596	9.37995	14.0354	29.0518					1110032F04Rik
Ccdc83	51.9919	2.03344	1.02392	0.60212	0.00218984	2.65959	0.0898742	27.1816	34.9467	15.1454	34.9498	125.892	25.7948	88.1109	63.9139					Ccdc83
Itih1	215.015	2.01586	1.0114	0.264139	5.86054e-06	5.23206	0.00362726	104.196	180.724	136.309	119.048	323.877	205.186	303.32	347.459					Itih1
Rhbdl2	33.491	2.01524	1.01095	2.11746	0.00500904	2.30025	0.12596	8.30549	35.9452	5.04848	6.55309	87.1562	14.0699	70.1768	40.6725					Rhbdl2
Prokr1	38.405	2.01223	1.00879	0.670422	0.00290899	2.53626	0.102778	18.8761	36.9437	13.126	12.014	104.372	36.3473	53.0225	32.538					Prokr1
Gstp3	495.193	2.00271	1.00195	0.373196	0.000267921	3.57199	0.0301498	140.438	389.406	265.55	398.646	775.798	458.445	736.077	797.181					Gstp3
Wdr95	24.545	1.99671	0.997624	0.584304	0.00220104	2.65737	0.0898742	8.30549	13.9787	10.097	21.8436	33.3561	57.4522	30.41	20.9173					Wdr95
Hoxb8	11.0665	1.99627	0.997308	0.71027	0.00360241	2.44341	0.111283	5.28531	2.99543	7.06787	7.64527	11.836	17.5874	14.0354	22.0794					Hoxb8
Socs1	576.687	1.97911	0.984851	0.78067	0.0037426	2.42683	0.113644	153.274	527.196	216.075	290.52	1847.5	279.053	766.487	533.391					Socs1
Gjb3	294.325	1.97606	0.982627	0.816634	0.00388289	2.41084	0.115061	66.4439	309.528	76.7369	146.352	725.225	137.182	463.167	429.967					Gjb3
Nrgn	499.158	1.97137	0.979196	0.406236	0.000550946	3.25889	0.0433995	263.511	297.546	366.519	268.677	847.89	811.365	253.416	884.337					Nrgn
Psrc1	613.517	1.96984	0.978077	0.478669	0.00124477	2.90491	0.0680498	220.473	530.192	214.055	461.993	1139.49	425.615	1210.94	705.378					Psrc1
Ovol1	46.7241	1.96199	0.972321	0.378525	0.000382498	3.41737	0.0366226	24.9165	33.9482	32.3103	22.9358	76.3962	35.1748	81.873	66.2381					Ovol1
Tnfaip2	3372.95	1.95253	0.965343	0.408352	0.000694278	3.15847	0.0494479	1303.21	2656.95	1501.42	2702.06	7663.29	2680.32	3995.4	4480.95					Tnfaip2
Slamf8	434.702	1.92993	0.94855	0.745984	0.00374442	2.42661	0.113644	96.6457	364.444	143.377	316.733	1277.21	256.776	509.952	512.474					Slamf8
Krt18	8910.19	1.92565	0.945344	0.559613	0.00250344	2.60146	0.0960917	1892.9	7780.14	4386.12	6287.69	19905	5897.64	14170.3	10961.8					Krt18
Egr3	66.9131	1.92398	0.944096	0.488862	0.00153969	2.81257	0.0766746	36.2422	44.9315	38.3684	37.1342	178.616	65.6596	50.6833	83.6692					Egr3
Slc7a5	581.264	1.91032	0.933813	0.317822	0.000135367	3.86849	0.0207603	278.612	448.316	362.481	387.725	1013.59	412.718	912.299	834.368					Slc7a5
2610318N02Rik	32.7117	1.90365	0.928765	0.483155	0.00163043	2.7877	0.078487	23.4064	22.965	15.1454	15.2905	52.7241	26.9673	34.3087	70.8864					2610318N02Rik
Podnl1	87.8893	1.90293	0.92822	0.536119	0.00216475	2.66459	0.0895241	43.0376	52.9193	50.4848	56.7935	85.0042	68.0046	88.8907	257.98					Podnl1
Tnfsf11	33.9961	1.89955	0.925655	0.768508	0.00409878	2.38734	0.115678	15.1009	17.9726	15.1454	24.028	74.2442	12.8974	38.2074	74.3726					Tnfsf11
Bex4	703.667	1.88991	0.918319	0.253333	1.34019e-05	4.87283	0.0054013	423.58	509.224	445.276	468.546	994.226	573.349	1236.67	978.464					Bex4
Arg2	566.591	1.86095	0.896038	0.414455	0.00100411	2.99822	0.0614251	258.225	505.23	231.22	407.384	985.618	417.408	1086.18	641.464					Arg2
Cd3g	572.863	1.85745	0.893326	0.401436	0.000892964	3.04917	0.0568937	226.513	344.475	339.258	517.694	1046.95	432.65	607.42	1067.94					Cd3g
Ivl	194.589	1.85117	0.888438	0.87994	0.00468435	2.32935	0.122259	51.343	208.682	51.4945	98.2964	435.781	90.282	345.426	275.411					Ivl
Hk1os	27.1898	1.85073	0.888093	0.387239	0.000790073	3.10233	0.053096	12.0807	17.9726	17.1648	21.8436	35.5081	36.3473	45.2251	31.3759					Hk1os
Mlana	70.8404	1.84811	0.886053	0.39647	0.000874084	3.05845	0.0566208	30.9568	44.9315	56.5429	45.8716	104.372	82.0745	145.032	56.9415					Mlana
Cxcl10	509.604	1.84572	0.884182	0.592976	0.00310679	2.50769	0.105794	178.191	415.367	248.385	334.208	1280.44	290.778	428.858	900.606					Cxcl10
Slc6a20a	391.652	1.84363	0.882547	0.554682	0.00272088	2.56529	0.0996887	137.418	238.636	127.222	415.029	669.273	279.053	469.405	797.181					Slc6a20a
Axdnd1	54.76	1.81854	0.862783	0.387056	0.000890524	3.05035	0.0568937	23.4064	42.9345	23.223	50.2404	58.1041	66.8321	89.6704	83.6692					Axdnd1
Gm2629	33.411	1.81703	0.861584	0.605878	0.00345763	2.46122	0.109847	11.3257	21.9665	15.1454	29.4889	80.7002	34.0023	44.4453	30.2139					Gm2629
H2-DMb2	2351.24	1.81505	0.860013	0.461073	0.00198639	2.70193	0.0852084	692.376	2010.93	1283.32	1822.85	4762.39	1677.84	3049.57	3510.62					H2-DMb2
Pla2g4c	27.0114	1.81089	0.856695	0.542839	0.00295157	2.52995	0.103335	21.1413	15.9756	9.08726	17.4749	46.2681	25.7948	25.7315	54.6174					Pla2g4c
Mc5r	25.2907	1.80536	0.852284	2.22337	0.00563395	2.24919	0.131817	12.8358	14.9772	8.07756	12.014	53.8001	29.3123	65.4984	5.81036					Mc5r
Inpp5j	187.506	1.80518	0.852141	0.702503	0.00419638	2.37713	0.116544	55.1183	171.738	71.6884	124.509	515.405	144.217	269.791	147.583					Inpp5j
Gm49890	95.8188	1.79925	0.847395	0.398628	0.00112283	2.94969	0.0651517	50.588	70.8919	34.3296	88.4667	138.804	87.937	177.002	118.531					Gm49890
Pglyrp2	108.151	1.78919	0.839306	0.440303	0.0017124	2.7664	0.0805127	56.6284	69.8934	80.7756	63.3466	265.773	100.834	89.6704	138.287					Pglyrp2
Ctss	17306.2	1.78431	0.835367	0.450397	0.00194634	2.71078	0.0843251	7634.26	13203.9	8185.6	14281.4	32303.7	12828.2	35132.1	14880.3					Ctss
Bex2	626.407	1.76805	0.82216	0.430054	0.00172853	2.76232	0.0805127	529.286	430.344	373.587	253.386	600.409	728.118	1522.06	574.063					Bex2
Gm49245	214.548	1.76728	0.82153	0.476638	0.0023997	2.61984	0.0940878	154.029	159.756	94.9114	124.509	363.689	103.179	373.497	342.811					Gm49245
St8sia6	489.973	1.75626	0.812508	0.747494	0.00475014	2.32329	0.123049	132.888	541.175	137.319	301.442	999.606	311.883	763.368	732.105					St8sia6
Lad1	350.893	1.75377	0.810461	0.49842	0.00274584	2.56132	0.100391	131.378	367.44	140.348	229.358	705.857	260.293	512.291	460.18					Lad1
Batf2	744.591	1.75336	0.810119	0.655244	0.00428685	2.36786	0.117922	239.349	671.975	366.519	463.085	2048.71	432.65	818.73	915.713					Batf2
Sowahb	313.981	1.75039	0.807674	0.491722	0.00269048	2.57017	0.0992041	108.726	283.568	126.212	262.124	527.241	221.601	546.6	435.777					Sowahb
Gm9522	60.8051	1.74647	0.804443	0.856579	0.00521571	2.28269	0.12821	28.6917	35.9452	53.5139	16.3827	117.284	34.0023	55.3617	145.259					Gm9522
D330050G23Rik	23.8949	1.7427	0.801322	0.876771	0.0055189	2.25815	0.131303	13.5908	19.9695	5.04848	14.1984	40.8881	35.1748	48.344	13.9449					D330050G23Rik
Tlr12	195.898	1.73792	0.797363	0.608291	0.00402905	2.3948	0.115272	79.2797	161.753	81.7853	145.26	507.873	120.767	272.91	197.552					Tlr12
Klrc1	59.4489	1.73737	0.796906	1.22178	0.00560757	2.25123	0.131679	15.8559	34.9467	24.2327	50.2404	176.464	60.9696	84.9919	27.8897					Klrc1
Trib3	322.122	1.73662	0.796278	0.33949	0.00071301	3.1469	0.0497645	142.703	207.683	282.715	224.989	500.341	247.396	427.299	543.85					Trib3
Cd3d	350.876	1.73127	0.791829	0.336832	0.000706469	3.15091	0.0497393	153.274	240.633	233.24	310.18	632.689	331.816	348.545	556.632					Cd3d
Gm20324	48.1395	1.73098	0.791593	0.268763	0.000146782	3.83333	0.0220275	30.2018	35.9452	31.3006	34.9498	62.4081	56.2797	60.8199	73.2105					Gm20324
Thy1	920.657	1.73068	0.791341	0.311512	0.000453801	3.34313	0.0401243	400.929	665.984	592.691	827.874	1671.03	873.507	1050.31	1282.93					Thy1
Il18bp	1606.33	1.72914	0.790053	0.757341	0.00498229	2.30257	0.12596	473.413	1241.11	826.941	1140.24	4753.78	878.197	1986.78	1550.2					Il18bp
A530016L24Rik	78.0881	1.72687	0.788158	0.291963	0.000296762	3.52759	0.0325499	50.588	53.9178	67.6496	40.4107	77.4722	99.6619	101.367	133.638					A530016L24Rik
Bcl2a1b	210.297	1.72512	0.786698	0.44284	0.00217016	2.66351	0.0895241	68.7091	184.718	115.105	169.288	267.925	166.494	317.355	392.78					Bcl2a1b
Krt23	1162.94	1.71582	0.778896	0.266754	0.000157959	3.80146	0.022501	661.419	946.557	586.633	1021.19	1559.13	1085.73	1742.72	1700.11					Krt23
Trbc2	616.028	1.71015	0.774126	0.592032	0.0041206	2.38504	0.115678	303.528	289.558	349.355	552.644	986.694	486.585	394.55	1565.31					Trbc2
Epop	291.502	1.70805	0.772351	0.340148	0.000871908	3.05953	0.0566208	158.559	161.753	241.317	222.805	417.489	225.119	557.516	347.459					Epop
Ctxn2	17.6551	1.70426	0.769148	0.540588	0.0040299	2.39471	0.115272	14.3459	8.9863	7.06787	13.1062	22.596	21.1049	29.6302	24.4035					Ctxn2
Fut7	61.9752	1.70024	0.765741	0.290733	0.000356658	3.44775	0.0349457	32.4669	45.93	40.3878	52.4247	102.22	78.557	76.4148	67.4002					Fut7
Nipal1	313.902	1.69911	0.764775	0.407768	0.00187596	2.72678	0.0829349	118.542	259.604	142.367	301.442	475.593	281.398	525.547	406.725					Nipal1
H2-Ab1	38915.6	1.69564	0.761827	0.440754	0.00342783	2.46498	0.109658	12956.6	36174.8	21847.8	31083.5	74377.6	30987.8	59905.3	43991.4					H2-Ab1
Cks1b	516.747	1.69435	0.760736	0.382781	0.00157441	2.80288	0.0770749	289.937	487.257	259.492	333.115	777.95	336.506	835.104	814.612					Cks1b
Hmga1b	110.937	1.68273	0.750802	0.366289	0.00140427	2.85255	0.0732168	44.5476	104.84	64.6205	84.098	180.768	99.6619	156.728	152.231					Hmga1b
Inava	222.75	1.68218	0.750329	0.614753	0.00455788	2.34124	0.121135	67.954	237.638	86.8338	150.721	394.893	166.494	417.162	260.304					Inava
Pdcd1lg2	96.5986	1.68182	0.75002	0.712485	0.00513477	2.28948	0.127474	32.4669	56.9132	54.5236	85.1902	252.861	64.4871	140.354	85.9933					Pdcd1lg2
Sertad4	376.766	1.68065	0.749021	0.384939	0.00171547	2.76562	0.0805127	194.802	403.385	171.648	232.635	692.945	336.506	520.868	461.342					Sertad4
Izumo1r	47.1404	1.67128	0.74095	0.468049	0.00311337	2.50677	0.105794	26.4266	29.9543	37.3587	27.3045	58.1041	66.8321	33.5289	97.614					Izumo1r
9530003J23Rik	33.3248	1.66503	0.735552	0.733963	0.00560744	2.25124	0.131679	24.1614	19.9695	13.126	21.8436	24.7481	31.6573	85.7717	45.3208					9530003J23Rik
Azin2	994.059	1.66363	0.734337	0.39707	0.00197577	2.70426	0.0849629	396.399	840.718	604.808	800.569	1962.63	844.195	1509.58	993.571					Azin2
Kcnk1	752.812	1.65823	0.729647	0.409445	0.0023647	2.62622	0.0935622	265.776	626.045	491.722	615.991	1099.67	553.417	1324	1045.86					Kcnk1
Kcnj10	89.5874	1.65449	0.726388	0.571193	0.00448646	2.3481	0.12073	40.7724	71.8904	39.3781	72.084	172.16	48.0722	124.759	147.583					Kcnj10
Smbd1	88.2855	1.65353	0.725548	0.579487	0.00456077	2.34096	0.121135	30.2018	76.8828	40.3878	73.1762	121.588	56.2797	152.05	155.718					Smbd1
Il1rn	368.642	1.64901	0.721597	0.39363	0.00215826	2.6659	0.0895241	208.392	254.612	156.503	369.157	540.153	290.778	661.222	468.315					Il1rn
Sult2b1	111.744	1.64291	0.716249	0.374607	0.00189428	2.72256	0.0833193	53.6082	100.846	63.6108	85.1902	145.26	85.592	178.561	181.283					Sult2b1
Elovl1	23662.7	1.64044	0.714087	0.374096	0.00191705	2.71737	0.0836837	11129.4	21701.9	13007.9	18296.2	45775.3	18643.8	33943	26804.3					Elovl1
Trac	394.114	1.64027	0.71393	0.440995	0.00303333	2.51808	0.105135	219.718	260.603	265.55	292.705	708.009	364.645	252.637	789.047					Trac
Gbp2	12611.7	1.63909	0.712892	0.855077	0.00602175	2.22028	0.135734	4284.12	9569.41	6149.05	9555.5	37143.6	6465.13	13543.4	14183.1					Gbp2
Gm12185	589.277	1.63744	0.711441	0.558885	0.00454163	2.34279	0.121135	239.349	473.278	326.132	449.979	1502.1	393.958	601.961	727.457					Gm12185
Gm43085	12065.2	1.63432	0.708692	0.465816	0.00422935	2.37373	0.117084	6393.72	11459.5	3680.34	10268.7	16821.1	9988.47	21537.3	16372.4					Gm43085
Gm17745	23.7732	1.62664	0.701891	0.638	0.00544134	2.26429	0.131303	12.0807	10.9833	14.1357	21.8436	31.2041	17.5874	35.8682	46.4829					Gm17745
Gm10134	300.499	1.62565	0.701016	0.371985	0.00201646	2.69541	0.0854407	129.868	233.644	154.483	302.534	412.109	276.708	516.969	377.673					Gm10134
Ccl3	136.745	1.62025	0.696215	0.547468	0.00461917	2.33544	0.121288	53.6082	115.823	68.6593	111.403	328.181	127.802	165.305	123.18					Ccl3
Panct2	491.483	1.61989	0.695894	0.339471	0.00149212	2.8262	0.0756897	295.978	434.338	225.162	406.292	576.737	425.615	677.596	890.147					Panct2
P2ry12	61.7314	1.61733	0.693615	0.271753	0.00047913	3.31955	0.0411244	48.3229	37.9421	47.4557	41.5029	88.2322	76.2121	62.3794	91.8037					P2ry12
Spry2	1237.21	1.61653	0.692898	0.162176	1.12705e-06	5.94806	0.0010851	850.936	999.476	874.396	955.659	1689.32	1312.02	1805.1	1410.76					Spry2
Cd96	105.2	1.61601	0.692433	0.474548	0.00383917	2.41576	0.114712	73.2393	74.8858	55.5332	72.084	256.089	93.7995	92.7894	123.18					Cd96
Clec4n	983.159	1.61264	0.689422	0.326935	0.00133394	2.87486	0.0711296	655.379	713.911	586.633	789.648	1430.01	716.393	1854.23	1119.08					Clec4n
Igtp	8993.57	1.60906	0.686217	1.07036	0.00688629	2.16201	0.144304	2764.97	6728.74	4896.01	6489.75	26749.4	4175.25	9660.23	10484.2					Igtp
Bcl2a1d	84.3031	1.60841	0.685634	0.389412	0.00253189	2.59655	0.0963362	47.5678	67.8965	45.4363	68.8075	135.576	64.4871	95.9083	148.745					Bcl2a1d
Klk13	461.94	1.60695	0.684325	0.558784	0.00488363	2.31126	0.124461	167.62	518.21	162.561	333.115	700.477	388.095	654.984	770.454					Klk13
1700066B19Rik	109.077	1.60638	0.683814	1.45101	0.00622097	2.20614	0.137162	26.4266	112.828	39.3781	65.5309	232.416	63.3146	117.741	214.983					1700066B19Rik
Kcnc3	4377.42	1.60525	0.682797	0.532981	0.00473872	2.32434	0.122937	1988.03	5005.37	1550.89	2763.22	8840.43	4137.73	6243.4	4490.25					Kcnc3
Ifi211	111.315	1.60424	0.681892	0.341082	0.00166989	2.77731	0.0795845	67.954	80.8767	74.7175	86.2824	230.264	123.112	109.944	117.369					Ifi211
H2-DMa	4661.27	1.60384	0.68153	0.419534	0.00335025	2.47492	0.10834	1830.98	4135.69	2789.79	3839.02	9223.49	3687.49	6585.71	5197.95					H2-DMa
Dcstamp	81.3429	1.60192	0.679805	0.414743	0.00307656	2.51193	0.105794	44.5476	57.9117	43.4169	74.2684	147.412	58.6247	103.706	120.855					Dcstamp
Apoc1	867.224	1.59946	0.677581	0.314395	0.0012324	2.90925	0.0680151	412.254	784.803	583.604	666.231	1095.37	751.568	1539.99	1103.97					Apoc1
Apol10b	323.903	1.59701	0.67537	0.814638	0.00612753	2.21271	0.136843	64.1788	249.619	184.774	281.783	732.757	239.189	405.466	433.453					Apol10b
Phgdh	349.87	1.59148	0.670367	0.256546	0.000415561	3.38137	0.0385116	218.963	330.496	232.23	232.635	412.109	320.091	538.802	513.636					Phgdh
Lhpp	388.57	1.58816	0.667354	0.247199	0.000328757	3.48312	0.0340631	218.963	320.511	240.308	352.775	468.061	381.06	550.498	576.388					Lhpp
2010016I18Rik	291.471	1.58706	0.666357	0.353773	0.00210669	2.6764	0.0879366	180.456	251.616	137.319	242.464	575.661	277.881	318.915	347.459					2010016I18Rik
Gm19990	630.888	1.58581	0.665224	0.328456	0.00162257	2.7898	0.0783261	348.076	598.088	361.471	469.638	766.114	506.517	899.043	1098.16					Gm19990
Hs3st3a1	69.2075	1.58049	0.660373	0.413212	0.00336961	2.47242	0.10834	38.5073	51.9208	49.4751	49.1482	104.372	43.3822	109.944	106.911					Hs3st3a1
Hnf1b	730.833	1.58007	0.659987	0.262212	0.000538803	3.26857	0.0430733	419.805	630.039	433.159	638.926	1150.25	694.116	1042.52	837.854					Hnf1b
Tnfrsf23	143.47	1.57954	0.659509	0.443437	0.00388427	2.41069	0.115061	90.6054	139.787	79.7659	76.4527	259.317	105.524	246.399	149.907					Tnfrsf23
Stk39	1009.18	1.57702	0.6572	0.490835	0.0045647	2.34059	0.121135	462.842	1093.33	444.266	672.784	1810.91	721.083	1592.23	1275.95					Stk39
Sh3bp1	547.311	1.57225	0.652829	0.293579	0.00109678	2.95988	0.0651517	246.145	428.347	361.471	537.354	854.346	579.212	658.103	713.512					Sh3bp1
Sirpb1a	132.129	1.57092	0.651612	0.416581	0.00354555	2.45032	0.110722	80.0348	98.8493	67.6496	114.679	245.328	157.114	202.733	90.6416					Sirpb1a
Ubash3a	85.9243	1.5544	0.636358	0.396835	0.00342957	2.46476	0.109658	52.8531	51.9208	68.6593	64.4387	177.54	72.6946	88.8907	110.397					Ubash3a
Nrn1	213.268	1.55302	0.635078	0.278631	0.00099163	3.00365	0.0611564	196.312	161.753	103.999	157.274	214.124	297.813	244.839	330.028					Nrn1
Havcr2	431.959	1.55055	0.632782	0.348224	0.00248297	2.60503	0.0960917	278.612	321.51	230.211	392.093	734.909	331.816	690.072	476.449					Havcr2
Wnk4	855.808	1.55005	0.632313	0.396355	0.00347961	2.45847	0.109847	403.194	810.764	439.218	720.84	1594.64	721.083	1189.89	966.844					Wnk4
Nfkbid	199.311	1.54553	0.6281	0.282717	0.0011247	2.94896	0.0651517	105.706	149.772	118.134	207.515	272.229	252.086	211.31	277.735					Nfkbid
Urah	190.164	1.54224	0.625032	0.382095	0.00332163	2.47865	0.108028	77.0146	206.685	119.144	129.97	284.065	206.359	290.064	208.011					Urah
Ypel4	114.192	1.54194	0.624747	0.431038	0.00425894	2.3707	0.117528	51.343	107.836	64.6205	90.6511	152.792	106.697	222.227	117.369					Ypel4
Sh3bgrl2	779.074	1.54085	0.62373	0.250626	0.000608036	3.21607	0.0454939	546.652	638.027	467.489	652.033	1154.55	665.976	1180.53	927.333					Sh3bgrl2
Gm44066	47.7743	1.53503	0.618271	0.402873	0.00383897	2.41579	0.114712	18.8761	38.9406	39.3781	36.042	69.9401	58.6247	48.344	72.0484					Gm44066
Cxcl15	94698.3	1.53417	0.617457	0.383491	0.00540734	2.26702	0.131245	55321.4	83786.2	40797.8	90081	117849	77490.1	164478	127783					Cxcl15
AW112010	2633.07	1.52821	0.611846	0.513732	0.00570532	2.24372	0.13236	1396.08	1745.34	1507.48	2415.91	5710.34	1582.87	2860.1	3846.46					AW112010
Pla2g7	1174.68	1.52048	0.604526	0.617715	0.00644109	2.19104	0.140055	514.941	756.846	535.139	1258.19	2508.16	1072.83	1847.21	904.092					Pla2g7
Tceal9	6068.84	1.52019	0.604252	0.381141	0.00412364	2.38472	0.115678	2639.64	5084.25	4102.39	5357.15	9518.32	4490.65	9926.9	7431.45					Tceal9
Myc	316.788	1.51925	0.603355	0.329307	0.00252356	2.59799	0.0963288	209.147	245.625	203.958	254.478	612.245	256.776	333.73	418.346					Myc
Tifa	358.248	1.51922	0.603335	0.256922	0.000882295	3.05439	0.0568408	206.882	284.566	239.298	335.3	550.913	350.575	506.833	391.618					Tifa
Rnf19b	2148.32	1.51783	0.602007	0.445486	0.00515633	2.28766	0.127474	1041.21	1956.02	1242.94	1691.79	4591.3	1667.29	2807.85	2188.18					Rnf19b
Bex3	2806.94	1.51682	0.601047	0.433276	0.00473123	2.32503	0.122937	1174.09	2503.18	1730.62	2363.48	4702.13	2029.59	4736.94	3215.45					Bex3
4732496C06Rik	120.015	1.51567	0.599954	0.183251	6.23983e-05	4.20483	0.0130285	94.3806	84.8706	87.8435	100.481	149.564	137.182	146.592	159.204					4732496C06Rik
Hhex	674.122	1.51414	0.598496	0.234096	0.000533022	3.27325	0.0430107	465.863	701.93	434.169	423.767	949.034	760.948	743.874	913.388					Hhex
Zc3h12d	197.308	1.51302	0.597434	0.538582	0.00600423	2.22154	0.135734	100.421	122.813	80.7756	223.897	350.777	202.841	173.883	323.056					Zc3h12d
H2-Eb1	14948	1.50799	0.592627	0.423285	0.00677207	2.16928	0.143273	6012.42	14660.6	8911.57	12711.9	26298.6	12528.1	22143.9	16316.6					H2-Eb1
Adgrg1	4977.61	1.50446	0.589241	0.32549	0.00268066	2.57176	0.0992041	2623.03	5008.36	3030.1	3786.59	8539.15	4317.12	6584.15	5932.38					Adgrg1
Sox12	600.844	1.50215	0.587026	0.387294	0.00415288	2.38165	0.115893	256.715	581.114	454.363	410.66	1080.31	522.932	847.58	653.084					Sox12
Itgax	2567.72	1.49817	0.583198	0.356348	0.00354593	2.45027	0.110722	1852.12	2151.72	1223.75	2147.23	4410.53	2241.81	4092.87	2421.76					Itgax
Cd276	939.007	1.49428	0.579455	0.487197	0.00588194	2.23048	0.134499	470.393	908.615	512.925	681.522	1862.56	607.351	1331.02	1137.67					Cd276
Krt8	7449.69	1.49123	0.576507	0.633128	0.00704987	2.15182	0.146339	2885.03	7341.8	4639.55	4772.84	16314.3	4733.35	10721.5	8189.12					Krt8
Gm9856	397.435	1.49001	0.575319	0.380286	0.00427414	2.36915	0.11776	244.635	398.393	184.774	306.903	602.561	309.538	607.42	525.256					Gm9856
Cd74	106585	1.48813	0.573505	0.42864	0.00652615	2.18534	0.140845	45101.8	110349	66998.3	78803.1	186949	81603.2	155765	127107					Cd74
Igsf6	388.604	1.48411	0.569594	0.253678	0.00118097	2.92776	0.0669031	264.266	328.499	217.085	361.512	609.017	497.137	428.079	403.239
Aass	266.325	1.4828	0.568326	0.294726	0.00227877	2.6423	0.0914145	206.882	233.644	161.551	187.855	288.369	243.879	481.881	326.542
Tmem42	422.431	1.48081	0.566387	0.267023	0.00156219	2.80627	0.076942	267.286	374.429	239.298	387.725	602.561	432.65	631.592	443.911
Sftpc	797857	1.48011	0.565701	0.464698	0.0124991	1.90312	0.179886	300354	732390	529453	727971	954356	699844	1.58464e+06	853850
Tnfaip8l2	396.02	1.47945	0.565062	0.259228	0.00138261	2.8593	0.072608	217.453	360.45	274.637	341.853	528.317	458.445	603.521	383.484
Akr1b8	1263.09	1.47915	0.564768	0.35446	0.00391831	2.4069	0.115061	559.488	1182.2	877.425	1038.67	1857.18	1011.86	1910.37	1667.57
Samd15	19.3584	1.47523	0.560939	0.872717	0.0077683	2.10967	0.15153	9.06054	13.9787	9.08726	17.4749	30.1281	17.5874	34.3087	23.2414
5830428M24Rik	734.402	1.47485	0.560564	0.270326	0.00173303	2.76119	0.0805127	435.661	688.949	423.062	658.586	1068.47	735.153	1054.21	811.126
Hap1	1591.32	1.47413	0.559863	0.337579	0.00358625	2.44536	0.111247	901.524	1602.56	936.997	1205.77	2963.31	1501.96	1818.36	1800.05
9930014A18Rik	307.326	1.47402	0.559761	0.153326	1.71525e-05	4.76567	0.00632454	222.738	270.587	231.22	242.464	356.157	340.023	387.532	407.887
Capg	1930	1.47097	0.556768	0.308508	0.0028832	2.54013	0.102434	1047.25	1696.41	1316.64	1652.47	2734.12	1837.3	3318.58	1837.24
Ptpn7	477.158	1.47055	0.556358	0.288273	0.00230572	2.63719	0.0920695	277.856	389.406	296.85	460.901	783.33	433.822	577.789	597.305
Lrp8	91.9826	1.46789	0.553741	0.298449	0.00265045	2.57668	0.0992041	60.4036	69.8934	62.6011	80.8215	158.172	94.9719	92.7894	116.207
Ptpn18	1091.88	1.46335	0.549272	0.417168	0.00569717	2.24434	0.13236	401.684	994.484	635.098	1075.8	1592.48	1105.66	1663.19	1266.66
B4galnt1	1626.83	1.46262	0.548557	0.385012	0.0045281	2.34408	0.121135	891.708	1635.51	885.503	1251.64	3160.22	1463.27	1860.47	1866.29
Nab2	684.188	1.46203	0.547975	0.259623	0.00166626	2.77826	0.0795845	423.58	650.009	477.586	524.247	824.218	712.876	1160.26	700.729
Hpse	525.527	1.4612	0.547153	0.465466	0.00618045	2.20898	0.137083	235.574	432.341	305.938	495.851	867.258	524.104	929.453	413.698
Mpeg1	11951.9	1.45924	0.545219	0.436431	0.00673079	2.17193	0.142772	7607.83	9861.96	6136.93	10314.6	23124.4	9841.91	18830	9897.37
Gdf15	172.904	1.45787	0.543858	0.438411	0.0060564	2.21779	0.136131	83.81	193.705	78.7562	133.246	215.2	213.394	286.166	178.959
Csf2rb	2037.43	1.45734	0.543338	0.295712	0.00286391	2.54304	0.102434	1493.48	1706.4	1071.29	1825.04	3377.57	1792.74	2761.07	2271.85
Gdnf	403.21	1.4549	0.540921	0.418317	0.00556399	2.25461	0.131381	219.718	242.63	371.568	314.548	706.933	290.778	651.865	427.642
Slc25a39	3502.93	1.45414	0.540171	0.248645	0.0014937	2.82574	0.0756897	1991.81	3501.66	2525.25	2681.31	4295.4	3462.37	5381	4184.62
Ms4a4b	292.295	1.44668	0.53275	0.429325	0.00617942	2.20905	0.137083	170.64	173.735	213.046	275.23	626.233	306.021	266.672	306.787
Ubash3b	393.062	1.44412	0.530193	0.298689	0.00319885	2.49501	0.106501	277.101	296.548	292.812	313.456	705.857	330.643	536.463	391.618
Lif	357.005	1.4413	0.527374	0.363512	0.00510372	2.29211	0.127446	229.534	313.522	246.366	255.571	682.185	301.331	502.154	325.38
Ppp1r14b	875.925	1.44056	0.526625	0.309656	0.00362657	2.4405	0.11183	406.969	796.785	670.438	747.052	1011.44	872.335	1449.54	1052.84
Olfr99	44.2922	1.43551	0.521566	0.986614	0.00796287	2.09893	0.152986	17.366	39.9391	28.2715	28.3967	92.5362	28.1398	59.2604	60.4277
Gm6969	227.8	1.4339	0.519942	0.224861	0.00113536	2.94487	0.0651517	147.989	202.691	190.832	167.104	316.345	207.531	294.743	295.166
Cxcr3	106.452	1.43375	0.519796	0.312012	0.00389205	2.40982	0.115061	63.4238	75.8843	84.8144	95.0198	183.996	127.802	102.146	118.531
Baiap3	375.216	1.43367	0.519714	0.327567	0.00434696	2.36181	0.117942	228.024	285.565	253.434	350.59	664.969	381.06	516.19	321.894
Aifm3	273.209	1.43153	0.517555	0.542094	0.00762988	2.11748	0.150727	110.992	300.542	131.26	214.068	370.145	254.431	492.797	311.435
Crb3	1423.55	1.43102	0.517042	0.34614	0.0048515	2.31412	0.124461	702.947	1398.87	1081.38	1024.47	2114.34	1166.63	2254.24	1645.49
Tuba4a	1308.58	1.43098	0.516999	0.253257	0.00203284	2.6919	0.0857156	745.984	1246.1	932.959	1097.64	1928.2	1228.77	1788.73	1500.23
Myh7	2430.07	1.43029	0.516311	0.301032	0.0037171	2.4298	0.113592	1923.1	2405.33	1464.06	1533.42	3124.71	2065.93	4018.79	2905.18
Gm42047	579.487	1.42638	0.512354	0.68821	0.00814626	2.08904	0.154019	414.52	281.571	246.366	613.806	998.53	355.265	926.334	799.505
Tgfbi	3952.79	1.42599	0.511959	0.452553	0.00711608	2.14776	0.147112	2061.27	3251.04	2175.89	3778.95	7851.59	3615.97	5476.91	3410.68
Sla2	66.9919	1.42187	0.507794	0.708509	0.008153	2.08868	0.154019	31.7119	45.93	35.3393	66.6231	143.108	65.6596	56.9212	90.6416
Sfn	531.521	1.41993	0.505822	0.633778	0.00816722	2.08793	0.154019	188.006	605.077	293.821	360.42	912.45	478.377	865.514	548.498
Hddc3	165.276	1.41874	0.504615	0.276746	0.00314246	2.50273	0.106124	101.176	154.764	129.241	121.232	228.112	168.839	257.315	161.528
Cldn3	4472.3	1.41835	0.504214	0.517554	0.00805109	2.09415	0.153662	1634.67	4361.35	2740.31	3814.99	7985.01	3959.51	6790	4492.57
Gm3336	30.1727	1.41453	0.50032	0.670379	0.00854308	2.06839	0.157206	16.611	17.9726	18.1745	29.4889	34.4321	44.5547	54.582	25.5656
Matk	139.895	1.41352	0.499291	0.775171	0.00829372	2.08125	0.154715	55.8733	99.8477	68.6593	148.537	307.737	165.322	134.895	138.287
Clec5a	303.411	1.41332	0.499083	0.376745	0.00623371	2.20525	0.137268	187.251	190.709	213.046	302.534	422.869	225.119	520.868	364.891
Impa2	246.898	1.41167	0.497402	0.394697	0.00664807	2.1773	0.14207	163.845	241.632	107.028	209.699	397.045	215.739	343.867	296.328
Ydjc	68.8416	1.40889	0.494559	0.286142	0.00380261	2.41992	0.114489	46.0577	53.9178	54.5236	56.7935	75.3202	91.4545	105.265	67.4002
Ier5l	216.135	1.40774	0.493384	0.164067	0.000181476	3.74118	0.0244641	162.335	188.712	186.794	157.274	262.545	254.431	279.928	237.063
Snx20	445.097	1.40711	0.492733	0.303702	0.00441556	2.35501	0.119405	225.758	412.371	269.589	444.518	588.573	470.17	619.895	529.905
Agap2	204.426	1.40491	0.490473	0.294008	0.0041385	2.38316	0.115678	130.623	136.791	160.542	195.501	335.713	252.086	180.121	244.035
Tfcp2l1	2274.07	1.4029	0.488412	0.240752	0.00217473	2.6626	0.0895241	1477.62	1905.1	1582.19	2129.75	2716.91	2012	3439.44	2929.58
Pde4c	297.562	1.40143	0.486904	0.707128	0.0086461	2.06318	0.158254	166.865	191.708	193.862	254.478	465.909	239.189	665.12	203.363
Sp140	590.439	1.40111	0.486572	0.375895	0.0066199	2.17915	0.141826	450.762	458.301	411.956	423.767	1167.46	449.065	580.129	782.074
Gm19426	110.693	1.40047	0.485907	0.310644	0.00492471	2.30762	0.125232	56.6284	99.8477	73.7078	107.034	149.564	125.457	153.609	119.693
Grb7	1091.36	1.39893	0.484323	0.300731	0.00487892	2.31168	0.124461	585.16	1019.45	715.874	1013.54	1314.87	1032.97	1756.76	1292.22
Apol9a	292.629	1.39868	0.484066	0.528724	0.00836811	2.07737	0.1556	142.703	227.653	229.201	224.989	649.905	233.326	348.545	284.708
H2-DMb1	3417.55	1.39706	0.482393	0.443013	0.00847281	2.07197	0.156874	1398.34	3211.1	2153.68	3152.04	5638.25	3077.79	5205.56	3503.65
Brd7	4909.56	1.39526	0.480533	0.238497	0.00239286	2.62108	0.0940868	3106.25	4078.78	3603.6	4600.27	6701.34	4266.7	7030.16	5889.38
Dram1	16259.1	1.3945	0.47975	0.324256	0.00554609	2.25601	0.131303	9265.16	15698.1	9412.38	14789.2	22570.2	13754.5	24609.5	19973.7
Lat2	294.725	1.39294	0.478137	0.363535	0.00674226	2.17119	0.14284	157.049	237.638	163.571	321.101	478.821	324.781	370.378	304.463
Ica1	903.638	1.39282	0.478013	0.168869	0.000320248	3.49451	0.03366	819.224	725.893	733.039	635.65	1073.85	884.06	1190.67	1166.72
Lpcat4	601.193	1.39282	0.478005	0.346435	0.00621599	2.20649	0.137162	314.099	492.249	434.169	562.474	969.478	631.974	504.493	900.606
Nlrp1b	212.126	1.39181	0.476962	0.312074	0.0052341	2.28116	0.128298	138.173	183.72	114.096	209.699	334.637	262.638	249.518	204.525
Bend6	27.1662	1.39132	0.476454	0.597198	0.00915404	2.03839	0.161712	24.1614	11.9817	17.1648	21.8436	26.9001	38.6923	42.8858	33.7001
Psme1	8011.92	1.39039	0.475488	0.340488	0.00635989	2.19655	0.138812	3893.01	7451.64	6277.28	6508.31	13203.6	6618.72	9639.96	10502.8
Kcnf1	35.9014	1.38808	0.473096	0.775051	0.00912235	2.03989	0.161712	27.1816	34.9467	17.1648	17.4749	49.4961	31.6573	68.6174	40.6725
1110038B12Rik	290.794	1.38804	0.473053	0.262453	0.00352765	2.45251	0.110722	188.006	269.589	216.075	231.543	370.145	239.189	406.246	405.563
Pkdcc	562.07	1.38782	0.472825	0.352683	0.00658881	2.18119	0.141782	312.589	648.012	356.422	368.065	717.693	511.207	754.011	828.557
H2-Aa	45484.5	1.38704	0.472009	0.421141	0.00792131	2.1012	0.15236	21119.4	41510.7	29445.7	40936.1	77423.7	35703.6	67972.5	49764.6
Lpcat1	25679.3	1.38507	0.469957	0.292411	0.00499196	2.30173	0.12596	15006.5	23785.7	15811.8	24424.5	30974.9	24382	41474.5	29574.7
Zdhhc3	7515.76	1.38414	0.468985	0.199775	0.0012571	2.90063	0.068293	5332.88	7449.64	5133.29	6142.43	9676.49	7312.84	10151.5	8927.04
Zfas1	892.816	1.38217	0.466938	0.305399	0.00560537	2.2514	0.131679	441.701	780.809	729	786.371	1080.31	895.785	1474.49	954.061
Cd68	1755.24	1.38064	0.465337	0.322927	0.00614893	2.2112	0.136968	1055.55	1529.67	1203.56	1553.08	2242.39	1633.28	3164.98	1659.44
Snx7	2070.1	1.38035	0.465038	0.363041	0.00715612	2.14532	0.147112	1353.8	2010.93	1090.47	1743.12	3144.08	1547.69	2917.8	2752.95
Irx3	1590.39	1.37923	0.463861	0.281114	0.00461026	2.33627	0.121288	927.95	1620.53	1220.72	1154.44	2500.63	1504.31	2099.07	1695.46
Rbm3	3356.94	1.37903	0.463653	0.290138	0.00504444	2.29719	0.12633	2305.91	2814.71	3170.44	2066.41	5460.71	2831.57	4449.99	3755.82
Pcbd1	345.87	1.37903	0.463649	0.551647	0.0089976	2.04587	0.160924	136.663	342.478	169.629	328.747	375.525	334.161	570.772	508.987
Sting1	1593.16	1.3748	0.459218	0.469817	0.00879329	2.05585	0.159903	825.264	1327.98	1002.63	1452.6	3042.93	1097.45	1876.84	2119.62
Dpep2	382.721	1.37423	0.458621	0.522566	0.00908024	2.0419	0.161395	207.637	387.409	205.978	290.52	681.109	323.608	633.151	332.353
Pak1	753.04	1.37369	0.458052	0.235015	0.00284763	2.54552	0.102211	511.165	631.038	469.508	771.08	999.606	736.326	929.453	976.14
Fcer1g	1757	1.37021	0.454394	0.375918	0.00775132	2.11062	0.15153	915.869	1374.9	971.327	1991.05	2580.25	1725.91	2556	1940.66
Adssl1	1038.1	1.36927	0.45341	0.706409	0.00949096	2.02269	0.163649	420.56	887.646	619.953	931.631	1816.29	809.02	1935.32	884.337
Tifab	607.389	1.36863	0.452732	0.369398	0.00778564	2.10871	0.151601	385.828	499.239	327.141	610.53	1034.04	687.081	808.593	506.663
Piwil4	505.491	1.36786	0.451916	0.525151	0.00959077	2.01815	0.163833	255.96	470.283	287.763	432.504	779.026	352.92	916.977	548.498
Chaf1b	274.905	1.36701	0.45102	0.208059	0.00187489	2.72702	0.0829349	233.309	228.651	240.308	179.118	386.285	264.983	351.664	314.921
Stx19	315.022	1.36631	0.450281	0.347191	0.00738232	2.13181	0.148074	237.839	314.52	162.561	239.188	386.285	256.776	470.965	452.046
Gm45716	42.4301	1.36611	0.450071	0.369796	0.00798396	2.09778	0.153055	30.9568	29.9543	28.2715	38.2264	50.5721	41.0373	53.0225	67.4002
Epha7	425.688	1.36474	0.448623	0.332045	0.00701648	2.15388	0.145973	311.078	436.335	230.211	320.009	634.841	363.473	626.133	483.422
Tgif1	737	1.3645	0.448376	0.336473	0.00715429	2.14543	0.147112	456.802	687.951	432.15	666.231	1214.81	648.389	1033.16	756.509
2310040G24Rik	50.1328	1.36434	0.448204	0.421887	0.00894915	2.04822	0.160432	32.4669	47.9269	35.3393	32.7655	65.6361	49.2447	86.5514	51.1312
Lsm12	788.866	1.36401	0.447856	0.233665	0.00311062	2.50715	0.105794	504.37	727.89	585.623	688.075	1049.1	709.358	916.977	1129.53
Pcgf2	1154.11	1.36302	0.446808	0.226051	0.00279482	2.55365	0.101704	652.359	1055.39	895.6	1076.89	1561.28	1240.5	1478.39	1272.47
BC048403	293.785	1.35924	0.442798	0.172261	0.000729733	3.13684	0.0503321	258.225	253.613	198.91	246.833	371.221	379.888	319.694	321.894
Ppp1r13l	266.14	1.35887	0.44241	0.401732	0.00876617	2.05719	0.159745	142.703	264.597	213.046	172.565	385.209	238.016	458.489	254.494
H2-Q6	10635.6	1.35626	0.439634	0.269031	0.00515332	2.28791	0.127474	6344.64	10158.5	8072.51	8802.99	17311.8	9728.18	12181.9	12484.1
C230014O12Rik	37.8471	1.35574	0.439086	0.39152	0.00893395	2.04896	0.160432	28.6917	37.9421	21.2036	25.1202	47.3441	43.3822	49.1238	49.9691
Siva1	1048.18	1.35539	0.438712	0.627621	0.00984524	2.00677	0.166208	442.456	908.615	739.097	854.086	1606.47	813.71	2100.63	920.361
Rps6	6604.41	1.35538	0.438692	0.259404	0.00463123	2.3343	0.121421	3769.94	5636.41	5440.24	5962.22	7409.35	6073.51	8298.8	10244.8
Mpp6	425.724	1.355	0.438288	0.227981	0.00317755	2.49791	0.106501	273.326	381.418	349.355	357.143	543.381	374.025	590.265	536.877
Mitf	391.557	1.35402	0.437251	0.235165	0.00359483	2.44432	0.111247	317.874	301.54	265.55	363.697	447.617	400.993	626.133	409.049
Sel1l3	430.536	1.35392	0.437141	0.379591	0.00864711	2.06313	0.158254	253.695	431.342	255.453	353.867	717.693	337.678	583.248	511.312
C5ar2	166.491	1.35343	0.436623	0.226888	0.00320179	2.49461	0.106501	134.398	153.766	108.037	136.523	160.324	194.634	231.584	212.659
Slc15a2	1751.13	1.35305	0.436217	0.416267	0.00965346	2.01532	0.164498	896.993	1735.35	945.075	1628.44	2387.65	1567.62	2958.34	1889.53
Ppa1	1320.05	1.35139	0.434442	0.669058	0.00988297	2.00511	0.166283	637.258	1264.07	755.252	1028.84	2465.12	778.535	1654.61	1976.68
Rundc3a	156.559	1.34884	0.431715	0.381929	0.00890682	2.05028	0.160432	76.2595	157.759	121.163	116.863	207.668	146.562	256.535	169.662
Igsf5	584.525	1.3488	0.431673	0.26621	0.00541636	2.26629	0.13128	371.482	531.19	412.965	527.524	807.002	481.895	801.575	742.564
Nos2	447.975	1.3483	0.431144	0.412597	0.00934568	2.02939	0.162775	371.482	381.418	240.308	339.669	884.474	413.89	548.159	404.401
Cotl1	2898.33	1.34783	0.43064	0.346047	0.00817644	2.08744	0.154019	1522.93	2646.96	1896.21	2770.87	4089.88	2778.81	4679.24	2801.76
Pi4k2b	5754.05	1.34746	0.430243	0.300484	0.00664851	2.17728	0.14207	3310.87	4998.38	3871.17	5674.98	7766.58	5062.83	8906.22	6441.36
Foxq1	118.978	1.3473	0.43007	0.269541	0.00554171	2.25636	0.131303	70.9742	107.836	82.795	113.587	143.108	124.284	139.574	169.662
Traf4	851.086	1.34637	0.429072	0.377382	0.00895197	2.04808	0.160432	471.148	883.653	575.526	636.742	1479.5	724.601	1143.88	893.633
Trabd	2202.5	1.34337	0.425859	0.245916	0.00467965	2.32979	0.122259	1243.56	2189.66	1726.58	1855.62	2982.68	2291.05	3013.71	2317.17
I830077J02Rik	210.849	1.34126	0.423585	0.361083	0.00891612	2.04982	0.160432	159.314	144.779	100.97	235.911	322.801	243.879	236.262	242.873
Hmga1	355.171	1.3388	0.420941	0.613227	0.0102385	1.98976	0.167896	202.352	369.437	225.162	209.699	701.553	252.086	516.19	364.891
Samd1	805.525	1.33776	0.419815	0.229737	0.00402504	2.39523	0.115272	459.067	698.934	661.35	769.988	1060.94	804.33	1040.18	949.413
Tmem164	5259.71	1.3362	0.418135	0.240968	0.00488071	2.31152	0.124461	3646.87	5066.27	3443.06	4681.09	6179.48	5325.46	8186.52	5548.89
Slc26a9	4525.04	1.33515	0.417001	0.399027	0.0103169	1.98645	0.167896	2869.93	4663.89	2259.7	3823.73	7527.71	4015.79	6413.38	4626.21
Fkbp2	1584.64	1.33344	0.415151	0.261704	0.00595271	2.22529	0.135361	844.895	1478.75	1268.18	1438.4	1947.56	1494.93	2109.2	2095.22
Mif	908.053	1.33257	0.414214	0.454401	0.0103633	1.9845	0.168162	380.543	794.788	676.496	831.15	1333.17	699.978	1422.25	1126.05
Trim27	1084.07	1.33245	0.414086	0.175681	0.0013689	2.86363	0.0723266	803.368	1090.34	854.202	821.321	1272.91	1091.59	1355.97	1382.87
H13	4867.6	1.33232	0.413936	0.221128	0.0039571	2.40262	0.115061	2937.88	4612.97	3873.19	4316.3	6197.77	4551.62	6340.87	6110.17
Plxna4os1	107.794	1.33169	0.41326	0.416915	0.0102107	1.99095	0.167896	58.8935	120.816	64.6205	78.6371	110.828	111.387	168.424	148.745
Ticam2	108.844	1.33053	0.412002	0.361299	0.00954763	2.0201	0.163649	71.7293	111.829	57.5526	91.7433	131.272	124.284	173.103	109.235
Parvg	735.721	1.33025	0.411695	0.26263	0.00619367	2.20805	0.137083	459.822	628.042	528.071	721.932	1123.35	750.396	960.643	713.512
Mad2l2	459.545	1.33019	0.411636	0.24538	0.00528051	2.27732	0.128889	286.162	402.386	420.033	362.604	671.425	408.028	550.498	575.226
Trim46	355.479	1.32983	0.411243	0.24856	0.0054781	2.26137	0.131303	222.738	352.463	276.657	285.059	519.709	329.471	440.555	417.184
Myl6b	59.1673	1.32725	0.408436	0.310809	0.0085452	2.06828	0.157206	48.3229	50.9224	37.3587	48.056	79.6242	56.2797	84.2122	68.5622
Pafah1b3	671.246	1.32688	0.408033	0.422579	0.0104982	1.97889	0.169737	303.528	681.96	464.46	558.105	1009.29	605.006	1059.67	687.946
Mrpl32	695.414	1.32559	0.406632	0.217355	0.00391264	2.40753	0.115061	493.044	626.045	543.216	594.147	923.21	594.454	839.783	949.413
Cpne2	507.98	1.32443	0.405374	0.235944	0.00510225	2.29224	0.127446	371.482	473.278	348.345	443.426	710.161	451.41	698.649	567.091
Epcam	2348.95	1.32428	0.405212	0.36136	0.00986891	2.00573	0.166208	1291.13	2428.3	1472.14	1991.05	3500.24	1866.61	3171.99	3070.19
Got1	766.472	1.32345	0.404306	0.290163	0.00786338	2.10439	0.152264	446.987	731.884	540.187	693.536	1143.79	657.769	933.352	984.275
Reep4	1069.03	1.32153	0.402215	0.204061	0.00331305	2.47977	0.108028	786.002	1058.39	715.874	933.816	1271.83	1126.77	1501	1158.59
Nkx2-1	6561.08	1.32047	0.401048	0.2653	0.00696351	2.15717	0.145395	3664.23	6597.94	4530.5	6096.56	7610.56	6548.37	8726.1	8714.38
Nek6	2007.55	1.3199	0.400433	0.379816	0.0104812	1.97959	0.169737	1319.06	2013.93	1182.35	1592.4	3172.05	1486.72	2987.19	2306.71
Mrpl38	979.516	1.31963	0.40013	0.204577	0.00344243	2.46313	0.109847	616.117	868.675	820.882	897.774	1342.85	954.409	1147.78	1187.64
Atf3	692.479	1.31821	0.398576	0.484376	0.0108654	1.96395	0.172119	320.139	524.201	443.256	749.237	1287.97	833.643	730.619	650.76
Nucb2	2368.48	1.31803	0.398381	0.285799	0.00812245	2.09031	0.154007	1648.26	2140.74	1849.76	1843.6	3121.48	1797.43	2797.72	3748.84
Csf2rb2	682.549	1.3175	0.397808	0.513251	0.0111508	1.9527	0.173936	512.675	531.19	334.209	615.991	1399.88	586.247	858.497	621.708
Rpl22l1	619.76	1.31726	0.397543	0.244154	0.00601624	2.22067	0.135734	440.191	490.252	497.78	565.75	625.157	571.004	788.32	979.626
Med8	1469.22	1.31511	0.39518	0.19891	0.0033225	2.47853	0.108028	1103.88	1310	1036.96	1372.87	2004.59	1348.37	1781.71	1795.4
Hook2	816.792	1.31366	0.39359	0.355022	0.0104709	1.98002	0.169737	439.436	753.851	609.856	711.01	1349.31	696.461	1149.34	825.071
Dexi	801.432	1.31355	0.393473	0.260088	0.00718941	2.14331	0.147273	454.537	790.794	653.273	666.231	1190.06	784.398	971.559	900.606
Rps2	6571.03	1.31319	0.393071	0.245047	0.00595962	2.22478	0.135361	3997.96	6144.63	5515.97	5472.92	7797.79	5951.58	9898.05	7789.37
C230035I16Rik	56.0614	1.31205	0.391824	0.299859	0.00913144	2.03946	0.161712	37.7522	42.9345	51.4945	44.7795	58.1041	75.0396	75.635	62.7519
Atp6v1c2	2405.17	1.31113	0.39081	0.264107	0.0075521	2.12193	0.149746	1294.9	2157.71	1739.71	2495.64	3046.16	2577.14	3189.93	2740.17
Liph	1091.33	1.3094	0.388908	0.225988	0.00553352	2.257	0.131303	904.544	1034.42	774.436	836.611	1590.33	989.584	1445.64	1155.1
Fxyd5	3747.6	1.30873	0.388169	0.328201	0.0101724	1.99258	0.167896	1951.79	3051.35	2451.54	4215.82	5439.19	3909.09	4829.73	4132.33
Rpl4	21965.5	1.30833	0.387722	0.208417	0.00390063	2.40887	0.115061	14949.1	19305.6	18069.5	19519.5	26624.6	19094.1	28783.4	29378.3
Osbpl7	1070.68	1.30813	0.38751	0.2542	0.00723056	2.14083	0.147766	634.993	1071.37	794.63	940.369	1455.83	1099.8	1483.07	1085.38
Tpt1	19125.2	1.30802	0.387387	0.224196	0.00593562	2.22653	0.13517	15076.7	16327.1	13727.8	17252.1	21536.2	16084.3	26454.3	26542.9
Id2	2533.3	1.30706	0.386327	0.230883	0.00592862	2.22705	0.13517	1606.74	2378.37	1848.75	2394.06	3407.7	2472.79	3455.04	2702.98
Gna15	281.012	1.30648	0.385683	0.367128	0.0111386	1.95317	0.173936	189.516	266.593	174.677	232.635	462.681	275.536	414.043	232.414
Napsa	15744.5	1.3063	0.385488	0.401283	0.0114989	1.93934	0.175611	8730.58	14453	11080.4	13487.4	25690.6	12550.4	25057.8	14905.9
Macc1	494.677	1.30528	0.384365	0.257869	0.00768822	2.11417	0.151241	446.987	417.364	341.277	383.356	656.361	479.55	773.505	459.018
Hmox1	1530.82	1.30437	0.383353	0.28956	0.00925329	2.0337	0.162039	879.627	1458.78	1209.62	1304.07	2251	1303.81	2125.58	1714.06
Emc6	1731.61	1.30421	0.383174	0.318923	0.0102655	1.98862	0.167896	897.748	1542.65	1228.8	1752.95	2048.71	1587.56	2602.78	2191.67
Rab19	376.912	1.30281	0.381628	0.30036	0.0097243	2.01214	0.165218	246.145	370.435	265.55	307.995	604.713	362.3	506.053	352.108
Dusp5	441.105	1.30262	0.381417	0.224196	0.00578763	2.2375	0.133429	269.551	416.365	353.393	400.831	613.321	440.857	523.207	511.312
Cd6	235.479	1.30222	0.380974	0.421979	0.0118125	1.92766	0.177855	167.62	167.744	189.823	184.579	434.705	177.046	220.667	341.649
Rprm	262.426	1.30126	0.379907	0.410946	0.0118676	1.92564	0.177912	173.66	179.726	199.92	242.464	253.937	268.501	525.547	255.656
Rplp0	16583.2	1.30103	0.379657	0.256114	0.00792112	2.10121	0.15236	9487.14	15769	13935.8	14182	20534.4	14901.2	23724.5	20131.7
Tulp1	153.63	1.30081	0.379409	0.360805	0.011409	1.94275	0.175281	83.81	122.813	109.047	159.459	177.54	160.632	256.535	159.204
Rpl5	9421.91	1.29973	0.378215	0.205712	0.00442344	2.35424	0.119405	6232.14	8098.65	7911.97	8734.18	10282.3	8865.22	13117.6	12133.2
Slfn2	2361.39	1.29915	0.377564	0.22464	0.00650647	2.18665	0.140632	1587.86	1942.04	1717.49	2477.07	3417.38	2415.34	2647.23	2686.71
Muc20	617.974	1.29797	0.376257	0.415631	0.0121201	1.91649	0.17855	402.439	620.055	353.393	494.758	1091.07	467.825	732.178	782.074
Zfp385a	367.832	1.29667	0.374814	0.295938	0.0102171	1.99067	0.167896	224.248	370.435	255.453	316.733	543.381	402.165	501.375	328.866
Hsd17b10	1511.59	1.29635	0.374456	0.299952	0.0103184	1.98639	0.167896	842.63	1490.73	1186.39	1263.65	2138.02	1286.22	2144.29	1740.78
Rpl17	11160.5	1.29635	0.374452	0.35022	0.012702	1.89613	0.181452	5177.34	9307.81	8789.4	11435.1	12298.7	10493.8	15689.2	16092.4
Lcp1	9303.51	1.29634	0.374443	0.205898	0.00513786	2.28922	0.127474	8334.18	7526.52	6015.77	8810.63	12031.9	8899.22	10331.6	12478.3
Srm	521.406	1.29591	0.373968	0.193773	0.00402862	2.39484	0.115272	387.338	491.251	426.091	422.674	652.057	514.724	540.362	736.753
Ooep	83.5771	1.29587	0.373923	0.517102	0.0120989	1.91725	0.17855	42.2825	62.9041	49.4751	91.7433	144.184	85.592	107.604	84.8312
Stxbp2	3952.88	1.29503	0.372986	0.291965	0.0101176	1.99492	0.167896	2256.83	3918.03	2730.22	3648.98	5725.41	3788.33	5454.3	4100.95
1700017B05Rik	767.491	1.29492	0.37286	0.263061	0.00893866	2.04873	0.160432	552.693	699.933	623.992	593.055	1162.08	656.596	1082.28	769.292
Xrcc6	606.408	1.29476	0.372685	0.222644	0.00629305	2.20114	0.138399	454.537	536.182	493.741	501.312	850.042	498.31	759.469	757.671
Exosc7	2648.13	1.29136	0.368889	0.329402	0.0116587	1.93335	0.176666	1417.22	2588.05	1659.94	2628.88	3345.29	2830.4	4029.71	2685.55
Gatm	800.977	1.29131	0.368838	0.508248	0.0118599	1.92592	0.177912	526.266	633.035	496.77	704.457	1455.83	582.729	1304.51	704.215
Sdc4	7436.51	1.28988	0.367236	0.337817	0.0118651	1.92573	0.177912	3849.22	7226.98	5003.04	7135.22	10046.6	6862.6	11250.1	8118.23
Nfkbie	595.113	1.28964	0.36697	0.469137	0.0125628	1.90091	0.180283	369.972	586.106	412.965	406.292	1051.25	490.102	502.934	941.278
Nudt1	305.616	1.28958	0.366899	0.28172	0.0101849	1.99205	0.167896	168.375	287.562	254.443	267.585	355.081	279.053	422.621	410.211
Rpl23	11168.4	1.2894	0.3667	0.302659	0.0110081	1.95829	0.173269	5720.22	9500.51	9090.29	11063.8	12501	10332	15093.5	16045.9
Avpi1	1932.51	1.28939	0.366685	0.646843	0.0118462	1.92642	0.177912	647.828	1804.25	1471.13	1619.71	3206.49	1584.04	2880.37	2246.28
Bri3bp	400.923	1.28934	0.366631	0.210538	0.00579757	2.23675	0.133429	236.329	360.45	342.287	384.448	493.885	454.927	477.203	457.856
Rpl3	10582	1.28909	0.36635	0.187282	0.00404193	2.39341	0.115272	7296	9660.27	8913.59	9391.67	12598.9	9705.9	13934.8	13154.7
Vasp	4814.36	1.28831	0.365484	0.207273	0.00538856	2.26853	0.130973	3236.12	4568.03	3648.03	4435.35	6009.47	5064	6748.67	4805.17
Spry1	2446.71	1.28634	0.363272	0.199907	0.00521327	2.28289	0.12821	2257.58	2407.33	1821.49	1627.35	3113.95	2468.1	3147.04	2730.87
Bhlhe40	2682.87	1.28633	0.363263	0.445724	0.011906	1.92423	0.178036	1146.91	1750.33	2342.49	2809.09	4224.38	2432.92	3625.02	3131.78
Nfkbib	620.372	1.28595	0.36284	0.225952	0.00727785	2.138	0.148074	405.459	577.12	542.206	510.049	947.958	653.079	663.561	663.543
Ggct	221.722	1.28467	0.361398	0.347674	0.0124221	1.9058	0.179673	131.378	208.682	156.503	194.408	343.245	177.046	251.077	311.435
Fkbp11	243.916	1.28404	0.360693	0.454879	0.0129396	1.88808	0.183259	117.787	191.708	256.463	167.104	279.761	209.876	421.841	306.787
Foxa2	1456.18	1.28312	0.359656	0.25029	0.0087887	2.05608	0.159903	940.786	1502.71	1162.16	1117.3	2121.88	1337.81	1855.01	1611.79
Gm50105	41.3104	1.28251	0.358971	0.381309	0.0133164	1.87561	0.185658	35.4871	30.9528	33.3199	27.3045	43.0401	43.3822	62.3794	54.6174
Tnfrsf1b	2385.31	1.28238	0.358825	0.329281	0.0124183	1.90594	0.179673	1447.42	2178.68	1534.74	2330.72	4031.78	2547.83	2840.6	2170.75
Grb14	1777.76	1.28217	0.358584	0.255387	0.0096106	2.01725	0.163929	1327.37	1586.58	1130.86	1716.91	2670.64	1641.49	1870.6	2277.66
Rpl7a	8900.98	1.28127	0.357578	0.214583	0.007355	2.13342	0.148074	5662.84	8405.18	7452.56	7913.95	10454.4	8684.66	12813.5	9820.67
Esrp1	1344.14	1.28047	0.356675	0.283644	0.0111472	1.95284	0.173936	947.581	1241.11	924.881	1191.57	2072.38	1057.59	1663.19	1654.79
Elf5	1036.01	1.27972	0.355832	0.358593	0.0130259	1.88519	0.183677	683.316	1056.39	622.982	856.271	1081.38	1022.41	1875.28	1090.02
Fxn	138.419	1.27911	0.355145	0.208137	0.00655112	2.18368	0.141208	104.196	125.808	114.096	115.771	173.236	139.527	187.138	147.583
Exoc3l2	77.6453	1.27833	0.354265	0.819007	0.0113689	1.94428	0.175281	39.2623	44.9315	77.7465	56.7935	85.0042	75.0396	164.526	77.8588
Sirpb1c	188.617	1.27696	0.352717	0.915509	0.0110032	1.95848	0.173269	116.277	150.77	73.7078	184.579	364.765	165.322	288.505	165.014
Pabpc4	697.133	1.27695	0.352705	0.178297	0.00411852	2.38526	0.115678	520.981	592.097	610.866	619.267	914.602	633.146	831.985	854.123
Pfn1	9803.14	1.27546	0.35102	0.214009	0.00699263	2.15536	0.145827	6121.15	8956.34	8023.04	9297.74	12569.9	9160.69	12504.7	11791.5
Gm8225	350.108	1.27483	0.350309	0.274837	0.0113788	1.9439	0.175281	227.268	366.441	294.831	240.28	413.185	347.058	534.124	377.673
Rap1gap	1895.12	1.2746	0.350042	0.715987	0.0121173	1.91659	0.17855	781.471	1854.17	1374.2	1390.35	3165.6	1724.74	3398.12	1472.34
Ccdc25	1183.3	1.27453	0.349967	0.22596	0.00841122	2.07514	0.156067	903.789	1103.32	922.862	966.581	1703.31	987.239	1512.7	1366.6
Spint1	1996.47	1.27442	0.349841	0.478465	0.0135259	1.86883	0.186252	1013.27	1839.2	1557.96	1558.54	3671.32	1539.48	2878.03	1913.93
Coq7	624.451	1.27437	0.349779	0.302355	0.0124297	1.90554	0.179673	346.566	539.178	516.964	586.502	773.646	532.312	952.066	748.374
Gzf1	1335.98	1.2742	0.349587	0.229326	0.00866026	2.06247	0.158315	1066.88	1219.14	869.348	1237.44	1434.31	1254.57	1964.17	1642.01
Rpl12	10647.3	1.27389	0.349237	0.276866	0.0116655	1.93309	0.176666	6033.56	9468.56	9011.53	9769.57	11933.9	9239.25	14962.5	14759.5
Sftpa1	182081	1.27303	0.348262	0.294048	0.0123672	1.90773	0.179651	109938	177013	129401	165601	228743	149091	269005	227853
Atp6v0a1	4979.68	1.27259	0.347763	0.234276	0.0082074	2.08579	0.154198	3512.47	4922.49	3851.99	4011.58	7344.79	4478.92	6414.94	5300.21
Ptafr	312.564	1.27166	0.346718	0.220939	0.00833292	2.0792	0.155279	234.819	323.507	216.075	258.847	390.589	296.641	404.686	375.349
Cybb	2989.91	1.27123	0.34622	0.334979	0.0127245	1.89536	0.181494	2090.72	2686.9	1700.33	2896.47	4051.15	2904.27	4860.92	2728.54
Ndufaf6	105.748	1.27103	0.345998	0.216113	0.00804148	2.09466	0.153648	89.8503	77.8812	92.892	89.5589	143.108	106.697	123.979	122.018
Epsti1	659.058	1.26915	0.343859	0.374626	0.0140534	1.85222	0.18918	368.462	548.164	455.373	669.508	1163.16	585.074	708.786	773.94
Pgs1	3524.22	1.26862	0.34326	0.286949	0.0125653	1.90083	0.180283	2438.04	3402.81	2626.22	2847.32	5539.26	3093.04	4903.8	3343.28
Ak2	1788.23	1.2681	0.342667	0.32563	0.0136033	1.86636	0.186252	1031.39	1664.46	1263.13	1688.51	2729.82	1477.34	2478.02	1973.2
Ift20	1947.44	1.26602	0.340298	0.231494	0.0107304	1.96939	0.170736	1260.17	1825.22	1478.19	1867.63	2240.24	1764.6	2661.26	2482.19
Snhg17	535.148	1.26531	0.339488	0.175248	0.00473626	2.32456	0.122937	453.782	497.242	417.004	440.149	704.781	492.447	633.151	642.626
Il7	104.3	1.26505	0.339194	0.321171	0.0138733	1.85782	0.187914	67.954	93.8569	68.6593	100.481	93.6122	116.077	142.693	151.069
Mat1a	712.429	1.26488	0.339002	0.72545	0.0122536	1.91174	0.178947	407.724	696.937	443.256	481.652	1539.76	483.067	899.823	747.212
Cenpv	276.4	1.26478	0.338884	0.273226	0.0124517	1.90477	0.179707	156.294	253.613	218.094	267.585	316.345	301.331	408.585	289.356
Eif5a	6702.73	1.26378	0.33774	0.219231	0.00906714	2.04253	0.161336	4252.41	6450.16	5516.98	5999.36	7619.17	6330.29	9424.75	8028.75
Rbks	106.701	1.26377	0.337736	0.25542	0.0115677	1.93675	0.175962	62.6687	91.8599	93.9017	100.481	134.5	114.904	123.979	131.314
Chsy1	1819.96	1.2637	0.337659	0.285014	0.0130423	1.88465	0.183759	1134.08	1750.33	1176.3	1796.64	2478.03	1693.08	2570.81	1960.42
Cdh24	207.302	1.26284	0.336674	0.526927	0.0136839	1.86379	0.186726	108.726	223.659	125.202	156.182	303.433	195.806	361.801	183.607
Acp5	1139.6	1.26249	0.336268	0.421113	0.0145188	1.83807	0.190759	605.546	996.481	812.805	1062.69	1548.37	893.44	2013.3	1184.15
Gm15634	33.6055	1.26243	0.336204	0.484852	0.0141432	1.84945	0.189561	18.8761	23.9635	27.2618	30.5811	32.2801	48.0722	41.3264	46.4829
Gadd45a	370.758	1.26227	0.336015	0.320458	0.0141142	1.85034	0.189561	243.124	323.507	252.424	356.051	376.601	403.338	362.58	648.436
Tmem102	291.235	1.26167	0.335337	0.314843	0.0140971	1.85087	0.189529	158.559	296.548	217.085	254.478	401.349	256.776	390.651	354.432
Rpl21	14136.5	1.26054	0.334045	0.322654	0.0144164	1.84114	0.190573	7021.92	12254.3	12073.9	13445.9	13602.8	14489.7	21615.2	18588.5
Zfp428	60.2165	1.25989	0.333294	0.400292	0.0149113	1.82649	0.193133	36.9972	67.8965	44.4266	36.042	66.7121	65.6596	82.6527	81.345
Rnase4	10357.9	1.25903	0.332309	0.269248	0.0129115	1.88902	0.183256	6827.87	9194.98	7297.07	10285.1	13452.2	9250.97	15692.3	10863
F10	648.523	1.25858	0.331792	0.964209	0.0111875	1.95127	0.174009	311.834	556.152	326.132	609.438	987.77	662.459	1292.81	441.587
Pvr	1312.33	1.2578	0.330904	0.227289	0.01058	1.97551	0.16997	1075.94	1260.08	918.823	1090	1748.5	1276.85	1881.52	1246.9
Srp19	933.446	1.25718	0.330188	0.20033	0.0082646	2.08278	0.154504	661.419	792.791	823.911	851.902	1073.85	861.782	1066.69	1335.22
Pmf1	444.074	1.25673	0.329679	0.27716	0.0136032	1.86636	0.186252	303.528	404.383	342.287	387.725	683.261	368.163	592.604	470.639
H2-M3	1289.46	1.25653	0.32944	0.336419	0.0151081	1.82079	0.194111	693.886	1166.22	1109.66	1098.74	2179.98	1154.91	1589.9	1322.44
Mgst2	275.811	1.25571	0.328501	0.299303	0.0145141	1.83821	0.190759	150.254	221.662	202.949	310.18	328.181	310.711	304.879	377.673
Desi1	1383.38	1.25472	0.327364	0.191901	0.00759027	2.11974	0.150159	943.806	1350.94	1133.89	1230.89	1758.19	1306.16	1723.23	1619.93
Gm45902	83.1269	1.25413	0.326688	0.235496	0.0117075	1.93154	0.176734	66.4439	69.8934	75.7272	62.2544	101.144	83.247	95.9083	110.397
Runx3	256.327	1.25394	0.326472	0.493304	0.0143993	1.84166	0.190573	132.888	204.688	161.551	266.492	430.401	306.021	191.817	356.756
Nubp1	580.061	1.25317	0.325579	0.220991	0.0106535	1.97251	0.170476	461.332	562.143	450.324	455.44	814.534	514.724	764.928	617.06
Arf6	2639.63	1.2529	0.325269	0.233822	0.0115502	1.93741	0.175892	1867.98	2697.89	1925.49	2230.24	3767.08	2448.17	3412.15	2768.05
Ovgp1	80.2478	1.25275	0.325097	0.436037	0.0152105	1.81786	0.19468	46.0577	66.898	52.5042	79.7293	91.4602	82.0745	141.913	81.345
Ccr5	608.559	1.25272	0.325065	0.580829	0.0137697	1.86108	0.187347	354.116	449.315	375.607	601.792	1137.33	440.857	948.167	561.281
Eef1g	5738.86	1.25259	0.324915	0.186677	0.00737495	2.13224	0.148074	4156.52	5335.86	4900.05	4997.82	6321.51	5278.56	7070.71	7849.79
Lpcat2	537.57	1.25241	0.324712	0.379534	0.0154938	1.80984	0.197432	299.753	464.292	358.442	546.091	912.45	449.065	651.085	619.384
Rab15	3098.96	1.25211	0.324357	0.449907	0.015164	1.81919	0.194501	1692.81	3474.7	1799.28	2418.09	4992.65	2473.96	4347.07	3593.13
Zbtb42	831.49	1.25077	0.322822	0.274462	0.0143136	1.84425	0.19008	494.554	763.835	744.146	697.904	973.782	834.815	1324.78	818.099
Naca	6232.35	1.25059	0.322612	0.213931	0.0115115	1.93887	0.175611	4000.98	5560.52	5281.72	6015.74	6592.67	6031.3	8588.87	7787.04
Rpl31	7581.56	1.2503	0.322272	0.239088	0.0129243	1.88859	0.183259	4439.66	7012.31	6893.19	6695.08	8625.23	7027.92	9744.44	10214.6
Susd4	764.174	1.24971	0.321589	0.215692	0.0106649	1.97204	0.1705	589.69	774.819	577.546	608.345	1088.91	712.876	944.268	816.936
Dnase2a	1261.35	1.24969	0.32157	0.265835	0.0141379	1.84962	0.189561	786.757	1151.24	1014.74	1160.99	1428.93	1208.84	2027.33	1311.98
St14	2556.58	1.24829	0.319951	0.367861	0.016006	1.79572	0.200787	1391.55	2679.91	1983.04	1922.24	4009.18	2021.38	3494.81	2950.5
B230208H11Rik	100.088	1.24788	0.319481	0.283284	0.0150899	1.82131	0.194111	72.4843	96.8523	66.6399	88.4667	93.6122	110.214	138.794	133.638
Pfdn4	341.797	1.24771	0.319281	0.136816	0.00226155	2.64559	0.0911459	300.508	294.551	297.86	288.336	397.045	345.885	395.33	414.86
Fyb	600.62	1.2468	0.318231	0.268721	0.0146107	1.83533	0.191098	410.744	554.155	384.694	607.253	896.31	710.531	568.432	672.84
Gpr65	140.347	1.24655	0.317944	0.318733	0.0159659	1.79681	0.200652	101.176	89.863	93.9017	162.735	201.212	153.597	171.543	148.745
Pecr	167.886	1.24605	0.317365	0.445994	0.0155077	1.80945	0.197436	84.565	142.782	130.251	152.905	174.312	144.217	304.879	209.173
Mpv17l2	635.198	1.24442	0.31547	0.324102	0.0163203	1.78727	0.200992	360.156	625.047	530.09	505.68	876.942	561.624	988.714	633.329
Sephs2	784.396	1.24429	0.315322	0.30176	0.0159975	1.79595	0.200787	462.842	624.048	549.274	883.575	887.702	751.568	964.542	1151.61
Rin1	357.563	1.24403	0.315025	0.360449	0.0164218	1.78458	0.201123	230.289	298.545	330.17	261.031	612.245	264.983	453.03	410.211
Mlkl	660.294	1.24295	0.313774	0.4193	0.016039	1.79482	0.200835	513.43	529.193	475.567	503.496	1287.97	459.617	729.839	783.236
Atf4	5173.82	1.2426	0.313366	0.129967	0.00184711	2.73351	0.0826925	4028.92	4501.14	4895	4529.28	6038.52	5613.9	5348.25	6435.55
Sema4d	1166.99	1.24239	0.313118	0.376666	0.0165224	1.78193	0.201178	776.941	1183.2	634.089	1037.57	2056.24	1131.46	1349.73	1166.72
Vwa1	254.808	1.24213	0.312817	0.626619	0.0134576	1.87103	0.185981	131.378	244.627	149.435	212.975	273.305	186.426	502.154	338.163
Zfp467	982.902	1.24157	0.312166	0.203254	0.0107192	1.96984	0.170736	638.013	976.511	894.59	800.569	1300.89	1010.69	1191.45	1050.51
Eif4b	6306.27	1.24127	0.311822	0.141471	0.00319953	2.49491	0.106501	5110.9	5815.13	5575.54	5310.19	7624.55	6024.27	7929.98	7059.59
Rpl35	3495.41	1.23992	0.310248	0.289315	0.0163153	1.78741	0.200992	1957.83	3103.27	2933.17	3306.03	3915.57	3067.24	4339.27	5340.88
Cd84	878.92	1.23948	0.309734	0.287148	0.0163776	1.78575	0.201123	715.027	674.971	588.652	867.192	1050.18	820.745	1462.8	851.799
Cdc42se1	4188.78	1.23838	0.308451	0.141342	0.00342063	2.46589	0.109658	3097.19	4029.86	3637.93	3741.82	4663.39	4376.92	5210.24	4752.87
Taf10	1503.99	1.23832	0.308383	0.291693	0.016679	1.77783	0.201848	768.636	1499.71	1248.99	1343.38	1893.76	1446.86	2106.08	1724.51
Gm16754	49.0035	1.23799	0.308001	0.414843	0.0165156	1.78211	0.201178	27.1816	49.9239	37.3587	36.042	75.3202	51.5897	53.0225	61.5898
Cyb5r1	1199.29	1.23781	0.307792	0.127759	0.00200679	2.6975	0.0854407	992.884	1086.34	972.337	1124.95	1280.44	1276.85	1366.11	1494.42
Thap4	407.659	1.23751	0.307444	0.165686	0.00665868	2.17661	0.142112	305.793	352.463	336.229	405.2	458.377	427.96	523.207	452.046
Dhrs7	1500.49	1.23705	0.306906	0.155159	0.00523388	2.28118	0.128298	1134.08	1395.87	1256.06	1382.7	1804.46	1460.93	1670.99	1898.83
Ppfia4	475.472	1.23674	0.306542	0.312522	0.0172065	1.76431	0.204672	347.321	475.275	326.132	373.526	814.534	464.307	571.551	431.129
5430427O19Rik	76.8931	1.23629	0.306021	0.380024	0.0171628	1.76541	0.20442	57.3834	42.9345	61.5914	77.5449	107.6	63.3146	99.0273	105.749
Aif1l	327.148	1.236	0.305684	0.310063	0.0173514	1.76066	0.204672	249.92	296.548	285.744	217.344	384.133	300.158	566.093	317.246
Shtn1	1485.59	1.23578	0.305428	0.235614	0.0145971	1.83573	0.191098	1291.88	1423.83	1068.26	1148.98	2129.41	1245.19	1911.93	1665.25
Bmp2	135.879	1.235	0.304515	0.282575	0.0169534	1.77074	0.203781	87.5852	118.819	124.193	111.403	175.388	111.387	172.323	185.931
Sesn2	905.169	1.23453	0.303961	0.381898	0.0172313	1.76368	0.204672	557.978	953.546	702.748	599.608	1539.76	708.186	1181.31	998.22
Fam122a	286.605	1.23413	0.3035	0.159941	0.00632223	2.19913	0.138736	231.799	264.597	259.492	230.45	363.689	341.196	308.778	292.842
Ogfr	2837.69	1.23406	0.303409	0.172995	0.00817097	2.08773	0.154019	2070.33	2772.77	2495.97	2372.22	3812.28	2872.61	3353.67	2951.66
Slc25a10	2573.11	1.23289	0.302039	0.377764	0.0170633	1.76794	0.203781	1257.15	2769.78	1799.28	2180	3858.54	2388.37	3674.15	2657.66
Gfer	502.225	1.23272	0.301847	0.362153	0.0176482	1.7533	0.205817	286.917	548.164	356.422	383.356	716.617	392.785	700.209	633.329
Prdx4	1600.03	1.23254	0.301629	0.336647	0.0178511	1.74834	0.206743	1075.18	1428.82	1244.95	1322.63	2262.83	1126.77	2557.56	1781.46
Rpl11	7659.7	1.23236	0.301427	0.26913	0.0170719	1.76772	0.203781	4253.17	7121.14	6518.59	7161.44	8685.49	6881.36	10362.8	10293.6
Tmem252	1273.33	1.2319	0.300879	0.63769	0.0135493	1.86808	0.186252	679.54	1018.45	627.021	1347.75	1888.38	1240.5	2379.77	1005.19
Zc3h12a	430.147	1.23182	0.300791	0.170899	0.0082126	2.08552	0.154198	329.2	419.361	359.452	366.973	549.837	420.925	467.846	527.581
Usb1	740.033	1.23179	0.300758	0.169676	0.00808558	2.09229	0.153845	533.062	705.924	613.895	686.982	955.49	738.671	853.038	833.205
Ppa2	1120.48	1.23071	0.29949	0.252555	0.0165579	1.78099	0.201209	760.33	1017.45	801.698	1117.3	1171.77	1008.34	1579.76	1507.21
Rab38	286.476	1.23071	0.299485	0.262581	0.0169589	1.7706	0.203781	187.251	256.609	240.308	256.663	398.121	235.671	329.051	388.132
Phf24	509.274	1.23029	0.298995	0.197102	0.0119865	1.92131	0.178036	482.474	468.286	382.675	392.093	683.261	471.342	636.27	557.794
Aaas	491.807	1.23007	0.298735	0.18154	0.0100006	1.99997	0.167612	402.439	423.354	440.227	412.845	694.021	463.135	523.207	575.226
Irx2	1546.85	1.22971	0.298319	0.193514	0.0120524	1.91893	0.178367	1100.86	1647.49	1267.17	1240.72	1597.86	1731.77	1716.99	2071.97
Igbp1	1502.41	1.22935	0.297891	0.162453	0.00735239	2.13357	0.148074	1092.55	1376.9	1324.72	1381.61	1776.48	1424.58	1816.8	1825.61
H2-T10	1132.01	1.22923	0.297752	0.301545	0.018213	1.73962	0.207998	603.281	1115.3	986.472	943.645	1674.26	1009.52	1451.1	1272.47
Prss8	2947.36	1.22884	0.297301	0.369315	0.0180186	1.74428	0.207166	1539.54	2571.08	2504.04	2600.49	4540.73	2458.72	4538.1	2826.16
Was	349.991	1.2284	0.296777	0.1968	0.0122568	1.91162	0.178947	268.796	283.568	260.501	374.618	455.149	409.2	377.395	370.701
Ttc9	687.166	1.22807	0.296396	0.251575	0.0170427	1.76846	0.203781	472.658	662.989	521.003	613.806	977.01	595.627	934.911	719.322
Rpl13a	708.315	1.22798	0.296289	0.341391	0.0183884	1.73546	0.208807	386.583	626.045	496.77	732.854	741.366	635.491	936.471	1110.94
Idnk	1277.52	1.22621	0.294203	0.295777	0.0186666	1.72893	0.21047	772.411	1190.19	1023.83	1144.61	2073.46	1089.25	1373.91	1552.53
Slc25a35	549.171	1.22597	0.293925	0.236118	0.0164837	1.78294	0.201153	437.926	551.16	359.452	479.468	658.513	529.967	573.891	802.992
Rab27a	2737.54	1.2251	0.292894	0.317706	0.0187931	1.726	0.211063	1858.92	2980.46	1557.96	2361.3	3339.91	2341.47	3688.18	3772.08
Rpl10a	4551.81	1.22451	0.292206	0.274342	0.0179475	1.746	0.207077	2549.03	4600.98	3642.98	4066.19	5185.25	4522.31	6914.76	4932.99
Gclc	7450.22	1.22435	0.292012	0.59616	0.0145579	1.8369	0.191098	4591.43	6488.11	3664.18	6909.14	14662.7	5174.21	7735.83	10376.1
Yeats4	1115.49	1.22415	0.291781	0.21642	0.0153166	1.81484	0.195895	841.875	964.529	826.941	1120.58	1165.31	1027.1	1558.71	1418.89
Maff	748.489	1.22403	0.291635	0.212369	0.014907	1.82661	0.193133	535.327	733.881	615.914	638.926	1026.51	670.666	954.405	812.288
Fut4	484.551	1.22396	0.291558	0.366841	0.0185353	1.732	0.209671	339.015	463.294	313.006	401.923	782.254	381.06	734.518	461.342
Crlf2	626.69	1.22357	0.291102	0.288562	0.0189954	1.72135	0.212266	419.05	589.102	512.925	514.418	865.106	583.902	979.357	549.66
Scimp	243.218	1.22324	0.29071	0.396877	0.0180389	1.74379	0.207166	134.398	217.668	166.6	233.727	404.577	185.254	302.54	300.977
Gm11131	189.027	1.223	0.29042	0.223994	0.0161789	1.79105	0.200992	145.724	185.717	122.173	180.21	229.188	198.151	205.852	245.197
Sumo3	2300.28	1.22237	0.289675	0.169914	0.00975088	2.01096	0.165345	1657.32	2024.91	1880.05	2356.93	2462.97	2388.37	2921.7	2709.95
Tpt1-ps3	162.547	1.2219	0.289124	0.290535	0.0193241	1.7139	0.214338	117.032	132.798	109.047	169.288	190.452	137.182	223.786	220.794
Spint2	6974.49	1.22167	0.288856	0.30336	0.0196041	1.70765	0.214768	3415.07	7196.03	5383.7	6496.3	8353.01	6879.02	9351.45	8721.35
Lcp2	707.352	1.22141	0.288553	0.252014	0.0182928	1.73772	0.208553	510.41	623.05	449.314	756.882	1034.04	745.706	789.879	749.536
Mrpl57	498.3	1.22128	0.288395	0.206252	0.014954	1.82524	0.193398	360.911	493.248	394.791	439.057	604.713	473.687	692.411	527.581
Hdgf	6089.78	1.22097	0.288032	0.176942	0.0111213	1.95384	0.173936	4262.23	5748.23	5380.67	5512.24	7180.16	5659.62	7611.07	7364.05
Rpl6	8575.3	1.22084	0.28788	0.218171	0.0165699	1.78068	0.201209	5749.67	8326.3	7358.66	7432.3	10223.1	7377.33	11461.4	10673.6
Trim62	614.967	1.2204	0.287354	0.160322	0.00853022	2.06904	0.157206	463.598	565.138	496.77	602.884	777.95	629.629	680.715	703.053
Rps23	5035.52	1.22024	0.287164	0.246658	0.0183674	1.73595	0.208726	2943.16	4740.77	4429.53	4591.53	5987.95	4546.93	7027.04	6017.21
Wnt7b	246.317	1.22002	0.286902	0.299687	0.0196483	1.70668	0.214768	135.153	244.627	211.026	205.33	314.193	230.981	264.333	364.891
Trib1	1359.65	1.21996	0.28683	0.192956	0.0135842	1.86697	0.186252	1010.25	1386.89	1140.96	1095.46	1801.23	1246.36	1558.71	1637.36
Lrrc8e	478.839	1.21943	0.286204	0.439661	0.0173722	1.76015	0.204672	289.937	402.386	379.645	383.356	867.258	313.056	672.138	522.932
Rnaseh2a	494.837	1.21924	0.285978	0.199009	0.0144827	1.83915	0.190573	323.159	428.347	479.605	452.163	559.521	487.757	635.49	592.657
Bmp1	4829.67	1.21863	0.285265	0.32764	0.0198287	1.70271	0.21495	2944.67	4760.74	3415.8	4273.71	7133.89	4161.18	7408.33	4539.05
Dazap1	1894.75	1.21825	0.284815	0.143044	0.00597875	2.22339	0.13544	1531.23	1828.21	1638.74	1612.06	2360.75	1880.68	2299.46	2006.9
Foxp4	2407.52	1.21823	0.284791	0.263604	0.0195539	1.70877	0.214768	1429.3	2672.92	1723.55	2096.99	3219.4	2346.16	2913.12	2858.7
Mid1ip1	4454.7	1.21758	0.284016	0.221657	0.017245	1.76334	0.204672	2863.89	4081.78	3844.92	4186.33	6178.4	4028.69	5522.92	4930.67
Sec61g	1182.05	1.21718	0.283539	0.218533	0.0170473	1.76834	0.203781	842.63	1053.39	1052.1	1033.2	1470.89	968.479	1442.52	1593.2
Eef1b2	6460.39	1.21689	0.283202	0.263671	0.0188975	1.72359	0.21156	3709.54	5733.26	5296.86	6490.84	6514.12	6317.39	9341.32	8279.76
Nt5c3b	719.256	1.21607	0.282221	0.158344	0.00901075	2.04524	0.160924	608.566	697.936	545.236	643.295	832.826	691.771	875.651	858.771
2310061I04Rik	504.474	1.21584	0.281956	0.201028	0.0155169	1.8092	0.197436	334.485	458.301	421.043	502.404	645.601	521.759	631.592	520.608
Rnf149	850.29	1.21553	0.281589	0.22348	0.0178827	1.74757	0.206743	733.904	851.701	633.079	638.926	1235.25	792.605	1053.43	863.419
Rrp7a	846.768	1.21532	0.281331	0.153943	0.00852278	2.06942	0.157206	644.053	840.718	777.465	682.614	1016.82	855.92	962.982	993.571
Aif1	844.272	1.21508	0.28105	0.567142	0.0146598	1.83387	0.191595	289.182	762.837	590.672	815.86	1185.75	690.598	1296.71	1122.56
Fbl	620.719	1.21493	0.280878	0.148131	0.00741776	2.12973	0.14827	464.353	587.105	563.41	550.46	703.705	653.079	774.284	669.353
Ifi30	3951.58	1.21482	0.28074	0.361267	0.0197461	1.70452	0.21495	1950.28	3184.14	3143.18	4124.08	5957.82	3353.33	5609.47	4290.37
Gm12454	87.5408	1.21402	0.279791	0.30213	0.0207971	1.682	0.219232	61.1586	65.8995	63.6108	92.8355	95.7642	80.902	119.301	120.855
Rab9	955.838	1.21367	0.279372	0.212652	0.0173311	1.76117	0.204672	740.699	878.66	684.573	928.355	1194.36	826.608	1136.09	1257.36
Dut	571.106	1.21357	0.279253	0.300138	0.0208011	1.68191	0.219232	382.053	552.158	426.091	486.021	680.033	433.822	717.363	891.309
Arrdc1	3387.01	1.21312	0.278727	0.242591	0.0197082	1.70535	0.21495	1969.91	3329.92	2626.22	3353	4470.79	3743.77	4232.44	3370.01
Gramd1b	1243.47	1.21306	0.278645	0.157745	0.00951357	2.02166	0.163649	1000.43	1210.15	1017.77	1091.09	1616.16	1220.57	1483.07	1308.49
Ppp1r1b	340.956	1.21297	0.278541	0.457774	0.0172998	1.76196	0.204672	209.147	278.575	240.308	300.35	387.361	358.783	696.31	256.818
D630033A02Rik	92.1954	1.21257	0.278068	0.29507	0.0211528	1.67463	0.22123	62.6687	91.8599	81.7853	63.3466	105.448	86.7645	136.455	109.235
Hnrnpab	3443.46	1.21149	0.27678	0.191893	0.0155338	1.80872	0.197506	3010.36	3423.78	2724.16	2615.78	4363.19	3012.13	4088.19	4310.12
F8a	226.937	1.2113	0.276556	0.225263	0.0191054	1.71884	0.213164	163.845	214.673	183.765	202.054	296.977	209.876	311.897	232.414
Marcksl1	762.548	1.21119	0.276426	0.226498	0.019161	1.71758	0.213164	575.344	730.886	567.449	688.075	721.997	784.398	865.514	1166.72
Srxn1	725.289	1.21078	0.275938	0.210305	0.0178242	1.74899	0.206743	583.65	638.027	619.953	615.991	1057.71	609.696	845.241	832.043
Cdca5	150.265	1.21023	0.275276	0.471199	0.0170815	1.76747	0.203781	128.358	148.773	82.795	89.5589	255.013	106.697	193.376	197.552
Tmem11	760.646	1.21019	0.275236	0.247211	0.0206273	1.68556	0.21837	443.966	782.806	625.001	678.245	860.802	773.845	1079.16	841.34
Ptgr1	1561.32	1.21013	0.275164	0.37625	0.019828	1.70272	0.21495	896.238	1418.84	1010.71	1538.88	2367.2	1207.67	2407.85	1643.17
Anp32b	3001.11	1.21011	0.275138	0.189564	0.0154672	1.81059	0.197311	2319.5	2639.97	2774.64	2542.6	3229.08	2763.57	3386.42	4353.12
Atg16l2	652.172	1.20982	0.274789	0.226731	0.0195209	1.7095	0.214768	438.681	607.074	497.78	648.756	892.006	809.02	731.399	592.657
Sars	2951.56	1.20976	0.274721	0.142541	0.00735576	2.13337	0.148074	2249.28	2823.69	2744.35	2517.48	3461.5	2898.4	3481.55	3436.25
Phb2	1703.67	1.20931	0.274181	0.193624	0.0162566	1.78897	0.200992	1180.14	1737.35	1463.05	1444.96	1963.7	1708.32	2328.31	1803.54
Lsm4	1005.91	1.2092	0.274052	0.294639	0.021636	1.66482	0.222549	508.145	965.528	753.233	1036.48	1232.02	1058.76	1387.94	1105.13
H2-Q5	990.949	1.20909	0.273918	0.376088	0.019971	1.6996	0.215101	567.794	1056.39	724.961	738.315	1778.63	925.097	1221.86	914.55
Rnf135	505.671	1.20877	0.273538	0.202276	0.0175021	1.75691	0.205217	379.033	532.189	406.907	404.107	633.765	464.307	637.05	588.008
Mbl1	134.755	1.20874	0.273509	0.402271	0.0191332	1.71821	0.213164	67.954	111.829	90.8726	145.26	188.3	120.767	206.632	146.421
Mrpl54	989.079	1.20871	0.273472	0.322283	0.0212515	1.67261	0.221594	481.719	1021.44	837.037	822.413	1205.12	898.13	1434.73	1212.04
Atp13a4	845.165	1.20827	0.272944	0.839021	0.0110434	1.9569	0.17351	405.459	922.593	431.14	559.197	1701.16	565.142	1272.54	904.092
Tprn	272.629	1.20813	0.272775	0.234852	0.0204916	1.68842	0.217731	181.211	306.533	193.862	231.543	314.193	296.641	314.236	342.811
Pop1	135.308	1.20795	0.272555	0.234734	0.0206169	1.68578	0.21837	134.398	120.816	94.9114	101.573	190.452	148.907	138.014	153.393
Xrcc5	632.588	1.20774	0.272309	0.2009	0.0176435	1.75342	0.205817	521.736	581.114	442.247	611.622	683.261	594.454	863.955	762.319
Lypla2	2030.82	1.20759	0.272126	0.227611	0.0203265	1.69194	0.216641	1166.54	2027.91	1649.84	1983.4	2218.72	2262.91	2579.39	2357.84
Hspa9	4184.04	1.20741	0.271911	0.18182	0.0150224	1.82326	0.193849	3603.83	3613.49	3261.32	3916.56	4412.68	3837.57	4965.4	5861.49
Arl4c	2085.17	1.20728	0.271756	0.15527	0.0105827	1.9754	0.16997	1625.61	2124.76	1620.56	1899.3	2374.74	2101.11	2517.01	2418.27
Reep6	474.805	1.20667	0.271027	0.325932	0.0215845	1.66586	0.222506	254.45	489.254	378.636	393.186	655.285	410.373	508.392	708.864
Nectin1	1090.21	1.20664	0.271001	0.255743	0.0217867	1.66181	0.223015	717.293	1090.34	688.612	1115.12	1198.67	1165.46	1537.65	1208.55
Ptpn6	2016.15	1.20658	0.270922	0.25174	0.0218683	1.66018	0.223322	1355.31	1785.28	1472.14	2079.51	3132.24	2269.95	1995.36	2039.44
Qars	2412.22	1.2065	0.270829	0.176726	0.0144583	1.83988	0.190573	1926.87	2294.5	2111.27	1991.05	3159.14	2117.52	2908.44	2788.97
Cd48	574.471	1.20635	0.270645	0.18772	0.0161973	1.79056	0.200992	405.459	498.24	445.276	623.636	657.437	694.116	646.407	625.195
Arhgef10l	878.342	1.20632	0.270613	0.222515	0.020148	1.69577	0.215815	620.647	934.575	576.536	830.058	999.606	929.787	1145.44	990.085
Mxd1	1573.27	1.20629	0.270575	0.193697	0.0170856	1.76737	0.203781	1126.53	1398.87	1173.27	1685.24	2053.01	1670.8	1684.24	1794.24
Pqlc2	357.173	1.2057	0.269875	0.207006	0.0188629	1.72439	0.211308	243.124	343.476	307.957	321.101	439.009	391.613	476.423	334.677
Rbm38	305.317	1.20552	0.269657	0.279969	0.0223201	1.6513	0.225687	186.496	271.586	276.657	263.216	455.149	354.093	251.857	383.484
Mthfsl	126.602	1.20507	0.269117	0.291482	0.0225286	1.64727	0.226388	93.6256	123.811	76.7369	117.956	163.552	111.387	177.002	148.745
Tfec	178.681	1.20483	0.268828	0.619606	0.0135486	1.86811	0.186252	129.113	98.8493	113.086	168.196	232.416	136.009	389.092	162.69
Atp5g1	869.119	1.20478	0.268766	0.195726	0.0178052	1.74945	0.206743	588.18	936.572	772.417	676.061	1024.35	912.2	1058.89	984.275
Otulinl	852.519	1.20453	0.268467	0.203148	0.0187773	1.72637	0.211032	654.624	696.937	613.895	940.369	1023.28	923.925	1100.22	866.906
Chka	3236.2	1.20448	0.268406	0.258935	0.0225343	1.64716	0.226388	2002.38	2980.46	2301.1	3421.81	3753.1	3161.04	4753.31	3516.43
Fam111a	1201.08	1.20397	0.2678	0.253048	0.022385	1.65004	0.225794	1207.32	854.697	791.601	1130.41	1530.08	1057.59	1333.36	1703.6
Selenos	2338.92	1.20374	0.267523	0.160451	0.0123255	1.9092	0.179345	1806.82	2083.82	2067.86	2185.46	2942.87	2132.77	2680.76	2811.05
Rai14	5012.52	1.20369	0.267467	0.253487	0.0238277	1.62292	0.230048	3873.38	4813.66	3544.03	4423.34	7589.04	4009.93	6163.09	5683.69
Bst2	6083.37	1.20369	0.267462	0.322397	0.0216086	1.66537	0.222506	3487.55	5986.87	5104.01	4848.2	10262.9	5037.03	7410.67	6529.68
Nlrc4	109.092	1.20321	0.266883	0.230009	0.0214921	1.66772	0.22248	73.2393	107.836	85.8241	100.481	133.424	132.492	127.878	111.559
Rfc5	440.207	1.20298	0.266617	0.295548	0.0228408	1.64129	0.22681	355.626	429.345	317.044	325.47	681.109	327.126	567.653	518.284
Slc2a1	662.259	1.20288	0.266495	0.353542	0.0213093	1.67143	0.221885	386.583	617.059	453.353	626.912	1145.94	606.179	864.735	597.305
Gsap	4041.25	1.20285	0.266457	0.318466	0.0210345	1.67707	0.220484	2373.86	3744.29	2492.94	4303.2	5569.39	3436.58	5508.1	4901.62
Psd4	1307.73	1.20281	0.266407	0.294897	0.022818	1.64172	0.22681	880.382	1158.23	960.22	1242.9	2304.8	1262.78	1363.77	1288.74
Tomm20	1360.39	1.20244	0.265963	0.181061	0.0163364	1.78684	0.200992	1195.99	1309	1140.96	1045.22	1617.23	1261.6	1865.14	1447.94
Maz	3176.19	1.20231	0.26581	0.14556	0.00945694	2.02425	0.163632	2413.88	3193.13	2737.28	2793.8	3722.97	3546.79	3817.62	3184.08
Bcat2	1155.3	1.20218	0.265648	0.204605	0.0196229	1.70724	0.214768	767.126	1172.21	1028.88	968.765	1416.02	1068.14	1467.48	1353.81
Rps25	6893.69	1.2021	0.265555	0.205979	0.0216779	1.66398	0.222822	4375.48	6445.17	6142.99	6558.55	7633.16	6537.82	9082.44	8373.89
Stard10	2578.97	1.20141	0.264728	0.371614	0.0208305	1.6813	0.219306	1114.45	2858.64	1862.89	2201.84	3183.89	2573.62	3839.45	2996.98
Dnajc2	810.509	1.19981	0.262802	0.160856	0.0133097	1.87583	0.185658	655.379	696.937	673.467	799.477	801.622	847.713	940.37	1069.11
Rufy3	697.36	1.19966	0.262623	0.168463	0.01495	1.82536	0.193398	589.69	643.02	569.468	620.359	894.158	619.076	831.985	811.126
Ogfrl1	857.617	1.19955	0.262493	0.26788	0.0236963	1.62532	0.229886	512.675	776.815	676.496	859.547	828.522	843.023	1293.59	1070.27
Btf3	3477.1	1.19953	0.262473	0.14098	0.0091489	2.03863	0.161712	2700.8	3046.35	3099.76	3385.76	3871.46	3392.02	4182.54	4138.14
Tmem106c	557.715	1.19944	0.262356	0.198045	0.0196894	1.70577	0.21495	379.033	566.137	442.247	522.063	603.637	556.934	704.887	686.784
Rpp21	529.513	1.19917	0.262032	0.218073	0.0217408	1.66272	0.22294	313.344	537.181	475.567	467.454	647.753	556.934	641.728	596.143
Ssx2ip	932.224	1.19899	0.261817	0.198424	0.0198749	1.7017	0.21495	727.108	860.688	849.154	752.513	1264.3	787.915	1087.74	1128.37
Hcls1	1856.93	1.19877	0.261551	0.308957	0.0233281	1.63212	0.228657	1063.1	1707.4	1194.47	2012.89	2865.39	1914.68	2223.05	1874.42
Adam19	3160.81	1.19845	0.261164	0.260484	0.0238249	1.62297	0.230048	2382.92	3210.11	1888.13	2969.64	4451.42	2849.16	4059.34	3475.76
Plcd3	311.033	1.19832	0.261016	0.383108	0.0206471	1.68514	0.218446	154.784	349.467	219.104	240.28	452.997	343.54	458.489	269.601
Slco4c1	1754.22	1.19819	0.260861	0.268187	0.0240579	1.61874	0.230673	1525.95	1811.24	1013.73	1425.3	2400.56	1506.65	2266.71	2083.59
Ppan	535.504	1.19812	0.260774	0.145114	0.0103538	1.9849	0.168162	435.661	536.182	439.218	469.638	633.765	623.766	540.362	605.439
Utp3	1060.96	1.19764	0.260189	0.15976	0.0137309	1.8623	0.18722	847.16	951.549	994.55	909.788	1337.47	967.307	1196.9	1282.93
Esrp2	1627.91	1.19763	0.260177	0.300111	0.0239183	1.62127	0.23028	1160.5	1679.44	1143.98	1283.31	2726.59	1398.78	2042.15	1588.55
Hvcn1	435.511	1.19755	0.260081	0.383377	0.0206771	1.68451	0.21863	225.758	314.52	303.918	504.588	568.129	393.958	707.227	465.991
Foxp2	289.033	1.19725	0.259727	0.286504	0.0241555	1.61698	0.230673	246.9	258.606	159.532	277.414	304.509	264.983	427.299	373.025
Mvb12a	1492.4	1.19718	0.259639	0.268202	0.0241936	1.6163	0.230673	788.267	1501.71	1315.63	1309.53	1966.93	1530.1	2004.72	1522.31
Plaur	1269.93	1.19671	0.259074	0.170568	0.0161771	1.7911	0.200992	949.091	1212.15	1090.47	1159.9	1395.57	1470.31	1682.68	1199.26
Cxcl16	3422.41	1.19637	0.258667	0.282396	0.0242832	1.61469	0.231097	2048.44	3256.04	2703.96	3170.6	5214.31	2761.22	4013.34	4211.35
Rps24	14335.6	1.1963	0.258582	0.291811	0.0241865	1.61643	0.230673	7579.14	11862.9	11828.6	15309.1	14601.3	13928	18930.6	20645.4
Nans	1174.72	1.19619	0.25845	0.2012	0.0210794	1.67614	0.220729	838.1	1162.23	970.317	1046.31	1488.11	1023.59	1495.55	1373.57
Dennd2d	1354.51	1.19591	0.258105	0.337717	0.0227172	1.64365	0.226673	873.587	1272.06	798.669	1345.57	2253.15	1106.83	1538.43	1647.82
Cks2	200.417	1.19543	0.257534	0.449353	0.0180159	1.74434	0.207166	161.58	191.708	100.97	145.26	321.725	138.354	223.006	320.732
Cd44	4981.86	1.195	0.257005	0.264396	0.0249193	1.60346	0.233559	3608.36	4751.75	3071.49	5014.21	7062.88	4253.81	6226.25	5866.14
Dedd2	730.591	1.19483	0.256801	0.152511	0.0129453	1.88789	0.183259	531.552	695.939	651.254	683.706	839.282	861.782	844.461	736.753
Thoc3	777.712	1.19407	0.255889	0.16708	0.0164692	1.78333	0.201136	616.117	776.815	648.224	668.415	926.438	726.946	991.833	866.906
Cchcr1	512.792	1.19399	0.255789	0.172499	0.0174365	1.75854	0.204672	386.583	515.214	397.82	481.652	659.589	573.349	546.6	541.525
Ang	789.171	1.19345	0.255138	0.36882	0.0215998	1.66555	0.222506	408.479	712.913	555.332	779.818	1290.13	617.904	1080.72	868.068
Slc66a2	1955.56	1.19343	0.255111	0.208156	0.0227844	1.64236	0.22681	1411.93	2139.74	1490.31	1624.07	2153.08	2144.49	2711.17	1969.71
Vdr	302.624	1.19334	0.255007	0.312916	0.0240788	1.61837	0.230673	219.718	267.592	220.114	264.308	515.405	233.326	389.092	311.435
P4hb	20677.7	1.1933	0.254959	0.234183	0.0247407	1.60659	0.233233	15964.7	19489.3	17761.6	16245.1	28242.9	15697.3	26593.1	25427.3
Clta	4041.59	1.19321	0.254853	0.214368	0.0246612	1.60799	0.233046	2457.67	3878.09	3536.96	3875.06	4164.13	4242.08	5488.61	4690.12
Dtnb	599.695	1.19244	0.253916	0.270281	0.0254139	1.59493	0.235513	361.666	608.073	430.13	574.488	773.646	556.934	861.616	631.005
Mpi	629.37	1.1924	0.253865	0.183025	0.0198825	1.70153	0.21495	443.966	638.027	549.274	544.999	802.698	614.386	759.469	682.136
Bbc3	466.638	1.19194	0.253307	0.247585	0.0255084	1.59332	0.235513	342.035	478.271	369.549	366.973	589.649	504.172	688.513	393.942
Eef1a1	53123.2	1.19188	0.253244	0.158234	0.0177021	1.75198	0.206306	45037.7	50044.7	45766.5	45652.1	66339.8	48134.4	67507	56503.4
Gstt2	981.295	1.19177	0.253105	0.28321	0.0255898	1.59193	0.235513	525.511	994.484	757.272	929.447	1314.87	993.102	1367.67	968.006
Arl11	218.299	1.19168	0.252991	0.417979	0.0194515	1.71105	0.214573	134.398	190.709	148.425	188.947	310.965	204.014	406.246	162.69
Ctsz	8691.8	1.19129	0.252529	0.390277	0.0209383	1.67906	0.220049	4238.82	8548.96	5881.48	8060.3	12248.1	6870.81	14377.7	9308.19
Gm1976	70.2191	1.19114	0.252345	0.385735	0.0212034	1.67359	0.221433	56.6284	49.9239	44.4266	65.5309	104.372	49.2447	102.146	89.4795
Shkbp1	833.494	1.19099	0.252164	0.166168	0.0173415	1.76091	0.204672	573.834	783.805	760.301	790.74	1022.2	868.817	965.321	902.93
Bnipl	207.583	1.19091	0.25207	0.356082	0.0223342	1.65103	0.225687	129.868	234.642	129.241	156.182	343.245	205.186	268.231	194.066
Rcc2	2610.24	1.19001	0.250973	0.147975	0.0133671	1.87396	0.185758	1957.83	2527.15	2247.58	2455.23	3058	2581.83	3171.21	2883.1
Fermt3	1251.66	1.18969	0.250588	0.203677	0.0236602	1.62598	0.229886	887.933	1136.27	1032.92	1224.34	1763.57	1470.31	1359.09	1138.83
Prpf31	962.033	1.18946	0.250311	0.135267	0.0102753	1.98821	0.167896	828.284	878.66	873.387	825.69	1186.83	913.372	1069.81	1120.24
Nup50	1278.7	1.18922	0.25001	0.145002	0.0129811	1.88669	0.183343	1125.02	1210.15	1089.46	1083.44	1623.69	1205.32	1393.4	1499.07
Dock5	1322.55	1.18904	0.2498	0.237458	0.0261336	1.5828	0.237719	887.933	1220.14	1116.72	1213.41	1962.63	1167.8	1690.48	1321.28
Plpp2	775.133	1.18892	0.249653	0.364382	0.022016	1.65726	0.223929	404.704	805.771	552.303	649.848	1110.43	587.419	1203.92	886.661
Btg1	2527.75	1.18868	0.249355	0.251795	0.0264696	1.57725	0.238489	1523.68	2077.83	1798.27	3010.05	3023.57	2784.67	2982.52	3021.39
Rims3	88.5141	1.18856	0.24922	0.319412	0.0248874	1.60402	0.233508	83.81	62.9041	56.5429	79.7293	83.9282	105.524	145.032	90.6416
Zbtb12	140.307	1.18856	0.249212	0.18412	0.0214328	1.66892	0.22248	101.176	127.805	125.202	132.154	156.02	159.459	166.085	154.556
Mif4gd	1263.02	1.18792	0.248435	0.188434	0.0223901	1.64994	0.225794	867.547	1313	1017.77	1160.99	1623.69	1319.05	1492.43	1309.65
Dcakd	939.33	1.18782	0.24832	0.236947	0.0262885	1.58023	0.237942	682.561	983.5	686.593	800.569	1166.39	845.368	1374.69	974.978
Hax1	557.339	1.18771	0.248178	0.201078	0.024182	1.61651	0.230673	481.719	523.202	532.109	372.434	697.249	514.724	619.116	718.16
Lamp3	25270.1	1.1877	0.248168	0.312054	0.0252075	1.59847	0.235117	15513.2	24742.3	15275.7	25541.8	31666.7	20475.2	31836.1	37109.6
Plk2	2927.74	1.18761	0.248059	0.193277	0.0232593	1.6334	0.228597	2624.54	2188.66	2699.93	2562.26	2933.18	3689.84	2666.72	4056.79
Psmb8	7360.98	1.18761	0.248056	0.553763	0.0138162	1.85961	0.187645	2605.66	7149.1	5153.49	5966.59	13861.1	5321.95	10122.6	8707.4
Nop53	3299.01	1.18742	0.247828	0.176428	0.0207805	1.68234	0.219232	2263.62	3227.08	3080.58	2891.01	3966.14	3490.51	4185.66	3287.5
Gars	2270.91	1.18733	0.247726	0.143594	0.0131244	1.88192	0.184316	2003.89	2029.9	2031.51	1950.64	2752.41	2101.11	2448.39	2849.4
Pip4k2c	2499.97	1.18724	0.247613	0.166749	0.0187339	1.72737	0.210817	1877.8	2398.34	2317.25	2135.22	2982.68	2473.96	3290.51	2524.02
Slc25a23	1603.76	1.18709	0.247434	0.15631	0.0164212	1.7846	0.201123	1240.54	1559.62	1402.47	1426.39	2067	1532.45	1859.69	1741.95
Syce2	121.58	1.18693	0.24724	0.260558	0.0270108	1.56846	0.239438	81.5448	103.842	96.9308	121.232	159.248	103.179	161.407	145.259
Ccdc71l	495.094	1.18665	0.246894	0.169536	0.0195645	1.70853	0.214768	433.396	476.274	406.907	410.66	570.281	467.825	664.341	531.067
Grhl2	773.731	1.18656	0.246785	0.216277	0.0259497	1.58587	0.237188	569.304	801.777	590.672	668.415	1059.86	678.874	957.524	863.419
Ano9	318.311	1.18648	0.246693	0.339381	0.023727	1.62476	0.229886	144.969	316.517	251.414	291.613	500.341	337.678	320.474	383.484
Pabpc1	6596.26	1.18634	0.24652	0.20277	0.026428	1.57793	0.238297	5831.97	5692.32	5195.89	5905.43	9632.37	5537.69	7617.31	7357.08
Mrto4	457.124	1.18632	0.246496	0.171908	0.0201494	1.69574	0.215815	372.992	455.306	367.529	397.554	512.177	438.512	607.42	505.501
Atp5g2	1227.41	1.18624	0.246394	0.259068	0.0271102	1.56687	0.239507	680.295	1253.09	1049.07	1084.54	1480.58	1232.29	1778.59	1260.85
4833438C02Rik	157.667	1.18616	0.246295	0.259384	0.0271156	1.56678	0.239507	98.9109	144.779	126.212	152.905	235.644	151.252	166.865	184.769
2310030G06Rik	556.374	1.18609	0.246215	0.197403	0.0240904	1.61816	0.230673	416.785	461.297	480.615	553.736	654.209	487.757	746.993	649.598
Procr	729.243	1.18602	0.246131	0.465797	0.0173968	1.75953	0.204672	316.364	740.87	499.799	590.87	1250.31	537.002	1125.95	772.778
Srsf9	1368.23	1.18557	0.245576	0.178784	0.021782	1.6619	0.223015	920.4	1319.99	1262.12	1248.36	1352.53	1504.31	1724.01	1614.12
Ssr2	3986.71	1.18536	0.245331	0.190819	0.0237305	1.62469	0.229886	2910.7	3778.24	3701.54	3358.46	4986.19	3407.27	4983.34	4767.98
Stbd1	906.626	1.18536	0.24532	0.282921	0.0268263	1.57144	0.239023	631.217	947.555	655.292	726.301	965.174	760.948	1484.63	1081.89
Frat1	88.2426	1.18499	0.244874	0.271353	0.0273822	1.56253	0.240148	58.8935	78.8797	70.6787	83.0058	103.296	93.7995	132.556	84.8312
Psme2	5927.97	1.18414	0.243844	0.341138	0.0240048	1.6197	0.230673	3100.21	5819.13	4580.99	5159.47	10072.5	4620.8	7140.1	6930.6
Mrpl16	339.107	1.18404	0.243717	0.160872	0.0186089	1.73028	0.210229	290.692	307.531	303.918	287.244	432.553	323.608	414.043	353.27
Btnl2	180.513	1.18353	0.243091	0.70824	0.00952843	2.02098	0.163649	58.8935	193.705	105.008	122.324	386.285	157.114	196.495	224.28
Ggact	328.271	1.18342	0.242958	0.24352	0.0279553	1.55354	0.241974	226.513	331.495	277.666	263.216	449.769	275.536	442.894	359.08
Chmp4b	5666.71	1.18321	0.242711	0.174444	0.0217734	1.66207	0.223015	3888.48	5620.43	5014.15	5203.15	6832.61	5426.3	6823.53	6525.03
Eif3g	1945.01	1.18299	0.242435	0.132644	0.0113971	1.9432	0.175281	1563.7	1914.08	1864.91	1568.37	2161.69	2042.48	2149.75	2295.09
Rps15a	7360.45	1.18297	0.242407	0.219885	0.0275972	1.55914	0.240815	4884.39	5978.88	6534.75	7580.83	8240.02	6520.23	9035.66	10108.9
Sat1	5673.73	1.18293	0.242364	0.2175	0.0259977	1.58507	0.237399	4046.29	4511.12	4119.56	6574.94	6436.65	5728.8	7342.84	6629.62
Nectin4	730.646	1.18286	0.242281	0.297783	0.0267525	1.57264	0.238734	397.909	747.86	484.654	732.854	989.922	752.741	1019.9	719.322
Cblc	550.065	1.18278	0.242177	0.486616	0.015178	1.81879	0.194501	221.983	631.038	311.996	424.859	889.854	445.547	809.373	665.867
Cox5b	1616.67	1.18253	0.241878	0.25052	0.0284299	1.54622	0.242841	896.238	1683.43	1449.92	1356.49	2019.66	1586.38	2200.43	1740.78
Rpl19	5431.01	1.18245	0.241778	0.264132	0.0291636	1.53516	0.246298	2952.23	5328.87	4830.38	4849.29	6561.46	4800.19	7679.69	6446.01
Ap1m2	1082.95	1.18221	0.241489	0.240296	0.0284705	1.5456	0.242841	733.149	1076.36	911.755	909.788	1523.62	919.235	1472.93	1116.75
Pkm	9290.46	1.1821	0.24135	0.262332	0.0281955	1.54982	0.242749	5880.29	9134.07	8074.53	7619.06	14144	8071.44	12355.8	9044.4
St6galnac4	1534.28	1.18197	0.241188	0.258306	0.0284513	1.5459	0.242841	1160.5	1622.53	1086.43	1215.6	2495.25	1445.68	1715.43	1532.77
Zfp622	965.139	1.18171	0.240878	0.198575	0.0262859	1.58028	0.237942	589.69	916.602	885.503	927.262	1064.17	1037.66	1217.18	1083.05
Bak1	1201.89	1.1815	0.240625	0.306682	0.0265591	1.57579	0.238596	635.748	1250.09	861.27	1116.21	1760.34	1021.24	1559.49	1410.76
Mrpl30	978.813	1.18126	0.240332	0.165523	0.0208423	1.68105	0.219306	696.151	891.64	915.794	923.986	1016.82	986.067	1198.46	1201.58
Rgs10	856.631	1.18125	0.240312	0.226408	0.0283371	1.54764	0.242749	531.552	783.805	705.777	875.93	1000.68	776.19	1056.55	1122.56
Vcpkmt	459.777	1.18096	0.239956	0.348825	0.0233541	1.63164	0.228657	255.96	494.246	280.695	406.292	647.753	356.438	660.442	576.388
Hmgb2	1154.6	1.18084	0.239815	0.159809	0.0197232	1.70502	0.21495	1094.82	1108.31	857.231	992.793	1441.84	1105.66	1292.81	1343.35
Nectin2	3587.87	1.18072	0.239667	0.335285	0.0248959	1.60387	0.233508	1969.91	3787.23	2559.58	3001.32	5668.38	2687.35	4664.42	4364.74
Irx5	626.438	1.18064	0.239573	0.227782	0.0286653	1.54264	0.243501	487.004	636.03	537.158	456.532	894.158	573.349	819.51	607.764
Stx8	1176.25	1.18063	0.239557	0.200589	0.0269226	1.56988	0.239241	822.244	1124.29	987.482	1106.38	1339.62	1024.76	1518.94	1486.29
Psma7	3366.35	1.18063	0.239551	0.184944	0.0248527	1.60463	0.233508	2462.96	3192.13	2955.38	3052.65	4386.86	2934.75	3823.08	4123.03
Afmid	63.9023	1.18062	0.239544	0.27671	0.0283651	1.54722	0.242749	45.3027	55.9147	46.446	62.2544	91.4602	62.1421	77.9743	69.7243
Aqp5	12448.9	1.18037	0.239242	0.334385	0.025336	1.59626	0.235513	6325.01	12481	11469.1	9002.86	19821	9999.02	16631.1	13862.4
Map11	1245.33	1.18025	0.239096	0.223349	0.0284739	1.54555	0.242841	775.431	1327.98	993.54	1121.67	1706.54	1301.47	1458.9	1277.12
Gpn2	361.215	1.18021	0.239042	0.157489	0.0193941	1.71233	0.21435	284.652	346.472	289.783	350.59	402.425	406.855	442.894	366.053
Blcap	1306.19	1.18019	0.239022	0.185962	0.0254103	1.59499	0.235513	979.293	1181.2	1076.34	1288.77	1363.29	1195.94	1698.28	1666.41
Plau	444.189	1.1799	0.23866	0.306222	0.0268967	1.5703	0.239241	449.252	349.467	280.695	347.314	709.085	369.335	627.693	420.67
Rps13	4975.87	1.17953	0.238207	0.202366	0.0275161	1.56041	0.240471	3118.34	4612.97	4734.46	4607.92	5037.84	5062.83	6510.85	6121.79
Rpl17-ps10	63.0408	1.17936	0.238008	0.363675	0.0226887	1.64419	0.226673	28.6917	58.9102	52.5042	55.7013	65.6361	65.6596	91.2299	85.9933
Psmd8	3005.79	1.1793	0.237928	0.177448	0.0241323	1.6174	0.230673	2172.26	2851.65	2674.68	2763.22	3592.77	2704.94	3878.44	3408.36
Lrrc8c	3440.83	1.17892	0.23747	0.227255	0.0308873	1.51022	0.251551	3016.4	3240.06	2353.6	3036.27	5046.45	2878.47	4242.58	3712.82
Gnpat	2947.57	1.17892	0.237462	0.211781	0.0305776	1.5146	0.250075	2514.3	2948.5	2272.82	2341.64	4170.58	2507.96	3704.56	3120.16
Pfdn1	1720.24	1.17886	0.237387	0.285241	0.027871	1.55485	0.241758	909.829	1692.42	1443.86	1553.08	2201.5	1406.99	2353.26	2200.96
Slc35d1	386.903	1.17881	0.237332	0.206329	0.0282001	1.54975	0.242749	280.122	392.402	273.627	378.987	456.225	381.06	427.299	505.501
Spg21	1996.85	1.17862	0.237097	0.219753	0.0292762	1.53348	0.246649	1412.69	1936.05	1496.37	1937.53	2714.75	1696.6	2467.11	2313.68
Pafah2	1079.93	1.1786	0.237071	0.165329	0.0219989	1.6576	0.223929	902.279	1082.35	823.911	976.411	1273.99	1055.24	1395.74	1129.53
Snu13	510.282	1.17852	0.236971	0.139912	0.0151852	1.81858	0.194501	414.52	486.259	481.625	429.228	530.469	528.794	615.217	596.143
Mllt11	197.826	1.17849	0.23694	0.178158	0.0246678	1.60787	0.233046	175.925	198.697	152.464	160.551	250.709	209.876	204.293	230.09
Psmb2	2090.1	1.17845	0.236893	0.18144	0.0252672	1.59744	0.2354	1487.44	1957.02	1855.82	1960.47	2587.79	1873.64	2364.18	2634.42
Cox7a2	2838.34	1.17827	0.236667	0.266733	0.0298227	1.52545	0.249034	1772.85	2749.81	2425.29	2413.72	4085.58	2367.26	4083.51	2808.73
Ube2m	1861.61	1.17809	0.236453	0.186477	0.02617	1.5822	0.237719	1211.85	1847.18	1582.19	1808.65	2030.42	1967.44	2378.99	2066.16
Ddx41	1077.21	1.17789	0.236199	0.130693	0.0125667	1.90078	0.180283	863.016	1035.42	966.279	975.318	1331.01	1126.77	1198.46	1121.4
Kdf1	411.581	1.17783	0.23613	0.304693	0.0267232	1.57311	0.238734	234.064	496.243	282.715	309.087	554.141	400.993	562.194	453.208
Timm50	759.449	1.17774	0.236023	0.16922	0.023241	1.63375	0.228597	570.814	767.829	675.486	643.295	965.174	753.913	921.656	777.426
Mak16	274.213	1.17728	0.235463	0.186972	0.0267163	1.57322	0.238734	278.612	247.622	211.026	210.791	321.725	288.433	275.249	360.242
Clic1	6065.7	1.17706	0.235191	0.155173	0.0200606	1.69766	0.21553	4734.13	5942.94	5402.88	5292.71	7719.24	5679.56	7183.77	6570.35
Tnfaip1	5778.24	1.17703	0.235145	0.167952	0.0233706	1.63133	0.228657	5413.67	5543.55	4491.13	4779.39	7213.52	5187.11	7173.63	6423.93
Cilk1	1549.65	1.17679	0.234857	0.159907	0.0215163	1.66723	0.22248	1355.31	1328.97	1486.27	1277.85	1972.31	1381.2	1837.07	1758.21
Hpn	846.69	1.17672	0.23477	0.476547	0.0162703	1.7886	0.200992	343.545	955.543	474.557	667.323	1421.4	681.219	1308.41	921.523
Clec12a	817.88	1.17656	0.23457	0.444704	0.0178614	1.74808	0.206743	379.033	720.901	402.868	897.774	1284.75	722.256	1316.21	819.261
Fiz1	799.606	1.17649	0.234484	0.132475	0.0137835	1.86064	0.187347	653.869	809.765	725.971	660.77	878.018	840.678	936.471	891.309
Rps9	14023.2	1.1764	0.234381	0.258316	0.0297422	1.52663	0.24864	7702.21	13681.1	11909.4	13151	13949.3	14676.1	21296.3	15820.4
C1qbp	768.228	1.17634	0.2343	0.171121	0.0242582	1.61514	0.231036	659.154	656.998	613.895	755.79	847.89	690.598	932.572	988.923
Kcnn4	324.507	1.17546	0.23323	0.383236	0.0215526	1.6665	0.222506	130.623	276.578	269.589	311.272	560.597	293.123	374.276	379.997
Tsfm	409.618	1.17546	0.233222	0.170245	0.0245166	1.61054	0.232547	295.978	395.397	366.519	376.803	447.617	463.135	524.767	406.725
Fam178b	65.2112	1.17531	0.233045	0.334077	0.0252734	1.59734	0.2354	48.3229	67.8965	38.3684	50.2404	66.7121	105.524	81.873	62.7519
Whrn	258.185	1.17528	0.233003	0.383236	0.0215072	1.66742	0.22248	123.827	282.569	177.706	202.054	364.765	253.259	433.537	227.766
Prdx5	3525.19	1.17527	0.232998	0.242788	0.0302892	1.51871	0.249482	1954.06	3308.95	3144.19	3385.76	4461.11	3698.04	4837.52	3411.84
Rbpjl	4077.55	1.17512	0.232809	0.34058	0.0247264	1.60684	0.233233	2182.83	4115.72	2506.06	3958.07	6044.98	4047.45	6246.52	3518.75
Mrpl51	984.605	1.17507	0.232743	0.201424	0.0294504	1.53091	0.247395	677.275	906.618	942.046	858.455	1155.63	852.403	1187.55	1296.87
Gm15931	140.668	1.175	0.232659	0.204282	0.0298863	1.52453	0.249034	126.848	132.798	101.979	121.232	170.008	164.149	179.341	128.99
Runx2	175.213	1.17496	0.232612	0.312061	0.0270459	1.5679	0.239438	119.297	130.801	99.9598	209.699	259.317	211.049	197.275	174.311
Rnf126	709.847	1.17417	0.231647	0.171616	0.0254591	1.59416	0.235513	503.615	743.866	601.778	634.558	810.23	731.636	877.99	775.102
Prr33	174.711	1.174	0.231437	0.200338	0.0300093	1.52274	0.249034	178.946	151.769	138.328	131.062	201.212	220.429	212.09	163.852
Odc1	1167.09	1.17399	0.23142	0.160926	0.0230083	1.63812	0.227717	968.723	954.544	1001.62	1179.56	1386.97	1133.8	1198.46	1513.02
Tmem238	435.749	1.17381	0.231193	0.460168	0.0154634	1.8107	0.197311	168.375	468.286	319.064	299.258	572.433	384.578	838.223	435.777
Amdhd2	1134.87	1.17357	0.230906	0.326721	0.0254942	1.59356	0.235513	553.448	1000.47	968.298	1058.32	1531.15	1076.35	1872.94	1017.97
Jpt2	901.765	1.17338	0.23067	0.360534	0.0237314	1.62468	0.229886	745.229	897.631	567.449	571.211	1604.32	607.351	1113.47	1107.45
Zdhhc12	474.163	1.17331	0.230587	0.214783	0.0312954	1.50452	0.252861	302.773	479.269	436.188	399.739	621.929	450.237	596.503	506.663
Cox10	373.797	1.17316	0.230405	0.141537	0.0178984	1.74718	0.206787	309.568	337.485	309.976	372.434	420.717	402.165	447.572	390.456
Frat2	84.519	1.17293	0.23012	0.213438	0.0313111	1.5043	0.252861	62.6687	73.8873	74.7175	77.5449	109.752	90.282	92.0096	95.2899
Mapkapk3	1414.72	1.1729	0.230076	0.243324	0.0315543	1.50094	0.252962	967.212	1459.77	1102.59	1204.68	1912.06	1252.22	2046.82	1372.41
Rps7	8318.89	1.17274	0.229885	0.212819	0.0314164	1.50284	0.252962	5487.67	8100.65	7031.52	7779.61	9695.86	7262.42	11526.2	9667.27
Edem2	2100.07	1.17244	0.22951	0.218104	0.0319216	1.49592	0.253369	1366.63	2066.85	1723.55	1989.96	3009.58	1927.58	2280.75	2435.7
Samd14	345.39	1.17197	0.228938	0.192854	0.0300017	1.52285	0.249034	254.45	362.447	281.705	295.981	429.325	316.573	403.127	419.508
Eif3h	3745.27	1.17196	0.228925	0.144364	0.0194515	1.71105	0.214573	3011.87	3593.52	3426.91	3263.44	4467.56	3509.27	4622.31	4067.25
Pkp3	747.851	1.17152	0.228378	0.208873	0.0315471	1.50104	0.252962	476.433	791.793	665.389	626.912	956.566	717.566	902.162	845.988
Unc119	1068.55	1.17131	0.22812	0.36233	0.0230334	1.63764	0.227765	576.854	1139.26	644.186	920.709	1399.88	899.302	1902.57	1065.62
Rgs19	661.197	1.17129	0.228096	0.117471	0.0105104	1.97838	0.169737	545.897	630.039	587.643	613.806	751.05	737.498	736.857	686.784
Rpl26	6562.24	1.17115	0.227927	0.255567	0.0310957	1.5073	0.252168	3544.94	6303.39	5648.24	6254.93	6911.16	6346.71	9696.88	7791.69
Etohd2	104.634	1.17089	0.227608	0.201334	0.0316209	1.50003	0.252962	98.9109	91.8599	80.7756	88.4667	122.664	116.077	134.895	103.424
Eno1	3150.26	1.17087	0.227575	0.259887	0.0321089	1.49337	0.253404	2164.71	3197.12	2671.65	2390.79	4873.21	2716.67	4226.98	2960.96
Tomm40	771.803	1.1707	0.227367	0.167365	0.0263205	1.57971	0.237942	574.589	821.747	649.234	664.047	857.574	810.193	975.458	821.585
Il34	812.204	1.17051	0.227141	0.30061	0.0286595	1.54273	0.243501	429.621	780.809	569.468	828.966	1093.22	698.806	1198.46	898.281
H2-T22	3426.31	1.17046	0.227071	0.324103	0.0269159	1.56999	0.239241	1842.31	3310.95	2936.19	2728.27	5995.48	2667.42	4242.58	3687.25
Lrmda	187.868	1.17003	0.226545	0.261198	0.0317749	1.49792	0.25306	101.931	172.737	163.571	183.487	241.024	172.356	226.125	241.711
S100a11	6210.24	1.16995	0.226447	0.258612	0.0323664	1.48991	0.253821	3732.19	5332.87	5614.92	5883.58	7550.31	5094.48	6917.88	9555.72
Ubxn1	2858.75	1.16995	0.226443	0.174305	0.0282042	1.54969	0.242749	1903.47	2727.84	2623.19	2741.38	2856.79	3120	3492.47	3404.87
Nradd	520.709	1.16993	0.226421	0.172174	0.0277884	1.55614	0.241713	403.949	521.205	426.091	472.915	530.469	607.351	687.733	515.96
Spi1	1074.83	1.1696	0.226017	0.28486	0.0301879	1.52017	0.249262	724.843	987.494	656.302	1121.67	1430.01	1356.57	1488.53	833.205
Ankrd54	945.94	1.16955	0.22595	0.212696	0.0326067	1.48669	0.254538	576.854	987.494	821.892	845.349	1112.59	1029.45	1246.81	947.088
Bmp4	2925.96	1.16943	0.225806	0.360749	0.0236748	1.62571	0.229886	2342.15	3086.29	2089.06	1466.8	4951.76	2179.66	4140.43	3151.54
Pgd	4423.5	1.16895	0.225215	0.224957	0.0332899	1.47769	0.257551	2860.86	4402.29	3456.19	4266.06	6246.19	4031.03	5500.3	4625.05
Banf1	1667.03	1.16867	0.224868	0.180371	0.030694	1.51295	0.250673	1175.6	1675.45	1459.01	1505.03	1691.48	1625.08	2075.67	2128.92
Wdr54	147.2	1.16865	0.22484	0.195051	0.03186	1.49675	0.253302	104.196	135.793	129.241	139.799	182.92	181.736	155.169	148.745
Mpdu1	1317.11	1.16861	0.224794	0.211969	0.0320301	1.49444	0.253384	865.281	1286.04	1029.89	1316.08	1437.54	1263.95	1844.87	1493.26
Slc30a7	1404.41	1.16834	0.22446	0.191159	0.0315483	1.50102	0.252962	1109.92	1400.86	1017.77	1334.65	1631.22	1241.67	1717.77	1781.46
Tmem184a	818.362	1.16834	0.224457	0.19618	0.0321859	1.49233	0.253653	545.142	809.765	663.37	808.215	1040.49	809.02	1014.45	856.447
Stimate	1684.12	1.16814	0.224217	0.20086	0.0330655	1.48062	0.256619	1164.28	1725.37	1224.76	1685.24	1965.86	1615.7	2118.56	1973.2
Lat	364.37	1.16788	0.223891	0.237275	0.0335482	1.47433	0.257998	228.024	299.543	310.986	385.54	463.757	415.063	322.813	489.232
Exosc4	431.559	1.16751	0.223436	0.182539	0.0309339	1.50957	0.251565	307.303	420.359	372.578	404.107	511.101	452.582	566.093	418.346
Setd6	278.616	1.16743	0.223338	0.187729	0.031662	1.49946	0.252962	212.168	229.65	227.181	298.166	349.701	309.538	269.011	333.515
Psmb1	3652.64	1.16709	0.222915	0.183511	0.0317228	1.49863	0.252962	2598.86	3528.62	3069.47	3519.01	4448.19	3319.33	4744.73	3992.88
Irx3os	254.594	1.16707	0.222892	0.315369	0.0271592	1.56608	0.239572	124.582	249.619	162.561	269.769	378.753	260.293	311.117	280.059
Ak6	307.022	1.16705	0.222869	0.200954	0.033354	1.47685	0.257587	218.208	292.554	236.269	311.272	349.701	283.743	386.752	377.673
Proser2	243.976	1.16682	0.222585	0.332069	0.0257684	1.58891	0.236231	123.827	272.584	179.726	186.763	355.081	202.841	357.902	273.087
Rpl18	9495.67	1.16672	0.222461	0.289535	0.0300124	1.5227	0.249034	4454.76	9282.85	8477.4	8433.83	10590	9083.3	14618.6	11024.6
Serinc2	1338.24	1.16659	0.222301	0.324626	0.0278135	1.55574	0.241729	673.5	1480.74	1033.93	1025.56	2043.33	1051.73	1800.43	1596.69
Trappc1	815.993	1.16641	0.222071	0.173362	0.0299244	1.52397	0.249034	594.975	725.893	711.835	825.69	852.194	791.433	968.44	1057.49
Efhd2	3549.12	1.16636	0.22201	0.254758	0.0326643	1.48593	0.254643	2131.49	3236.07	2923.07	3470.95	5311.15	3135.25	4710.43	3474.59
Fuca1	3091.41	1.16634	0.221986	0.18431	0.0318164	1.49735	0.253158	2088.45	3083.3	2801.9	2781.79	3756.32	2874.95	3886.24	3458.33
Sec11c	1862.65	1.16612	0.221713	0.235114	0.0344533	1.46277	0.260413	1258.66	1529.67	1333.81	2143.95	2251	1773.98	2014.08	2596.07
Cebpa	4860.44	1.16575	0.221253	0.408032	0.0166561	1.77843	0.201772	2115.64	5801.15	2771.61	3497.17	7094.08	4084.97	8191.98	5326.94
Snrpd1	805.676	1.16565	0.221138	0.249665	0.0339346	1.46936	0.258544	622.157	629.041	643.176	787.463	879.094	631.974	963.762	1288.74
Mier2	651.262	1.16557	0.221032	0.192669	0.0335909	1.47378	0.257998	494.554	649.01	559.371	552.644	866.182	749.223	783.641	555.47
Imp3	1121.34	1.16534	0.22075	0.205106	0.0343075	1.46461	0.259976	712.762	979.506	1095.52	1063.79	1308.42	1014.21	1413.67	1382.87
Nuak2	1023.38	1.16529	0.220687	0.371895	0.0214518	1.66854	0.22248	533.062	999.476	672.457	882.483	2006.74	776.19	1240.57	1076.08
Eif3f	4206.56	1.16511	0.220467	0.195692	0.0332998	1.47756	0.257551	2720.43	4007.89	3743.95	4057.46	4988.35	4106.07	5650.8	4377.52
Dapp1	577.509	1.16484	0.220129	0.177042	0.0314678	1.50213	0.252962	455.292	516.213	491.722	554.828	638.069	614.386	541.921	807.64
Sfxn1	842.845	1.16421	0.219346	0.252024	0.0348021	1.45839	0.260751	504.37	857.692	575.526	865.008	1062.01	787.915	1150.12	940.116
Ube2s	519.426	1.16394	0.21902	0.178536	0.0324042	1.4894	0.253821	453.027	543.172	449.314	369.157	632.689	512.38	644.847	550.822
H2-K1	96996.2	1.16361	0.218612	0.342419	0.0246762	1.60772	0.233046	41189.2	104085	71009.9	82893.3	147326	79409.4	131085	118972
Lgi3	8706.3	1.16352	0.218492	0.278811	0.0320159	1.49463	0.253384	5906.72	9623.33	5584.63	7197.48	10891.3	8040.96	14136.7	8269.3
Cd5	175.713	1.16338	0.218327	0.292227	0.030612	1.51411	0.250239	141.193	146.776	133.28	143.076	291.597	181.736	128.658	239.387
Mocs1	1273.08	1.16329	0.218215	0.266614	0.0334404	1.47573	0.257909	879.627	1436.81	1012.72	851.902	1895.92	1167.8	1718.55	1221.34
Apobec3	2385.18	1.16324	0.218144	0.275599	0.0325054	1.48804	0.254122	1547.09	2250.57	1674.07	2304.5	3973.68	1928.75	2575.49	2827.32
Vrk3	1380.75	1.16309	0.217957	0.168776	0.0309179	1.50979	0.251553	996.659	1315.99	1223.75	1317.17	1752.81	1361.26	1689.7	1388.68
Spaca6	1337.25	1.16294	0.217775	0.165613	0.0303516	1.51782	0.249482	1147.67	1348.94	1136.92	1074.71	1795.85	1316.71	1550.13	1327.09
Rpl7l1	1912.03	1.16288	0.217703	0.185397	0.0339581	1.46906	0.258544	1568.98	1871.15	1690.23	1522.5	2144.47	1616.87	2554.44	2327.63
Plp2	1076.32	1.1627	0.217479	0.208264	0.0360263	1.44338	0.263304	793.552	1051.4	974.356	870.469	1587.1	933.305	1193.01	1207.39
Shb	1072.31	1.16263	0.217398	0.210591	0.0362474	1.44072	0.264047	750.515	1125.28	858.241	937.092	1515.01	998.964	1309.19	1084.21
Naip2	360.986	1.16261	0.217366	0.259775	0.0340241	1.46821	0.25884	273.326	374.429	253.434	290.52	549.837	313.056	492.797	340.487
Ptrh2	413.702	1.1625	0.217228	0.172693	0.0323395	1.49027	0.253821	352.606	370.435	392.772	335.3	476.669	362.3	482.661	536.877
Ccl4	117.939	1.16226	0.216937	0.493786	0.0109939	1.95885	0.173269	41.5275	94.8554	64.6205	116.863	237.796	100.834	177.781	109.235
Rrs1	354.754	1.16214	0.216785	0.162358	0.0301096	1.5213	0.249262	339.77	314.52	283.724	313.456	447.617	324.781	410.924	403.239
Atp1a3	261.372	1.16214	0.216784	0.470152	0.0122765	1.91093	0.178961	129.868	152.767	119.144	315.641	379.829	473.687	332.95	187.094
Gm26982	123.912	1.16178	0.216341	0.258242	0.0343235	1.46441	0.259976	75.5045	103.842	98.9501	132.154	116.208	157.114	173.883	133.638
Sec61b	1343.25	1.16152	0.216015	0.245779	0.0356684	1.44772	0.262649	771.656	1228.13	1127.83	1354.31	1551.6	1295.6	2039.81	1377.06
Elovl7	333.975	1.16135	0.215798	0.231579	0.0364747	1.43801	0.264135	271.816	324.505	228.191	301.442	420.717	267.328	390.651	467.153
Nsa2	1222.88	1.16126	0.215688	0.167878	0.0318638	1.4967	0.253302	1017.05	1099.32	1117.73	1068.15	1523.62	1029.45	1447.2	1480.48
Cox5a	854.845	1.16114	0.215545	0.27804	0.0326512	1.4861	0.254643	560.243	890.642	698.709	629.097	1333.17	719.911	1215.62	791.371
Pck2	1221.5	1.16105	0.215424	0.196085	0.0357219	1.44707	0.262649	865.281	1225.13	1054.12	1076.89	1491.34	1034.14	1476.05	1549.04
Psmb10	3914.09	1.16081	0.215133	0.31736	0.0282925	1.54833	0.242749	1998.6	4044.83	3052.31	3203.37	6899.33	3210.29	4779.82	4124.19
Plk3	420.702	1.1607	0.21499	0.121032	0.0161407	1.79208	0.200992	351.851	385.412	390.752	388.817	482.049	468.997	456.149	441.587
Cdkn1a	3408.45	1.16063	0.21491	0.278238	0.0325989	1.4868	0.254538	2152.63	3910.04	2305.13	2702.06	3976.9	3071.93	5517.46	3631.47
Arhgdib	2169.96	1.1605	0.214753	0.201043	0.0364356	1.43847	0.264135	1536.52	1744.34	1695.28	2497.82	2632.98	2397.75	2138.05	2716.92
Sharpin	1362.02	1.16033	0.214537	0.192981	0.0364434	1.43838	0.264135	906.054	1359.93	1102.59	1351.03	1789.39	1330.78	1578.2	1478.16
Ldha	9861.8	1.16029	0.214488	0.278043	0.0361655	1.44171	0.263982	5472.56	10305.3	7575.74	8802.99	13550.1	8107.79	14613.2	10466.8
Shfl	1203.92	1.16004	0.214175	0.2291	0.0371776	1.42972	0.265796	959.662	1132.27	825.931	1147.88	1904.52	1165.46	1361.43	1134.18
Prelid1	2440.28	1.15981	0.213885	0.197189	0.0376459	1.42428	0.26705	1918.57	2439.28	2270.8	1806.47	3302.25	2232.43	3133.01	2419.43
Slc12a2	4060.05	1.15976	0.213832	0.238147	0.0367441	1.43481	0.264511	3282.93	3930.01	2408.12	3994.11	4345.97	3619.49	5876.14	5023.64
Acin1	4923.01	1.15976	0.213825	0.118714	0.0156627	1.80513	0.197839	4097.63	4699.83	4184.18	4785.94	5687.75	5645.55	5344.36	4938.8
Ncf1	1481.98	1.15944	0.213433	0.244373	0.0367616	1.43461	0.264511	853.956	1434.81	1109.66	1549.81	1985.22	1330.78	1861.25	1730.32
Lyar	501.16	1.15942	0.213403	0.132474	0.0217179	1.66318	0.222837	459.822	422.356	477.586	436.873	531.545	532.312	522.428	626.357
Camsap3	1159.21	1.1594	0.213381	0.430475	0.0144691	1.83956	0.190573	775.431	1247.1	550.284	685.89	2518.92	933.305	1556.37	1006.35
Gm15832	84.0054	1.15893	0.212796	0.28097	0.0324017	1.48943	0.253821	66.4439	69.8934	44.4266	90.6511	104.372	107.869	80.3135	108.073
Hint1	3341.79	1.15888	0.212733	0.221366	0.0380202	1.41999	0.267841	2098.27	3121.24	2770.6	3360.64	3716.51	2901.92	4560.71	4204.38
Pym1	597.131	1.15882	0.212659	0.208521	0.0381039	1.41903	0.268018	376.012	547.166	487.683	637.834	657.437	585.074	771.165	714.674
Alyref	863.627	1.15869	0.212499	0.177343	0.0354407	1.4505	0.262025	708.232	843.713	783.524	688.075	1099.67	742.188	1067.47	976.14
Gemin8	171.077	1.15848	0.212229	0.219995	0.0382681	1.41716	0.268388	131.378	170.74	125.202	155.09	177.54	153.597	228.465	226.604
Npc2	64736.7	1.15835	0.212071	0.375636	0.01992	1.70071	0.21504	27149.1	59681	44317.6	60307	99893.9	47249.1	112196	67099.2
Uqcrfs1	1564.75	1.15818	0.211862	0.158175	0.0315813	1.50057	0.252962	1284.33	1519.68	1319.67	1418.74	1791.54	1456.24	2078.79	1648.98
Atg4d	777.544	1.15796	0.211592	0.149629	0.0291484	1.53539	0.246298	581.385	807.768	717.893	660.77	884.474	811.365	906.061	850.637
Dusp6	3496.25	1.15795	0.211572	0.218954	0.0404859	1.3927	0.274563	2464.47	3911.04	2992.74	2543.69	4683.84	3328.71	3497.15	4548.35
Fbxw9	662.838	1.15795	0.211569	0.208658	0.0383498	1.41624	0.268475	443.966	653.004	572.497	603.977	793.014	667.149	947.387	621.708
Rpl8	14354.6	1.1579	0.211516	0.220488	0.0410116	1.38709	0.275905	8365.9	13622.2	13244.2	13621.7	14240.9	14784	20441.7	16516.5
Mphosph6	456.604	1.15789	0.211502	0.158727	0.0316172	1.50008	0.252962	353.361	393.4	440.227	430.32	526.165	423.27	531.784	554.308
Soat1	5151.83	1.15782	0.211412	0.26901	0.0362635	1.44053	0.264053	3560.04	4665.89	2970.52	5676.07	5596.29	4541.07	7691.38	6513.41
Ly6g6d	111.922	1.15778	0.211359	0.330816	0.0255041	1.59339	0.235513	51.343	104.84	77.7465	112.495	125.892	136.009	182.46	104.586
Ccnk	657.869	1.1577	0.211262	0.142911	0.026908	1.57012	0.239241	611.586	615.062	493.741	628.005	759.658	683.564	684.614	786.723
Glrx3	1324.71	1.15765	0.211204	0.151753	0.0300488	1.52217	0.249041	1153.71	1140.26	1095.52	1319.36	1318.1	1304.98	1549.35	1716.38
Amz1	548.824	1.15756	0.211092	0.274079	0.0337123	1.47221	0.257998	349.586	564.14	351.374	520.971	614.397	667.149	863.955	459.018
Cyba	3626.45	1.15686	0.21021	0.315249	0.0303803	1.51741	0.249482	1650.53	3660.42	2645.4	3442.56	4514.91	3525.69	6088.23	3483.89
Lpar2	213.275	1.15674	0.210062	0.219867	0.0390529	1.40835	0.271497	153.274	179.726	212.036	181.302	259.317	180.564	301.76	238.225
Itgb2	3981.42	1.15672	0.210039	0.274313	0.0345068	1.4621	0.260476	2826.89	3362.87	2720.12	4039.98	6052.51	4380.43	5606.35	2862.18
Slfn8	614.301	1.15671	0.21003	0.290023	0.0320834	1.49372	0.253404	476.433	464.292	474.557	553.736	1157.78	494.792	572.331	720.484
Dnajc17	190.056	1.15668	0.20999	0.174637	0.0363098	1.43998	0.264135	141.193	169.741	197.9	158.366	229.188	202.841	205.072	216.145
Snrnp70	9978.89	1.15663	0.209932	0.184728	0.0401759	1.39603	0.274114	6568.13	9072.17	8475.38	10719.8	10921.4	12033.3	12061.1	9979.87
Grn	9251.45	1.15658	0.209867	0.201233	0.0413305	1.38373	0.276496	6494.14	8736.68	8775.26	7921.6	12651.6	8440.78	12113.3	8878.23
Il21r	459.592	1.15605	0.209201	0.334733	0.0250408	1.60135	0.23406	222.738	347.47	304.928	534.077	820.99	473.687	449.912	522.932
Cox8a	3279.59	1.15602	0.209172	0.242075	0.0381121	1.41894	0.268018	1938.2	3406.81	2832.2	2779.6	3897.28	3258.36	5019.2	3105.06
Uhrf1bp1l	2283.56	1.15597	0.209105	0.231292	0.0388028	1.41114	0.270387	1667.89	2227.6	1641.76	2157.06	2955.78	1949.86	3408.26	2260.23
Prdx3	1377.07	1.15593	0.20905	0.170707	0.0360391	1.44323	0.263304	1146.91	1359.93	1190.43	1146.79	1688.25	1232.29	1819.14	1432.83
Snx25	4051.15	1.15573	0.2088	0.201525	0.0397444	1.40072	0.273105	3436.21	3662.42	3386.52	3475.32	5232.6	3245.46	5718.63	4252.02
Sdhb	2105.31	1.15557	0.208602	0.115433	0.0162653	1.78874	0.200992	1800.03	2031.9	1917.41	1873.09	2457.59	2053.04	2328.31	2381.09
Slc35c1	756.003	1.15549	0.208505	0.210639	0.0399447	1.39854	0.27334	582.14	739.872	666.399	599.608	1172.84	690.598	822.629	773.94
Yae1d1	652.662	1.15547	0.208477	0.180134	0.0381226	1.41882	0.268018	606.301	615.062	473.547	587.594	710.161	581.557	845.241	801.83
Fcgr3	1777.65	1.15543	0.208432	0.348533	0.0237791	1.6238	0.230048	1018.56	1676.44	1112.68	1567.28	2804.06	1261.6	3159.52	1621.09
Usp43	442.558	1.15543	0.208427	0.190022	0.0392563	1.40609	0.272125	390.358	433.339	398.83	314.548	626.233	436.167	495.916	445.073
Ndufs3	1018.39	1.15536	0.208346	0.177424	0.0375627	1.42524	0.266863	712.762	980.505	968.298	906.511	1299.81	934.477	1211.72	1133.02
Mcfd2	3450.48	1.15535	0.208326	0.165775	0.0355048	1.44971	0.26229	2753.65	3073.31	3263.34	3084.32	3875.76	2957.03	4295.6	4300.83
Pomp	3541.53	1.15525	0.20821	0.220368	0.0403144	1.39454	0.274468	2110.35	3302.96	3149.24	3476.42	4283.56	3078.97	4661.3	4269.45
Hscb	203.273	1.15515	0.208082	0.186071	0.0390356	1.40854	0.271497	154.784	155.762	212.036	186.763	228.112	204.014	260.434	224.28
Aup1	2744.25	1.155	0.207898	0.14703	0.0303349	1.51806	0.249482	2083.17	2731.83	2379.85	2593.93	3457.2	2745.98	2977.84	2984.2
Hid1	1056.04	1.15495	0.207831	0.227598	0.0396479	1.40178	0.272875	704.457	1122.29	933.968	807.122	1573.12	1154.91	942.709	1209.72
H2ax	595.949	1.15489	0.207759	0.240759	0.0386266	1.41311	0.269484	409.234	672.974	415.995	494.758	799.47	514.724	796.897	663.543
Entpd6	450.406	1.15469	0.207505	0.186719	0.0393474	1.40508	0.27223	305.038	442.326	350.364	471.823	548.761	477.205	513.85	493.88
Lactb	447.256	1.15453	0.207309	0.196041	0.0406999	1.39041	0.275089	335.24	419.361	455.373	338.576	563.825	388.095	532.564	545.012
Rack1	15598.5	1.15443	0.207184	0.211501	0.0415537	1.38139	0.276851	10083.6	15765	13485.5	14056.4	17766.9	14750	22936.1	15944.8
Aox3	3005.46	1.15439	0.20713	0.211585	0.040728	1.39011	0.275107	2808.01	2635.98	2536.35	2301.23	4471.87	2802.26	3860.51	2627.44
Psmg4	255.066	1.15437	0.207106	0.229979	0.0401265	1.39657	0.274106	163.09	258.606	219.104	220.621	369.069	257.948	317.355	234.738
Atp5l	847.08	1.15413	0.206807	0.172402	0.0357675	1.44651	0.262649	695.396	738.873	711.835	827.874	890.93	748.051	1066.69	1097
Rassf2	1810.22	1.15398	0.206621	0.159026	0.0347935	1.4585	0.260751	1367.39	1747.34	1533.73	1768.24	2168.14	1682.53	2219.15	1995.28
Uba52	76.8919	1.15387	0.206485	0.416822	0.013669	1.86426	0.18667	42.2825	83.8721	44.4266	42.5951	136.652	73.8671	133.336	58.1036
Mcat	422.965	1.15377	0.20636	0.19264	0.0404935	1.39261	0.274563	295.223	451.312	367.529	353.867	544.457	472.515	503.714	395.104
Ppp4c	2210.72	1.15376	0.206349	0.124087	0.0214869	1.66783	0.22248	1763.78	2190.66	1981.02	2045.66	2426.38	2293.4	2640.99	2343.9
Sirpa	5081.8	1.15359	0.206129	0.249682	0.0384868	1.41469	0.26905	3857.52	4237.54	3443.06	5315.65	6064.35	5082.76	8312.06	4341.5
Zfp296	68.5968	1.15342	0.205918	0.297871	0.0302001	1.51999	0.249262	39.2623	59.9086	49.4751	68.8075	114.056	75.0396	70.1768	72.0484
Tusc2	670.454	1.15335	0.205833	0.145188	0.0307188	1.5126	0.250757	545.897	639.026	606.827	603.977	661.741	670.666	792.998	842.502
Mrpl45	627.931	1.15317	0.205606	0.198845	0.0414598	1.38237	0.276559	501.35	575.123	456.382	636.742	786.558	525.277	772.725	769.292
Atf5	1875.45	1.15301	0.205405	0.205102	0.0438851	1.35768	0.282409	1176.36	1653.48	1865.92	1762.78	1652.74	2287.53	2259.69	2345.06
Eif2d	1374.66	1.15295	0.205333	0.138707	0.028638	1.54306	0.243501	1114.45	1325.98	1211.63	1277.85	1635.52	1322.57	1674.11	1435.16
Ssr4	2013.07	1.15285	0.205204	0.209593	0.0428954	1.36759	0.27998	1226.19	1993.96	1792.21	1892.75	2341.38	1928.75	2789.92	2139.37
Mrpl12	1328.57	1.15285	0.205201	0.234544	0.0399546	1.39843	0.27334	752.025	1316.99	1075.33	1318.26	1411.71	1317.88	1940.78	1495.59
Nfatc2	237.041	1.15284	0.205198	0.244587	0.0386158	1.41324	0.269484	147.234	196.7	174.677	270.861	335.713	260.293	228.465	282.383
Cstb	2452.66	1.15284	0.205192	0.320306	0.027942	1.55374	0.241974	1122.75	2261.55	1793.22	2420.28	2913.81	2007.31	4347.07	2755.27
Txn1	5529.03	1.15275	0.205077	0.198602	0.0459359	1.33785	0.288204	3574.38	5071.27	4631.47	5878.12	6652.92	5330.15	7278.9	5815.01
Rchy1	1046.28	1.15234	0.204568	0.122038	0.0215677	1.6662	0.222506	973.253	864.682	973.346	970.95	1073.85	1078.69	1161.82	1273.63
Zdhhc6	1161.82	1.15228	0.204497	0.143476	0.0309032	1.51	0.251551	989.864	1030.43	969.308	1166.45	1204.05	1132.63	1331.8	1470.02
Rhod	364.612	1.15203	0.204178	0.220817	0.0415842	1.38107	0.276855	260.49	378.423	294.831	305.811	419.641	334.161	552.838	370.701
Elf3	890.653	1.15203	0.204176	0.259604	0.0362129	1.44114	0.264017	452.272	802.776	662.36	1004.81	1154.55	865.3	1083.84	1099.32
Mthfd2	414.087	1.15202	0.20417	0.283761	0.0328396	1.4836	0.255398	281.632	438.332	278.676	328.747	591.801	302.503	453.03	637.977
Zfp710	1462.96	1.15197	0.204109	0.145397	0.0328495	1.48347	0.255398	1356.82	1408.85	1134.9	1330.28	1767.87	1714.18	1626.54	1364.27
Mlx	761.487	1.15186	0.20397	0.192992	0.0423003	1.37366	0.279166	682.561	780.809	614.905	563.566	1063.09	699.978	908.4	778.588
Fcf1	638.63	1.15147	0.203482	0.159242	0.0364885	1.43784	0.264135	484.739	568.134	551.294	660.77	691.869	647.216	682.275	822.747
Noc4l	606.036	1.15141	0.203396	0.218295	0.0418804	1.37799	0.277484	396.399	574.125	510.906	581.041	903.842	538.174	669.799	674.002
Erbb3	2193.82	1.15135	0.203322	0.203424	0.0432621	1.36389	0.281009	1681.48	2235.59	1717.49	1921.15	3084.9	1838.47	2727.54	2343.9
Pacsin1	75.5043	1.15135	0.203322	0.460409	0.00853008	2.06905	0.157206	39.2623	56.9132	37.3587	60.07	200.136	78.557	65.4984	66.2381
Ttc13	1114.6	1.1513	0.203264	0.148984	0.0337263	1.47203	0.257998	992.129	1082.35	929.929	972.042	1419.25	1021.24	1298.27	1201.58
Phf23	1432.79	1.15115	0.203072	0.151727	0.0347512	1.45903	0.260751	1236.01	1386.89	1330.78	1150.07	1748.5	1283.88	1679.57	1646.66
Fkbp1b	136.772	1.15111	0.203031	0.24377	0.0393856	1.40466	0.272367	95.1356	118.819	125.202	116.863	208.744	114.904	176.222	138.287
Kmt5a	1679.49	1.15111	0.203027	0.155324	0.0364606	1.43818	0.264135	1426.28	1742.34	1359.05	1444.96	2089.6	1561.76	1978.21	1833.75
Saal1	319.713	1.1508	0.202633	0.149079	0.0343196	1.46446	0.259976	250.675	266.593	322.093	302.534	370.145	327.126	359.461	359.08
Nxt1	361.256	1.15037	0.202098	0.194595	0.0428507	1.36804	0.27998	307.303	355.458	304.928	283.967	432.553	295.468	432.757	477.611
Sftpd	61182	1.15018	0.201861	0.308428	0.0284737	1.54556	0.242841	29031.5	64334.9	43671.3	53479.8	87194.9	45709.6	93566	72468
Epn3	3069.48	1.15011	0.201777	0.273463	0.0348485	1.45782	0.260767	2035.6	3425.78	2002.23	2458.5	4603.14	2680.32	4533.42	2816.86
Abracl	768.319	1.15003	0.201675	0.182625	0.0423729	1.37291	0.279217	556.468	700.931	717.893	711.01	864.03	660.114	976.238	959.871
Gm35696	69.7282	1.15001	0.201647	0.386223	0.0157494	1.80274	0.198644	23.4064	54.9163	39.3781	79.7293	105.448	69.1771	95.1286	90.6416
Aen	691.381	1.14963	0.201165	0.18719	0.0430686	1.36584	0.280558	618.382	742.867	530.09	516.602	914.602	646.044	759.469	802.992
P2rx4	2113.93	1.14948	0.200987	0.139572	0.0308692	1.51047	0.251551	1741.89	2059.86	1745.76	2034.73	2275.74	2054.21	2644.89	2354.36
Plcb2	931.131	1.14947	0.20097	0.222489	0.0425747	1.37085	0.279705	791.287	827.738	659.331	877.022	1460.13	1070.49	990.273	772.778
Akr1a1	12270.9	1.14943	0.200917	0.131842	0.0285531	1.54435	0.243396	10046.6	11417.6	11813.4	10932.7	13570.5	11728.4	15329.7	13327.8
Slc22a15	424.909	1.14923	0.200667	0.129509	0.0271782	1.56578	0.239572	354.116	399.391	361.471	418.306	445.465	494.792	472.524	453.208
Ccdc115	567.08	1.14895	0.20031	0.134606	0.029904	1.52427	0.249034	542.122	496.243	483.644	518.786	623.005	540.519	690.852	641.464
Miga1	765.41	1.14894	0.200298	0.158845	0.0385261	1.41425	0.269216	567.039	694.94	661.35	795.108	811.306	766.811	952.846	873.878
Gm8730	103.988	1.14888	0.200234	0.289946	0.0317333	1.49848	0.252962	49.0779	98.8493	89.8629	92.8355	122.664	90.282	141.913	146.421
Pla2g1b	721.556	1.14882	0.200151	0.317088	0.0264817	1.57705	0.238489	318.629	716.907	461.431	720.84	795.166	608.524	1014.45	1136.51
Set	1929.22	1.14859	0.199863	0.169587	0.0413641	1.38338	0.276496	1453.46	1828.21	1633.69	1887.29	2097.13	1754.05	2215.25	2564.69
Atpif1	1710.96	1.14845	0.199691	0.226263	0.0459187	1.33801	0.288204	940.786	1576.6	1444.87	1832.68	1881.93	1688.39	2088.93	2233.5
Gm15417	91.2565	1.14822	0.1994	0.288147	0.0319819	1.4951	0.253369	43.7926	85.8691	73.7078	87.3746	95.7642	111.387	140.354	91.8037
Ripk3	495.941	1.14817	0.199332	0.187175	0.0436919	1.3596	0.282062	428.11	469.284	372.578	457.624	680.033	423.27	559.075	577.55
C77080	3334.14	1.14807	0.199216	0.325356	0.0247565	1.60631	0.233233	1874.02	3505.65	2204.17	2537.14	6299.99	2635.76	4713.54	2902.86
Mss51	65.7823	1.14803	0.199162	0.257907	0.0381678	1.4183	0.268053	61.9137	57.9117	59.572	34.9498	80.7002	78.557	65.4984	87.1554
Mospd3	475.915	1.14776	0.198823	0.138035	0.032215	1.49194	0.25366	360.156	454.307	449.314	447.795	534.773	510.035	546.6	504.339
Yrdc	478.327	1.14776	0.198822	0.130279	0.0286778	1.54245	0.243501	401.684	410.374	430.13	483.837	561.673	500.655	503.714	534.553
Zmynd19	440.224	1.14771	0.198757	0.225758	0.0433366	1.36314	0.281117	335.24	409.376	331.18	411.753	690.793	361.128	477.982	504.339
Mrpl52	1241.4	1.14764	0.198673	0.243158	0.0409141	1.38813	0.275677	650.094	1260.08	1104.61	1114.03	1364.37	1232.29	1851.89	1353.81
Cdkn3	102.211	1.14762	0.198649	0.254176	0.0390348	1.40855	0.271497	92.8705	93.8569	73.7078	75.3606	153.868	78.557	121.64	127.828
Raet1e	34.774	1.14754	0.198544	0.413671	0.0109668	1.95992	0.173249	13.5908	30.9528	28.2715	19.6593	48.4201	23.4499	54.582	59.2657
Polr1c	1606.05	1.14743	0.198408	0.258571	0.0380198	1.41999	0.267841	866.036	1796.26	1114.7	1481	1927.12	1496.1	2339.23	1827.94
Clmn	880.361	1.14738	0.198341	0.243156	0.0407791	1.38956	0.275107	602.526	943.561	583.604	797.293	1142.71	771.5	1313.87	887.823
Glyr1	3805.22	1.14735	0.1983	0.119589	0.0233748	1.63125	0.228657	3458.11	3667.41	3149.24	3522.29	4635.42	3807.09	4196.57	4005.66
Tmem192	410.175	1.14731	0.198255	0.238751	0.0417105	1.37975	0.277092	232.554	379.421	379.645	378.987	511.101	343.54	573.891	482.26
Siah2	275.432	1.14718	0.198089	0.238203	0.0415676	1.38125	0.276851	215.188	279.574	254.443	169.288	316.345	336.506	232.363	399.753
Rpl39	3655.7	1.14717	0.198077	0.15574	0.0393229	1.40535	0.27223	2913.72	3015.4	3614.71	3464.4	4293.25	3307.6	4559.94	4076.55
Echdc3	393.61	1.14713	0.198028	0.228883	0.0431132	1.36539	0.280558	280.122	351.464	246.366	448.887	406.729	470.17	539.582	405.563
Mfsd10	786.922	1.14711	0.198007	0.160396	0.0404953	1.3926	0.274563	623.667	787.799	670.438	711.01	1018.97	771.5	940.37	771.616
Limd2	3701.48	1.14693	0.197772	0.184021	0.0457207	1.33989	0.287728	2342.15	3710.34	3255.26	3629.32	4277.11	3761.36	4652.72	3983.58
Chrnb1	1007.66	1.14689	0.197726	0.167256	0.0417047	1.37981	0.277092	771.656	892.639	829.97	1064.88	1255.69	933.305	1119.71	1193.45
Hddc2	299.329	1.14684	0.197662	0.199943	0.0451456	1.34538	0.285746	204.617	248.621	275.647	305.811	343.245	293.123	417.942	305.625
Oip5	51.592	1.14672	0.197518	0.349768	0.0198452	1.70234	0.21495	40.0174	46.9284	24.2327	39.3186	73.1681	34.0023	79.5338	75.5347
2410006H16Rik	784.172	1.14671	0.197505	0.267795	0.0383401	1.41635	0.268475	371.482	735.878	659.331	780.91	855.422	771.5	1224.98	873.878
Nupr1	4244.92	1.14663	0.197399	0.268879	0.036563	1.43696	0.264151	2132.25	3348.89	3868.14	4391.66	3997.35	4144.76	5349.03	6727.23
Sf3a2	689.196	1.14659	0.19735	0.14273	0.0352524	1.45281	0.261686	592.71	704.925	648.224	525.34	803.774	742.188	787.54	708.864
Ifrd2	490.42	1.1465	0.197242	0.168143	0.0427263	1.3693	0.279705	361.666	475.275	446.285	449.979	604.713	466.652	616.776	502.015
Taf4b	148.849	1.14647	0.197195	0.223781	0.0438741	1.35779	0.282409	132.133	128.804	130.251	111.403	182.92	130.147	147.371	227.766
Kiz	955.448	1.14639	0.197098	0.141451	0.035225	1.45315	0.261659	789.777	850.703	828.96	961.12	1058.79	896.957	1164.94	1092.35
Meis3	419.532	1.14637	0.197071	0.22848	0.0434692	1.36182	0.2813	241.614	396.396	372.578	404.107	544.457	396.303	580.129	420.67
Cdk9	1743.72	1.14636	0.197065	0.16562	0.0426875	1.3697	0.279705	1234.5	1638.5	1450.93	1845.79	1958.32	1962.75	2119.34	1739.62
Upf3a	1197.16	1.14629	0.196976	0.14394	0.0375129	1.42582	0.266652	942.296	1151.24	1196.49	1004.81	1248.16	1186.56	1418.35	1429.35
Gpr35	267.266	1.14629	0.196968	0.329161	0.0231627	1.63521	0.228333	174.415	198.697	110.057	318.917	418.565	378.715	292.403	246.359
Crnde	360.977	1.14626	0.196932	0.239682	0.0416341	1.38055	0.276973	209.147	292.554	288.773	413.937	404.577	347.058	507.612	424.156
Ung	129.807	1.1459	0.196486	0.298591	0.0296567	1.52788	0.248148	68.7091	112.828	113.086	111.403	192.604	92.627	199.614	147.583
Cndp2	3679.75	1.14582	0.19638	0.214212	0.0455446	1.34156	0.287327	2564.13	3527.62	3084.62	3377.03	4683.84	3158.7	5458.2	3583.83
Srp9	885.114	1.1458	0.196351	0.168789	0.0415284	1.38165	0.276803	647.073	805.771	845.115	823.505	974.858	796.123	1065.91	1122.56
Polr1d	1299.8	1.14579	0.196337	0.181854	0.045402	1.34293	0.286845	903.789	1264.07	1082.39	1298.6	1311.65	1362.44	1787.95	1387.51
Elmo3	1096.9	1.14573	0.196265	0.171878	0.0442687	1.3539	0.283309	843.385	1128.28	957.191	936	1513.94	1088.07	1217.18	1091.19
Tsta3	829.288	1.14556	0.196054	0.192946	0.0461757	1.33559	0.288577	600.261	880.657	671.447	726.301	1049.1	776.19	1104.12	826.233
Cd274	1616.59	1.14546	0.195929	0.379872	0.011944	1.92285	0.178036	761.84	1319.99	769.388	1586.94	3555.11	1109.18	2113.88	1716.38
Dctd	32.7522	1.1452	0.195594	0.341281	0.0205994	1.68614	0.21837	21.8963	36.9437	17.1648	19.6593	38.7361	35.1748	38.9871	53.4553
Rpl7	12467.9	1.14515	0.195538	0.160347	0.0420478	1.37626	0.278128	9768.77	11377.7	11269.2	11836	13474.8	11017.9	14704.4	16294.6
Dus1l	989.215	1.14509	0.195466	0.111367	0.0199186	1.70074	0.21504	835.835	973.516	889.542	904.327	1129.8	1040	1106.45	1034.24
Epn1	3327.21	1.145	0.195351	0.13595	0.0347088	1.45956	0.260751	2540.73	3415.79	3120.97	2910.66	3664.86	3612.45	3927.56	3424.63
Med10	820.037	1.14486	0.19517	0.138242	0.0348796	1.45743	0.260767	662.174	829.735	706.787	751.421	850.042	823.09	941.149	995.895
Ppm1h	778.088	1.1448	0.195091	0.128267	0.030161	1.52055	0.249262	707.477	726.892	638.127	741.592	815.61	794.95	962.202	837.854
Il2rb	813.291	1.14478	0.195066	0.364829	0.0158904	1.79887	0.199985	342.79	463.294	563.41	928.355	1728.06	855.92	708.786	915.713
Slc35g1	157.347	1.14476	0.195043	0.264942	0.0374844	1.42615	0.266625	120.807	128.804	113.086	148.537	180.768	118.422	268.231	180.121
Cox7a2l	2583.68	1.1446	0.194844	0.203324	0.0476082	1.32232	0.292385	1624.86	2504.18	2188.01	2579.73	2851.41	2341.47	3504.94	3074.84
Rint1	530.402	1.14458	0.194824	0.161599	0.0430929	1.36559	0.280558	460.577	507.227	450.324	464.177	674.653	461.962	638.609	585.684
Ddit3	599.106	1.14447	0.194676	0.219076	0.0454401	1.34256	0.286981	460.577	579.117	590.672	403.015	810.23	503	636.27	809.964
Slc35c2	1191.64	1.14438	0.194566	0.200644	0.046004	1.3372	0.288204	786.002	1079.35	940.026	1302.97	1283.67	1270.98	1654.61	1215.53
Laptm5	5830.34	1.14427	0.19443	0.300513	0.0365665	1.43692	0.264151	3128.15	4945.46	3444.07	6798.83	6760.52	6404.16	10084.4	5077.09
Rps27a	7427.47	1.14418	0.194313	0.223305	0.0423018	1.37364	0.279166	4249.39	6857.54	6529.7	7417.01	7538.47	7083.03	10783.8	8960.74
Psma5	1701.23	1.14377	0.193796	0.171681	0.0446345	1.35033	0.284061	1372.67	1589.58	1470.12	1559.64	2269.29	1426.92	1929.86	1991.79
Gm23935	470.107	1.14375	0.193771	0.244163	0.0414558	1.38241	0.276559	346.566	336.487	423.062	451.071	776.874	382.233	578.569	465.991
Psmg1	295.205	1.14362	0.193608	0.178311	0.0469121	1.32872	0.290872	212.168	275.58	265.55	283.967	379.829	280.226	361.021	303.301
Zbtb7b	1440.79	1.14353	0.1935	0.177293	0.0474903	1.3234	0.292281	1177.11	1488.73	1252.02	1143.51	1921.74	1433.96	1785.61	1323.6
Sec1	155.838	1.14333	0.193238	0.339534	0.0200856	1.69711	0.215666	64.1788	154.764	97.9405	138.707	273.305	114.904	187.918	214.983
Pgls	1387.03	1.14328	0.193177	0.226281	0.0460419	1.33685	0.288204	798.082	1458.78	1191.44	1231.98	1559.13	1398.78	2060.08	1397.97
Slc9a5	405.805	1.14318	0.193049	0.168527	0.0459785	1.33745	0.288204	394.133	387.409	342.287	309.087	548.761	422.098	445.233	397.429
Tacc3	608.026	1.14308	0.192929	0.255887	0.0398589	1.39947	0.27334	569.304	613.065	369.549	435.781	867.258	459.617	693.191	856.447
Prpf38b	3239.58	1.14265	0.192379	0.141338	0.0384006	1.41566	0.268665	2520.34	3019.4	2723.15	3379.21	3918.8	3280.64	3487.79	3587.32
Snhg15	256.349	1.14258	0.192299	0.269245	0.0363368	1.43965	0.264135	157.049	204.688	162.561	301.442	288.369	233.326	407.026	296.328
Scamp2	2253.49	1.14255	0.192261	0.143773	0.0393327	1.40525	0.27223	1675.44	2220.61	2055.74	2136.31	2480.19	2248.84	2772.76	2438.03
Eif3i	2308.15	1.14241	0.192087	0.167171	0.0464507	1.33301	0.289073	1692.06	2227.6	2245.56	1999.79	2445.75	2170.28	3079.98	2604.2
Hnrnpa1	4023.77	1.14241	0.192082	0.133055	0.0346856	1.45985	0.260751	3690.66	3930.01	3256.27	3646.8	4938.85	3800.05	4464.03	4463.52
Bud31	981.934	1.1424	0.192069	0.172242	0.047227	1.32581	0.291776	733.149	935.573	910.745	881.391	1008.21	953.237	1047.97	1385.19
Prnp	6004.8	1.14234	0.191988	0.206748	0.0483201	1.31587	0.293599	3946.62	5865.06	4911.16	5880.31	7005.85	5022.96	8245.78	7160.69
Rtcb	3974.95	1.14229	0.191925	0.171898	0.0473484	1.32469	0.291948	2757.42	3811.19	3738.9	3706.87	4901.19	3627.69	4933.43	4322.91
Ccdc141	2044.71	1.14227	0.191907	0.271038	0.0376269	1.4245	0.267031	1476.11	1768.3	1573.11	1756.23	3008.5	1538.31	3494.03	1743.11
Zfp687	1091.99	1.14223	0.19185	0.234491	0.0464105	1.33338	0.289073	807.898	1205.16	845.115	798.385	1702.24	984.894	1368.45	1023.79
Prdx1	9024.43	1.14217	0.191777	0.168324	0.0458209	1.33894	0.288007	7351.87	7883.98	7625.22	9012.69	9079.31	8112.48	12020.5	11109.4
Ola1	679.6	1.14213	0.191727	0.159079	0.0438685	1.35785	0.282409	592.71	628.042	546.245	648.756	760.734	595.627	814.051	850.637
Ciapin1	900.042	1.14206	0.191636	0.136567	0.036769	1.43452	0.264511	756.555	946.557	817.853	723.024	993.15	963.789	1060.45	938.954
Prelid3b	946.671	1.14194	0.191481	0.152535	0.0432328	1.36419	0.281009	696.906	931.579	904.687	848.625	1119.04	899.302	1104.12	1069.11
Slc34a2	80258.9	1.14183	0.191353	0.225224	0.046014	1.33711	0.288204	63813.4	83859.1	50813.9	72134.2	108842	69660.2	113458	79490.4
Slc25a37	2003.45	1.14183	0.19135	0.193489	0.0492717	1.3074	0.294814	1373.43	2034.9	1395.4	2147.23	2460.82	2106.97	2341.57	2167.26
Eif3b	5525.14	1.14173	0.191226	0.172589	0.0481519	1.31739	0.293518	4256.94	5420.73	5055.54	4741.16	7059.65	4679.42	6841.46	6146.2
Zfp219	2007.32	1.14162	0.19108	0.245664	0.039242	1.40625	0.272125	1220.15	2244.58	1402.47	1740.94	2383.34	2208.98	3101.04	1757.05
1600014C10Rik	985.427	1.14148	0.190906	0.191902	0.0494155	1.30614	0.29492	787.512	871.671	744.146	1020.1	1386.97	971.997	1201.58	899.444
Ccdc84	454.156	1.1414	0.19081	0.128485	0.0332945	1.47763	0.257551	443.966	429.345	384.694	384.448	489.581	542.864	484.22	474.125
Rnf166	834.175	1.14122	0.190582	0.143196	0.0404754	1.39281	0.274563	668.97	816.755	790.592	720.84	947.958	935.65	1012.89	779.75
Adap1	461.093	1.14108	0.190406	0.308984	0.0261896	1.58187	0.23775	182.721	449.315	304.928	464.177	712.313	451.41	684.614	439.263
1810059H22Rik	56.1868	1.14106	0.190379	0.274261	0.0355647	1.44898	0.262494	32.4669	35.9452	49.4751	62.2544	60.2561	64.4871	79.5338	65.076
Snhg1	404.485	1.14093	0.190213	0.194315	0.049556	1.3049	0.295267	305.038	344.475	290.792	461.993	433.629	434.995	428.079	536.877
Def6	381.815	1.1407	0.189918	0.184571	0.0500901	1.30025	0.29657	289.182	327.501	321.083	397.554	469.137	444.375	477.982	327.704
Commd9	561.715	1.14064	0.189844	0.149705	0.0438044	1.35848	0.282204	459.822	559.147	538.168	454.348	633.765	539.347	697.87	611.25
Ccz1	1450.21	1.14053	0.18971	0.145862	0.0417157	1.3797	0.277092	1299.43	1320.99	1196.49	1383.79	1506.4	1331.95	1818.36	1744.27
Gsdmd	2390.36	1.14041	0.189549	0.179666	0.0484169	1.315	0.293812	1673.93	2287.51	2168.83	2244.43	3402.32	2417.68	2382.11	2546.1
Pex1	312.868	1.1403	0.189412	0.164143	0.0481837	1.3171	0.293599	289.182	299.543	250.404	270.861	395.969	322.436	385.193	289.356
Abcc4	592.675	1.14029	0.1894	0.21231	0.0491648	1.30835	0.294814	582.895	583.111	382.675	472.915	852.194	548.727	590.265	728.619
Katna1	671.619	1.14015	0.189227	0.152579	0.0445261	1.35139	0.283899	560.243	569.132	610.866	658.586	798.394	630.801	683.834	861.095
Gpr160	137.338	1.1401	0.189154	0.248626	0.0412513	1.38456	0.276496	92.8705	111.829	99.9598	147.445	192.604	118.422	199.614	135.962
Oas1c	232.408	1.13995	0.188972	0.191741	0.0505271	1.29648	0.297531	157.049	219.665	200.929	230.45	282.989	216.911	250.297	300.977
Eif3k	2845.16	1.13986	0.188853	0.193973	0.052896	1.27658	0.301796	1718.48	2715.86	2493.95	2951.08	2942.87	2980.48	3675.71	3282.85
Polr2j	429.426	1.13985	0.188843	0.168757	0.0490085	1.30973	0.294493	329.2	413.37	424.072	351.683	535.849	390.44	470.185	520.608
Abhd2	10117.1	1.13975	0.18872	0.223342	0.0482294	1.31669	0.293599	8973.71	10636.8	6575.14	7983.85	15292.1	8395.05	11473.1	11606.8
Fmo4	144.096	1.13969	0.188647	0.215357	0.0487234	1.31226	0.293994	125.337	106.837	133.28	125.601	139.88	148.907	225.346	147.583
Mrpl46	470.486	1.13952	0.188426	0.178518	0.0504638	1.29702	0.297462	338.26	451.312	451.334	411.753	590.725	416.235	587.146	517.122
Pus1	316.91	1.1395	0.188401	0.150217	0.0446754	1.34993	0.284061	281.632	298.545	249.395	304.719	354.005	300.158	361.021	385.808
H2az1	2009.54	1.13935	0.188215	0.211398	0.0493512	1.3067	0.294814	1426.28	2222.61	1694.27	1517.04	2699.69	1748.19	2686.99	2081.27
Noc2l	1030.93	1.13918	0.188001	0.143132	0.0434084	1.36243	0.281117	916.624	1008.46	863.29	917.433	1350.38	1088.07	993.392	1109.78
Mfsd12	743.703	1.13916	0.187971	0.258281	0.039199	1.40673	0.272054	505.88	739.872	555.332	611.622	1095.37	665.976	1189.89	585.684
Casp1	422.67	1.13906	0.187849	0.198977	0.0511932	1.29079	0.299289	329.2	344.475	315.025	471.823	562.749	398.648	534.124	425.318
Sp5	200.285	1.13887	0.187603	0.388247	0.00927534	2.03267	0.162201	70.9742	215.671	86.8338	140.891	364.765	118.422	309.558	295.166
Las1l	1568.01	1.13869	0.187374	0.1724	0.050481	1.29687	0.297462	1146.16	1721.38	1311.59	1349.94	2003.52	1497.27	1763	1751.24
Ctdnep1	1865.5	1.13868	0.187366	0.124188	0.0336331	1.47323	0.257998	1578.8	1804.25	1695.28	1698.34	1988.45	1954.55	2336.89	1867.45
Sgpl1	2308.74	1.13849	0.187124	0.16023	0.0475496	1.32285	0.292375	2001.62	2119.77	1904.29	2181.09	2757.79	2176.15	3116.63	2212.58
Efcab11	32.5738	1.13841	0.187024	0.265955	0.0371753	1.42975	0.265796	26.4266	24.9619	24.2327	28.3967	35.5081	41.0373	35.8682	44.1587
Zmynd15	692.555	1.13837	0.186973	0.231461	0.0460439	1.33683	0.288204	511.165	639.026	527.061	637.834	1140.56	585.074	640.948	858.771
Mrpl34	398.629	1.13834	0.186929	0.201888	0.051516	1.28806	0.299311	252.94	408.377	348.345	364.789	431.477	400.993	566.093	416.022
Rps20	9361.7	1.13825	0.186814	0.248496	0.0458572	1.33859	0.288041	4520.45	8548.96	8347.15	9387.3	11090.4	8065.58	13098.1	11835.7
Psma2	3084.47	1.1382	0.186758	0.165436	0.0502708	1.29868	0.297132	2343.66	2883.6	2827.15	2878.99	3942.47	2641.63	3652.31	3505.97
Arid5a	909.103	1.13818	0.186723	0.161451	0.0488067	1.31152	0.293994	800.348	751.854	801.698	874.838	1196.51	1008.34	789.879	1049.35
Ube2z	3159.6	1.1381	0.186625	0.127447	0.0362332	1.44089	0.264047	2697.78	3101.27	2942.25	2718.44	3176.36	3131.73	3854.27	3654.72
Mrps15	872.482	1.13783	0.186282	0.210933	0.0503533	1.29797	0.297316	565.529	828.736	683.564	901.05	884.474	827.78	994.172	1294.55
Creld2	1469.97	1.1378	0.186249	0.206489	0.0500892	1.30026	0.29657	893.973	1464.77	1313.61	1364.14	2122.95	1440.99	1688.14	1471.18
Csf2ra	1602.05	1.13767	0.186077	0.285698	0.0311021	1.50721	0.252168	928.705	1548.64	977.385	1531.24	2594.24	1831.43	2320.51	1084.21
Clec7a	2514.78	1.13766	0.186073	0.316602	0.0224395	1.64899	0.225829	1834.76	1993.96	1061.19	2540.42	3698.22	2084.69	4747.07	2157.97
Rap2b	278.563	1.13761	0.186003	0.214431	0.0504997	1.29671	0.297471	184.231	236.639	252.424	276.322	257.165	288.433	424.18	309.111
Ppat	504.173	1.13736	0.185684	0.169084	0.0515905	1.28743	0.299311	458.312	440.329	437.198	446.702	635.917	415.063	574.67	625.195
H2-Q4	11034.9	1.13731	0.185631	0.244777	0.048624	1.31315	0.293994	6963.78	11016.2	9546.67	8956.98	19321.8	9405.74	11997.9	11069.9
Stac2	60.6213	1.13729	0.185602	0.276674	0.0338198	1.47083	0.257998	50.588	61.9056	49.4751	28.3967	85.0042	83.247	71.7363	54.6174
Ccdc125	329.57	1.13729	0.185596	0.192064	0.0526434	1.27866	0.301391	302.773	305.534	240.308	295.981	459.453	290.778	411.704	330.028
Mycn	151.981	1.13719	0.185477	0.270806	0.0355612	1.44902	0.262494	138.928	161.753	97.9405	84.098	194.756	125.457	238.601	174.311
Nfkbil1	378.489	1.13698	0.185207	0.23766	0.0448856	1.34789	0.284516	186.496	380.42	358.442	330.931	461.605	402.165	523.207	384.646
Plek	1720.19	1.13687	0.185064	0.211373	0.0519913	1.28407	0.300229	1364.37	1210.15	1215.67	2082.79	2102.51	1822.05	2251.12	1712.89
Psma4	1768.57	1.13678	0.184949	0.175617	0.0523204	1.28133	0.300933	1522.17	1528.67	1531.71	1638.27	2312.33	1437.48	1907.25	2270.69
Trir	2277.24	1.13669	0.184833	0.164602	0.0512054	1.29068	0.299289	1538.78	2303.49	2028.48	2207.3	2549.05	2238.29	2713.5	2639.06
Cyth4	2172.67	1.13655	0.184666	0.206619	0.0515896	1.28744	0.299311	1599.94	2081.83	1544.83	2217.13	3103.19	2122.21	2763.41	1948.79
Zcchc2	1050.02	1.13649	0.184587	0.142907	0.0447023	1.34967	0.284061	1078.96	857.692	853.193	985.148	1317.03	1112.7	1070.59	1124.89
Sfpq	3601.32	1.13642	0.184495	0.131414	0.0415275	1.38166	0.276803	3513.98	3123.24	3391.57	3020.98	4389.01	3585.48	3544.71	4241.56
Eno1b	130.35	1.13642	0.18449	0.244644	0.0428597	1.36795	0.27998	89.0953	137.79	95.9211	105.942	205.516	126.629	166.865	115.045
Rpl10	9115.91	1.13636	0.184421	0.170977	0.0527429	1.27784	0.301631	6949.43	8632.84	8623.81	7982.76	9765.8	8082	12700.4	10190.2
Paqr8	1749.48	1.13608	0.18406	0.241888	0.0476116	1.32229	0.292385	1306.98	1928.06	1051.09	1500.66	2438.22	1346.02	2342.35	2082.43
Fcgr2b	947.216	1.13607	0.184057	0.291052	0.0285725	1.54405	0.243442	579.119	693.942	539.177	1094.37	1290.13	786.743	1700.62	893.633
Tnfaip8l1	156.328	1.13602	0.183993	0.210475	0.0516065	1.2873	0.299311	107.216	162.752	130.251	134.338	178.616	133.664	205.072	198.714
Cdc25b	1226.67	1.13577	0.183669	0.163492	0.0525169	1.2797	0.301064	1058.57	1192.18	901.658	1204.68	1441.84	1119.73	1552.47	1342.19
Lasp1	7282.96	1.13576	0.183653	0.149582	0.0493286	1.3069	0.294814	6447.33	7114.15	6121.78	6425.31	9935.8	6998.61	7795.09	7425.64
Fcgr1	546.045	1.13566	0.183537	0.273479	0.0349545	1.4565	0.260767	274.081	532.189	405.898	512.233	919.982	447.892	741.535	534.553
Rps19	10725.2	1.13563	0.183496	0.269238	0.0462895	1.33452	0.288872	5057.29	10178.5	9246.79	10027.3	10994.6	11271.2	18926.7	10099.6
Sh3bgrl3	2122.55	1.13559	0.183437	0.183577	0.0546115	1.26272	0.305591	1268.48	1999.95	2122.38	2033.64	2390.88	2267.6	2361.84	2535.64
Gas5	2485.65	1.13547	0.183284	0.184095	0.0529058	1.2765	0.301796	1614.29	2204.64	2231.43	2631.07	2472.65	2505.62	3106.49	3119
Gm45606	54.0967	1.13542	0.183232	0.241351	0.0443633	1.35298	0.283487	48.3229	48.9254	29.2812	51.3326	64.5601	60.9696	60.8199	68.5622
Klf5	889.476	1.13535	0.183139	0.205036	0.0524364	1.28037	0.301064	567.794	899.628	762.32	821.321	917.83	806.675	1054.99	1285.25
Cdc34	1269.18	1.13528	0.183044	0.221143	0.0493343	1.30685	0.294814	750.515	1343.95	1029.89	1157.71	1512.86	1236.98	1888.54	1232.96
Sh2d2a	298.057	1.13516	0.182893	0.352448	0.0121369	1.91589	0.17855	123.827	194.703	175.687	304.719	743.518	264.983	278.368	298.652
Dhrs11	220.08	1.13509	0.182808	0.180625	0.0544946	1.26365	0.305535	165.355	231.647	171.648	203.146	289.445	248.569	232.363	218.469
Selenoh	659.016	1.13508	0.182797	0.226183	0.0485791	1.31355	0.293994	415.275	664.986	530.09	601.792	818.838	560.452	1013.67	667.029
Zbtb48	479.57	1.13506	0.182769	0.165104	0.0533121	1.27317	0.303228	353.361	524.201	425.082	399.739	533.697	520.587	591.825	488.07
Sh3bp2	863.365	1.13502	0.182715	0.249203	0.0423815	1.37282	0.279217	515.696	814.758	596.73	890.128	1349.31	814.883	1180.53	744.888
Ciao2a	1201.66	1.13494	0.182614	0.195934	0.0540402	1.26728	0.304743	909.829	1049.4	908.726	1289.87	1186.83	1102.14	1711.54	1454.91
Alkbh1	479.434	1.13494	0.182611	0.122069	0.0358462	1.44556	0.262807	434.151	445.321	410.946	454.348	574.585	520.587	484.22	511.312
Gas2	65.9731	1.13475	0.182369	0.241721	0.0446087	1.35058	0.284061	57.3834	41.9361	55.5332	62.2544	58.1041	70.3496	85.7717	96.452
Rps3	14511	1.13465	0.182242	0.192082	0.0555785	1.25509	0.307822	9370.86	14210.3	12982.7	13824.8	15404	13785	20836.3	15674
Gys1	1222.76	1.13459	0.182172	0.22874	0.0480048	1.31872	0.293311	818.469	1374.9	896.61	998.254	1846.42	1009.52	1459.68	1378.22
Efna4	154.819	1.13449	0.18205	0.295878	0.0261724	1.58216	0.237719	80.0348	140.785	108.037	139.799	197.984	111.387	293.183	167.338
Orai1	1026.4	1.13447	0.182023	0.171603	0.0548335	1.26095	0.306265	678.785	990.49	1000.61	955.659	1072.77	1118.56	1328.68	1065.62
Frg1	843.692	1.13443	0.181965	0.151585	0.0504067	1.29751	0.297429	757.31	663.988	747.175	851.902	832.826	853.575	936.471	1106.29
Fam83h	682.679	1.13433	0.181839	0.233572	0.0468088	1.32967	0.290335	504.37	776.815	461.431	526.432	1052.33	588.592	855.378	696.081
Psat1	844.54	1.13428	0.181774	0.290874	0.0270541	1.56777	0.239438	557.978	813.759	572.497	625.82	1423.55	481.895	970	1310.82
Hs3st3b1	185.602	1.13417	0.181638	0.240729	0.0445633	1.35102	0.284032	129.868	175.732	127.222	179.118	287.293	154.769	251.857	178.959
Plaat3	2326.47	1.13415	0.181608	0.328876	0.0180349	1.74389	0.207166	966.457	2258.56	1473.15	1881.83	5031.39	1594.59	3100.26	2305.55
Prdx2	3086.35	1.13409	0.181534	0.139953	0.0470353	1.32758	0.291241	2334.6	3070.32	2837.24	2893.19	3385.1	3056.69	3814.5	3299.12
Tead3	833.26	1.13399	0.181409	0.161535	0.05413	1.26656	0.304866	668.215	835.726	712.845	749.237	984.542	826.608	1105.68	783.236
H2-Q7	8295.13	1.13389	0.181281	0.286878	0.0294949	1.53025	0.247528	3661.21	9400.67	5700.74	6688.52	14317.3	6910.67	10615.4	9066.48
Nmral1	197.868	1.13381	0.181173	0.202075	0.0542888	1.26529	0.305066	156.294	196.7	171.648	156.182	279.761	161.804	238.601	221.956
Cd300c2	765.114	1.1338	0.18117	0.273049	0.0345827	1.46114	0.260536	407.724	750.855	512.925	733.946	1057.71	712.876	1313.87	631.005
Shmt1	481.563	1.13365	0.18097	0.24653	0.0416498	1.38039	0.276973	293.712	495.245	327.141	455.44	700.477	409.2	708.786	462.505
Hmgb3	455.798	1.13355	0.180851	0.268518	0.0354221	1.45073	0.262012	326.934	516.213	278.676	318.917	701.553	320.091	637.829	546.174
Edem1	2443.86	1.13344	0.180704	0.156551	0.0534774	1.27183	0.303459	2009.93	2539.13	1917.41	2258.63	3116.1	2255.88	2734.56	2719.25
Rnf220	1755.63	1.13332	0.180561	0.126181	0.0406528	1.39091	0.275027	1439.12	1673.45	1505.46	1767.15	1761.42	1895.92	2101.41	1901.15
Phc2	4023.54	1.13328	0.1805	0.143297	0.0487855	1.31171	0.293994	3248.2	4239.54	3596.54	3401.05	4847.39	4294.84	4716.66	3844.13
Usp3	983.046	1.13321	0.180411	0.138731	0.0470555	1.32739	0.291241	862.261	882.654	795.64	1009.18	1077.08	934.477	1118.93	1184.15
Fam107b	1439.65	1.13312	0.180303	0.1694	0.055487	1.25581	0.307473	1180.14	1284.04	1201.54	1424.21	1823.82	1513.69	1232.77	1856.99
Zfp612	256.189	1.13311	0.180284	0.15867	0.0541594	1.26633	0.30487	224.248	244.627	218.094	227.174	320.649	262.638	315.016	237.063
Gm6034	36.3947	1.13297	0.180112	0.317094	0.0193056	1.71432	0.214328	25.6715	33.9482	20.1939	24.028	73.1681	42.2098	42.8858	29.0518
Tmc4	2262	1.13295	0.180078	0.229848	0.0487089	1.31239	0.293994	1476.11	2436.29	1642.77	1988.86	3710.06	2048.35	2521.69	2271.85
Nr6a1	289.135	1.13286	0.179964	0.221567	0.0507765	1.29434	0.297987	184.231	278.575	201.939	310.18	341.093	266.156	414.823	316.084
Tceal8	1033.9	1.13275	0.179826	0.169634	0.0563774	1.2489	0.309663	792.797	929.583	1011.71	923.986	1110.43	914.545	1416.79	1171.37
Pacsin3	870.973	1.13261	0.179654	0.251658	0.0411958	1.38515	0.276393	446.231	925.589	751.213	696.812	1294.43	820.745	1248.37	784.398
Bahd1	1077.89	1.13237	0.179342	0.182496	0.0569138	1.24478	0.311141	770.901	1078.36	961.23	962.212	1535.46	1016.55	1242.13	1056.32
Rpl32	7418	1.13233	0.179289	0.214617	0.0593288	1.22673	0.315099	4287.9	7692.27	7044.64	6254.93	8942.65	6342.02	9990.84	8788.75
Hspa8	13327.2	1.13218	0.179102	0.217969	0.0524685	1.2801	0.301064	9837.48	10967.3	14279.1	9961.79	19599.4	10654.4	13612.7	17705.3
Npm1	4560.13	1.13203	0.178918	0.184584	0.0626799	1.20287	0.322574	4374.73	3452.74	3862.08	4284.63	5721.1	3700.39	4919.4	6165.95
Rpl18a	10096.9	1.13199	0.178864	0.249232	0.0421348	1.37536	0.278488	4489.5	9556.43	8049.29	10665.2	10509.3	10512.6	14842.4	12150.6
Phlda1	833.796	1.1319	0.178746	0.186938	0.0575917	1.23964	0.312775	606.301	907.616	621.972	772.173	1062.01	769.156	1045.63	885.499
Smyd5	683.179	1.13177	0.178579	0.200263	0.056018	1.25167	0.308678	507.39	691.945	484.654	668.415	946.882	576.867	773.505	815.774
Gm11110	61.5882	1.13168	0.178469	0.343635	0.011296	1.94707	0.174942	18.8761	48.9254	40.3878	54.6091	90.3842	52.7622	128.658	58.1036
Stard5	640.99	1.13166	0.178437	0.182005	0.0572728	1.24205	0.31202	458.312	589.102	551.294	646.572	799.47	592.109	860.056	631.005
Leng1	451.089	1.13164	0.178411	0.187115	0.0566962	1.24645	0.310441	302.018	442.326	422.053	405.2	568.129	445.547	427.299	596.143
Mindy1	2584.02	1.1316	0.178369	0.125047	0.0485342	1.31395	0.293994	2058.25	2569.08	2518.18	2291.4	2995.59	2687.35	2929.49	2622.8
Pes1	1395.12	1.13154	0.178292	0.132609	0.0447495	1.34921	0.284069	1209.58	1287.04	1257.07	1301.88	1675.34	1265.12	1655.39	1509.53
Optn	765.022	1.13151	0.178244	0.200631	0.0558488	1.25299	0.308337	569.304	748.858	661.35	653.125	1158.85	662.459	931.792	734.429
Gmppa	1313.54	1.13145	0.178176	0.14913	0.053742	1.26969	0.304163	1011.76	1306.01	1164.18	1234.17	1722.68	1303.81	1381.7	1384.03
Nt5c	985.261	1.13144	0.17816	0.178646	0.0586569	1.23168	0.31413	616.872	968.523	944.065	932.723	1056.63	1029.45	1260.06	1073.75
Mogs	1158.35	1.13141	0.178125	0.146633	0.0523396	1.28117	0.300944	970.988	1202.17	1011.71	979.687	1465.51	1192.43	1335.7	1108.62
Gstt3	959.936	1.13134	0.178033	0.216799	0.0530251	1.27552	0.302378	585.16	997.479	655.292	1010.27	1066.32	945.029	1340.38	1079.56
Ccdc86	354.479	1.13131	0.178	0.215919	0.0528548	1.27692	0.301789	286.162	337.485	297.86	278.506	563.825	279.053	423.4	369.539
Myd88	1529.57	1.13122	0.177876	0.12797	0.0435643	1.36087	0.28181	1306.98	1493.72	1246.97	1511.58	1834.58	1551.21	1582.1	1709.41
Exosc5	624.361	1.13111	0.177738	0.190359	0.0584676	1.23308	0.313892	394.888	592.097	571.488	613.806	650.981	690.598	866.294	614.736
Auts2	233.015	1.13103	0.17764	0.154754	0.0556486	1.25455	0.307956	202.352	191.708	236.269	202.054	255.013	282.571	222.227	271.925
Atp1b1	8263.82	1.131	0.177601	0.283444	0.0548108	1.26113	0.306265	5086.74	7925.91	5752.23	7329.63	14759.5	6265.8	12873.6	6117.15
Marveld3	461.998	1.13075	0.177283	0.268405	0.0399154	1.39886	0.27334	300.508	462.295	352.384	344.037	884.474	327.126	513.85	511.312
Rpl30	3696.39	1.1307	0.177222	0.171176	0.0585963	1.23213	0.314098	2721.18	3053.34	3435.99	3848.85	4142.61	3293.53	4233.22	4842.35
Sytl1	276.558	1.1307	0.177211	0.256675	0.0387841	1.41135	0.270366	120.807	289.558	201.939	273.045	360.461	310.711	382.854	273.087
Lbp	3706.7	1.13064	0.177135	0.198864	0.0572575	1.24217	0.31202	2280.24	4234.54	3157.32	3102.89	4260.97	3937.23	4939.67	3740.71
Shmt2	713.02	1.1306	0.177087	0.161541	0.0575166	1.24021	0.312558	614.606	664.986	648.224	609.438	913.526	631.974	710.346	911.064
U2af1	1502.79	1.13035	0.176768	0.12148	0.040495	1.3926	0.274563	1257.9	1402.86	1360.06	1462.43	1695.78	1426.92	1666.31	1750.08
Ddx39b	6639.54	1.13018	0.176552	0.140818	0.0525719	1.27925	0.30128	5174.32	6429.2	5511.93	6859.99	7509.42	6936.47	8023.55	6671.45
Tyms	405.219	1.13016	0.176526	0.231492	0.0487665	1.31188	0.293994	318.629	387.409	300.889	337.484	577.813	269.673	499.035	550.822
Evl	1187.51	1.13011	0.176469	0.171472	0.0619283	1.20811	0.321501	1071.41	1122.29	1005.66	1001.53	1649.51	1176.01	1439.4	1034.24
Ckmt1	1251.44	1.13008	0.176428	0.302438	0.0218179	1.66119	0.22307	421.315	1334.96	770.398	1119.49	1736.67	979.032	1861.25	1788.43
Cib1	1400.55	1.13004	0.176372	0.185661	0.0607335	1.21657	0.317787	853.956	1315.99	1303.52	1419.84	1465.51	1472.65	1840.19	1532.77
Gnptab	2474.94	1.12986	0.176146	0.2111	0.0548379	1.26092	0.306265	1862.7	2398.34	1837.65	2316.52	3706.83	1933.44	3166.53	2577.48
Qtrt1	284.07	1.12982	0.176094	0.163465	0.0583593	1.23389	0.313505	206.882	279.574	228.191	295.981	336.789	314.228	308.778	302.139
Bin3	914.811	1.12979	0.176055	0.134586	0.0489892	1.3099	0.294479	682.561	879.659	869.348	884.667	1010.37	964.962	1063.57	963.357
Poldip2	1556.7	1.12976	0.176014	0.160157	0.0573885	1.24118	0.312356	1252.62	1551.63	1428.72	1312.8	1985.22	1419.89	1952.48	1550.2
Alpk1	334.954	1.12967	0.175898	0.214249	0.0542415	1.26567	0.304932	240.104	288.56	285.744	321.101	528.317	332.988	406.246	276.573
Atp5pb	4166.22	1.12937	0.175524	0.185567	0.0591985	1.22769	0.314908	2876.72	3821.17	3463.26	4373.1	4215.78	3819.98	5720.97	5038.74
Atp5j	2356.49	1.12934	0.175475	0.13997	0.0517017	1.2865	0.299362	2286.28	2129.75	2140.55	1951.73	2623.29	2171.46	2519.35	3029.52
Pik3cg	383.131	1.12932	0.175457	0.180768	0.0601927	1.22046	0.31716	335.995	315.519	289.783	401.923	530.469	405.683	438.215	347.459
Rrp1	3694.44	1.12921	0.175314	0.112054	0.0347248	1.45936	0.260751	3012.63	3678.39	3588.46	3264.53	3853.16	3965.37	4139.65	4053.31
1110008P14Rik	1051.63	1.12917	0.175259	0.26193	0.0370533	1.43117	0.265674	439.436	1087.34	939.017	857.363	1142.71	1009.52	1732.59	1205.07
Ttc7	2690.11	1.12916	0.175248	0.187835	0.0604995	1.21825	0.317389	1780.4	2813.71	2096.13	2681.31	3364.66	2695.56	3458.16	2630.93
Blvra	632.687	1.12912	0.175202	0.157799	0.0586147	1.23199	0.314098	533.817	593.096	563.41	570.119	643.449	621.421	888.907	647.274
Zfyve19	611.187	1.12912	0.175198	0.168903	0.0581648	1.23534	0.313408	404.704	636.03	554.323	567.935	683.261	624.939	750.112	668.191
Mus81	743.769	1.12901	0.175052	0.145325	0.0549781	1.25981	0.306831	568.549	748.858	641.157	720.84	816.686	865.3	874.092	714.674
Prkab1	1909.58	1.12882	0.174811	0.133274	0.0496973	1.30367	0.295456	1500.27	1915.08	1622.58	1889.47	2274.67	2081.18	2065.54	1927.88
Gm5869	75.4138	1.12878	0.174764	0.210192	0.0556916	1.25421	0.307956	58.1385	78.8797	62.6011	56.7935	98.9922	71.5221	81.0932	95.2899
Cars	913.394	1.12869	0.17465	0.134777	0.0507719	1.29438	0.297987	786.002	845.71	860.26	818.044	1159.93	902.82	889.686	1044.7
Tigd2	418.572	1.12864	0.17458	0.17587	0.0604831	1.21837	0.317389	400.929	348.469	330.17	393.186	477.745	347.058	499.035	551.984
Crybg1	821.514	1.1284	0.174279	0.166057	0.061327	1.21235	0.319734	632.728	763.835	730.01	789.648	1150.25	765.638	840.563	899.444
Rpsa	11590	1.12838	0.174258	0.219141	0.0532292	1.27385	0.303142	6136.25	11227.9	10408.9	11213.4	12260	10462.2	15625.3	15385.8
Gstz1	1678.08	1.128	0.173764	0.195865	0.0606957	1.21684	0.317787	1069.14	1654.48	1256.06	1820.67	2241.31	1661.42	1949.36	1772.16
Adrm1	1165.3	1.12793	0.173673	0.152683	0.0588241	1.23044	0.314442	964.947	1205.16	1082.39	923.986	1529	1181.87	1276.44	1158.59
Pnpla7	1134.23	1.12778	0.173483	0.239164	0.0460134	1.33712	0.288204	708.232	1141.26	798.669	1060.51	1849.65	1059.93	1521.28	934.306
Tnfrsf26	89.1952	1.12767	0.173339	0.228096	0.0504666	1.297	0.297462	88.3402	54.9163	76.7369	76.4527	103.296	82.0745	136.455	95.2899
Ppp1r11	1347.23	1.12766	0.17333	0.122067	0.0444157	1.35246	0.283642	1048.76	1309	1285.34	1276.76	1424.63	1448.03	1429.27	1556.01
Grina	5206.97	1.1276	0.173258	0.232889	0.0564946	1.24799	0.309826	2689.47	4732.78	3941.85	5933.82	7241.49	5260.98	6830.55	5024.8
AI662270	238.584	1.12754	0.17318	0.234278	0.0478802	1.31984	0.292996	138.928	164.749	177.706	304.719	307.737	275.536	255.756	283.546
Sh2d4a	1160.91	1.12735	0.172936	0.163465	0.0605392	1.21796	0.317389	924.93	1108.31	1130.86	962.212	1224.49	1020.07	1384.82	1531.61
Mrpl20	1024.55	1.12731	0.172888	0.149467	0.0588799	1.23003	0.314525	757.31	1024.44	925.891	975.318	1082.46	1068.14	1309.97	1052.84
Ly75	775.503	1.12729	0.172861	0.259427	0.0372413	1.42898	0.266141	601.016	661.991	489.702	693.536	1471.97	546.382	991.053	748.374
Atp13a1	1833.79	1.12721	0.17276	0.16741	0.0628664	1.20158	0.322836	1509.33	1824.22	1475.16	1693.97	2607.15	1798.6	2016.41	1745.43
Nhp2	797.358	1.12721	0.172754	0.239205	0.0460826	1.33646	0.288204	395.643	745.863	639.137	824.597	889.854	673.011	1157.92	1052.84
Thyn1	697.484	1.12719	0.172731	0.149534	0.0585419	1.23253	0.314096	671.235	625.047	613.895	594.147	888.778	629.629	715.804	841.34
Tmem219	574.293	1.12719	0.17273	0.160356	0.0616153	1.21031	0.320585	403.949	528.195	540.187	576.672	677.881	635.491	686.953	545.012
Tle5	7653.08	1.12707	0.172571	0.163649	0.0581836	1.2352	0.313408	5405.37	8297.35	7148.64	6307.35	8775.87	7508.65	9462.18	8319.27
Lztr1	3155.53	1.12697	0.172444	0.170022	0.0638911	1.19456	0.324892	2507.5	3250.04	2723.15	2688.95	3816.58	2891.37	4312.76	3053.92
Aco1	2817.42	1.12694	0.172411	0.229127	0.0513848	1.28916	0.299311	2427.47	2734.83	2063.82	2119.93	4709.66	2109.32	3596.95	2777.35
Ctsc	14672.1	1.12692	0.172387	0.229607	0.0498542	1.3023	0.296084	10770.7	15300.7	9591.1	12917.2	23070.6	10792.8	17768.8	17165
Mafg	2371.9	1.12685	0.172293	0.132634	0.0522295	1.28208	0.300763	1920.08	2301.49	2059.78	2333.99	2624.37	2541.97	2914.68	2278.82
Edrf1	719.655	1.12674	0.172159	0.14402	0.0574425	1.24077	0.312529	628.952	597.09	596.73	773.265	869.41	728.118	828.087	735.591
Plcxd1	87.3048	1.12668	0.172079	0.292353	0.02279	1.64226	0.22681	46.0577	101.845	41.3975	65.5309	142.032	66.8321	120.86	113.883
Rplp2	8750.28	1.1266	0.171974	0.238321	0.0474184	1.32405	0.292234	3939.82	8478.07	7339.48	8852.13	8560.67	9130.2	12588.9	11112.9
Grk3	3058.05	1.12655	0.171915	0.198338	0.059717	1.2239	0.316192	2200.96	3077.31	2103.2	3144.39	4288.94	3145.8	3740.43	2763.41
1810019D21Rik	1039.16	1.12655	0.171914	0.210827	0.0587146	1.23125	0.314195	619.892	1119.29	736.068	1057.23	1227.72	956.754	1295.93	1300.36
Ostm1	1173.83	1.12655	0.171913	0.134201	0.0539238	1.26822	0.304596	975.518	1046.4	1083.4	1156.62	1176.07	1151.39	1475.27	1325.92
Ddit4l	102.332	1.12599	0.171189	0.278388	0.0280538	1.55201	0.242601	51.343	99.8477	64.6205	92.8355	187.224	84.4195	141.913	96.452
Tpm1	12293	1.12597	0.171169	0.174953	0.0642522	1.19211	0.325279	9678.92	12643.7	10891.6	10092.9	15500.9	9941.57	14509.5	15084.9
Gm49759	383.673	1.12593	0.171117	0.196984	0.0612078	1.21319	0.319209	321.649	316.517	291.802	393.186	574.585	406.855	442.894	321.894
Eif4h	10271.9	1.12588	0.171059	0.173182	0.0728188	1.13776	0.340356	8159.01	10006.7	8995.38	9230.03	12606.4	9560.51	14344.1	9273.33
Ccdc88b	1088.88	1.12588	0.171051	0.228174	0.0492827	1.30731	0.294814	657.644	1032.43	730.01	1183.93	1724.83	1210.01	1182.09	990.085
Erp29	3540.91	1.12585	0.171012	0.200597	0.0607879	1.21618	0.31784	2073.35	3560.57	3039.18	3489.52	3630.43	3525.69	5069.11	3939.42
Rab8a	2252.72	1.12584	0.171008	0.143718	0.058811	1.23054	0.314442	1730.56	2202.64	2029.49	2165.8	2596.39	2082.35	2454.63	2759.92
Itgal	1890.62	1.12579	0.17094	0.249148	0.0465854	1.33175	0.28949	1382.49	1501.71	1201.54	1998.69	3279.65	2573.62	1759.1	1428.19
Lsm1	378.783	1.12578	0.170924	0.163719	0.0638172	1.19506	0.324802	277.101	400.389	356.422	314.548	435.781	385.75	473.304	386.97
Arhgap30	1847.03	1.1256	0.170691	0.17565	0.0643116	1.19171	0.325279	1513.11	1563.62	1410.54	2015.08	2431.76	2261.74	1926.74	1653.63
Mdh1	3476.32	1.12559	0.17068	0.139387	0.0572546	1.24219	0.31202	3048.87	3373.86	2927.11	3228.49	4219	3086	4138.87	3788.35
Ehmt2	3433.47	1.12554	0.170619	0.158474	0.0637966	1.1952	0.324802	2572.44	3591.52	3129.05	2970.73	4255.59	3610.11	4178.64	3159.67
Msh6	684.079	1.12542	0.170458	0.152045	0.0619833	1.20773	0.321608	660.664	577.12	605.817	609.438	848.966	637.836	663.561	869.23
Cox7b	2086.51	1.12534	0.170362	0.19117	0.065884	1.18122	0.328446	1424.01	2036.89	1659.94	2128.66	2526.45	1834.95	2913.9	2167.26
Ucp2	13883.4	1.1253	0.170306	0.170046	0.0705671	1.1514	0.336154	10356.2	14104.5	12927.1	11860	19037.7	13341.8	16395.6	13044.3
Pnpla2	3126.67	1.12527	0.170265	0.179033	0.0646663	1.18932	0.32587	2231.91	3051.35	3007.88	2683.49	4326.6	2704.94	3704.56	3302.61
Smagp	968.988	1.12518	0.17015	0.136155	0.0559395	1.25228	0.308441	822.999	962.532	985.463	741.592	1001.76	1112.7	1053.43	1071.43
Ufc1	1685.27	1.12517	0.170142	0.193001	0.0641851	1.19257	0.325279	1091.79	1687.43	1489.3	1570.56	1900.22	1397.61	2144.29	2200.96
Pdcd5	905.974	1.12502	0.169948	0.173939	0.0642336	1.19224	0.325279	599.506	877.662	783.524	933.816	987.77	857.092	1096.32	1112.1
Neurl3	1594.54	1.12489	0.169787	0.236562	0.0457409	1.33969	0.287728	1261.68	1296.02	853.193	1787.9	2433.92	1691.91	1334.14	2097.54
Spn	1049.51	1.12484	0.169723	0.236142	0.048084	1.318	0.293311	747.494	703.927	813.814	1165.36	1487.04	1349.54	725.161	1403.78
Inf2	2446.69	1.12483	0.169707	0.170197	0.0654619	1.18401	0.327498	1923.1	2219.62	2509.09	2004.15	3265.67	2633.42	2925.59	2092.89
Asf1b	224.824	1.12475	0.169603	0.245838	0.0428643	1.3679	0.27998	192.536	219.665	167.609	141.984	400.273	170.012	277.588	228.928
Nfkb2	1697.01	1.12474	0.169591	0.198308	0.0615194	1.21099	0.320543	1282.82	1713.39	1385.3	1455.88	2682.47	1676.67	1478.39	1901.15
Ofd1	518.168	1.12468	0.169511	0.183604	0.0653614	1.18468	0.327279	453.782	386.411	380.655	590.87	603.637	476.032	613.657	640.302
Mysm1	901.835	1.12456	0.169358	0.132512	0.0552789	1.25744	0.307032	924.93	821.747	752.223	778.726	949.034	970.824	1116.59	900.606
AI413582	405.426	1.12439	0.169148	0.194315	0.0643237	1.19163	0.325279	258.225	421.357	322.093	401.923	445.465	452.582	555.957	385.808
Mapkapk2	5237.51	1.12426	0.168977	0.161396	0.0663219	1.17834	0.329167	4066.67	4938.47	4525.45	5141.99	5907.25	5018.27	7251.61	5050.36
Pdxp	46.5674	1.1242	0.168904	0.280767	0.025055	1.60111	0.23406	15.8559	41.9361	32.3103	48.056	63.4841	55.1072	55.3617	60.4277
Borcs8	617.496	1.12417	0.168862	0.129902	0.0550104	1.25956	0.306833	500.595	603.08	556.342	589.778	735.985	597.972	672.918	683.298
H2-D1	117517	1.12394	0.16857	0.23296	0.0857083	1.06698	0.361217	66434.9	133458	100741	94715.1	177409	98727.4	157845	110808
Fam83g	202.621	1.12394	0.168564	0.272464	0.029086	1.53632	0.246003	98.1558	203.689	140.348	170.38	365.841	139.527	277.588	225.442
Ncf2	1390.1	1.12392	0.168539	0.207671	0.060352	1.21931	0.317389	971.743	1226.13	901.658	1631.72	1706.54	1636.8	1807.44	1238.77
Ncl	6971.16	1.1239	0.168512	0.164588	0.0652817	1.18521	0.327011	6573.42	5864.06	6498.4	5830.07	8280.91	5801.5	7503.46	9417.43
Entpd7	163.719	1.12376	0.168336	0.168	0.0663947	1.17787	0.329201	128.358	165.747	157.512	128.877	209.82	175.874	176.222	167.338
C1qtnf4	40.9723	1.12373	0.168298	0.293703	0.0193839	1.71256	0.21435	15.8559	43.933	28.2715	28.3967	60.2561	36.3473	69.3971	45.3208
Arpc5l	1275.15	1.12373	0.168292	0.151773	0.0644258	1.19094	0.325597	1066.12	1188.19	1129.85	1193.75	1449.37	1125.59	1348.18	1700.11
Eef2	42756.6	1.12353	0.168037	0.180022	0.0699691	1.15509	0.335542	35155.6	43730.3	39611.4	31641.6	57024.9	38360.5	55888.8	40640
Rps3a1	12664.1	1.12352	0.168028	0.200194	0.0730766	1.13622	0.340533	7911.36	11001.2	11006.7	13827	11494.9	12675.8	17676.8	15719.3
Slc15a3	818.851	1.12347	0.167959	0.18401	0.0652274	1.18557	0.326986	690.866	838.721	593.701	736.131	1027.58	780.88	1139.2	743.726
St3gal4	2027.28	1.12342	0.167903	0.2211	0.058393	1.23364	0.313589	1269.23	1914.08	1371.17	2232.42	2730.89	1731.77	2885.05	2083.59
Tec	334.371	1.12341	0.16789	0.158642	0.0663463	1.17818	0.329167	260.49	289.558	280.695	364.789	419.641	338.851	371.158	349.784
Fbrsl1	1214.46	1.1233	0.167738	0.171096	0.067934	1.16791	0.332143	1037.43	1272.06	982.434	1002.62	1694.7	1285.05	1365.33	1076.08
Myg1	704.311	1.1232	0.16761	0.124858	0.052824	1.27717	0.301727	568.549	666.983	649.234	689.167	690.793	762.121	797.677	809.964
Traf1	1943.29	1.12313	0.167524	0.182652	0.0692854	1.15936	0.334364	1237.52	1752.33	1647.82	2167.98	2532.91	2055.38	1973.53	2178.88
Wdfy1	1117.99	1.12312	0.167509	0.169932	0.0683107	1.16551	0.332628	866.791	1079.35	892.571	1120.58	1350.38	1140.84	1493.99	999.382
Gtf2f2	390.433	1.12283	0.167136	0.16078	0.0681631	1.16645	0.332517	349.586	323.507	325.122	395.37	477.745	335.333	469.405	447.398
Trpv2	727.014	1.12278	0.167076	0.215397	0.0565399	1.24765	0.309879	490.024	614.064	489.702	850.81	944.73	793.778	1006.65	626.357
Tmco4	713.161	1.12274	0.167019	0.231519	0.0489479	1.31027	0.294333	459.067	763.835	514.945	599.608	1205.12	566.314	856.157	740.24
Myo5c	4122.32	1.12269	0.166963	0.206032	0.068965	1.16137	0.333621	3125.89	4193.61	3090.68	3699.22	6371.01	3700.39	5240.65	3557.1
Zmat3	747.893	1.12269	0.166958	0.181308	0.0656735	1.18261	0.327611	627.442	748.858	651.254	589.778	905.994	607.351	1040.18	812.288
Hacd3	2874.48	1.12269	0.166957	0.169914	0.0696881	1.15684	0.335509	2249.28	2493.2	2253.64	3184.8	2802.99	2775.29	3672.59	3564.07
Nelfe	750.944	1.12263	0.166883	0.157087	0.0679619	1.16773	0.332143	531.552	800.779	673.467	682.614	834.978	741.016	907.62	835.53
Lgals3	6051.8	1.12253	0.16676	0.267975	0.035279	1.45248	0.261686	2546.77	5236.02	4045.85	6677.6	7451.32	5589.27	11193.2	5674.4
Gatb	294.286	1.12252	0.166738	0.150042	0.0656425	1.18281	0.327611	235.574	311.525	240.308	271.953	309.889	306.021	357.122	321.894
Pld4	2394.99	1.1225	0.166712	0.249965	0.0405208	1.39232	0.274628	1307.74	2246.57	1537.77	2492.36	3926.33	2558.38	3318.58	1772.16
Ubiad1	313.337	1.12247	0.166673	0.174767	0.0679238	1.16798	0.332143	280.877	356.456	245.356	220.621	323.877	344.713	357.122	377.673
Msrb1	2425.57	1.12244	0.166642	0.241617	0.0553485	1.25689	0.307032	1221.66	2117.77	1781.1	2776.33	2458.67	2884.33	3948.62	2216.07
Gins1	94.138	1.12243	0.166627	0.232421	0.0487637	1.3119	0.293994	80.0348	94.8554	60.5817	72.084	126.968	70.3496	109.944	138.287
Atp6v1d	1652.76	1.12221	0.166339	0.158805	0.0709176	1.14925	0.336598	1218.64	1453.78	1466.08	1773.7	1778.63	1600.45	1780.93	2149.83
Ctsa	5256.8	1.12214	0.166247	0.163064	0.0694135	1.15856	0.334428	4000.98	5002.37	4789.99	4927.92	6094.48	4974.89	7272.66	4991.1
F7	786.314	1.12209	0.166194	0.252098	0.0391636	1.40712	0.272026	588.18	805.771	467.489	613.806	1133.03	657.769	1402.76	621.708
Ubc	5138.62	1.12209	0.16619	0.222939	0.053443	1.27211	0.303435	2380.66	4912.51	4423.48	5346.23	6911.16	5226.97	6403.25	5504.73
Fgfr2	5764	1.12205	0.166134	0.17853	0.0701879	1.15374	0.335542	4231.27	5980.88	3981.23	6059.43	6590.51	5446.23	6850.04	6972.43
Cfl1	11447.6	1.12191	0.165953	0.10487	0.0372811	1.42851	0.266183	9860.89	10574.9	10765.4	11031	11581	11591.3	13365.6	12810.7
Slc35b2	1200.84	1.12191	0.165952	0.168165	0.0698854	1.15561	0.335542	880.382	1191.18	1064.22	1123.86	1433.23	1091.59	1617.19	1205.07
Dglucy	330.626	1.12183	0.165859	0.193041	0.0655395	1.1835	0.327603	261.246	312.523	240.308	329.839	464.833	308.366	428.079	299.815
Smim6	426.251	1.12181	0.165826	0.236969	0.0462079	1.33528	0.288674	197.067	411.373	318.054	455.44	526.165	392.785	619.895	489.232
Rdh5	120.625	1.12174	0.165744	0.176065	0.0684449	1.16466	0.332875	95.8907	115.823	88.8532	124.509	136.652	120.767	139.574	142.935
Tmem245	3316.85	1.12146	0.165378	0.153746	0.0706755	1.15073	0.336228	3215.74	2913.56	2649.44	3131.29	3914.5	3104.76	4406.33	3199.18
Tigar	383.164	1.12146	0.165375	0.150412	0.0671608	1.17288	0.331052	317.874	377.424	359.452	323.286	506.797	374.025	417.162	389.294
Pycrl	368.759	1.12139	0.165285	0.185128	0.0672037	1.17261	0.331052	267.286	409.376	289.783	320.009	445.465	332.988	488.899	396.266
Rars	1337.42	1.12122	0.165075	0.192327	0.0646935	1.18914	0.325913	1259.41	1120.29	1139.95	1100.92	1653.82	1079.87	1309.19	2035.95
Agpat2	1150.23	1.12115	0.164975	0.213145	0.0607	1.21681	0.317787	699.172	1133.27	942.046	1105.29	1442.92	997.792	1776.25	1105.13
Get4	1186.27	1.12106	0.16487	0.165595	0.0701852	1.15375	0.335542	864.526	1228.13	1068.26	1055.05	1423.55	1123.25	1559.49	1167.88
Gm48835	75.8493	1.12105	0.164851	0.229701	0.0500338	1.30074	0.29657	45.3027	72.8889	49.4751	81.9136	93.6122	76.2121	106.045	81.345
Il15ra	416.451	1.12104	0.164832	0.19389	0.065604	1.18307	0.327611	299.753	391.403	353.393	393.186	659.589	412.718	417.162	404.401
Bcas2	1106.61	1.12094	0.164706	0.145173	0.0663433	1.1782	0.329167	940.031	962.532	967.288	1124.95	1026.51	1117.39	1318.54	1395.65
Psmb6	2786.99	1.1209	0.164655	0.173749	0.070245	1.15338	0.335542	1995.58	2916.55	2508.08	2409.35	3529.29	2472.79	3610.21	2854.05
Tmub1	290.845	1.12073	0.164434	0.15128	0.0682182	1.1661	0.332596	207.637	286.563	276.657	275.23	329.257	306.021	309.558	335.839
Bloc1s2	498.604	1.12065	0.164341	0.161187	0.0700306	1.15471	0.335542	381.298	480.268	374.597	542.814	530.469	508.862	589.485	581.036
Hcar2	287.692	1.12052	0.164167	0.291309	0.0170271	1.76886	0.203781	208.392	239.635	138.328	208.607	610.093	154.769	468.625	273.087
Galk2	671.328	1.12046	0.164086	0.131333	0.0608302	1.21588	0.317883	521.736	654.003	628.031	643.295	753.202	656.596	775.844	737.916
Rpl15	2329.95	1.12043	0.164049	0.168907	0.0710408	1.14849	0.336598	1858.17	2290.51	2144.59	1961.56	2586.71	2146.83	3374.73	2276.5
Psmd10	502.242	1.12042	0.164046	0.164334	0.0709741	1.1489	0.336598	349.586	476.274	449.314	512.233	642.373	481.895	535.683	570.577
Tor2a	779.031	1.12031	0.163897	0.177994	0.0708634	1.14958	0.336598	582.895	786.8	703.758	664.047	1044.8	663.631	994.952	791.371
Klk14	157.52	1.12027	0.163851	0.31006	0.00901658	2.04496	0.160924	58.8935	190.709	47.4557	98.2964	238.872	128.974	297.082	199.876
Dnajc4	388.222	1.1201	0.163623	0.143784	0.0669647	1.17415	0.330909	295.223	401.388	344.306	362.604	421.793	466.652	416.383	397.429
Parp11	939.218	1.12005	0.163558	0.174508	0.0714222	1.14617	0.337445	854.711	869.674	716.884	868.285	1366.52	820.745	953.625	1063.3
Srcin1	944.199	1.12003	0.163538	0.214593	0.0591287	1.2282	0.314908	542.122	1018.45	626.011	984.056	1222.34	942.684	1249.93	968.006
B3gnt3	636.034	1.12002	0.163519	0.227844	0.0501727	1.29953	0.296857	496.064	507.227	610.866	470.73	1152.4	473.687	698.649	678.65
Cdk2ap2	1855.04	1.11998	0.163467	0.185825	0.0710004	1.14874	0.336598	1072.16	1993.96	1614.5	1786.81	2084.22	1933.44	2254.24	2101.03
Mrps10	521.093	1.11997	0.163464	0.134507	0.0633179	1.19847	0.323872	431.886	490.252	449.314	524.247	618.701	493.62	571.551	589.17
Cxcl2	56.4432	1.11993	0.163402	0.300025	0.0121307	1.91611	0.17855	18.1211	23.9635	36.349	69.8996	95.7642	68.0046	59.2604	80.183
Hspe1	1016.94	1.11983	0.163276	0.163216	0.0720462	1.14239	0.33822	728.618	962.532	892.571	1038.67	1050.18	942.684	1225.76	1294.55
2210016F16Rik	1008.37	1.11981	0.16326	0.131014	0.0617937	1.20906	0.321179	796.572	1020.44	974.356	884.667	1097.52	987.239	1174.29	1131.86
Mia2	2163.98	1.11974	0.163164	0.14171	0.0662618	1.17874	0.329167	2040.13	2010.93	1866.93	1911.32	2806.21	1915.85	2432.8	2327.63
Slamf7	376.73	1.11943	0.162766	0.271105	0.0254666	1.59403	0.235513	206.127	357.455	216.075	328.747	805.926	322.436	486.559	290.518
Vars	1651.94	1.11937	0.162683	0.180234	0.0673025	1.17197	0.331052	1266.97	1793.27	1326.74	1389.26	2428.54	1611.01	1792.63	1607.15
Gnl1	1793.73	1.11933	0.162631	0.188608	0.0693817	1.15875	0.334367	1083.49	1760.32	1704.37	1679.78	2467.27	1797.43	2141.95	1715.22
Mob3a	1137.32	1.11932	0.162625	0.135223	0.0645058	1.1904	0.325629	898.503	1066.37	1046.04	1122.76	1292.28	1245.19	1062.01	1365.43
Cdk5rap3	1223.05	1.11922	0.162495	0.151923	0.0709576	1.149	0.336598	889.443	1271.06	1111.67	1123.86	1476.28	1184.22	1463.58	1264.33
Txnl4b	346.416	1.11921	0.162486	0.168675	0.0721344	1.14186	0.338411	237.084	331.495	286.753	373.526	370.145	363.473	428.858	379.997
Fam102a	1354.2	1.11917	0.162433	0.132955	0.0638069	1.19513	0.324802	1064.61	1340.96	1217.69	1307.34	1609.7	1315.54	1404.32	1573.45
Plgrkt	1416.75	1.11907	0.1623	0.125843	0.059909	1.22251	0.316628	1240.54	1283.04	1169.23	1487.55	1689.32	1483.2	1442.52	1538.58
Ap5s1	386.712	1.11901	0.162229	0.181084	0.0705265	1.15165	0.336053	274.081	382.417	318.054	380.079	437.933	347.058	542.701	411.373
Taok3	3003.72	1.11899	0.162197	0.192599	0.0670175	1.17381	0.330981	2528.65	3196.13	2257.68	2386.42	4466.49	2438.79	3435.55	3320.04
Stk19	753.819	1.11897	0.162169	0.154822	0.0714497	1.146	0.337483	526.266	729.887	742.126	705.55	878.018	799.64	914.638	734.429
Tjp3	1132.55	1.11887	0.162039	0.230166	0.0496029	1.30449	0.295267	638.013	1355.93	746.165	950.198	1806.61	1057.59	1212.5	1293.39
Sdc1	10516.4	1.11884	0.162001	0.245768	0.0402536	1.3952	0.27441	5433.3	11537.4	7756.48	8403.25	17000.8	7922.54	15714.9	10362.2
Sp110	831.998	1.11867	0.161786	0.193383	0.0701493	1.15398	0.335542	723.333	672.974	721.932	754.698	1313.8	787.915	692.411	988.923
Bcl2l11	898.109	1.11865	0.161762	0.172117	0.0738443	1.13168	0.341624	769.391	866.678	580.575	956.751	1067.39	969.652	1092.42	882.012
Rps19bp1	374.812	1.11863	0.161737	0.187731	0.0701319	1.15408	0.335542	240.859	418.362	308.967	335.3	407.805	374.025	507.612	405.563
Klf16	446.842	1.11837	0.161397	0.142411	0.069284	1.15937	0.334364	345.811	441.327	445.276	385.54	515.405	508.862	503.714	428.804
C2cd5	812.812	1.11836	0.161386	0.146773	0.0710067	1.1487	0.336598	725.598	747.86	604.808	855.178	901.69	841.85	1005.09	820.423
Tpcn2	1000.07	1.11834	0.161358	0.197392	0.0660733	1.17997	0.32866	788.267	1137.27	652.263	852.994	1403.11	1028.28	1234.33	904.092
Chmp2a	3121.16	1.11831	0.161318	0.125827	0.0628342	1.2018	0.322836	2428.98	2924.54	3163.38	2906.3	3363.58	3112.97	3404.36	3665.17
Ccdc97	1147.33	1.1182	0.161179	0.10231	0.0403228	1.39445	0.274468	992.884	1139.26	1072.3	1040.85	1241.71	1287.4	1192.23	1212.04
Pgp	807.015	1.11817	0.161138	0.132626	0.0651539	1.18606	0.326986	678.03	805.771	807.756	648.756	900.614	848.885	955.185	811.126
Tap2	4194.75	1.11792	0.160818	0.23431	0.046474	1.33279	0.289087	2133.76	3980.93	3589.47	3807.35	7636.39	3726.18	4463.25	4220.64
Snx15	648.996	1.11782	0.16069	0.14224	0.0704516	1.15211	0.336053	538.347	654.003	604.808	553.736	744.594	635.491	821.849	639.139
Nlrc5	4074.64	1.11778	0.160641	0.261704	0.0295527	1.5294	0.247654	2370.09	3842.14	2744.35	3259.07	9214.88	3055.52	4117.04	3994.04
Cdkn2a	72.3238	1.11777	0.160619	0.303427	0.00844835	2.07323	0.156588	31.7119	57.9117	32.3103	56.7935	71.0161	70.3496	200.394	58.1036
Cd80	119.838	1.11776	0.160607	0.244717	0.039966	1.39831	0.27334	78.5247	81.8752	73.7078	143.076	186.148	91.4545	155.169	148.745
Lrfn4	684.795	1.11765	0.160465	0.229254	0.0553331	1.25701	0.307032	369.217	747.86	498.79	624.728	827.446	639.009	1129.85	641.464
Mpzl3	227.366	1.11756	0.160355	0.229478	0.049286	1.30728	0.294814	140.438	224.657	149.435	224.989	372.297	177.046	265.113	264.952
Ticam1	507.004	1.11753	0.160311	0.145274	0.0720547	1.14234	0.33822	396.399	527.196	491.722	417.214	611.169	513.552	577.01	521.77
Gabarap	7112.95	1.11739	0.160127	0.182934	0.0698724	1.15569	0.335542	4810.39	6456.16	6193.47	7337.28	6996.17	6363.12	8779.9	9967.09
Prkcsh	2444.02	1.11717	0.159846	0.133998	0.0673637	1.17157	0.331086	2005.4	2503.18	2418.22	1970.3	2755.64	2377.82	2859.32	2662.31
Tnfrsf11a	289.983	1.11698	0.159602	0.205112	0.0634245	1.19774	0.323968	191.781	235.641	241.317	314.548	387.361	240.361	298.641	410.211
Nkg7	548.596	1.11694	0.159552	0.268347	0.0245049	1.61075	0.232547	194.047	328.499	393.781	680.429	992.074	606.179	589.485	604.277
Cdca7	351.408	1.11688	0.159477	0.201491	0.0652825	1.1852	0.327011	316.364	391.403	232.23	256.663	474.517	300.158	382.074	457.856
Syvn1	1673.37	1.11684	0.159416	0.148606	0.0748727	1.12568	0.34344	1382.49	1707.4	1423.67	1519.23	2237.01	1849.02	1684.24	1583.9
Hmgn5	699.371	1.11681	0.159381	0.157704	0.0752779	1.12333	0.343606	647.073	637.029	661.35	555.921	865.106	595.627	743.874	888.985
Dtymk	719.251	1.11676	0.159321	0.133029	0.0678803	1.16826	0.332143	594.975	746.861	647.215	632.373	786.558	681.219	832.765	832.043
Gm49492	113.689	1.11673	0.159274	0.188394	0.0710692	1.14832	0.336598	85.3201	100.846	91.8823	116.863	96.8402	134.837	143.473	139.449
Tatdn2	1351.75	1.11669	0.15923	0.166746	0.0766027	1.11576	0.345602	1201.28	1414.84	1207.6	975.318	1717.3	1208.84	1689.7	1399.13
Eif1ad	621.776	1.11654	0.159033	0.12777	0.0652255	1.18558	0.326986	613.851	568.134	545.236	544.999	666.045	586.247	693.191	756.509
Gadd45gip1	163.197	1.11653	0.159022	0.197581	0.0656428	1.18281	0.327611	117.787	180.724	139.338	121.232	222.732	157.114	212.09	154.556
Tmem248	2081.33	1.1165	0.158987	0.126598	0.0646039	1.18974	0.325747	1899.69	1897.11	1940.63	1876.37	2083.14	1960.41	2384.45	2608.85
Tk1	639.926	1.11638	0.158834	0.216826	0.0578123	1.23798	0.313089	538.347	611.068	454.363	523.155	1046.95	459.617	842.122	643.788
Prr36	147.306	1.11628	0.158694	0.246772	0.0374936	1.42604	0.266625	73.2393	150.77	79.7659	153.998	214.124	126.629	168.424	211.497
Eif6	1532.9	1.11626	0.15868	0.147178	0.0742568	1.12926	0.342526	1128.04	1635.51	1377.22	1391.44	1761.42	1595.76	1852.67	1521.15
Rassf6	185.743	1.11626	0.158672	0.237306	0.0436529	1.35999	0.282062	135.153	165.747	83.8047	206.422	249.633	154.769	244.059	246.359
Shroom1	134.137	1.11623	0.158632	0.226289	0.0511916	1.2908	0.299289	86.8302	142.782	82.795	125.601	208.744	118.422	175.442	132.476
Igsf8	995.339	1.1162	0.158589	0.218848	0.0566759	1.2466	0.310428	546.652	904.621	906.706	938.184	1413.87	882.887	1492.43	877.364
Wdr18	824.862	1.11618	0.158566	0.120025	0.0599068	1.22252	0.316628	743.719	813.759	772.417	698.996	992.074	827.78	912.299	837.854
Tnfrsf12a	1182.95	1.11613	0.15851	0.251625	0.0344713	1.46254	0.260413	779.961	1298.02	795.64	747.052	2012.12	779.708	1904.13	1146.96
Nop16	418.155	1.11609	0.158452	0.163196	0.0783481	1.10597	0.349311	302.018	373.431	375.607	440.149	408.881	413.89	499.035	532.229
Rpl34	6866.32	1.11604	0.158388	0.197533	0.0679014	1.16812	0.332143	3923.21	6842.57	6124.81	6620.81	7346.94	6839.15	10263	6970.11
Zbp1	2858.07	1.116	0.158342	0.2825	0.0131936	1.87964	0.184989	1353.8	2334.44	1782.11	2194.19	7641.77	1888.89	2878.03	2791.3
Birc5	517.204	1.11597	0.158303	0.23884	0.0433677	1.36283	0.281117	409.989	528.195	302.909	397.554	735.985	314.228	669.019	779.75
Hibadh	1853.35	1.11594	0.158255	0.149493	0.075104	1.12434	0.343508	1593.14	1903.1	1471.13	1708.17	1962.63	1659.08	2308.82	2220.72
Scn1b	401.847	1.11587	0.15817	0.261892	0.0271755	1.56582	0.239572	135.153	404.383	270.598	376.803	610.093	354.093	655.764	407.887
Bcl3	737.72	1.11582	0.158107	0.212923	0.0592362	1.22741	0.314908	434.151	804.773	489.702	736.131	1099.67	750.396	709.566	877.364
Myo1f	1610.67	1.11576	0.158028	0.197566	0.0700846	1.15438	0.335542	1232.99	1431.82	1090.47	1764.97	2189.66	2061.24	1841.75	1272.47
Renbp	1413.99	1.11575	0.15801	0.191983	0.0738697	1.13153	0.34165	929.46	1279.05	1297.46	1381.61	1478.43	1261.6	2191.08	1493.26
Pfkl	2072.64	1.11572	0.157971	0.199746	0.073699	1.13254	0.341407	1310	2180.67	1905.3	1705.99	3147.31	1871.3	2487.38	1973.2
Zc3h10	297.797	1.11571	0.15796	0.137408	0.0716346	1.14488	0.337832	253.695	289.558	303.918	234.819	337.865	330.643	315.796	316.084
Rab25	869.934	1.1157	0.157943	0.210894	0.0609186	1.21525	0.31818	499.085	940.566	772.417	705.55	1180.37	689.426	1163.38	1008.68
Sgpp2	1394.97	1.11559	0.157808	0.198334	0.0667807	1.17535	0.330219	1251.11	1213.15	997.579	1305.16	1810.91	1122.08	2144.29	1315.47
CAAA01118383.1	500.252	1.11552	0.157715	0.204252	0.06409	1.19321	0.325236	314.854	492.249	422.053	466.362	725.225	471.342	684.614	425.318
Cnksr1	654.918	1.1155	0.157685	0.207221	0.0634873	1.19731	0.324171	405.459	604.079	587.643	612.714	1044.8	525.277	751.672	707.702
Wwox	280.244	1.11549	0.157675	0.157011	0.0775286	1.11054	0.347844	220.473	288.56	276.657	218.436	319.573	264.983	329.051	324.218
Fitm2	850.145	1.11548	0.15766	0.171245	0.0797822	1.09809	0.350792	683.316	860.688	692.651	772.173	933.97	765.638	1235.11	857.609
Tspan8	4391.36	1.11541	0.157572	0.1653	0.0778192	1.10891	0.348365	3623.46	4323.41	4156.92	3502.63	4794.67	3626.52	5238.31	5864.98
Itm2c	6247.38	1.11537	0.157523	0.174581	0.0902075	1.04476	0.368488	4267.51	6610.92	5577.56	5667.33	7284.53	5868.33	8585.75	6117.15
Ssbp4	1509.27	1.11526	0.157376	0.179103	0.0769169	1.11398	0.346406	1028.37	1698.41	1264.14	1300.79	1984.15	1548.86	1845.65	1403.78
Arl6ip4	1249.35	1.11525	0.157373	0.19114	0.0730791	1.13621	0.340533	748.249	1356.93	1131.87	1081.26	1423.55	1188.91	1749.74	1314.3
Tmem234	2361.04	1.11507	0.157131	0.107014	0.0503454	1.29804	0.297316	1960.1	2358.4	2188.01	2225.87	2589.94	2377.82	2577.05	2611.18
Baiap2l1	1180.44	1.11506	0.157123	0.150688	0.0777411	1.10935	0.348218	889.443	1269.06	973.346	1118.39	1405.26	1134.97	1265.52	1387.51
Cox4i1	6348.11	1.11498	0.157023	0.185441	0.0737654	1.13215	0.341525	3852.24	6185.57	5946.1	6086.73	6532.41	6560.1	9197.84	6423.93
Spcs2	2799.62	1.11497	0.157009	0.148979	0.0813088	1.08986	0.35327	2332.33	2500.19	2389.95	2883.36	3096.73	2461.06	3108.83	3624.5
Ndufa10	1743.46	1.11496	0.156993	0.136299	0.0731236	1.13594	0.340533	1351.53	1724.37	1555.94	1712.54	1833.51	1657.91	2056.18	2055.7
Cnppd1	2146.34	1.11494	0.156965	0.134698	0.0732548	1.13516	0.340807	1736.6	2001.95	2069.88	2012.89	2239.16	2145.66	2796.16	2168.43
Rpl37	6633.57	1.11491	0.156932	0.204725	0.0680555	1.16714	0.332226	3431.68	6345.32	6117.74	6596.78	6836.92	6495.61	9637.62	7606.92
Adipor1	4514.65	1.11471	0.156669	0.102854	0.0483007	1.31605	0.293599	3984.37	4441.23	4383.09	3931.86	4805.43	4559.83	5192.31	4819.11
Epb41l1	1342.75	1.11462	0.156548	0.131744	0.0710934	1.14817	0.336598	1182.4	1366.92	1164.18	1187.2	1580.65	1241.67	1607.05	1411.92
Tmem116	548.705	1.1146	0.156528	0.211819	0.0601442	1.22081	0.317007	345.055	480.268	524.032	484.929	664.969	440.857	906.841	542.688
1110038F14Rik	1038.11	1.1146	0.156528	0.158396	0.0765423	1.1161	0.345602	715.782	1001.47	1065.23	927.262	1340.7	1097.45	1049.53	1107.45
Akr1c13	145.319	1.11454	0.156446	0.177974	0.0766587	1.11544	0.345602	98.9109	124.81	143.377	144.168	156.02	147.734	191.817	155.718
G430095P16Rik	20.6315	1.1145	0.156393	0.281114	0.0134333	1.87182	0.185802	7.55045	10.9833	16.1551	19.6593	31.2041	35.1748	25.7315	18.5931
Mboat7	1377.04	1.11447	0.156353	0.150734	0.0801258	1.09623	0.35137	1195.99	1442.8	1027.87	1294.24	1666.73	1282.71	1647.6	1458.4
Gm6566	26.772	1.11442	0.156299	0.252137	0.031967	1.4953	0.253369	14.3459	25.9604	25.2424	15.2905	30.1281	36.3473	36.6479	30.2139
Tmem183a	1437.96	1.11441	0.156284	0.140763	0.0755554	1.12173	0.344029	1133.32	1281.05	1266.16	1536.7	1516.09	1388.23	1762.22	1619.93
Faim	388.875	1.11441	0.156274	0.127142	0.0689329	1.16157	0.333621	366.197	309.528	378.636	369.157	397.045	434.995	445.233	410.211
Tceanc	211.451	1.11435	0.156204	0.225313	0.0515101	1.28811	0.299311	160.07	212.676	135.299	180.21	269.001	206.359	364.14	163.852
Dctpp1	284.732	1.11415	0.155937	0.225416	0.0507973	1.29416	0.298008	151.764	272.584	199.92	301.442	302.357	242.706	453.81	353.27
Tap1	8956.93	1.1141	0.155877	0.257865	0.027875	1.55479	0.241758	4204.84	8615.86	6172.27	7454.14	19583.2	6354.91	10317.6	8952.6
Enc1	1024.19	1.11409	0.155868	0.218628	0.056137	1.25075	0.308745	983.068	969.522	773.427	648.756	1483.81	755.086	1575.86	1004.03
Adamts1	3066.22	1.11408	0.155852	0.164398	0.0880841	1.0551	0.364605	3553.24	2508.18	2646.41	2231.33	3678.85	3506.93	2923.26	3481.57
Cln6	788.113	1.11401	0.155758	0.181215	0.0753165	1.12311	0.343606	536.837	717.905	745.155	753.606	866.182	819.573	1162.6	703.053
Slc37a1	1377.17	1.11398	0.15572	0.181066	0.0760194	1.11908	0.344804	935.501	1446.79	1103.6	1325.91	1859.33	1276.85	1736.49	1332.9
Ninj1	848.394	1.11394	0.155668	0.180638	0.0767821	1.11474	0.345979	576.099	891.64	804.727	694.628	1050.18	736.326	1130.63	902.93
Ccng1	2594.31	1.11392	0.155648	0.174252	0.0796733	1.09869	0.350792	2300.62	2554.11	2136.52	2148.32	3173.13	1959.24	3260.1	3222.42
Rab3d	1730.53	1.11386	0.155574	0.156753	0.0798948	1.09748	0.350792	1380.98	1718.38	1646.81	1452.6	2283.28	1498.45	2021.87	1841.88
Utp14a	801.004	1.11381	0.155505	0.140118	0.0765408	1.11611	0.345602	765.615	671.975	668.418	801.662	876.942	723.428	962.202	937.792
Slc37a2	332.385	1.11378	0.155469	0.221053	0.0536615	1.27034	0.30408	236.329	300.542	191.842	360.42	452.997	266.156	504.493	346.297
Zscan29	693.209	1.11373	0.155395	0.123146	0.0670829	1.17339	0.331052	640.278	687.951	625.001	588.686	741.366	760.948	668.239	833.205
Msantd1	57.3609	1.11371	0.155371	0.199268	0.0684442	1.16466	0.332875	54.3632	48.9254	37.3587	54.6091	72.0921	58.6247	67.8376	65.076
Stat1	5186.07	1.11367	0.155326	0.233531	0.0447033	1.34966	0.284061	2820.09	4729.79	3675.29	5261.04	8590.8	3601.9	5540.85	7268.76
Psmb3	2137.32	1.1136	0.155228	0.178334	0.0805034	1.09419	0.352215	1328.12	2244.58	1980.01	1948.45	2454.36	2112.83	2880.37	2149.83
Apool	339.792	1.11345	0.155031	0.175449	0.0785275	1.10498	0.349661	329.2	296.548	295.841	271.953	364.765	303.676	346.206	510.15
Dnpep	1507.79	1.1134	0.154973	0.187732	0.075104	1.12434	0.343508	1054.04	1575.6	1483.24	1111.84	2154.16	1323.74	1819.92	1539.75
Nek4	369.129	1.11339	0.154963	0.148566	0.079615	1.09901	0.350792	281.632	348.469	321.083	381.171	464.833	364.645	393.77	397.429
Mrpl23	464.103	1.11336	0.154924	0.164596	0.0812823	1.09	0.35327	318.629	443.324	424.072	466.362	463.757	449.065	581.688	565.929
Ccdc149	312.26	1.11331	0.154851	0.145962	0.0791525	1.10154	0.350677	231.044	313.522	294.831	290.52	367.993	310.711	354.783	334.677
Pycard	548.552	1.11324	0.154763	0.223098	0.0528696	1.27679	0.301789	305.793	522.204	348.345	611.622	725.225	525.277	842.122	507.825
Mrpl40	634.384	1.11319	0.154696	0.139821	0.0778663	1.10865	0.348418	477.188	620.055	600.769	607.253	733.833	601.489	736.077	698.405
Cnga1	16.4144	1.11314	0.154637	0.283378	0.0103183	1.98639	0.167896	7.55045	7.98782	8.07756	17.4749	15.064	26.9673	24.9518	23.2414
Vill	573.331	1.11313	0.154625	0.240183	0.0393501	1.40505	0.27223	212.168	593.096	432.15	548.275	808.078	600.316	842.902	549.66
Aimp1	1012.5	1.11311	0.154601	0.145607	0.0797768	1.09812	0.350792	779.961	961.534	991.521	929.447	1081.38	919.235	1272.54	1164.4
Cthrc1	173.073	1.1131	0.154588	0.204729	0.0654301	1.18422	0.327434	163.845	180.724	149.435	89.5589	215.2	161.804	218.328	205.687
Gm36161	47.4335	1.11301	0.15447	0.263502	0.0218994	1.65957	0.223377	18.8761	29.9543	24.2327	62.2544	59.1801	64.4871	62.3794	58.1036
Pigu	1041.79	1.11292	0.154353	0.150495	0.0823417	1.08438	0.355412	804.878	1036.42	849.154	1064.88	1213.73	950.892	1256.95	1157.42
B4galt3	912.748	1.11281	0.154209	0.193035	0.0718168	1.14377	0.338046	652.359	895.634	691.641	896.681	1459.06	825.435	927.114	954.061
Pa2g4	1775.63	1.11275	0.154133	0.159439	0.0846367	1.07244	0.358484	1772.09	1537.66	1664.99	1376.15	2317.71	1519.55	1868.26	2148.67
Ndufa12	762.382	1.11274	0.154116	0.189804	0.0734713	1.13388	0.341068	456.802	744.864	598.749	832.243	756.43	766.811	987.934	955.223
Trim26	2479.69	1.1127	0.154066	0.145051	0.0791974	1.10129	0.350736	2268.15	2303.49	2113.29	2280.48	3421.69	2502.1	2317.4	2630.93
Gpi1	6082.89	1.11256	0.153884	0.137124	0.0786645	1.10422	0.349734	4490.25	6135.64	6042.02	5471.83	7290.99	6094.62	6696.43	6441.36
Gm45151	31.6138	1.11253	0.15385	0.242517	0.0373151	1.42811	0.266183	24.1614	30.9528	21.2036	20.7515	53.8001	34.0023	38.9871	29.0518
Enkd1	164.725	1.11247	0.153771	0.204918	0.0649653	1.18732	0.326606	101.931	145.778	116.115	192.224	231.34	179.391	191.817	159.204
Irak2	1069.04	1.11246	0.153751	0.153862	0.0820477	1.08593	0.355082	935.501	1077.36	777.465	1049.59	1307.34	974.342	1270.98	1159.75
Ccdc120	834.948	1.11235	0.153612	0.191435	0.073339	1.13466	0.340839	656.134	959.537	610.866	648.756	1145.94	756.258	1107.23	794.857
G6pdx	1544.11	1.11234	0.153596	0.150694	0.0829945	1.08095	0.356319	1382.49	1497.72	1313.61	1368.5	2141.24	1394.09	1599.25	1655.95
Alg5	739.789	1.11232	0.153569	0.15136	0.081859	1.08693	0.354654	666.705	674.971	706.787	613.806	949.034	624.939	807.034	875.04
Rnf43	579.172	1.11227	0.153508	0.127808	0.0733797	1.13442	0.340839	502.86	569.132	565.429	483.837	690.793	566.314	656.543	598.467
Hif1a	1458.08	1.11227	0.153507	0.174461	0.0774493	1.11098	0.347719	1391.55	1178.2	1184.37	1369.6	2050.86	1145.53	1701.4	1643.17
Plek2	96.8333	1.11218	0.153392	0.264154	0.0207839	1.68227	0.219232	40.0174	96.8523	65.6302	69.8996	193.68	60.9696	134.895	112.721
Cct2	3713.49	1.11205	0.153217	0.128278	0.0738033	1.13192	0.341525	3535.87	3376.85	3398.63	3279.82	4268.5	3304.09	3999.3	4544.86
Pglyrp1	1158.73	1.11201	0.153165	0.277513	0.0106126	1.97418	0.169994	346.566	965.528	765.349	895.589	1314.87	994.274	934.911	3052.76
Mrps28	461.436	1.11201	0.153164	0.17465	0.0807888	1.09265	0.352396	304.283	435.336	429.121	456.532	474.517	451.41	646.407	493.88
Vars2	1131.34	1.112	0.15316	0.178394	0.0797825	1.09809	0.350792	728.618	1170.22	945.075	1120.58	1461.21	1111.52	1433.95	1079.56
Dpm2	933.033	1.11199	0.153142	0.122095	0.0689957	1.16118	0.333621	735.414	933.576	850.164	909.788	1039.42	948.547	1047.97	999.382
Arhgap9	833.038	1.11189	0.15302	0.191329	0.0731392	1.13585	0.340533	605.546	704.925	560.381	996.07	1071.7	1084.56	824.188	816.936
Coil	238.353	1.11186	0.152973	0.148278	0.0824991	1.08355	0.355577	215.943	243.629	192.852	208.607	260.393	241.534	303.32	240.549
Tgfb1	1437.8	1.11176	0.152848	0.111796	0.0598092	1.22323	0.316415	1362.86	1312	1351.98	1283.31	1565.58	1668.46	1610.17	1348
Fam118b	608.536	1.11176	0.152843	0.119365	0.0682889	1.16565	0.332616	525.511	597.09	503.838	613.806	635.917	649.561	658.103	684.46
Tkfc	335.286	1.11161	0.152645	0.16723	0.0823954	1.0841	0.355515	255.96	311.525	332.19	290.52	391.665	364.645	449.912	285.87
Dxo	606.473	1.11159	0.152622	0.153775	0.0834764	1.07844	0.357108	409.989	623.05	536.148	610.53	671.425	642.526	666.68	691.433
Ccdc12	1608.88	1.11155	0.152579	0.162859	0.0839377	1.07604	0.357976	1038.19	1692.42	1513.53	1488.64	1639.83	1890.06	1940.78	1667.57
Rpl28	5057.92	1.11153	0.152547	0.206569	0.0646043	1.18974	0.325747	2437.28	4929.48	4639.55	4967.24	5314.37	4803.7	6574.79	6796.96
Acadl	2764.96	1.11139	0.152371	0.161662	0.0799217	1.09734	0.350792	2515.81	2462.25	2410.14	2456.32	3607.84	2151.52	3251.53	3264.26
Nufip1	345.987	1.11139	0.152368	0.157762	0.0836111	1.07774	0.35742	317.119	290.557	256.463	373.526	429.325	374.025	330.611	396.266
Slc13a2	42.5004	1.11137	0.152344	0.267481	0.0168656	1.773	0.203396	23.4064	46.9284	11.1066	33.8576	52.7241	44.5547	57.701	69.7243
Pbld2	471.35	1.11135	0.152312	0.276059	0.0119309	1.92333	0.178036	149.499	388.408	158.522	518.786	698.325	368.163	916.198	572.901
H2-Eb2	277.661	1.11118	0.152092	0.285343	0.0070124	2.15413	0.145973	65.6889	272.584	101.979	218.436	644.525	201.669	328.272	388.132
Uqcrq	2014.01	1.11117	0.152081	0.223692	0.0513648	1.28933	0.299311	887.933	2089.81	1652.87	1877.46	2192.89	2106.97	3312.35	1991.79
Scand1	957.184	1.11115	0.152052	0.235251	0.0455074	1.34192	0.287197	361.666	1059.38	739.097	849.718	1100.75	1102.14	1517.38	927.333
Mrpl18	577.968	1.11113	0.152031	0.131203	0.0773569	1.1115	0.347528	483.984	535.184	560.381	534.077	645.601	525.277	683.834	655.408
Slc7a2	1411.19	1.11095	0.151796	0.251688	0.0274906	1.56082	0.240471	890.198	1093.33	826.941	1335.74	2110.04	1109.18	2967.7	956.385
Phka1	1071.33	1.11095	0.151791	0.180365	0.0815	1.08884	0.353806	861.506	971.519	938.007	974.226	1466.59	918.062	1497.11	943.602
Hmbs	606.284	1.11087	0.151689	0.196838	0.0717639	1.14409	0.338014	387.338	647.013	517.974	516.602	864.03	497.137	800.796	619.384
Nabp2	725.117	1.11085	0.151659	0.143708	0.0833296	1.0792	0.357013	532.307	632.036	737.078	726.301	770.418	757.431	761.029	884.337
Casp3	666.772	1.11084	0.151657	0.181639	0.0797997	1.098	0.350792	634.238	666.983	495.76	527.524	964.098	539.347	748.553	757.671
Gm34093	32.6109	1.11084	0.151656	0.243996	0.0341708	1.46634	0.259591	24.9165	26.9589	17.1648	29.4889	44.1161	24.6224	41.3264	52.2932
Ino80b	463.52	1.11081	0.151611	0.180341	0.079331	1.10056	0.350736	280.122	516.213	406.907	416.121	525.089	539.347	569.992	454.37
Mllt6	3901.69	1.11079	0.151589	0.125411	0.0676484	1.16974	0.33164	3038.3	3748.28	3837.85	3657.72	4315.84	4473.06	4413.34	3729.09
Areg	567.79	1.11077	0.151555	0.246298	0.0335412	1.47442	0.257998	180.456	561.144	475.567	492.574	856.498	491.275	851.479	633.329
Rps18	7838.48	1.11075	0.151533	0.20937	0.0633974	1.19793	0.323968	4041	7795.11	6992.14	7313.25	8407.88	7941.3	12702	7515.12
Serbp1	4721.4	1.11075	0.151528	0.118966	0.0635826	1.19666	0.324293	4276.57	4306.43	4483.05	4286.81	5286.4	4332.36	5051.95	5747.61
Cd52	2616.44	1.11074	0.151519	0.234474	0.0410642	1.38654	0.275937	1171.83	2056.86	1615.51	3333.34	4089.88	3009.79	3126.77	2527.51
Pomk	473.738	1.11072	0.1515	0.168738	0.0843936	1.07369	0.358373	359.401	425.351	370.558	523.155	560.597	413.89	548.939	588.008
Wbp1	1470.13	1.11062	0.151371	0.169889	0.0874106	1.05844	0.363415	970.988	1722.37	1185.38	1328.09	1627.99	1647.35	1728.69	1550.2
Pi4k2a	1522.44	1.11019	0.150807	0.122557	0.0733432	1.13464	0.340839	1308.49	1482.74	1334.82	1471.17	1710.84	1537.14	1857.35	1476.99
Nup43	150.786	1.11013	0.150723	0.187962	0.0789422	1.10269	0.350134	153.274	132.798	123.183	111.403	210.896	121.939	166.865	185.931
Mtfr1l	3407.13	1.11007	0.15065	0.118322	0.0719639	1.14289	0.33822	2854.82	3297.97	3131.07	3277.64	3859.62	3246.63	4050.76	3538.51
Snhg6	193.92	1.11004	0.150605	0.147619	0.0866491	1.06224	0.36243	171.395	166.746	172.658	191.132	196.908	192.289	248.738	211.497
Mad2l1	378.211	1.11	0.150556	0.217634	0.056078	1.25121	0.308714	394.888	316.517	222.133	301.442	578.889	261.466	446.013	504.339
Edf1	2542.93	1.10998	0.150539	0.155056	0.0892689	1.0493	0.36703	1858.17	2624	2611.07	2042.38	2906.28	2356.71	3010.59	2934.23
Sf3b6	1126.39	1.10994	0.150488	0.133722	0.0810676	1.09115	0.352902	884.913	1056.39	1007.68	1163.17	1081.38	1204.15	1253.83	1359.62
Rinl	629.338	1.10985	0.150363	0.170819	0.0844053	1.07363	0.358373	601.771	554.155	463.45	601.792	902.766	639.009	551.278	720.484
4833418N02Rik	102.916	1.10976	0.150249	0.200596	0.0691703	1.16008	0.334185	79.2797	85.8691	73.7078	110.31	122.664	84.4195	149.711	117.369
Mfsd13a	355.483	1.10974	0.150224	0.229952	0.046353	1.33392	0.28906	169.885	409.376	221.123	324.378	529.393	303.676	503.714	382.322
Ptpn2	855.295	1.10958	0.150009	0.17549	0.0840794	1.07531	0.358097	684.826	681.96	644.186	993.886	975.934	769.156	946.608	1145.8
Ap1g2	658.43	1.10948	0.149888	0.144066	0.0859028	1.06599	0.361525	553.448	599.086	545.236	688.075	839.282	731.636	699.429	611.25
Gm30042	29.416	1.10936	0.149727	0.276602	0.00808729	2.0922	0.153845	9.06054	27.9574	17.1648	16.3827	61.3321	19.9324	33.5289	49.9691
Rnpep	1722.87	1.10934	0.1497	0.101384	0.0540969	1.26683	0.304779	1579.55	1639.5	1557.96	1627.35	2009.97	1747.01	1890.1	1731.49
Ythdf2	875.819	1.10926	0.149603	0.135941	0.0841505	1.07494	0.358155	877.362	810.764	772.417	731.762	1009.29	777.363	986.374	1041.22
P2rx5	318.578	1.10918	0.149492	0.214952	0.0594133	1.22612	0.315451	194.047	330.496	181.745	340.761	464.833	324.781	420.281	291.68
Tmem141	297.508	1.10917	0.149486	0.198208	0.0765588	1.116	0.345602	168.375	322.508	221.123	302.534	307.737	302.503	410.145	345.135
Gm2a	3496.93	1.10906	0.149341	0.194417	0.0769844	1.1136	0.346609	1996.34	3126.23	2711.03	4135	3947.85	3763.7	4803.21	3492.03
Tpd52	1550.79	1.10904	0.14931	0.17058	0.0860181	1.06541	0.361525	1120.49	1451.79	1087.44	1818.48	1680.72	1630.94	1753.64	1862.8
Snrpd3	996.038	1.10898	0.149236	0.130121	0.0814926	1.08888	0.353806	853.201	951.549	925.891	915.248	951.186	1000.14	1093.98	1277.12
Eef1e1	242.155	1.10897	0.149217	0.149715	0.0885198	1.05296	0.365409	198.577	251.616	202.949	221.713	261.469	239.189	309.558	252.17
Higd2a	1159.46	1.10895	0.149194	0.148953	0.0876129	1.05743	0.363759	835.835	1175.21	1183.36	990.609	1307.34	1146.7	1422.25	1214.36
Tmem259	2850.94	1.10883	0.149033	0.130568	0.0817121	1.08771	0.354176	2330.82	3022.39	2469.71	2609.22	3211.87	3232.56	3256.99	2673.93
Dkkl1	16.7564	1.1088	0.149	0.271059	0.0100339	1.99853	0.167896	6.7954	7.98782	11.1066	15.2905	24.7481	28.1398	13.2556	26.7277
Mpnd	1497.45	1.10878	0.148968	0.161949	0.0875662	1.05766	0.363653	992.884	1517.69	1328.76	1499.57	1523.62	1599.28	1959.49	1558.34
Sfta2	3355.09	1.10875	0.14894	0.245089	0.0286611	1.54271	0.243501	1143.89	3482.69	2354.61	2934.69	4153.37	2774.12	6254.32	3743.03
Arhgap15	235.87	1.10865	0.148808	0.185889	0.0791602	1.10149	0.350677	216.698	180.724	160.542	257.755	338.941	256.776	217.548	257.98
Cldn7	1512.31	1.10864	0.148794	0.236524	0.0378278	1.42219	0.267355	647.828	1564.61	956.182	1471.17	2538.29	1192.43	2175.48	1552.53
Cdk4	2713.35	1.10861	0.148756	0.118992	0.0743511	1.12871	0.342687	2314.21	2725.84	2526.26	2435.57	2960.08	2529.07	3159.52	3056.25
Rnf145	3557.72	1.10858	0.148707	0.119855	0.0770777	1.11307	0.34668	3058.69	3181.15	3625.82	3249.24	4068.36	3333.4	4147.45	3797.65
Igsf3	669.493	1.10855	0.148672	0.194781	0.0734659	1.13391	0.341068	528.531	684.956	405.898	665.139	882.322	562.797	927.894	698.405
Apol9b	296.113	1.10851	0.148627	0.214239	0.0576135	1.23948	0.312795	204.617	246.624	306.947	211.883	534.773	286.088	245.619	332.353
Hsf4	373.761	1.10843	0.148514	0.199846	0.0706556	1.15085	0.336228	211.413	327.501	317.044	409.568	422.869	396.303	561.415	343.973
Grhpr	421.497	1.1084	0.148482	0.179134	0.0834604	1.07852	0.357108	251.43	432.341	376.616	413.937	469.137	417.408	556.736	454.37
Tmem120a	450.393	1.1084	0.148476	0.172308	0.0862395	1.06429	0.361766	295.223	437.333	426.091	430.32	519.709	399.82	597.283	497.367
Ppp1r9a	2760.23	1.10823	0.148252	0.185803	0.0807596	1.09281	0.352396	2003.89	2717.86	2145.6	2688.95	3632.58	2595.9	3989.16	2307.87
Eef2kmt	420.681	1.10813	0.148128	0.124722	0.0793966	1.1002	0.350736	354.116	413.37	364.5	415.029	463.757	437.34	492.018	425.318
Golm1	1639.48	1.10812	0.14811	0.234519	0.0395671	1.40267	0.272787	1087.26	1918.08	1116.72	930.539	2889.07	1188.91	2418.76	1566.47
Usf1	1758.24	1.1081	0.148093	0.153608	0.090839	1.04173	0.369464	1212.6	1809.24	1585.22	1715.82	1898.07	2040.14	2137.27	1667.57
Psmc4	2266.79	1.10807	0.148048	0.119011	0.0759323	1.11957	0.344804	1892.9	2149.72	2229.41	2086.07	2662.03	2140.97	2392.25	2580.96
Tnfrsf4	188.873	1.10802	0.14799	0.236657	0.0369661	1.4322	0.265378	67.199	130.801	158.522	220.621	266.849	204.014	193.376	269.601
Mettl1	310.731	1.10793	0.147865	0.181048	0.0856783	1.06713	0.361178	270.306	331.495	215.065	266.492	386.285	275.536	307.219	433.453
Ptpn3	973.999	1.10782	0.147726	0.121579	0.078662	1.10423	0.349734	832.814	980.505	877.425	896.681	1084.61	906.337	1121.27	1092.35
Acd	555.676	1.1078	0.147699	0.135845	0.0864427	1.06327	0.362023	422.825	546.167	544.226	514.418	571.357	662.459	630.812	553.146
Snx5	2630.41	1.10778	0.147676	0.149721	0.0872881	1.05905	0.363415	2647.94	2195.65	2091.08	2542.6	3251.68	2264.08	3136.9	2913.31
Manf	2523.89	1.10776	0.147641	0.187055	0.0725121	1.13959	0.339539	1595.41	2284.52	2365.72	2435.57	2979.45	2118.7	2624.61	3787.19
Vdac2	4080.59	1.10774	0.147625	0.125469	0.0808863	1.09213	0.352644	3660.46	3599.51	3716.69	4009.4	5032.46	3688.66	4514.71	4422.85
Pilra	358.212	1.10771	0.147574	0.155203	0.0920541	1.03596	0.371629	311.078	285.565	290.792	399.739	413.185	408.028	424.96	332.353
S100pbp	821.514	1.10768	0.147541	0.115686	0.0729637	1.13689	0.340356	677.275	769.826	765.349	822.413	889.854	851.23	839.783	956.385
Tcf7l1	571.172	1.10767	0.147534	0.161738	0.0906063	1.04284	0.369113	498.33	632.036	457.392	448.887	781.178	567.487	587.926	596.143
Mrtfa	1147.67	1.1076	0.147436	0.132288	0.0852976	1.06906	0.360275	989.109	1082.35	976.375	1148.98	1422.47	1263.95	1249.93	1048.19
Gimap7	131.94	1.10759	0.147429	0.199167	0.0711653	1.14773	0.336598	80.7898	117.82	113.086	134.338	159.248	153.597	108.384	188.256
4930423D22Rik	48.2782	1.10755	0.147376	0.215041	0.0569928	1.24418	0.311376	32.4669	38.9406	35.3393	51.3326	58.1041	39.8648	63.9389	66.2381
Epdr1	277.618	1.10745	0.147247	0.193713	0.0748462	1.12583	0.34344	233.309	222.66	224.152	267.585	257.165	222.774	358.682	434.615
Rac2	2357.48	1.10743	0.147222	0.193029	0.0659166	1.18101	0.328446	1478.38	1793.27	1821.49	2916.13	2912.74	2818.67	2144.29	2974.9
Otub1	1519.9	1.10741	0.147191	0.13402	0.0870691	1.06014	0.363339	1143.89	1500.71	1430.74	1477.72	1764.64	1442.17	1717.77	1681.52
Bid	367.457	1.10731	0.147062	0.20234	0.0682444	1.16593	0.332596	247.655	338.484	225.162	422.674	556.293	350.575	373.497	425.318
Wdr73	466.076	1.10728	0.147014	0.114867	0.073347	1.13462	0.340839	402.439	465.291	405.898	449.979	520.785	487.757	508.392	488.07
Nedd8	2376.5	1.10722	0.146947	0.179009	0.0863792	1.06359	0.361994	1355.31	2312.47	2287.97	2350.38	2310.18	2632.25	3112.73	2650.69
Tmem51	799.006	1.10721	0.146929	0.228394	0.0441119	1.35544	0.283309	359.401	728.889	467.489	946.922	1161.01	714.048	1146.22	868.068
Gemin7	949.207	1.10713	0.14683	0.140252	0.0901162	1.0452	0.368488	689.356	1000.47	906.706	856.271	979.162	994.274	1104.12	1063.3
Plet1	978.731	1.10713	0.146821	0.197726	0.0715062	1.14566	0.337657	760.33	933.576	681.544	939.276	939.35	1006	1688.92	880.85
Cbarp	481.325	1.10701	0.146667	0.206574	0.0636072	1.19649	0.324293	263.511	483.263	355.413	498.035	660.665	508.862	679.936	400.915
Lsm7	359.156	1.10692	0.146554	0.168105	0.0896036	1.04767	0.367659	249.165	383.415	361.471	278.506	354.005	382.233	460.048	404.401
Vegfb	507.415	1.10686	0.146471	0.168775	0.0892112	1.04958	0.366922	332.975	538.179	452.344	472.915	563.825	486.585	672.138	540.363
Sash3	741.545	1.10684	0.146442	0.164852	0.0903074	1.04428	0.368488	684.071	562.143	547.255	840.98	935.046	869.99	780.522	712.35
Wdr12	301.389	1.10683	0.146437	0.151573	0.0924097	1.03428	0.372198	305.793	261.601	270.598	246.833	315.269	272.018	348.545	390.456
Mlph	1387.01	1.1068	0.146394	0.24413	0.0287276	1.5417	0.243804	626.687	1684.43	725.971	1017.91	2565.19	976.687	1770.02	1729.16
Gde1	3502.51	1.10677	0.14636	0.170024	0.0898552	1.04646	0.368068	2397.27	3483.69	3260.31	3233.95	4339.52	3078.97	4754.09	3472.27
Cbx4	786.071	1.10677	0.146357	0.182764	0.0822381	1.08493	0.3553	586.67	665.984	821.892	654.217	1219.11	726.946	903.722	710.026
Eef1a1-ps1	106.272	1.10676	0.146339	0.18161	0.0942708	1.02562	0.375177	90.6054	107.836	74.7175	98.2964	104.372	102.007	124.759	147.583
Actr5	400.977	1.1067	0.146258	0.124268	0.0823332	1.08443	0.355412	326.179	396.396	382.675	370.25	443.313	445.547	448.352	395.104
Cox6b1	3630.17	1.10667	0.146226	0.181658	0.0887584	1.05179	0.365973	2090.72	3440.75	3386.52	3736.35	3556.19	3608.93	4878.07	4343.82
Scrn2	336.481	1.10659	0.146121	0.177317	0.0859756	1.06562	0.361525	206.127	351.464	284.734	336.392	404.577	336.506	428.079	343.973
Rfxap	336.493	1.10659	0.146117	0.129851	0.0859358	1.06583	0.361525	292.202	329.498	316.035	294.889	328.181	352.92	363.36	414.86
Oxa1l	1238.91	1.1065	0.146004	0.120083	0.0793787	1.1003	0.350736	1024.6	1185.19	1182.35	1176.28	1237.4	1222.91	1477.61	1404.94
Mmp15	4964.32	1.10636	0.145826	0.152031	0.0968687	1.01382	0.380057	4705.44	5361.82	3352.19	4473.58	5678.06	5166	5852.75	5124.74
Slc4a7	329.349	1.10635	0.145808	0.169751	0.0896588	1.04741	0.367659	278.612	284.566	250.404	350.59	459.453	302.503	389.092	319.57
Cd3eap	300.88	1.10631	0.145762	0.152926	0.093125	1.03093	0.372973	243.124	294.551	284.734	261.031	326.029	261.466	380.514	355.594
Rpl21-ps8	96.0145	1.10628	0.145719	0.213781	0.0581114	1.23574	0.313408	59.6485	83.8721	92.892	77.5449	109.752	69.1771	152.05	123.18
Gm16136	262.807	1.10624	0.145665	0.210391	0.0607986	1.21611	0.31784	141.193	218.667	207.997	297.073	303.433	209.876	338.408	385.808
Glrx	1692.04	1.10619	0.145601	0.238819	0.0324123	1.48929	0.253821	929.46	1743.34	882.474	1486.46	3170.98	1116.21	2570.03	1637.36
Sftpb	202660	1.10609	0.145471	0.231184	0.0402859	1.39485	0.274432	89726.5	240107	136010	158001	324194	170748	314645	187850
Tgoln1	13267.2	1.10605	0.145421	0.18824	0.0778343	1.10883	0.348365	11145.2	14361.1	8904.5	11173	18583.6	10214.8	17051.4	14703.7
Nmnat1	238.751	1.10602	0.145371	0.141941	0.0926031	1.03337	0.372626	209.902	233.644	188.813	235.911	262.545	248.569	292.403	238.225
Higd1a	857.378	1.10597	0.145307	0.133814	0.0903253	1.04419	0.368488	681.05	850.703	854.202	749.237	964.098	804.33	1024.58	930.819
Swi5	2760.32	1.10595	0.14528	0.130103	0.0899374	1.04606	0.368119	2096	2626.99	2722.14	2675.85	2998.82	2653.35	3260.1	3049.28
Unc93b1	3529.6	1.10594	0.145267	0.183544	0.094532	1.02442	0.376088	2384.43	3588.53	2667.62	3657.72	4962.52	3551.48	4389.17	3035.33
Tbc1d9	925.95	1.1059	0.145223	0.174798	0.0984704	1.00669	0.381917	798.082	843.713	703.758	918.525	1294.43	950.892	1164.94	733.267
Sidt1	253.79	1.10585	0.145155	0.204636	0.0662042	1.17911	0.329028	158.559	251.616	171.648	263.216	381.981	279.053	203.513	320.732
Syne4	287.285	1.10581	0.145099	0.221894	0.0480574	1.31824	0.293311	123.827	292.554	184.774	311.272	377.677	289.606	423.4	295.166
Gm20257	155.793	1.1058	0.145089	0.150116	0.0938716	1.02747	0.374855	131.378	133.796	131.26	166.012	156.02	167.667	175.442	184.769
Trbc1	330.203	1.10565	0.144895	0.250901	0.0196001	1.70774	0.214768	153.274	153.766	223.143	380.079	565.977	286.088	240.161	639.139
Polr2h	305.419	1.10563	0.144864	0.164554	0.0928323	1.0323	0.372793	218.208	285.565	288.773	294.889	317.421	298.986	428.079	311.435
Tmem268	1176.11	1.10554	0.144752	0.218031	0.0537852	1.26934	0.304209	631.973	1160.23	740.107	1248.36	1497.8	1081.04	2000.04	1049.35
Perm1	244.757	1.10551	0.144714	0.239246	0.0299906	1.52302	0.249034	144.969	250.618	155.493	170.38	536.925	178.219	311.117	210.335
Trim28	2970.4	1.1055	0.144703	0.106286	0.0674116	1.17127	0.331135	2668.33	3043.36	2802.91	2518.57	3354.97	3003.93	3157.96	3213.13
Pgm1	1754.73	1.10541	0.144586	0.185834	0.0830041	1.0809	0.356319	1220.15	1802.25	1418.62	1618.61	2471.58	1343.68	2288.54	1874.42
Celf5	21.8666	1.10539	0.14456	0.24342	0.0260799	1.58369	0.237399	12.0807	18.9711	10.097	21.8436	24.7481	23.4499	33.5289	30.2139
Psmb4	3698.65	1.10535	0.14451	0.165776	0.0989436	1.00461	0.382915	2481.08	3703.35	3457.2	3515.73	4554.72	3372.09	4842.2	3662.85
Rasa4	713.307	1.10527	0.144393	0.198732	0.0715748	1.14524	0.337705	400.929	650.009	577.546	775.449	1083.53	763.293	842.122	613.574
Dynlt1a	35.3099	1.10516	0.144255	0.214367	0.0560639	1.25132	0.308714	24.1614	30.9528	27.2618	31.6733	47.3441	46.8997	31.1897	42.9967
Mydgf	1592.93	1.10512	0.144205	0.165021	0.0954604	1.02018	0.378305	1101.61	1686.43	1431.75	1443.86	1752.81	1465.62	2190.3	1671.06
Rrnad1	681.509	1.10508	0.144151	0.108536	0.0709177	1.14925	0.336598	600.261	627.044	634.089	667.323	718.769	787.915	677.596	739.078
Rpl13	8211.09	1.10497	0.144007	0.193511	0.0764708	1.1165	0.345602	4304.51	8099.65	7523.24	8014.43	7936.59	8492.37	12215.4	9102.51
Zfp3	153.592	1.10494	0.143965	0.176211	0.0884406	1.05335	0.365183	124.582	142.782	136.309	134.338	231.34	136.009	169.984	153.393
Bccip	1059.18	1.10485	0.143844	0.114512	0.0781561	1.10704	0.348904	947.581	1072.36	926.9	973.134	1097.52	1029.45	1210.94	1215.53
Map2k2	2557.51	1.10481	0.143793	0.161109	0.0911361	1.04031	0.370227	1748.68	2725.84	2372.78	2264.09	3081.67	2539.62	3285.84	2441.51
Zrsr2	692.682	1.10479	0.143767	0.114176	0.078137	1.10714	0.348904	685.581	622.051	594.711	659.678	762.886	738.671	678.376	799.505
Ifi35	1817.89	1.10477	0.143743	0.134507	0.0931714	1.03072	0.372987	1397.59	1766.31	1903.28	1576.02	2172.45	1858.4	1821.48	2047.57
Gm38244	77.9621	1.10474	0.143711	0.232839	0.0361448	1.44195	0.263965	59.6485	63.9026	33.3199	78.6371	139.88	58.6247	101.367	88.3175
Mtarc2	2231.86	1.10472	0.143676	0.140474	0.0979598	1.00895	0.381224	1606.74	2076.83	2285.95	2157.06	2286.5	2309.81	2741.58	2390.38
Rnf40	2260.73	1.10469	0.143644	0.129289	0.0896977	1.04722	0.367659	1731.32	2195.65	2025.45	2338.36	2700.77	2389.54	2392.25	2312.52
Mecr	392.587	1.10468	0.143627	0.147976	0.0968469	1.01391	0.380057	295.978	401.388	372.578	350.59	379.829	393.958	489.678	456.694
Eif3d	1660.66	1.10462	0.143544	0.148103	0.0975041	1.01098	0.380677	1156.73	1647.49	1624.6	1576.02	1923.89	1573.49	1999.26	1783.78
Orc6	463.499	1.10457	0.143481	0.152847	0.0962874	1.01643	0.379628	391.868	438.332	436.188	400.831	432.553	452.582	503.714	651.922
Fbxl19	828.741	1.10452	0.143426	0.146222	0.0963457	1.01617	0.379628	622.157	916.602	659.331	802.754	878.018	929.787	949.727	871.554
Cybc1	1313.51	1.1045	0.143389	0.120531	0.083959	1.07593	0.357976	1064.61	1254.09	1234.86	1290.96	1602.17	1357.75	1361.43	1342.19
Pdgfc	77.5627	1.10448	0.143365	0.23622	0.0322307	1.49173	0.25366	48.3229	53.9178	59.572	68.8075	112.98	53.9347	156.728	66.2381
Hars	1244.54	1.10444	0.143316	0.132076	0.0918495	1.03692	0.371427	1069.14	1172.21	1295.44	1017.91	1312.72	1226.43	1300.61	1561.82
Mthfsd	857.519	1.10429	0.143122	0.12026	0.0845907	1.07268	0.358484	705.967	893.637	793.621	771.08	993.15	898.13	941.149	863.419
Ttc39c	191.527	1.10428	0.1431	0.180899	0.0859644	1.06568	0.361525	126.848	167.744	176.697	194.408	201.212	193.461	187.138	284.708
Galc	748.559	1.10424	0.143053	0.190832	0.0763581	1.11714	0.345596	598.751	700.931	585.623	669.508	915.678	647.216	1235.11	635.653
Aldh18a1	610.099	1.10422	0.143028	0.167027	0.0939279	1.02721	0.374855	571.569	580.115	483.644	525.34	860.802	493.62	641.728	723.971
Atp5md	780.169	1.10419	0.142986	0.15225	0.100456	0.998026	0.385467	689.356	693.942	629.04	800.569	836.054	722.256	1077.6	792.533
Gm26569	74.0596	1.10416	0.142953	0.216011	0.0540518	1.26719	0.304743	43.7926	52.9193	62.6011	79.7293	83.9282	71.5221	127.098	70.8864
Paox	266.208	1.10415	0.142938	0.196569	0.074828	1.12594	0.34344	154.029	253.613	238.288	254.478	389.513	208.704	305.659	325.38
Rpl36a	4031.66	1.10415	0.142935	0.204702	0.0586861	1.23146	0.314189	1891.39	3652.43	3595.53	4151.38	3727.27	4197.53	6189.6	4848.16
Rps5	12663.4	1.10414	0.142925	0.191076	0.078878	1.10304	0.350134	6773.51	12228.4	11169.3	13069	12488.1	13131.9	18778.5	13668.3
Gfi1	49.3062	1.10407	0.142834	0.240022	0.0269869	1.56885	0.239438	21.8963	34.9467	35.3393	50.2404	103.296	50.4172	48.344	49.9691
Plekhm2	1613.95	1.10407	0.142832	0.156899	0.0973675	1.01159	0.38048	1379.47	1540.65	1312.6	1551.99	1875.47	1722.39	2192.64	1336.38
Atp5d	3434.28	1.10406	0.142812	0.180983	0.0905038	1.04333	0.368956	2179.06	3868.1	3060.39	2846.23	3974.75	3384.99	4909.26	3251.48
Ppif	314.107	1.10403	0.142782	0.15349	0.101157	0.995006	0.38673	276.346	339.482	238.288	277.414	365.841	304.848	394.55	316.084
Tmem251	228.333	1.10399	0.142722	0.145085	0.0971665	1.01248	0.38048	215.943	183.72	210.017	218.436	223.808	227.464	291.624	255.656
Lmtk3	32.5703	1.10398	0.142711	0.254919	0.0125965	1.89975	0.18056	6.7954	26.9589	19.1842	30.5811	60.2561	36.3473	39.7669	40.6725
Rilp	536.317	1.10397	0.142705	0.153961	0.0977568	1.00985	0.380909	394.133	578.118	483.644	472.915	648.829	579.212	643.288	490.394
Plxna4	1964.19	1.10394	0.142662	0.155614	0.097766	1.00981	0.380909	1667.14	2151.72	1862.89	1366.32	2150.93	2060.07	2499.85	1954.6
Traf2	1030.65	1.10393	0.142649	0.141112	0.0972451	1.01213	0.38048	833.569	1017.45	983.443	913.064	1343.93	1031.79	959.863	1162.07
Ctnnbip1	344.823	1.10391	0.142623	0.176959	0.0891889	1.04969	0.366922	264.266	362.447	343.296	235.911	344.321	356.438	497.476	354.432
Mta2	3068.1	1.10386	0.142557	0.0993859	0.0618205	1.20887	0.321179	2888.8	3025.39	2912.97	2611.41	3495.93	3247.81	3151.72	3210.8
Tlr2	868.259	1.10378	0.142453	0.156122	0.0965693	1.01516	0.379833	746.739	805.771	702.748	858.455	1008.21	743.361	1185.99	894.795
Zfp629	957.016	1.10367	0.142303	0.105906	0.0706797	1.15071	0.336228	889.443	926.587	934.978	806.03	983.466	1030.62	999.63	1085.38
Rbm17	1447.88	1.10363	0.142255	0.130053	0.0934825	1.02927	0.3738	1310.76	1253.09	1336.84	1407.82	1468.74	1487.89	1414.45	1903.47
Ubqln4	1752.91	1.1036	0.142218	0.102792	0.0678357	1.16854	0.332143	1563.7	1803.25	1570.08	1591.31	1979.84	1803.29	1822.26	1889.53
Rps26	6351.17	1.10359	0.142198	0.211487	0.0587416	1.23105	0.314195	2660.02	5769.2	5323.11	6886.21	6310.75	6489.75	9613.45	7756.83
Snrpc	567.316	1.1035	0.142087	0.136508	0.0962943	1.0164	0.379628	483.229	581.114	480.615	526.432	586.421	524.104	674.477	682.136
Rpl27	3878.91	1.10349	0.142073	0.191194	0.0832651	1.07954	0.356998	2093.74	3610.49	3563.22	3993.02	3894.05	3828.19	5853.53	4195.08
Cops6	1513.6	1.10348	0.142066	0.122369	0.0898613	1.04643	0.368068	1254.88	1525.67	1413.57	1388.16	1641.98	1446.86	1838.63	1599.01
Stap2	1986.58	1.10344	0.142008	0.12854	0.0948349	1.02303	0.376802	1488.95	1962.01	1828.56	2018.35	2240.24	1989.72	2170.8	2193.99
Alkbh4	237.408	1.10342	0.141986	0.147945	0.0977036	1.01009	0.380909	188.761	255.61	207.997	206.422	274.381	223.946	276.029	266.114
Kars	2378.62	1.10341	0.141964	0.172023	0.0978414	1.00948	0.38105	1945	2324.46	2183.97	1932.07	3549.73	1927.58	2399.27	2766.89
Thsd4	1508.54	1.10334	0.141878	0.155115	0.100027	0.999881	0.384533	1162.77	1605.55	1404.49	1246.18	1750.66	1534.79	1993.8	1370.08
Txndc17	1790.38	1.10333	0.141863	0.138883	0.103085	0.986806	0.38974	1515.37	1606.55	1759.9	1651.38	1778.63	1626.25	2049.16	2335.76
Pitpnm1	1943.75	1.10325	0.141763	0.184809	0.0871702	1.05963	0.363339	1384.75	1874.14	1624.6	1830.5	3050.47	2196.08	2081.13	1508.37
Gm6863	37.6522	1.10322	0.141718	0.225651	0.0419028	1.37776	0.277484	19.6312	38.9406	24.2327	33.8576	45.1921	34.0023	60.0402	45.3208
Rabggta	898.847	1.10315	0.141625	0.132224	0.0947641	1.02336	0.376802	706.722	921.595	812.805	850.81	1105.05	911.027	992.612	890.147
Gm46432	71.9005	1.10306	0.141514	0.189431	0.079817	1.0979	0.350792	61.9137	54.9163	60.5817	67.7153	94.6882	70.3496	63.9389	101.1
Ing2	495.976	1.10305	0.141503	0.168714	0.0926242	1.03328	0.372626	345.055	451.312	452.344	503.496	429.325	504.172	653.424	628.681
Ctsh	29350.6	1.10305	0.1415	0.227529	0.0397879	1.40025	0.273296	13950.2	30594.3	19571.9	25542.9	53089.9	19149.2	41742	31164.4
Use1	2050.83	1.10291	0.141319	0.178496	0.0895794	1.04779	0.367659	1221.66	2129.75	2076.94	1719.09	2242.39	2174.97	2863.99	1977.85
Ntmt1	418.917	1.10291	0.141318	0.159903	0.0973516	1.01166	0.38048	283.142	445.321	390.752	377.895	442.237	442.03	543.481	426.48
Ccdc61	557.037	1.10288	0.14127	0.148992	0.100001	0.999996	0.384516	413.765	580.115	534.129	484.929	669.273	613.214	654.204	506.663
Pip5k1b	779.113	1.10287	0.141268	0.205802	0.064487	1.19053	0.325629	540.612	826.739	504.848	694.628	1168.54	607.351	1183.65	706.54
Tmem54	152.599	1.10285	0.141236	0.260341	0.00741696	2.12977	0.14827	32.4669	160.755	64.6205	98.2964	327.105	102.007	263.553	171.987
Commd1	439.883	1.10274	0.141099	0.16212	0.0998443	1.00068	0.384324	346.566	429.345	365.51	427.043	356.157	494.792	532.564	567.091
Slc25a45	921.481	1.10269	0.141026	0.14385	0.104293	0.981745	0.39172	756.555	903.622	695.68	992.793	1089.99	1016.55	1023.02	893.633
Ly6e	44434.5	1.10266	0.140983	0.151059	0.100402	0.998257	0.38546	34056.3	44417.3	41083.5	40592	59834.3	42050.3	41384.8	52057.3
Uqcrb	1251.78	1.10265	0.140977	0.143916	0.102811	0.98796	0.389106	1100.1	1013.45	1143.98	1287.68	1289.05	1188.91	1303.73	1687.33
Marchf3	185.066	1.10263	0.140946	0.200209	0.0699894	1.15497	0.335542	120.052	198.697	148.425	150.721	314.193	164.149	185.579	198.714
Apoe	22730.9	1.10261	0.140927	0.230939	0.0350427	1.4554	0.261264	13393	18977.1	18126.1	17531.7	19991	18076.3	54696.6	21055.6
Slc39a11	485.72	1.10254	0.140832	0.180687	0.087915	1.05594	0.364554	380.543	498.24	408.927	398.646	706.933	376.37	619.895	496.205
Tmem101	311.244	1.10253	0.140816	0.13216	0.0966258	1.01491	0.379969	268.041	317.516	263.531	291.613	298.053	335.333	364.92	350.946
Nmrk1	165.953	1.1025	0.140776	0.155753	0.0999233	1.00033	0.38437	131.378	143.781	138.328	182.394	207.668	178.219	171.543	174.311
Scamp3	1027.34	1.10249	0.140763	0.137031	0.0990764	1.00403	0.383258	779.961	1054.39	1063.21	851.902	1194.36	1072.83	1066.69	1135.34
Malt1	2054.32	1.10246	0.140732	0.237431	0.0271486	1.56625	0.239572	1022.33	1849.18	943.056	2095.9	4080.2	1463.27	3178.23	1802.37
Nipsnap1	464.41	1.10246	0.140728	0.19306	0.0771379	1.11273	0.34677	271.061	537.181	325.122	442.334	528.317	416.235	605.86	589.17
Prune2	214.209	1.10241	0.140666	0.217413	0.0515632	1.28766	0.299311	166.11	150.77	138.328	224.989	280.837	151.252	392.211	209.173
Eif4a1	6185.5	1.10236	0.140601	0.150417	0.0982546	1.00765	0.381548	5744.38	5759.22	5725.98	5058.99	8114.13	5055.79	7284.36	6741.18
Snx4	2700.49	1.10235	0.140587	0.160468	0.103156	0.986506	0.38974	2629.82	2594.04	2161.76	2264.09	3673.47	2199.6	3239.83	2841.27
Gm5481	15.3859	1.10235	0.140584	0.247232	0.0158772	1.79923	0.199965	5.28531	12.9802	9.08726	13.1062	21.52	19.9324	17.9341	23.2414
Asna1	1271.85	1.1023	0.140519	0.126148	0.0967948	1.01415	0.380057	1102.37	1294.03	1135.91	1150.07	1569.89	1201.81	1428.49	1292.22
Snx30	1218.29	1.10228	0.140495	0.159383	0.108955	0.962753	0.398616	1103.88	1251.09	907.716	1104.2	1450.45	1001.31	1561.04	1366.6
Rab5if	632.195	1.10224	0.140441	0.198582	0.072317	1.14076	0.338992	497.575	666.983	541.197	411.753	1015.75	514.724	839.003	570.577
Ap1ar	943.803	1.10221	0.140398	0.112386	0.0829942	1.08095	0.356319	972.498	828.736	836.028	862.824	1087.84	946.202	1037.84	978.464
Cblif	64.2941	1.10214	0.140312	0.256656	0.00811759	2.09057	0.154007	32.4669	54.9163	23.223	41.5029	183.996	41.0373	73.2958	63.9139
Coprs	232.244	1.10202	0.140144	0.207667	0.0621496	1.20656	0.321918	137.418	237.638	209.007	175.841	276.533	180.564	401.567	239.387
Scd1	58497	1.10197	0.140083	0.201692	0.0689734	1.16132	0.333621	51844.4	58801.3	33062.5	50563.7	71099	39873	80927.2	81805.2
Tmem243	2877.09	1.10197	0.140081	0.188495	0.0821218	1.08554	0.355082	1785.68	2809.72	2138.53	3108.35	3343.14	2398.92	4223.87	3208.48
Galt	542.333	1.10196	0.140068	0.141337	0.101841	0.992076	0.387705	386.583	539.178	519.993	528.616	631.613	556.934	619.116	556.632
Sptlc2	5257.29	1.10192	0.140017	0.123708	0.0930676	1.0312	0.372973	5129.02	4886.55	4815.24	4538.02	6020.23	4634.87	6003.24	6031.15
Hinfp	612.483	1.1019	0.139988	0.1484	0.101656	0.992867	0.387272	639.523	588.103	511.916	471.823	765.038	601.489	588.706	733.267
Gm15217	49.1761	1.10187	0.139951	0.247402	0.0150914	1.82127	0.194111	21.1413	48.9254	17.1648	41.5029	35.5081	55.1072	81.0932	92.9657
Eef1akmt4	70.727	1.1018	0.139856	0.19379	0.0770192	1.1134	0.346609	43.7926	74.8858	63.6108	57.8856	89.3082	66.8321	95.1286	74.3726
Cd69	124.614	1.10161	0.139616	0.216348	0.0511168	1.29144	0.299275	65.6889	100.846	93.9017	134.338	203.364	124.284	96.6881	177.797
Nup62	866.382	1.10156	0.139552	0.137975	0.101236	0.994664	0.386769	785.247	848.706	770.398	755.79	1143.79	825.435	975.458	826.233
Sdhaf1	175.903	1.10155	0.139537	0.169301	0.0963895	1.01597	0.379628	131.378	125.808	169.629	194.408	185.072	180.564	192.596	227.766
Oas3	997.498	1.1015	0.139473	0.242123	0.0197679	1.70404	0.21495	581.385	826.739	530.09	789.648	2698.61	718.738	1059.67	775.102
Klc3	195.192	1.10146	0.139411	0.221113	0.0447154	1.34954	0.284061	106.461	240.633	131.26	127.785	312.041	171.184	297.862	174.311
Pdhb	1480.48	1.10142	0.139369	0.116333	0.091383	1.03913	0.370709	1279.05	1322.98	1414.58	1468.98	1454.75	1464.44	1700.62	1738.46
Med25	1512.11	1.10142	0.139363	0.116831	0.0902957	1.04433	0.368488	1310.76	1600.56	1340.88	1345.57	1723.76	1711.84	1551.69	1511.86
Snrnp40	697.67	1.1014	0.139342	0.115904	0.0875075	1.05795	0.36358	601.016	649.01	653.273	680.429	838.206	678.874	732.178	748.374
Auh	695.177	1.10139	0.139323	0.118004	0.0903063	1.04428	0.368488	604.036	644.018	615.914	708.826	720.921	771.5	816.391	679.812
Tmem134	1886.89	1.10134	0.139264	0.158545	0.10246	0.989447	0.388409	1203.54	2011.93	1767.98	1767.15	2199.35	1897.09	2271.39	1976.68
Hip1r	3618.64	1.10114	0.138993	0.153521	0.112209	0.949973	0.402771	2613.97	3722.32	3117.94	3595.46	4253.44	3768.39	4614.52	3263.1
Mgat4a	524.815	1.10111	0.138953	0.149706	0.106602	0.972233	0.395422	448.497	437.333	477.586	534.077	645.601	459.617	665.9	529.905
Dpp3	1602.93	1.10094	0.138739	0.138199	0.104023	0.98287	0.391131	1368.9	1644.49	1497.38	1337.92	2012.12	1517.21	1901.01	1544.39
Rcbtb1	990.565	1.10093	0.138726	0.122132	0.0939653	1.02703	0.374855	871.322	872.669	886.513	1024.47	1161.01	926.27	1066.69	1115.59
Plekhn1	1794.76	1.10093	0.138718	0.190912	0.0801801	1.09593	0.351451	1292.64	1686.43	1345.92	1773.7	3011.73	1829.09	2003.16	1415.4
Eif2b5	1560.79	1.10079	0.138537	0.110836	0.0843386	1.07397	0.358373	1361.35	1476.75	1553.92	1405.64	1694.7	1480.86	1710.76	1802.37
Klhdc8a	471.818	1.10078	0.138527	0.20407	0.0665507	1.17685	0.329615	288.427	464.292	433.159	366.973	753.202	342.368	672.918	453.208
Tsc22d4	1500.33	1.10074	0.138476	0.134534	0.0984686	1.0067	0.381917	1313.78	1638.5	1288.37	1241.81	1805.53	1664.94	1632	1417.73
Cdc45	230.398	1.10071	0.138428	0.189882	0.0813159	1.08982	0.35327	193.291	245.625	172.658	172.565	349.701	173.529	255.756	280.059
Ddx11	287.479	1.10068	0.138394	0.176295	0.0928922	1.03202	0.372793	240.859	279.574	227.181	255.571	450.845	243.879	296.302	305.625
Sema4b	587.962	1.10067	0.138377	0.154588	0.104395	0.981322	0.391904	397.909	547.166	512.925	655.309	649.905	600.316	646.407	693.757
Olr1	319.487	1.10059	0.138273	0.223396	0.0411063	1.38609	0.276006	232.554	224.657	200.929	317.825	345.397	275.536	705.667	253.332
Gm20559	833.268	1.10054	0.138216	0.145487	0.104362	0.981458	0.391895	866.036	701.93	694.67	755.79	1122.27	898.13	845.241	782.074
Icos	154.75	1.10054	0.138213	0.234915	0.025766	1.58895	0.236231	86.0751	120.816	79.7659	152.905	210.896	127.802	112.283	347.459
Tmed2	1832.93	1.10054	0.138207	0.146141	0.107705	0.967766	0.39664	1389.28	1906.09	1596.33	1754.04	2148.78	1630.94	2263.59	1974.36
Tmem258	1251.49	1.10048	0.138133	0.164635	0.101417	0.993888	0.38702	813.938	1237.11	1121.77	1271.3	1489.19	1097.45	1575.08	1406.11
Nfe2l2	5053.79	1.10042	0.138058	0.163052	0.104901	0.979221	0.392772	4263.74	4805.67	4542.62	4379.65	7445.94	4081.45	5373.99	5537.27
Abhd11	866.015	1.10031	0.137909	0.196631	0.0739339	1.13116	0.341776	441.701	785.802	674.477	999.346	1086.76	807.848	1228.09	904.092
Suds3	2526.32	1.10021	0.13778	0.124033	0.0983753	1.00711	0.381821	1926.87	2496.19	2336.44	2555.71	2637.28	2651.01	2948.21	2658.82
Apobr	545.534	1.10014	0.137682	0.175839	0.11145	0.95292	0.401127	444.721	469.284	402.868	601.792	773.646	601.489	632.371	438.101
Sac3d1	228.04	1.10012	0.13766	0.195831	0.0744109	1.12836	0.342833	169.13	219.665	218.094	158.366	327.105	172.356	339.968	219.632
Bcl2a1a	135.037	1.10009	0.137626	0.215008	0.0506955	1.29503	0.297814	91.3604	136.791	57.5526	140.891	154.944	127.802	219.887	151.069
Mcoln3	147.842	1.10002	0.137525	0.209815	0.0581538	1.23542	0.313408	165.355	109.833	103.999	96.112	147.412	112.559	251.077	196.39
Tbc1d24	405.799	1.09995	0.137438	0.160456	0.103805	0.98378	0.390786	391.868	424.353	302.909	328.747	470.213	453.755	524.767	349.784
Gm43428	46.9247	1.09995	0.137435	0.205248	0.0636962	1.19589	0.324568	44.5476	39.9391	28.2715	40.4107	43.0401	60.9696	71.7363	46.4829
Gpaa1	1217.74	1.09994	0.137419	0.151155	0.111635	0.952201	0.401292	887.933	1285.04	1072.3	1153.34	1391.27	1231.12	1577.42	1143.48
Adamts6	231.895	1.09993	0.137406	0.192416	0.0776453	1.10988	0.347954	227.268	155.762	189.823	210.791	317.421	212.221	354.783	187.094
Mrpl13	957.382	1.09991	0.137382	0.163016	0.105884	0.975171	0.394645	647.828	840.718	893.58	1027.74	980.238	869.99	1210.16	1188.8
Mrpl11	622.969	1.09989	0.137355	0.152932	0.106541	0.972484	0.395422	431.131	626.045	557.352	629.097	621.929	619.076	789.1	710.026
Nifk	727.154	1.09988	0.137343	0.161242	0.103206	0.986295	0.389785	676.52	577.12	641.157	695.72	706.933	683.564	743.874	1092.35
Alkbh3	476.052	1.09984	0.137293	0.116964	0.0928943	1.03201	0.372793	389.603	453.309	452.344	468.546	511.101	540.519	510.731	482.26
Prxl2a	549.99	1.09981	0.137256	0.15322	0.105907	0.975077	0.394645	415.275	604.079	429.121	530.8	650.981	513.552	647.186	608.926
Cdk2	890.975	1.0998	0.137236	0.131636	0.103412	0.985428	0.390188	847.915	899.628	729	790.74	1120.12	873.507	994.172	872.716
Tnfsf14	77.1107	1.09974	0.137164	0.214148	0.0512329	1.29045	0.299311	43.7926	57.9117	68.6593	73.1762	117.284	125.457	70.1768	60.4277
Ndufv3	1588.36	1.09974	0.137164	0.154508	0.106959	0.970781	0.396067	1056.31	1696.41	1506.47	1449.33	1839.96	1547.69	1943.12	1667.57
Fbxo46	337.087	1.0997	0.137109	0.133172	0.103635	0.984495	0.390687	281.632	326.502	328.151	299.258	310.965	374.025	405.466	370.701
Krtcap2	1394.4	1.09966	0.137062	0.155343	0.107067	0.970344	0.396067	1009.49	1299.02	1447.9	1250.55	1693.63	1178.36	1684.24	1592.04
Hook1	494.422	1.09966	0.137056	0.177038	0.0947862	1.02325	0.376802	394.888	465.291	369.549	493.666	723.073	379.888	581.688	547.336
Dolpp1	751.05	1.09963	0.137024	0.145797	0.104925	0.979122	0.392772	585.16	746.861	612.885	776.541	922.134	702.323	894.365	768.129
Rpa2	518.643	1.09961	0.136989	0.146595	0.106116	0.974221	0.394822	388.848	474.277	524.032	491.482	571.357	461.962	595.723	641.464
Irf1	6608.73	1.09955	0.136913	0.216381	0.0484374	1.31482	0.293812	4389.83	6163.6	5466.49	4645.05	14124.7	4573.9	6589.61	6916.65
Ubl5	2319.32	1.09952	0.136869	0.160916	0.105475	0.97685	0.39411	1501.03	2137.74	2256.67	2377.68	2302.64	2227.74	2820.33	2930.74
Kti12	391.556	1.0995	0.136845	0.12114	0.0973924	1.01147	0.38048	383.563	388.408	314.015	359.328	430.401	419.753	404.686	432.291
N4bp1	2109.44	1.09946	0.136794	0.114768	0.0923444	1.03459	0.372083	2125.45	1916.08	1857.84	1921.15	2469.43	2246.5	1971.97	2367.14
Ift80	647.363	1.09942	0.136741	0.139518	0.106449	0.972857	0.395364	630.462	556.152	483.644	689.167	692.945	649.561	777.403	699.567
Ikbke	866.464	1.09941	0.136724	0.20041	0.0688918	1.16183	0.333621	499.84	871.671	575.526	917.433	1460.13	807.848	838.223	961.033
Snhg12	249.592	1.09937	0.136672	0.168885	0.100287	0.998756	0.385274	163.09	220.664	259.492	238.096	301.281	220.429	279.928	313.759
Vamp8	8378.98	1.09936	0.136659	0.186863	0.0855576	1.06774	0.360845	4170.11	8643.82	7675.7	8159.69	9730.29	8134.76	11335.9	9181.53
Adprhl2	834.578	1.09935	0.136654	0.142572	0.106656	0.972016	0.395452	608.566	839.72	756.262	830.058	834.978	926.27	1044.08	836.692
Lhfpl2	602.435	1.0993	0.136583	0.213641	0.0515124	1.28809	0.299311	564.018	504.231	343.296	490.39	730.605	432.65	1193.01	561.281
Uap1	1285.51	1.09926	0.136537	0.124308	0.100465	0.997985	0.385467	1282.07	1226.13	1123.79	1105.29	1487.04	1266.29	1237.45	1556.01
Rangap1	2084.69	1.09923	0.1365	0.157855	0.106827	0.97132	0.395889	1763.78	2180.67	1867.94	1649.19	2785.77	1741.15	2526.37	2162.62
Marchf9	225.756	1.09922	0.136479	0.1773	0.0942815	1.02557	0.375177	153.274	216.67	214.055	203.146	294.825	221.601	311.897	190.58
Prpf40b	1278.03	1.09921	0.136461	0.132927	0.104649	0.980266	0.392376	986.089	1286.04	1156.1	1254.92	1380.51	1523.07	1446.42	1191.12
4930520O04Rik	40.6836	1.09914	0.136379	0.197416	0.0723847	1.14035	0.339218	38.5073	25.9604	34.3296	36.042	55.9521	43.3822	41.3264	49.9691
Rpn1	6166.25	1.09911	0.136332	0.136812	0.111987	0.950831	0.402307	5267.19	6336.34	5572.51	5376.81	7388.91	5296.15	6729.18	7362.89
Msto1	425.337	1.09903	0.136236	0.133157	0.106344	0.973286	0.395227	369.217	403.385	432.15	353.867	508.949	484.24	459.268	391.618
Kynu	253.141	1.09903	0.136231	0.232143	0.025524	1.59305	0.235513	129.113	237.638	135.299	215.16	556.293	178.219	378.175	195.228
Dcaf15	870.87	1.099	0.136188	0.125703	0.102006	0.991376	0.387921	730.883	809.765	795.64	872.653	1079.23	900.475	954.405	823.909
Uap1l1	1627.46	1.09879	0.135913	0.19488	0.0736061	1.13309	0.341407	891.708	1551.63	1474.16	1529.05	1993.83	1410.51	2653.46	1515.34
Col24a1	31.571	1.09878	0.135902	0.24414	0.0114648	1.94063	0.175611	19.6312	21.9665	8.07756	28.3967	53.8001	22.2774	64.7186	33.7001
Mbd6	2123.39	1.09877	0.135885	0.123864	0.0984985	1.00657	0.381917	1717.73	2117.77	1864.91	2126.48	2460.82	2417.68	2271.39	2010.38
Pstk	212.757	1.09872	0.13582	0.138957	0.109339	0.961225	0.398915	199.332	168.743	194.871	212.975	213.048	219.256	232.363	261.466
Senp2	1975.3	1.09863	0.135705	0.124657	0.102432	0.989562	0.388409	1698.1	1840.19	1646.81	2098.08	1987.38	1955.72	2258.91	2317.17
Ssu72	961.942	1.09862	0.135697	0.139373	0.109142	0.962007	0.398616	754.29	943.561	929.929	880.299	1085.69	838.333	1097.88	1165.56
Pop5	667.066	1.09861	0.135676	0.153892	0.10973	0.959675	0.399265	468.128	677.966	618.943	634.558	630.537	663.631	778.183	864.581
Pclaf	270.27	1.0986	0.13567	0.214525	0.0489305	1.31042	0.294331	217.453	281.571	183.765	162.735	389.513	152.424	358.682	416.022
Ifngr2	1970.05	1.09854	0.135592	0.125955	0.0998411	1.00069	0.384324	1805.31	2037.89	1700.33	1705.99	2062.7	1843.16	2176.26	2428.73
Cenph	76.9375	1.09854	0.135583	0.204294	0.0635693	1.19675	0.324293	64.1788	70.8919	45.4363	69.8996	117.284	53.9347	90.4501	103.424
Lrrfip2	2340.59	1.09844	0.135461	0.174354	0.099349	1.00284	0.383867	1396.83	2136.74	2070.89	2584.1	2310.18	2239.46	3046.45	2940.04
Ccdc189	382.728	1.09836	0.135347	0.190204	0.0796423	1.09886	0.350792	191.781	392.402	342.287	369.157	558.445	386.923	423.4	397.429
Cd247	251.821	1.09836	0.135347	0.212418	0.0518822	1.28498	0.299955	166.11	181.723	195.881	250.11	335.713	270.846	155.169	459.018
Fbrs	2077.6	1.09835	0.135338	0.127629	0.104694	0.980077	0.392462	1772.09	2074.84	1850.77	1945.18	2452.21	2536.1	1952.48	2037.11
Cd72	404.339	1.09831	0.135288	0.202165	0.0668161	1.17512	0.330269	259.735	434.338	265.55	365.881	728.453	344.713	439.775	396.266
Mien1	550.873	1.0983	0.135269	0.175608	0.0967486	1.01436	0.380057	345.811	492.249	458.402	625.82	527.241	551.072	644.067	762.319
Tusc1	69.3916	1.09824	0.135197	0.20293	0.0656595	1.1827	0.327611	57.3834	50.9224	54.5236	64.4387	75.3202	91.4545	112.283	48.807
Ifi47	3133.17	1.09823	0.135185	0.220971	0.0382048	1.41788	0.268053	2211.53	2811.71	2083	2346.01	6945.59	1935.79	2799.28	3932.45
Rps17	5356.46	1.09822	0.13517	0.177405	0.0961978	1.01683	0.379628	3193.84	5332.87	4918.23	5185.68	4975.43	5325.46	7940.12	5980.02
Abhd12	1828.44	1.09822	0.135164	0.153216	0.109862	0.959152	0.399374	1513.11	1721.38	1640.76	1703.8	2028.26	1652.04	2633.19	1734.97
Tbc1d20	2902.14	1.09821	0.135154	0.110647	0.0948417	1.023	0.376802	2477.3	2766.78	2914.99	2644.17	2872.93	3057.86	3465.18	3017.9
Aldh1l2	49.4726	1.09819	0.135129	0.204754	0.0626181	1.2033	0.322392	53.6082	43.933	32.3103	29.4889	65.6361	48.0722	50.6833	72.0484
Pdcd6	1353.03	1.09819	0.135121	0.112902	0.0934391	1.02947	0.373764	1208.07	1228.13	1251.01	1339.02	1523.62	1246.36	1505.68	1522.31
Tmbim4	1129.42	1.09813	0.135053	0.129398	0.108756	0.963548	0.398296	965.702	966.526	1051.09	1170.82	1386.97	1095.11	1292.81	1106.29
Hspa1a	49.7572	1.0981	0.135007	0.212649	0.0507709	1.29439	0.297987	30.2018	33.9482	51.4945	40.4107	62.4081	85.592	40.5466	53.4553
Napa	2736.15	1.0981	0.135005	0.103659	0.0833695	1.07899	0.357013	2240.22	2667.93	2591.89	2715.16	2865.39	2866.75	2966.92	2974.9
H2-Q2	467.308	1.0981	0.135004	0.211116	0.0536283	1.27061	0.304017	246.9	486.259	326.132	421.582	844.662	397.475	630.812	384.646
Krtcap3	671.89	1.09803	0.134921	0.194304	0.074737	1.12646	0.34344	335.995	650.009	529.08	733.946	946.882	662.459	878.77	637.977
Cct5	3919.02	1.09802	0.134907	0.126492	0.104458	0.981058	0.391916	3681.6	3639.45	3791.41	3316.96	4542.88	3415.47	4407.89	4556.48
Ndufs4	1261.52	1.09793	0.134786	0.127097	0.105889	0.975148	0.394645	1143.14	1155.24	1077.34	1269.12	1362.22	1126.77	1455.78	1502.56
Pkib	205.439	1.09792	0.134775	0.217275	0.044267	1.35392	0.283309	123.072	143.781	111.066	254.478	269.001	162.977	366.479	212.659
Snx10	891.377	1.09776	0.134568	0.204852	0.0620513	1.20725	0.321727	511.92	941.564	544.226	890.128	1421.4	697.633	1242.13	882.012
Arl2	942.813	1.09775	0.134544	0.161924	0.106625	0.972142	0.395422	590.445	935.573	946.085	884.667	1030.81	963.789	1238.23	952.899
Pfkfb4	1976.69	1.09768	0.134461	0.1754	0.101509	0.993496	0.38702	1609.76	1966	1320.68	2008.52	2487.72	1980.34	2798.5	1642.01
Fibp	1465.96	1.09768	0.134456	0.13093	0.107943	0.966805	0.396914	1081.98	1389.88	1410.54	1500.66	1492.42	1601.63	1722.45	1528.12
Junb	3255.91	1.09764	0.134401	0.20729	0.0586532	1.23171	0.31413	1734.34	2667.93	2247.58	3796.42	3689.61	5938.68	3072.19	2900.53
Egln1	1818.1	1.09762	0.134384	0.105526	0.0866861	1.06205	0.36243	1660.34	1733.36	1752.83	1636.09	1903.45	1751.7	2148.97	1958.09
Zfp598	2154.15	1.09761	0.13436	0.13889	0.110132	0.958087	0.399636	1846.08	2258.56	1883.08	1867.63	2738.43	2457.55	2276.07	1905.8
Jagn1	550.331	1.09758	0.134324	0.140658	0.109759	0.95956	0.399265	507.39	544.17	515.954	435.781	683.261	480.722	613.657	621.708
Grwd1	284.237	1.09757	0.134311	0.147484	0.112033	0.950656	0.402307	268.041	300.542	228.191	231.543	336.789	256.776	315.016	337.001
Lig1	773.648	1.09754	0.134272	0.173592	0.0998645	1.00059	0.384324	674.255	754.849	664.38	612.714	1092.14	559.279	862.395	969.168
Mpst	816.921	1.09751	0.134233	0.178246	0.095769	1.01878	0.378835	537.592	895.634	718.903	683.706	963.022	750.396	1222.64	763.481
Panx1	357.642	1.0975	0.134227	0.14771	0.117325	0.930611	0.408923	269.551	307.531	332.19	387.725	379.829	343.54	392.211	448.56
Cyld	1340.84	1.09745	0.134153	0.132136	0.109	0.962573	0.398616	1146.16	1264.07	1187.4	1320.45	1706.54	1199.46	1410.55	1492.1
Ing5	694.72	1.09741	0.134104	0.118182	0.102168	0.990685	0.388097	696.906	684.956	603.798	587.594	699.401	702.323	786.76	796.019
Tuft1	1026.52	1.09739	0.134075	0.152503	0.108447	0.964781	0.397924	784.492	1126.28	837.037	944.737	1348.23	983.722	1178.97	1008.68
Gm31718	52.6609	1.09737	0.134044	0.23492	0.017972	1.7454	0.207166	20.3862	38.9406	24.2327	56.7935	57.0281	44.5547	60.8199	118.531
Gm19710	26.9133	1.09736	0.134042	0.222945	0.0349094	1.45706	0.260767	27.1816	18.9711	17.1648	15.2905	30.1281	22.2774	36.6479	47.6449
Cxcl13	65.2352	1.09735	0.134019	0.207833	0.0568471	1.24529	0.310972	33.222	49.9239	71.6884	53.5169	78.5482	72.6946	57.701	104.586
Tapbp	12223.2	1.09732	0.133981	0.186823	0.0858399	1.06631	0.361446	7234.08	12089.6	10770.4	11542.2	18999	9728.18	12597.5	14824.5
Mea1	1030.84	1.09731	0.13397	0.156356	0.11051	0.956597	0.400072	707.477	1125.28	1035.95	826.782	1218.03	1059.93	1246.03	1027.27
Psmd11	1661.52	1.09731	0.133969	0.128109	0.107725	0.967685	0.39664	1536.52	1629.52	1429.73	1517.04	2011.05	1455.06	1809.78	1903.47
Ptges	1093.91	1.09731	0.133967	0.210364	0.0544251	1.2642	0.305337	627.442	1144.26	639.137	1051.77	1786.16	736.326	1577.42	1188.8
Trp53i11	1056.45	1.0973	0.133958	0.199421	0.0711096	1.14807	0.336598	634.993	1048.4	661.35	1138.05	1004.99	1008.34	1127.51	1827.94
Cox7c	1154.98	1.09729	0.133951	0.159657	0.110613	0.956195	0.400359	764.105	1162.23	1013.73	1186.11	1171.77	1099.8	1512.7	1329.41
Eef1d	2632.6	1.09724	0.133882	0.1465	0.122324	0.912488	0.413538	1812.86	2372.38	2749.4	2628.88	2692.16	2615.83	3142.36	3046.95
Cib2	200.83	1.09721	0.13384	0.181144	0.091552	1.03833	0.370926	159.314	177.729	162.561	193.316	152.792	199.324	290.844	270.763
Gal3st1	333.34	1.0969	0.133437	0.194935	0.0757757	1.12047	0.34458	155.539	367.44	297.86	291.613	409.957	320.091	468.625	355.594
Tmem86a	538.594	1.09689	0.133418	0.198564	0.074782	1.1262	0.34344	372.237	477.272	464.46	468.546	668.197	408.028	981.696	468.315
Prkrip1	485.736	1.09689	0.133416	0.134521	0.112033	0.950653	0.402307	367.707	477.272	421.043	514.418	520.785	507.69	559.855	517.122
Trmt1l	859.394	1.09684	0.133348	0.11114	0.0948718	1.02286	0.376834	779.961	822.745	739.097	854.086	964.098	892.267	839.783	983.113
Mocs3	158.235	1.09683	0.133337	0.15491	0.111434	0.952984	0.401127	127.603	163.75	130.251	147.445	193.68	160.632	194.936	147.583
Ptk2b	1565.19	1.09665	0.133097	0.171231	0.10209	0.991015	0.388074	1018.56	1448.79	1160.14	1864.35	2036.87	1770.46	1663.97	1558.34
Esd	1573.84	1.09657	0.132998	0.14471	0.117872	0.928588	0.408923	1414.2	1268.07	1469.11	1566.19	2040.1	1326.09	1780.15	1726.84
Muc1	14653.1	1.09655	0.132968	0.187298	0.0854834	1.06812	0.360645	8473.87	14627.7	11704.4	14978.2	19500.4	11479.9	20831.6	15628.7
Bspry	743.876	1.0965	0.132909	0.198382	0.0703829	1.15253	0.335923	400.174	933.576	461.431	655.309	1089.99	721.083	808.593	880.85
Gapdh	1662.75	1.09647	0.132865	0.206314	0.0628338	1.20181	0.322836	975.518	1963.01	1336.84	1067.06	2853.56	1342.5	2271.39	1492.1
Parp8	657.251	1.09646	0.132855	0.173541	0.0998844	1.0005	0.384324	592.71	568.134	440.227	694.628	970.554	585.074	629.252	777.426
Prmt1	1424.89	1.09643	0.132812	0.122301	0.107044	0.970439	0.396067	1142.38	1431.82	1447.9	1245.09	1505.33	1409.34	1660.07	1557.18
Trafd1	3759.45	1.0964	0.132773	0.180372	0.106849	0.971231	0.395889	2768.75	3793.22	3056.35	3429.45	6263.41	3519.82	4007.1	3237.53
Slc7a6os	667.185	1.09639	0.132767	0.119608	0.108164	0.965916	0.397424	539.102	617.059	629.04	688.075	721.997	657.769	733.738	750.698
Srrt	3541.61	1.09634	0.132692	0.122642	0.107383	0.969066	0.396367	3007.34	3396.82	3006.87	3674.1	4347.05	3793.02	3497.15	3610.56
Tspyl5	71.4879	1.09629	0.132626	0.197864	0.0706717	1.15075	0.336228	50.588	72.8889	43.4169	68.8075	115.132	64.4871	74.0756	82.5071
Rab3ip	808.693	1.09628	0.132617	0.109278	0.0950165	1.0222	0.377323	705.967	708.919	791.601	807.122	908.146	847.713	895.924	804.154
Slc25a22	720.647	1.09627	0.132601	0.14627	0.114503	0.941181	0.406129	634.993	656	647.215	672.784	1026.51	716.393	743.095	668.191
Grb2	2055.99	1.09623	0.132545	0.115511	0.101853	0.992027	0.387705	1744.91	1910.09	1813.41	2164.7	2205.8	2160.9	2410.96	2037.11
Dym	818.899	1.09619	0.132502	0.144548	0.114804	0.940044	0.406362	637.258	713.911	880.454	741.592	967.326	719.911	969.22	921.523
Gm44751	428.217	1.09612	0.132408	0.192894	0.0795871	1.09916	0.350792	307.303	436.335	271.608	419.398	377.677	370.508	702.548	540.363
Me1	2153.61	1.0961	0.132382	0.190293	0.0815506	1.08857	0.353858	1414.2	2284.52	1450.93	2105.73	1990.6	1924.06	3579.02	2479.86
Plekhb1	1878.54	1.09609	0.132365	0.141218	0.115721	0.936589	0.406989	1416.46	1690.42	1643.78	2091.53	1775.4	2124.56	2226.95	2059.19
Selplg	1936.24	1.09604	0.132303	0.176767	0.0995652	1.00189	0.383867	1358.33	1635.51	1460.02	2275.01	2504.93	2583	2074.12	1599.01
Mesp2	80.2677	1.09603	0.132287	0.176315	0.0982823	1.00752	0.381548	70.2192	76.8828	61.5914	70.9918	81.7762	72.6946	116.182	91.8037
Gk	598.393	1.09601	0.132263	0.191534	0.0795327	1.09945	0.350792	493.799	687.951	339.258	487.113	872.638	471.342	763.368	671.677
Denr	1064.51	1.09601	0.132261	0.163319	0.108055	0.966357	0.397239	893.218	1041.41	963.249	879.206	1064.17	925.097	1118.15	1631.55
Rbm47	1011.39	1.09601	0.132258	0.195926	0.073667	1.13273	0.341407	565.529	1052.4	612.885	1121.67	1263.23	918.062	1503.34	1054
Ccdc6	1434.38	1.09599	0.132233	0.122036	0.107846	0.967197	0.39664	1174.85	1336.96	1307.56	1484.28	1704.39	1361.26	1553.25	1552.53
Commd3	1333.9	1.09596	0.132192	0.133337	0.114326	0.941856	0.405852	1244.31	1076.36	1128.84	1441.68	1426.78	1252.22	1539.21	1561.82
Hk2	1143.54	1.09581	0.131993	0.212415	0.0476489	1.32195	0.292406	592.71	1146.25	772.417	1029.93	2023.96	744.533	1740.39	1098.16
Bax	1213.49	1.09579	0.131971	0.167344	0.108667	0.963901	0.398178	873.587	1247.1	1003.64	1162.08	1504.25	1140.84	1717.77	1058.65
Coq4	249.121	1.09579	0.131969	0.142204	0.115709	0.936634	0.406989	185.741	238.636	222.133	261.031	289.445	275.536	275.249	245.197
Uqcrh	4691.57	1.09579	0.131969	0.190115	0.0907316	1.04224	0.369363	2223.61	4315.42	4318.47	5021.85	4525.67	4746.25	6641.85	5739.47
Sertad3	277.365	1.09576	0.131938	0.13913	0.116298	0.934426	0.408118	238.594	235.641	300.889	237.003	317.421	264.983	295.522	328.866
Taldo1	4294.36	1.09568	0.131831	0.143153	0.125886	0.900023	0.415939	3033.02	4093.76	3798.47	4724.78	4321.22	4620.8	5149.42	4613.42
Atp6v1g1	2504.55	1.09562	0.131742	0.18695	0.084413	1.07359	0.358373	1388.53	2416.32	2206.18	2482.53	2811.59	2284.02	4033.61	2413.62
Ndufb8	1465.12	1.09561	0.131739	0.151502	0.11885	0.925	0.409886	1014.03	1524.68	1378.23	1369.6	1503.18	1439.82	1947.02	1544.39
Mob3c	760.172	1.09561	0.131735	0.145727	0.115475	0.937513	0.406743	659.909	722.898	767.369	603.977	960.87	779.708	665.12	921.523
Pfdn2	1078.12	1.09556	0.131675	0.185674	0.0801278	1.09622	0.35137	534.572	1043.41	916.803	1160.99	1030.81	1172.49	1466.7	1299.2
Ndufb11	2332.63	1.09554	0.131646	0.155155	0.114689	0.940478	0.406227	1617.31	2427.3	2274.84	2052.21	2453.28	2214.84	3177.45	2443.84
Rab3il1	568.249	1.09554	0.131645	0.158968	0.111203	0.953884	0.400904	445.476	567.135	502.828	514.418	618.701	505.345	829.646	562.443
Cisd2	1069.22	1.0955	0.131585	0.128622	0.113378	0.94547	0.404065	913.604	1015.45	959.211	1047.4	1042.65	1008.34	1220.3	1346.84
Gpr55	44.7769	1.09549	0.131576	0.203156	0.0624007	1.20481	0.321991	46.0577	33.9482	21.2036	42.5951	46.2681	48.0722	58.4807	61.5898
Zfp213	252.494	1.09544	0.131512	0.141903	0.116595	0.933321	0.408365	244.635	260.603	221.123	192.224	302.357	255.604	292.403	251.007
Zfp513	684.513	1.09544	0.131509	0.143782	0.117906	0.928465	0.408923	532.307	659.994	606.827	689.167	909.222	637.836	746.993	693.757
Mtrf1l	204.388	1.0954	0.131462	0.135716	0.11827	0.927126	0.409273	174.415	190.709	191.842	191.132	247.481	205.186	197.275	237.063
Eml2	2628.12	1.09536	0.131407	0.17069	0.102635	0.988707	0.388777	1784.17	2959.49	2174.88	2295.77	3657.33	2598.24	3246.07	2309.04
Keap1	1548.31	1.09532	0.131351	0.142156	0.118529	0.926174	0.409374	1142.38	1570.61	1476.17	1447.14	1970.16	1421.06	1712.31	1646.66
Cds1	1308.44	1.09525	0.131264	0.178279	0.0955393	1.01982	0.378438	881.137	1377.9	923.871	1341.2	1446.15	1122.08	1942.34	1432.83
Actr3	4791.76	1.09517	0.13116	0.1309	0.114078	0.942798	0.405533	4537.06	4151.67	3663.17	5247.93	5405.84	4747.42	5218.04	5362.96
Stx17	1404.97	1.09516	0.131139	0.128058	0.114466	0.941324	0.406078	1233.74	1423.83	1140.96	1376.15	1498.87	1290.91	1650.72	1624.58
Rundc1	797.903	1.09515	0.131133	0.122721	0.111296	0.953522	0.400965	628.952	745.863	803.718	772.173	854.346	928.615	870.973	778.588
Dlst	3206.89	1.09515	0.131122	0.0991934	0.082254	1.08484	0.3553	2894.09	2925.54	2878.64	3308.22	3448.59	3280.64	3615.67	3303.77
Cpsf4	654.539	1.09514	0.131116	0.140081	0.117688	0.929267	0.408923	508.9	669.978	537.158	671.692	752.126	711.703	773.505	611.25
Smap2	1410.79	1.09506	0.131016	0.129975	0.112436	0.949096	0.402836	1239.03	1214.15	1166.2	1564	1513.94	1571.14	1370.01	1647.82
Cyc1	2151.18	1.09504	0.130979	0.167534	0.106544	0.972473	0.395422	1611.27	2369.39	1777.06	1825.04	2437.14	2112.83	3183.69	1893.01
Dbnl	3923.45	1.095	0.130926	0.180374	0.0919295	1.03655	0.371427	2846.52	4083.77	3219.92	3337.71	6525.95	3321.67	4389.17	3662.85
Fzr1	1062.42	1.09496	0.130874	0.136541	0.117977	0.928201	0.408992	804.123	1146.25	976.375	960.028	1314.87	1068.14	1133.75	1095.83
Pla2g6	864.382	1.09493	0.130834	0.156826	0.120258	0.919887	0.411464	638.768	977.509	684.573	799.477	1161.01	851.23	919.317	883.175
Ankrd37	214.914	1.09486	0.130741	0.226445	0.0234161	1.63048	0.22875	53.6082	226.654	160.542	152.905	255.013	167.667	400.788	302.139
Rgl3	623.937	1.09484	0.130714	0.127789	0.115235	0.938415	0.406561	517.961	653.004	553.313	575.58	709.085	643.699	743.874	594.981
Spcs1	1817.01	1.0948	0.130674	0.134137	0.113661	0.944389	0.404631	1549.35	1732.36	1738.7	1632.81	2085.29	1539.48	2016.41	2241.64
Psmc3	3953.39	1.09479	0.130658	0.137529	0.12096	0.917357	0.412301	2990.73	3892.07	4141.77	3432.73	4677.38	3624.18	4523.29	4344.99
D930048N14Rik	495.339	1.09479	0.130652	0.150244	0.117388	0.930378	0.408923	378.277	505.23	417.004	488.205	627.309	470.17	608.199	468.315
Dtd2	286.435	1.09476	0.130621	0.135856	0.118271	0.927121	0.409273	220.473	259.604	268.579	301.442	312.041	287.261	335.289	306.787
Camk2b	242.985	1.09472	0.130562	0.185545	0.0879306	1.05586	0.364554	183.476	287.562	152.464	203.146	227.036	259.121	371.937	259.142
Treml1	40.9424	1.0947	0.130532	0.221538	0.0299697	1.52332	0.249034	27.1816	31.9513	31.3006	26.2124	47.3441	79.7295	23.3923	60.4277
Ywhaz	5391.52	1.09467	0.130501	0.137967	0.120422	0.919296	0.4117	5250.58	4603.98	4595.12	5252.3	5331.59	5217.59	5494.85	7386.13
Csnk2b	1767.15	1.09467	0.130501	0.130135	0.117027	0.931714	0.408923	1331.14	1676.44	1746.77	1745.31	2047.63	1668.46	1899.45	2022
Rtca	558.492	1.09465	0.130472	0.127783	0.115287	0.93822	0.406609	468.128	474.277	591.682	524.247	611.169	529.967	640.948	627.519
Mthfd1	2567.15	1.09465	0.130468	0.118054	0.10844	0.964809	0.397924	2452.39	2739.82	2228.4	2098.08	2651.27	2656.87	2941.19	2769.22
Fbxo22	736.584	1.09463	0.130447	0.120542	0.111111	0.954241	0.400859	706.722	706.922	668.418	645.48	819.914	662.459	853.038	829.719
Rilpl2	609.758	1.09458	0.130377	0.177428	0.0976208	1.01046	0.380803	368.462	651.007	493.741	598.516	662.817	580.384	908.4	614.736
Vhl	815.261	1.09457	0.130363	0.123255	0.114015	0.94304	0.405404	719.558	848.706	735.058	711.01	860.802	759.776	957.524	929.657
Mrpl21	492.754	1.09457	0.130358	0.149109	0.128004	0.892778	0.4189	382.808	509.224	436.188	457.624	563.825	415.063	559.075	618.222
Ppp2r2d	925.312	1.09449	0.130261	0.122723	0.112671	0.948187	0.403095	804.123	828.736	823.911	964.397	953.338	907.51	974.678	1145.8
Cdcp1	1318.99	1.09447	0.130233	0.180716	0.0968615	1.01385	0.380057	1014.03	1427.82	938.007	1158.81	2020.73	1009.52	1614.07	1368.92
Ggt5	931.613	1.09443	0.130183	0.213783	0.0426224	1.37036	0.279705	382.808	984.499	444.266	1014.64	1529	835.988	1070.59	1191.12
Ccnf	331.317	1.09434	0.130057	0.208861	0.0537097	1.26995	0.30408	275.591	361.449	175.687	222.805	551.989	202.841	397.669	462.505
Ptges3l	55.8288	1.09433	0.130054	0.206896	0.0537818	1.26936	0.304209	24.9165	49.9239	38.3684	63.3466	60.2561	56.2797	82.6527	70.8864
Gjb2	196.249	1.0943	0.130007	0.212787	0.0437795	1.35873	0.282204	118.542	248.621	90.8726	139.799	349.701	167.667	245.619	209.173
Cdca4	538.56	1.09428	0.129982	0.134912	0.118885	0.924872	0.409925	551.183	538.179	447.295	435.781	625.157	525.277	646.407	539.201
Irgm1	5806.44	1.09427	0.129968	0.231341	0.0150123	1.82355	0.193849	3013.38	4782.71	3358.25	3747.28	16937.4	2858.54	5657.81	6096.23
Depdc7	52.8714	1.09424	0.129926	0.188857	0.0837745	1.07689	0.357765	56.6284	33.9482	43.4169	43.6873	63.4841	49.2447	73.2958	59.2657
Hgsnat	1111.18	1.0942	0.129879	0.11509	0.108341	0.965206	0.397779	1001.19	1042.41	1002.63	1084.54	1212.65	1009.52	1273.32	1263.17
Cdk1	794.384	1.09416	0.129821	0.205936	0.0558467	1.253	0.308337	760.33	851.701	445.276	452.163	1269.68	521.759	1081.5	972.654
Ogfod3	263.555	1.09414	0.129801	0.171199	0.105084	0.978465	0.392986	151.764	252.615	266.56	253.386	289.445	257.948	346.206	290.518
Mrpl55	339.557	1.09411	0.129757	0.134172	0.118648	0.92574	0.409595	283.897	319.513	330.17	312.364	390.589	306.021	414.823	359.08
Dnajc25	284.895	1.09405	0.12968	0.149156	0.119444	0.922836	0.410667	273.326	256.609	288.773	209.699	266.849	295.468	316.576	371.863
Psap	37158.9	1.09404	0.129667	0.193598	0.076356	1.11716	0.345596	24599.4	35234.3	26498.4	36887.4	48499.7	34370.5	63689.4	27492.3
Zwint	1365.14	1.09404	0.129664	0.147663	0.124385	0.905232	0.414642	1384	1292.03	1237.89	1031.02	1778.63	1173.67	1466.7	1557.18
Gm21817	31.3333	1.09396	0.129554	0.208149	0.0513498	1.28946	0.299311	21.1413	22.965	23.223	30.5811	49.4961	38.6923	41.3264	23.2414
Ngdn	953.261	1.09392	0.129502	0.143723	0.123846	0.907119	0.414642	699.927	856.694	848.144	1062.69	922.134	1068.14	1009.77	1158.59
Uqcc3	738.995	1.0939	0.129479	0.18268	0.0914866	1.03864	0.370926	373.747	752.852	702.748	696.812	706.933	793.778	1054.21	830.881
Dcps	620.175	1.09389	0.129472	0.130417	0.119488	0.922676	0.410667	473.413	639.026	577.546	591.963	700.477	594.454	676.817	707.702
Oas1a	937.162	1.09384	0.129404	0.165809	0.110257	0.957595	0.399738	906.809	864.682	760.301	777.634	1481.66	844.195	899.823	962.195
Atp11b	1629.39	1.09383	0.129393	0.144306	0.122405	0.912201	0.413538	1691.3	1284.04	1335.83	1607.69	2119.72	1569.97	1868.26	1558.34
Bcl7c	515.847	1.09383	0.12939	0.155014	0.116455	0.933842	0.408214	346.566	539.178	510.906	454.348	474.517	589.764	636.27	575.226
Ciita	3753.55	1.0938	0.129355	0.226463	0.0241433	1.6172	0.230673	1744.15	3742.29	2148.63	2579.73	10133.8	2476.31	4060.12	3143.4
Ndufs2	3494.36	1.09372	0.129247	0.132573	0.121274	0.916234	0.412876	2694	3571.55	3268.38	3298.39	3693.92	3366.23	4443.75	3618.69
Dusp4	397.774	1.09371	0.129228	0.220496	0.0295364	1.52964	0.247637	359.401	396.396	213.046	167.104	759.658	272.018	672.918	341.649
Ddrgk1	2548.36	1.0937	0.129219	0.134858	0.122209	0.912897	0.413538	1835.51	2616.01	2430.34	2459.59	2642.66	2651.01	3103.38	2648.36
Fam241a	284.192	1.09362	0.129106	0.153096	0.12265	0.911332	0.413995	210.658	231.647	245.356	336.392	294.825	320.091	312.677	321.894
Capn15	946.423	1.09358	0.129059	0.134953	0.124344	0.905377	0.414642	844.895	953.546	759.291	913.064	1063.09	1081.04	1129.07	827.395
Rps4x	9610.53	1.09353	0.128998	0.142309	0.125842	0.900175	0.415873	7345.08	8822.55	9366.94	9472.49	9454.83	8644.79	11650.1	12127.4
Prr22	28.0972	1.09353	0.128995	0.221049	0.0275079	1.56054	0.240471	11.3257	28.9558	19.1842	19.6593	34.4321	29.3123	27.291	54.6174
Atp6v0d2	1078.59	1.09352	0.128985	0.21341	0.0408096	1.38924	0.275187	1005.72	681.96	597.74	960.028	1048.03	918.062	2506.09	911.064
Cct3	3050.31	1.09346	0.128904	0.115907	0.110749	0.955659	0.400683	2930.33	2853.65	2941.24	2607.04	3563.72	2764.74	3390.32	3351.41
Pex16	544.149	1.09338	0.128797	0.163726	0.112584	0.948525	0.403022	333.73	525.199	490.712	579.949	598.257	587.419	710.346	527.581
Mapk13	1437.82	1.09335	0.128754	0.212409	0.0428429	1.36812	0.27998	484.739	1573.6	847.134	1446.05	2012.12	1225.26	2126.36	1787.27
Nfxl1	585.667	1.09332	0.128711	0.138836	0.122336	0.912446	0.413538	489.269	531.19	511.916	607.253	723.073	514.724	690.852	617.06
Rpl27a	7647	1.09326	0.12863	0.182692	0.0864149	1.06341	0.361994	3803.92	7419.69	6902.28	7894.29	7447.01	7784.18	10959.3	8965.38
Timm17b	538.247	1.09323	0.128595	0.143705	0.122808	0.910772	0.414141	379.033	583.111	533.119	461.993	576.737	573.349	624.574	574.063
Sfmbt1	552.297	1.09322	0.128585	0.128324	0.120498	0.91902	0.411782	491.534	510.222	492.731	541.722	662.817	507.69	662.002	549.66
Hexa	4096.56	1.0932	0.128557	0.178757	0.100918	0.996031	0.386329	2694.75	3869.1	3312.81	4257.33	4553.64	3695.7	6644.97	3744.2
Rexo2	1435.09	1.09317	0.128517	0.14411	0.123854	0.907091	0.414642	1067.63	1264.07	1350.97	1532.33	1431.08	1418.72	1529.86	1886.04
Atp6v1g2	165.863	1.09313	0.128464	0.15795	0.117015	0.931757	0.408923	149.499	141.784	125.202	175.841	222.732	159.459	162.966	189.418
Agap3	2701.31	1.09312	0.128458	0.144641	0.127552	0.894314	0.418412	1931.4	2684.91	2695.89	2508.74	2864.32	2938.27	3483.89	2503.1
Rnf181	5169.88	1.0931	0.128427	0.152641	0.123245	0.909229	0.414642	3707.27	5261.98	5040.4	4604.64	6872.43	4474.23	5480.81	5917.27
Psmd3	2700.46	1.09307	0.128391	0.133394	0.1228	0.910801	0.414141	2325.54	2891.59	2387.93	2304.5	3378.65	2634.59	3110.39	2570.5
Sdhd	2169.54	1.09303	0.128336	0.127922	0.125978	0.899704	0.415939	1860.43	2063.85	1922.46	2160.34	2368.28	2029.59	2785.24	2166.1
Cabp4	25.4908	1.09303	0.128333	0.212701	0.0406589	1.39084	0.275027	17.366	21.9665	18.1745	18.5671	48.4201	29.3123	23.3923	26.7277
2610528J11Rik	199.44	1.09303	0.128329	0.176389	0.100082	0.999644	0.384572	141.193	210.679	168.619	170.38	306.661	170.012	231.584	196.39
Oas1g	397.127	1.09302	0.128314	0.175102	0.101943	0.991642	0.387769	369.217	379.421	278.676	350.59	632.689	323.608	409.365	433.453
Rpl18-ps1	23.6546	1.09301	0.12831	0.21779	0.0316078	1.50021	0.252962	10.5706	19.9695	21.2036	16.3827	25.8241	22.2774	28.8505	44.1587
Ccdc122	141.884	1.09299	0.128281	0.169388	0.108362	0.965123	0.397779	133.643	139.787	83.8047	140.891	146.336	151.252	184.799	154.556
Ctsb	18607.8	1.09297	0.128257	0.165976	0.126262	0.898729	0.416502	13440.6	18287.1	15782.5	18501.6	22074.2	14864.9	26788.8	19123.1
Igsf9	222.468	1.09292	0.12819	0.18866	0.0828903	1.0815	0.356319	139.683	285.565	135.299	185.671	298.053	263.811	218.328	253.332
Rps6ka1	1674.24	1.09292	0.128184	0.116279	0.113282	0.945841	0.403944	1405.14	1635.51	1651.86	1527.96	2012.12	1822.05	1603.15	1736.14
Pctp	367.883	1.09291	0.128175	0.148648	0.122463	0.911996	0.413538	338.26	324.505	287.763	380.079	398.121	314.228	463.167	436.939
Gpr141	206.666	1.09287	0.128128	0.213848	0.0390598	1.40827	0.271497	110.237	159.756	98.9501	246.833	421.793	227.464	205.852	182.445
Gpt2	375.167	1.09287	0.12812	0.152412	0.124346	0.90537	0.414642	282.387	410.374	276.657	382.264	393.817	424.443	380.514	450.884
Fcamr	122.677	1.09286	0.128109	0.222156	0.0240979	1.61802	0.230673	46.8128	110.831	78.7562	102.665	280.837	106.697	169.984	84.8312
Isg20l2	641.749	1.09285	0.128095	0.130059	0.123271	0.909139	0.414642	681.805	592.097	595.72	490.39	710.161	654.251	656.543	753.022
Cdc42ep5	199.458	1.09281	0.128047	0.160906	0.134552	0.871109	0.427062	154.784	202.691	210.017	146.352	267.925	193.461	204.293	216.145
R3hdm4	1969.48	1.09281	0.128039	0.142082	0.124039	0.906443	0.414642	1418.73	2091.81	1667.01	1993.23	2002.44	2022.55	2424.22	2135.89
Mtch2	2207.22	1.09278	0.128002	0.147116	0.125263	0.902177	0.415386	1904.98	1834.2	2074.92	2183.27	2615.76	1756.39	2764.19	2524.02
Mlec	7108.57	1.09275	0.127967	0.143902	0.125016	0.903034	0.415203	6093.21	7717.23	6009.71	6015.74	8227.11	6102.83	8998.23	7704.54
Wdr76	245.112	1.09275	0.127959	0.143126	0.123904	0.906916	0.414642	255.205	204.688	197.9	232.635	262.545	232.154	264.333	311.435
Ube2c	539.73	1.09273	0.127941	0.202707	0.0582947	1.23437	0.313408	414.52	648.012	290.792	360.42	751.05	355.265	761.029	736.753
Nudt22	254.391	1.09265	0.127831	0.166471	0.107645	0.968004	0.39664	157.804	263.598	264.54	210.791	303.433	236.844	306.439	291.68
Ndufs8	1418.87	1.09264	0.127822	0.156783	0.120714	0.918242	0.411806	933.99	1516.69	1280.29	1349.94	1512.86	1375.33	1900.23	1481.64
Taf6l	213.822	1.09262	0.127796	0.172015	0.105937	0.974952	0.394645	165.355	187.714	232.23	161.643	310.965	198.151	262.773	191.742
Wfdc2	19877.8	1.09256	0.127712	0.190047	0.0811877	1.09051	0.353226	9258.36	19229.7	16180.4	21667.8	23241.6	19642.8	30098.1	19704.1
Gm44250	2843.33	1.09254	0.127683	0.148109	0.141181	0.850224	0.436144	2268.15	2845.66	2245.56	2972.92	3484.1	2410.65	3182.13	3337.47
Tspan11	3910.21	1.0925	0.127638	0.208361	0.0483936	1.31521	0.293812	1723.77	4661.89	2483.85	3165.14	5175.57	2873.78	6901.5	4296.18
A430057M04Rik	16.3841	1.09247	0.127595	0.219964	0.0267454	1.57275	0.238734	9.81558	14.9772	13.126	7.64527	24.7481	18.7599	25.7315	16.269
Smpdl3b	228.998	1.09239	0.127483	0.201652	0.0603924	1.21902	0.317389	111.747	257.607	157.512	203.146	404.577	194.634	235.482	267.277
Nasp	967.296	1.09236	0.127442	0.153188	0.131478	0.881145	0.424015	939.276	850.703	879.445	816.952	1159.93	770.328	1007.43	1314.3
Pidd1	213.042	1.09235	0.127439	0.180117	0.0963973	1.01594	0.379628	170.64	217.668	151.454	191.132	333.561	162.977	250.297	226.604
Dap3	1265.66	1.09232	0.12739	0.128993	0.119146	0.923921	0.410415	943.806	1184.19	1174.28	1356.49	1284.75	1355.4	1414.45	1411.92
D630039A03Rik	341.491	1.0923	0.127363	0.183819	0.0905351	1.04318	0.368997	263.511	395.397	234.249	266.492	546.609	282.571	382.854	360.242
Zfp385b	299.589	1.09223	0.127272	0.197477	0.0678646	1.16836	0.332143	174.415	279.574	199.92	318.917	338.941	223.946	526.326	334.677
Uck2	678.88	1.0922	0.127241	0.123256	0.122197	0.91294	0.413538	585.16	671.975	641.157	614.898	830.674	634.319	762.588	690.271
Zranb3	269.194	1.09218	0.127217	0.191445	0.0758829	1.11986	0.344796	191.026	232.645	193.862	275.23	271.153	240.361	500.595	248.683
1700123O20Rik	617.011	1.09213	0.12715	0.133074	0.125216	0.902339	0.415386	508.145	646.015	533.119	578.856	635.917	571.004	718.143	744.888
Gla	343.986	1.09202	0.126996	0.174689	0.103239	0.986154	0.389791	314.099	334.49	262.521	282.875	415.337	256.776	525.547	360.242
Wdhd1	204.657	1.092	0.12697	0.175122	0.102984	0.987231	0.389545	215.943	174.734	173.668	144.168	314.193	168.839	219.108	226.604
Naa10	462.522	1.09197	0.126933	0.152688	0.122669	0.911263	0.413995	311.078	486.259	454.363	412.845	432.553	500.655	541.141	561.281
Dhrs13	172.79	1.09185	0.126773	0.153919	0.126466	0.898027	0.416663	125.337	172.737	147.416	176.933	167.856	173.529	205.852	212.659
Sem1	3475.66	1.09184	0.12676	0.164814	0.114664	0.940574	0.406227	2035.6	3529.62	3357.24	3361.74	3347.44	3525.69	4534.2	4113.73
Ndufa13	2847.47	1.09183	0.126744	0.179722	0.0976289	1.01042	0.380803	1491.97	3009.41	2648.43	2617.96	2924.57	2908.96	4262.85	2915.64
Atp6v1b2	4420.32	1.09178	0.126683	0.134071	0.161267	0.792455	0.460461	3951.15	3744.29	3810.59	4834	4224.38	4440.23	5642.22	4715.69
Bcl10	1004.7	1.0917	0.126577	0.117272	0.117631	0.929478	0.408923	938.521	966.526	925.891	899.958	1107.21	994.274	962.982	1242.25
Metap1d	401.042	1.09166	0.126526	0.137661	0.12674	0.897088	0.4171	310.323	362.447	351.374	443.426	393.817	464.307	458.489	424.156
Pim1	1886.38	1.09165	0.126505	0.196579	0.0667457	1.17558	0.330203	1029.88	1815.23	961.23	2306.69	2773.93	1825.57	2318.17	2060.35
Chchd4	536.4	1.09161	0.126456	0.161534	0.117464	0.930096	0.408923	353.361	566.137	443.256	543.907	493.885	568.659	711.905	610.088
Mrps12	523.973	1.09158	0.12642	0.177304	0.0977254	1.00999	0.380909	273.326	534.185	420.033	577.764	565.977	548.727	672.138	599.629
Mef2d	2540.97	1.09153	0.126349	0.10193	0.0993643	1.00277	0.383867	2391.23	2241.58	2586.84	2300.14	2773.93	2856.19	2704.93	2472.89
Rbm8a	1472.34	1.09152	0.126334	0.151069	0.125682	0.900726	0.415742	1029.88	1373.91	1408.53	1496.29	1264.3	1625.08	1741.17	1839.56
Smdt1	1875.56	1.09148	0.126284	0.150917	0.125583	0.901068	0.415742	1239.03	1853.17	1770	1901.49	1879.78	2048.35	2433.58	1879.07
Cacybp	935.327	1.09139	0.126166	0.124518	0.123463	0.908463	0.414642	844.14	809.765	854.202	949.106	1054.48	872.335	943.489	1155.1
Atxn10	3706.83	1.09133	0.126086	0.13722	0.12236	0.912362	0.413538	3701.98	3173.16	3248.19	3416.35	4293.25	3127.04	3974.35	4720.34
Gm17971	26.0712	1.09128	0.126024	0.215419	0.0316778	1.49925	0.252962	21.1413	21.9665	22.2133	8.73746	44.1161	32.8298	36.6479	20.9173
Ms4a7	402.834	1.09127	0.126009	0.194434	0.0728807	1.13739	0.340356	262.001	444.322	240.308	371.342	369.069	338.851	697.09	499.691
Hkdc1	631.059	1.09124	0.125962	0.209879	0.0427547	1.36902	0.279705	286.162	651.007	415.995	544.999	1065.24	446.72	1114.25	524.094
Tmsb4x	94358.8	1.09119	0.125907	0.16709	0.113358	0.945549	0.404065	60712.4	90109.6	80402	100757	85689.6	90328.9	134819	112052
B4galt5	1036.06	1.09118	0.125888	0.148781	0.126253	0.89876	0.416502	798.837	915.604	948.104	1082.35	1397.73	1089.25	1157.14	899.444
Ppid	1994.3	1.09114	0.125842	0.156807	0.12632	0.898526	0.416502	1576.53	1722.37	1557.96	2284.84	2126.18	1799.78	2139.61	2747.14
Mri1	398.443	1.09112	0.125814	0.153613	0.124273	0.905624	0.414642	295.223	446.319	337.238	353.867	458.377	369.335	516.969	410.211
Smn1	425.251	1.09107	0.125747	0.122836	0.123681	0.907699	0.414642	359.401	398.393	431.14	385.54	397.045	488.93	463.947	477.611
Fbf1	1686	1.09107	0.125744	0.1485	0.135027	0.869579	0.427635	1342.47	1841.19	1465.07	1460.25	2283.28	1779.84	1816.8	1499.07
Ccne1	145.777	1.09102	0.12568	0.1934	0.0739365	1.13114	0.341776	98.9109	155.762	112.076	111.403	247.481	102.007	184.019	154.556
H4c9	66.6007	1.09101	0.125669	0.175997	0.10251	0.989233	0.388476	58.8935	72.8889	57.5526	40.4107	76.3962	79.7295	79.5338	67.4002
Cyp4v3	1416.09	1.09097	0.125615	0.178666	0.0921874	1.03533	0.37177	915.869	1374.9	1023.83	1530.15	1973.39	1100.97	1518.94	1890.69
Pawr	594.959	1.09088	0.125493	0.155315	0.123108	0.909714	0.414642	507.39	580.115	556.342	487.113	853.27	556.934	522.428	696.081
Trip6	893.947	1.09078	0.125362	0.126703	0.126921	0.896465	0.417451	684.826	934.575	881.464	800.569	1007.14	899.302	1012.89	930.819
Ccnt2	2350.38	1.09072	0.125274	0.126933	0.12794	0.892993	0.418893	2088.45	2130.75	1924.48	2533.86	2683.55	2369.61	2808.63	2263.72
Pbdc1	586.545	1.0907	0.125256	0.158118	0.124115	0.906176	0.414642	573.834	511.22	444.266	565.75	558.445	497.137	785.201	756.509
Mis18a	310.253	1.09061	0.125133	0.132745	0.13031	0.885022	0.422661	271.061	259.604	336.229	273.045	315.269	316.573	333.73	376.511
Mir5125	198.863	1.09057	0.125081	0.16475	0.115179	0.938625	0.406546	126.092	202.691	168.619	205.33	267.925	211.049	203.513	205.687
Tbc1d22b	770.35	1.09051	0.124997	0.137106	0.131022	0.882655	0.423542	603.281	851.701	645.195	719.748	944.73	753.913	824.968	819.261
Samm50	1551.09	1.09048	0.124963	0.110387	0.117314	0.93065	0.408923	1286.6	1498.71	1518.58	1489.74	1631.22	1492.58	1748.18	1743.11
Hira	319.657	1.09037	0.124823	0.142699	0.130173	0.885481	0.422407	246.145	305.534	286.753	325.47	286.217	399.82	361.021	346.297
Kyat3	141.011	1.09036	0.124807	0.184295	0.0896346	1.04752	0.367659	132.133	111.829	109.047	122.324	230.264	100.834	142.693	178.959
Psmd4	3185.83	1.09034	0.124779	0.134119	0.13446	0.871408	0.427062	2237.95	3249.05	3115.92	3098.52	3363.58	3279.46	3737.31	3404.87
Ocel1	674.713	1.09028	0.124698	0.130088	0.129828	0.88663	0.421967	631.973	699.933	654.283	498.035	740.29	710.531	780.522	682.136
Tmie	102.511	1.09026	0.124672	0.144656	0.130149	0.885558	0.422407	89.0953	95.8538	93.9017	93.9276	119.436	107.869	117.741	102.262
H2-K2	1822.9	1.09025	0.124656	0.198103	0.0622569	1.20581	0.321918	934.745	2049.87	1454.97	1380.52	3375.42	1377.68	2119.34	1890.69
Wdr90	576.853	1.09022	0.12462	0.151412	0.127355	0.894982	0.418331	445.476	609.071	477.586	546.091	752.126	667.149	629.252	488.07
Nr2f6	595.74	1.0901	0.124457	0.177361	0.0998652	1.00059	0.384324	429.621	740.87	498.79	377.895	747.822	651.906	791.439	527.581
Rps8	12743	1.0901	0.124456	0.181668	0.0960778	1.01738	0.37958	6705.55	11581.3	10808.8	14257.3	11318.5	12850.5	18788.7	15633.4
Retsat	840.715	1.09009	0.124445	0.158997	0.140324	0.852869	0.435535	600.261	981.503	640.147	791.832	890.93	805.503	1101	914.55
Psd	283.17	1.08999	0.12431	0.170133	0.110937	0.954922	0.400859	213.678	297.546	193.862	283.967	346.473	268.501	258.095	403.239
Suv39h1	462.157	1.08996	0.124272	0.138367	0.131705	0.880396	0.424382	407.724	419.361	402.868	458.716	574.585	424.443	436.656	572.901
Haus8	408.402	1.08981	0.124074	0.145367	0.131144	0.882251	0.423542	316.364	412.371	386.713	368.065	469.137	378.715	539.582	396.266
Cdc42ep3	900.046	1.0898	0.124066	0.116728	0.124273	0.905622	0.414642	813.938	916.602	776.456	842.072	987.77	945.029	1069.03	849.474
Atp6v0d1	3110.14	1.08976	0.124009	0.139227	0.117154	0.931242	0.408923	2294.58	3014.4	2930.14	3075.58	3239.84	2984	4115.48	3227.07
Rps14	13122.6	1.08972	0.123963	0.182474	0.0929632	1.03169	0.372929	6647.41	12598.8	11341.9	13863.1	12125.5	14483.8	20407.4	13512.6
Pet100	652.533	1.08969	0.123922	0.184573	0.0909432	1.04123	0.369703	292.957	668.98	548.265	689.167	652.057	729.291	879.55	759.995
Gdi2	5994.81	1.08958	0.123771	0.125883	0.128584	0.890814	0.419574	6045.64	4992.39	5119.16	5985.16	6474.31	5531.82	6415.72	7394.26
Nudt9	1283.24	1.08958	0.123769	0.134798	0.133211	0.875461	0.426023	903.789	1301.02	1309.57	1193.75	1343.93	1317.88	1459.68	1436.32
Pnp	669.132	1.0895	0.123663	0.161722	0.120611	0.918615	0.411782	576.099	612.067	592.691	591.963	1060.94	582.729	689.293	647.274
9130401M01Rik	226.731	1.08946	0.123619	0.159784	0.120569	0.918763	0.411782	160.07	200.694	209.007	238.096	265.773	207.531	309.558	223.118
Tyrobp	2998.66	1.08946	0.123607	0.195668	0.0643076	1.19174	0.325279	1506.31	2819.7	2019.39	3283.1	3601.38	3538.58	5058.19	2162.62
Rtraf	1501.11	1.08933	0.123445	0.127509	0.13207	0.879197	0.424868	1295.66	1266.07	1400.45	1579.3	1580.65	1370.64	1699.84	1816.32
Trim11	1561.33	1.08931	0.12342	0.145837	0.11978	0.921616	0.410822	1125.02	1537.66	1309.57	1671.04	1978.77	1615.7	1784.05	1468.86
Pianp	34.6697	1.0893	0.1234	0.21636	0.0233866	1.63103	0.228657	16.611	24.9619	21.2036	31.6733	52.7241	38.6923	71.7363	19.7552
Ptgs2os2	160.016	1.08927	0.123363	0.216828	0.0226275	1.64536	0.226673	66.4439	156.761	56.5429	152.905	249.633	102.007	183.24	312.597
Fam174c	227.313	1.08926	0.123349	0.162318	0.130635	0.883942	0.423159	147.234	224.657	201.939	235.911	233.492	228.636	311.897	234.738
Gm38114	26.0453	1.08924	0.123327	0.222786	0.0122212	1.91289	0.178879	15.1009	29.9543	10.097	7.64527	37.6601	28.1398	55.3617	24.4035
Sla	1177.09	1.0892	0.123262	0.154923	0.129313	0.888359	0.421136	1139.36	1109.31	746.165	1225.43	1550.52	1165.46	1233.55	1246.9
Pygo2	1592.74	1.08919	0.123259	0.113216	0.123691	0.907663	0.414642	1318.31	1673.45	1464.06	1485.37	1637.68	1709.5	1844.09	1609.47
Mrps34	117.58	1.08919	0.123254	0.20256	0.0518188	1.28551	0.29984	67.199	143.781	87.8435	64.4387	208.744	92.627	152.83	123.18
Cacfd1	1023.87	1.08912	0.123164	0.118773	0.127627	0.894059	0.418487	925.685	1022.44	958.201	897.774	1265.38	1034.14	1115.81	971.492
Nol7	1222.57	1.08909	0.123125	0.133224	0.134402	0.871595	0.427062	1202.79	969.522	1140.96	1176.28	1254.62	1256.91	1168.83	1610.63
Mrps22	192.17	1.08904	0.12306	0.1613	0.122058	0.913434	0.413538	180.456	202.691	174.677	123.417	238.872	172.356	211.31	233.576
Gpd1	1025.65	1.089	0.123003	0.185469	0.0871668	1.05965	0.363339	548.918	1214.15	650.244	1021.19	1317.03	922.752	1372.35	1158.59
Rrbp1	9629.88	1.08897	0.122958	0.145571	0.134138	0.872448	0.426907	7763.37	9590.38	9557.78	8025.35	13000.3	8172.28	10568.6	10361
Lpxn	238.047	1.08895	0.122936	0.184806	0.0880638	1.0552	0.364605	172.905	185.717	157.512	282.875	385.209	238.016	282.267	199.876
Man2a2	3117.11	1.08895	0.122933	0.183295	0.0973804	1.01153	0.38048	2416.9	3376.85	2326.34	2424.64	5038.92	2479.82	4287.8	2585.61
Fam104a	554.492	1.08894	0.122919	0.125595	0.132582	0.877514	0.425608	465.863	547.166	582.594	455.44	573.509	578.039	658.103	575.226
Pprc1	1050.76	1.08889	0.122858	0.146543	0.132766	0.876913	0.425728	1091.04	1082.35	777.465	854.086	1326.71	1095.11	966.101	1213.2
[truncated: 30,312 more rows]

## Sheet: gsea_report_for_na_pos_16715977
NAME	GS<br> follow link to MSigDB	GS DETAILS	SIZE	ES	NES	NOM p-val	FDR q-val	FWER p-val	RANK AT MAX	LEADING EDGE
ANTIGEN PROCESSING AND PRESENTATION OF ENDOGENOUS ANTIGEN%GOBP%GO:0019883	ANTIGEN PROCESSING AND PRESENTATION OF ENDOGENOUS ANTIGEN%GOBP%GO:0019883	Details ...	18	0.81021	2.03371	0	0.000823529	0.0005	2416	tags=61%, list=7%, signal=66%
ANTIGEN PROCESSING AND PRESENTATION VIA MHC CLASS IB%GOBP%GO:0002475	ANTIGEN PROCESSING AND PRESENTATION VIA MHC CLASS IB%GOBP%GO:0002475	Details ...	18	0.81021	2.02237	0	0.000411765	0.0005	2416	tags=61%, list=7%, signal=66%
ANTIGEN PROCESSING AND PRESENTATION OF PEPTIDE ANTIGEN%GOBP%GO:0048002	ANTIGEN PROCESSING AND PRESENTATION OF PEPTIDE ANTIGEN%GOBP%GO:0048002	Details ...	18	0.81021	2.01955	0	0.00027451	0.0005	2416	tags=61%, list=7%, signal=66%
ANTIGEN PROCESSING AND PRESENTATION OF ENDOGENOUS PEPTIDE ANTIGEN%GOBP%GO:0002483	ANTIGEN PROCESSING AND PRESENTATION OF ENDOGENOUS PEPTIDE ANTIGEN%GOBP%GO:0002483	Details ...	18	0.81021	2.01462	0	0.000205882	0.0005	2416	tags=61%, list=7%, signal=66%
ANTIGEN PROCESSING AND PRESENTATION%GOBP%GO:0019882	ANTIGEN PROCESSING AND PRESENTATION%GOBP%GO:0019882	Details ...	18	0.81021	2.01329	0	0.000164706	0.0005	2416	tags=61%, list=7%, signal=66%
ANTIGEN PROCESSING AND PRESENTATION OF PEPTIDE ANTIGEN VIA MHC CLASS IB%GOBP%GO:0002428	ANTIGEN PROCESSING AND PRESENTATION OF PEPTIDE ANTIGEN VIA MHC CLASS IB%GOBP%GO:0002428	Details ...	18	0.81021	2.00811	0	0.000396514	0.001	2416	tags=61%, list=7%, signal=66%
ANTIGEN PROCESSING AND PRESENTATION OF ENDOGENOUS PEPTIDE ANTIGEN VIA MHC CLASS IB%GOBP%GO:0002476	ANTIGEN PROCESSING AND PRESENTATION OF ENDOGENOUS PEPTIDE ANTIGEN VIA MHC CLASS IB%GOBP%GO:0002476	Details ...	18	0.81021	1.97441	0	0.000339869	0.001	2416	tags=61%, list=7%, signal=66%
IMMUNE SYSTEM PROCESS%GOBP%GO:0002376	IMMUNE SYSTEM PROCESS%GOBP%GO:0002376	Details ...	28	0.581426	1.61414	0.0231788	0.0527471	0.176	2416	tags=39%, list=7%, signal=42%
BIOLOGICAL_PROCESS%GOBP%GO:0008150	BIOLOGICAL_PROCESS%GOBP%GO:0008150	Details ...	74	0.419154	1.39232	0.0268293	0.249855	0.6495	2978	tags=24%, list=9%, signal=27%
RESPONSE TO STRESS%GOBP%GO:0006950	RESPONSE TO STRESS%GOBP%GO:0006950	Details ...	20	0.50195	1.28585	0.150985	0.397231	0.855	1206	tags=25%, list=4%, signal=26%
RESPONSE TO STIMULUS%GOBP%GO:0050896	RESPONSE TO STIMULUS%GOBP%GO:0050896	Details ...	29	0.465599	1.27559	0.142377	0.381431	0.869	2416	tags=28%, list=7%, signal=30%
POSITIVE REGULATION OF BIOLOGICAL PROCESS%GOBP%GO:0048518	POSITIVE REGULATION OF BIOLOGICAL PROCESS%GOBP%GO:0048518	Details ...	20	0.492823	1.26667	0.159912	0.368348	0.882	2924	tags=35%, list=9%, signal=38%
METABOLIC PROCESS%GOBP%GO:0008152	METABOLIC PROCESS%GOBP%GO:0008152	Details ...	21	0.483703	1.26229	0.148107	0.345874	0.8885	5221	tags=33%, list=16%, signal=40%
NITROGEN COMPOUND METABOLIC PROCESS%GOBP%GO:0006807	NITROGEN COMPOUND METABOLIC PROCESS%GOBP%GO:0006807	Details ...	21	0.483703	1.25166	0.166327	0.338482	0.9	5221	tags=33%, list=16%, signal=40%
IMMUNE RESPONSE%GOBP%GO:0006955	IMMUNE RESPONSE%GOBP%GO:0006955	Details ...	15	0.517016	1.22463	0.220302	0.359547	0.9225	2416	tags=40%, list=7%, signal=43%
POSITIVE REGULATION OF RESPONSE TO STIMULUS%GOBP%GO:0048584	POSITIVE REGULATION OF RESPONSE TO STIMULUS%GOBP%GO:0048584	Details ...	15	0.5095	1.20834	0.217105	0.361495	0.936	2416	tags=40%, list=7%, signal=43%
REGULATION OF CELLULAR PROCESS%GOBP%GO:0050794	REGULATION OF CELLULAR PROCESS%GOBP%GO:0050794	Details ...	24	0.45127	1.206	0.201111	0.343376	0.939	3854	tags=33%, list=12%, signal=38%
REGULATION OF RESPONSE TO STIMULUS%GOBP%GO:0048583	REGULATION OF RESPONSE TO STIMULUS%GOBP%GO:0048583	Details ...	16	0.499703	1.2025	0.228823	0.330222	0.943	2416	tags=38%, list=7%, signal=41%
RESPONSE TO EXTERNAL STIMULUS%GOBP%GO:0009605	RESPONSE TO EXTERNAL STIMULUS%GOBP%GO:0009605	Details ...	15	0.472541	1.12624	0.286475	0.423665	0.985	1206	tags=27%, list=4%, signal=28%
PRIMARY METABOLIC PROCESS%GOBP%GO:0044238	PRIMARY METABOLIC PROCESS%GOBP%GO:0044238	Details ...	20	0.424644	1.11053	0.312088	0.42896	0.9875	5221	tags=30%, list=16%, signal=36%
ORGANIC SUBSTANCE METABOLIC PROCESS%GOBP%GO:0071704	ORGANIC SUBSTANCE METABOLIC PROCESS%GOBP%GO:0071704		20	0.424644	1.07446	0.350679	0.467282	0.9945	5221	tags=30%, list=16%, signal=36%
MACROMOLECULE METABOLIC PROCESS%GOBP%GO:0043170	MACROMOLECULE METABOLIC PROCESS%GOBP%GO:0043170		20	0.424644	1.07437	0.348018	0.446343	0.9945	5221	tags=30%, list=16%, signal=36%
MULTICELLULAR ORGANISMAL PROCESS%GOBP%GO:0032501	MULTICELLULAR ORGANISMAL PROCESS%GOBP%GO:0032501		18	0.405971	1.01825	0.440464	0.521012	0.9985	1516	tags=22%, list=5%, signal=23%
BIOLOGICAL REGULATION%GOBP%GO:0065007	BIOLOGICAL REGULATION%GOBP%GO:0065007		32	0.347262	0.999105	0.444824	0.530245	0.999	3854	tags=25%, list=12%, signal=28%
REGULATION OF BIOLOGICAL PROCESS%GOBP%GO:0050789	REGULATION OF BIOLOGICAL PROCESS%GOBP%GO:0050789		29	0.355486	0.970237	0.513751	0.558785	0.999	3854	tags=28%, list=12%, signal=31%
CELLULAR PROCESS%GOBP%GO:0009987	CELLULAR PROCESS%GOBP%GO:0009987		32	0.330951	0.956639	0.510591	0.55909	0.999	3854	tags=28%, list=12%, signal=32%
ORGANONITROGEN COMPOUND METABOLIC PROCESS%GOBP%GO:1901564	ORGANONITROGEN COMPOUND METABOLIC PROCESS%GOBP%GO:1901564		17	0.340067	0.839258	0.714286	0.735073	1	5221	tags=24%, list=16%, signal=28%
PROTEIN METABOLIC PROCESS%GOBP%GO:0019538	PROTEIN METABOLIC PROCESS%GOBP%GO:0019538		17	0.340067	0.833562	0.7	0.717846	1	5221	tags=24%, list=16%, signal=28%

## Sheet: gsea_report_for_na_neg_16715977
NAME	GS<br> follow link to MSigDB	GS DETAILS	SIZE	ES	NES	NOM p-val	FDR q-val	FWER p-val	RANK AT MAX	LEADING EDGE

## Sheet: Metascape Annotation
MyList	Gene ID	Type	Tax ID	Homologene Gene ID	Homologene Gene Tax ID	Gene Symbol	Description	Biological Process (GO)	Kinase Class (UniProt)	Protein Function (Protein Atlas)	Subcellular Location (Protein Atlas)	Drug (DrugBank)	Canonical Pathways_x000D_	Hallmark Gene Sets_x000D_	GO:0002694 regulation of leukocyte activa	GO:0045321 leukocyte activation	GO:0050778 positive regulation of immune	hsa04612 Antigen processing and present	GO:0002683 negative regulation of immune	GO:0031347 regulation of defense response	GO:0006954 inflammatory response	GO:0002697 regulation of immune effector	GO:0002274 myeloid leukocyte activation	GO:0032649 regulation of type II interfer	GO:0002687 positive regulation of leukocy	GO:0002761 regulation of myeloid leukocyt	WP5039 SARS-CoV-2 innate immunity eva	GO:0050777 negative regulation of immune	GO:0019722 calcium-mediated signaling	GO:0071356 cellular response to tumor nec	GO:0045589 regulation of regulatory T cel	R-HSA-500792 GPCR ligand binding	M167 PID AP1 PATHWAY	GO:0097191 extrinsic apoptotic signaling
Rgs8	85397	symbol	H. sapiens	85397	H. sapiens	RGS8	regulator of G protein signaling 8	GO:0060159 regulation of dopamine receptor signaling pathway;GO:0007213 G protein-coupled acetylcholine receptor signaling pathway;GO:0095500 acetylcholine receptor signaling pathway		Predicted intracellular proteins					0.0	0.0	0.0	0.0	0.0	0.0	0.0	0.0	0.0	0.0	0.0	0.0	0.0	0.0	0.0	0.0	0.0	1.0	0.0	1.0
Trbv12-1	28579	symbol	H. sapiens	28579	H. sapiens	TRBV12-1	T cell receptor beta variable 12-1 (pseudogene)								0.0	0.0	0.0	0.0	0.0	0.0	0.0	0.0	0.0	0.0	0.0	0.0	0.0	0.0	0.0	0.0	0.0	0.0	0.0	0.0
Tnfsf4	7292	symbol	H. sapiens	7292	H. sapiens	TNFSF4	TNF superfamily member 4	GO:0035712 T-helper 2 cell activation;GO:0035713 response to nitrogen dioxide;GO:1900281 positive regulation of CD4-positive, alpha-beta T cell costimulation		Human disease related genes:Immune system diseases:Allergies and autoimmune diseases; Disease related genes; Human disease related genes:Skin diseases:Skin and soft tissue diseases; Cancer-related genes:Candidate cancer biomarkers; Predicted intracellular proteins; CD markers	Nucleoplasm;Vesicles (Approved)		(M5883)NABA SECRETED FACTORS; (M5885)NABA MATRISOME ASSOCIATED; (M5889)NABA MATRISOME		1.0	1.0	1.0	0.0	1.0	1.0	1.0	1.0	1.0	1.0	0.0	1.0	1.0	1.0	0.0	0.0	1.0	0.0	0.0	0.0
Gzmf	14943	symbol	M. musculus	2999	H. sapiens	GZMH	granzyme H	GO:0019835 cytolysis;GO:0006915 apoptotic process;GO:0012501 programmed cell death		Enzymes; Peptidases:Serine-type peptidases; Predicted secreted proteins					0.0	0.0	0.0	0.0	0.0	0.0	0.0	0.0	0.0	0.0	0.0	0.0	0.0	0.0	0.0	0.0	0.0	0.0	0.0	0.0
Bpifb1	92747	symbol	H. sapiens	92747	H. sapiens	BPIFB1	BPI fold containing family B member 1	GO:0034144 negative regulation of toll-like receptor 4 signaling pathway;GO:0034143 regulation of toll-like receptor 4 signaling pathway;GO:0002227 innate immune response in mucosa		Predicted secreted proteins					0.0	0.0	0.0	0.0	1.0	1.0	0.0	0.0	0.0	0.0	0.0	0.0	0.0	0.0	0.0	0.0	0.0	0.0	0.0	0.0
Lag3	3902	symbol	H. sapiens	3902	H. sapiens	LAG3	lymphocyte activating 3	GO:0002270 plasmacytoid dendritic cell activation;GO:0045590 negative regulation of regulatory T cell differentiation;GO:0045954 positive regulation of natural killer cell mediated cytotoxicity		CD markers; Predicted intracellular proteins					1.0	1.0	1.0	1.0	1.0	1.0	0.0	1.0	0.0	1.0	0.0	0.0	1.0	1.0	0.0	0.0	1.0	0.0	0.0	0.0
Scgb3a1	92304	symbol	H. sapiens	92304	H. sapiens	SCGB3A1	secretoglobin family 3A member 1	GO:1901741 positive regulation of myoblast fusion;GO:1901739 regulation of myoblast fusion;GO:0060143 positive regulation of syncytium formation by plasma membrane fusion		Predicted secreted proteins					0.0	0.0	0.0	0.0	0.0	0.0	0.0	0.0	0.0	0.0	0.0	0.0	0.0	0.0	0.0	0.0	0.0	0.0	0.0	0.0
Pdcd1	5133	symbol	H. sapiens	5133	H. sapiens	PDCD1	programmed cell death 1	GO:0002644 negative regulation of tolerance induction;GO:1902482 regulatory T cell apoptotic process;GO:0001783 B cell apoptotic process		Human disease related genes:Immune system diseases:Allergies and autoimmune diseases; Disease related genes; Predicted intracellular proteins; Human disease related genes:Immune system diseases:Other immune system diseases; FDA approved drug targets:Biotech drugs; CD markers; Human disease related genes:Nervous system diseases:Other nervous and sensory system diseases		CT-011; Nivolumab; Pembrolizumab; Cemiplimab		(M5956)HALLMARK KRAS SIGNALING DN	0.0	0.0	1.0	1.0	1.0	0.0	0.0	0.0	1.0	1.0	0.0	0.0	1.0	1.0	0.0	0.0	0.0	0.0	0.0	1.0
Wnt10a	80326	symbol	H. sapiens	80326	H. sapiens	WNT10A	Wnt family member 10A	GO:0048733 sebaceous gland development;GO:0042487 regulation of odontogenesis of dentin-containing tooth;GO:0042481 regulation of odontogenesis		Disease related genes; Human disease related genes:Digestive system diseases:Mouth and dental diseases; Human disease related genes:Congenital malformations:Congenital malformations of skin; Predicted secreted proteins; Predicted intracellular proteins			(M5493)WNT SIGNALING; (M5883)NABA SECRETED FACTORS; (M5885)NABA MATRISOME ASSOCIATED		0.0	0.0	0.0	0.0	0.0	0.0	1.0	0.0	0.0	0.0	0.0	0.0	0.0	0.0	0.0	0.0	0.0	1.0	0.0	0.0
Xlr3a	22445	symbol	M. musculus			None	None	None	None	None	None	None	None	None	nan	nan	nan	nan	nan	nan	nan	nan	nan	nan	nan	nan	nan	nan	nan	nan	nan	nan	nan	nan
Gzmc	14940	symbol	M. musculus	2999	H. sapiens	GZMH	granzyme H	GO:0019835 cytolysis;GO:0006915 apoptotic process;GO:0012501 programmed cell death		Enzymes; Peptidases:Serine-type peptidases; Predicted secreted proteins					0.0	0.0	0.0	0.0	0.0	0.0	0.0	0.0	0.0	0.0	0.0	0.0	0.0	0.0	0.0	0.0	0.0	0.0	0.0	0.0
Rdh1	5959	gene_synonym	H. sapiens	5959	H. sapiens	RDH5	retinol dehydrogenase 5	GO:0042572 retinol metabolic process;GO:0001523 retinoid metabolic process;GO:0016101 diterpenoid metabolic process		Human disease related genes:Nervous system diseases:Eye disease; Disease related genes; Predicted intracellular proteins; ENZYME proteins:Oxidoreductases; Enzymes; Potential drug targets	Vesicles (Uncertain)	NADH; Vitamin A	(M117)PID CONE PATHWAY; (M204)PID RHODOPSIN PATHWAY		0.0	0.0	0.0	0.0	0.0	0.0	0.0	0.0	0.0	0.0	0.0	0.0	0.0	0.0	0.0	0.0	0.0	0.0	0.0	0.0
Adm2	79924	symbol	H. sapiens	79924	H. sapiens	ADM2	adrenomedullin 2	GO:0010460 positive regulation of heart rate;GO:0045823 positive regulation of heart contraction;GO:1903524 positive regulation of blood circulation		Predicted secreted proteins					0.0	0.0	0.0	0.0	0.0	0.0	0.0	0.0	0.0	0.0	0.0	0.0	1.0	0.0	0.0	0.0	0.0	1.0	0.0	0.0
Gpr84	53831	symbol	H. sapiens	53831	H. sapiens	GPR84	G protein-coupled receptor 84	GO:0007218 neuropeptide signaling pathway;GO:0007186 G protein-coupled receptor signaling pathway;GO:0007165 signal transduction		G-protein coupled receptors:GPCRs excl olfactory receptors					0.0	0.0	0.0	0.0	0.0	0.0	0.0	0.0	0.0	0.0	0.0	0.0	0.0	0.0	0.0	0.0	0.0	1.0	0.0	0.0
Tnf	7124	symbol	H. sapiens	7124	H. sapiens	TNF	tumor necrosis factor	GO:0045994 positive regulation of translational initiation by iron;GO:0061048 negative regulation of branching involved in lung morphogenesis;GO:0140460 response to Gram-negative bacterium		Human disease related genes:Immune system diseases:Allergies and autoimmune diseases; Disease related genes; Candidate cardiovascular disease genes; Cancer-related genes:Candidate cancer biomarkers; FDA approved drug targets:Small molecule drugs; Predicted secreted proteins; Predicted intracellular proteins; Cancer-related genes:Mutated cancer genes; FDA approved drug targets:Biotech drugs		Etanercept; Adalimumab; Infliximab; Chloroquine; Epinephrine; Pseudoephedrine; Thalidomide; Glucosamine; Clenbuterol; Pranlukast; Amrinone; Afelimomab; YSIL6; SD118; PN0621; OMS-103HP; Talmapimod; VX-702; Atiprimod; CRx-139; CYT007-TNFQb; Andrographolide; Ethyl pyruvate; AME-527; PR-104; Plinabulin; Dexanabinol; Onercept; Golimumab; Certolizumab pegol; Pomalidomide; Polaprezinc; Foreskin fibrobla…	(M11736)SA MMP CYTOKINE CONNECTION; (M267)PID ANTHRAX PATHWAY; (M37)PID NFKAPPAB CANONICAL PATHWAY	(M5897)HALLMARK IL6 JAK STAT3 SIGNALING; (M5902)HALLMARK APOPTOSIS; (M5890)HALLMARK TNFA SIGNALING VIA NFKB	1.0	1.0	1.0	1.0	1.0	1.0	1.0	1.0	1.0	1.0	1.0	1.0	1.0	1.0	1.0	1.0	0.0	0.0	0.0	1.0
Fbp2	8789	symbol	H. sapiens	8789	H. sapiens	FBP2	fructose-bisphosphatase 2	GO:0005986 sucrose biosynthetic process;GO:0005985 sucrose metabolic process;GO:0046351 disaccharide biosynthetic process		Enzymes; Predicted intracellular proteins; ENZYME proteins:Hydrolases	Cytosol;Plasma membrane (Approved)			(M5937)HALLMARK GLYCOLYSIS	0.0	0.0	0.0	0.0	0.0	0.0	0.0	0.0	0.0	0.0	0.0	0.0	0.0	0.0	0.0	0.0	0.0	0.0	0.0	0.0
Vmn2r97	627367	symbol	M. musculus	846	H. sapiens	CASR	calcium sensing receptor	GO:0032782 bile acid secretion;GO:0060613 fat pad development;GO:0005513 detection of calcium ion		Disease related genes; Transporters; G-protein coupled receptors:GPCRs excl olfactory receptors; Human disease related genes:Endocrine and metabolic diseases:Other endocrine and metabolic diseases; Human disease related genes:Congenital disorders of metabolism:Congenital disorders of ion transport and metabolism; Human disease related genes:Congenital disorders of metabolism:Other congenital diso…		Spermine; Neomycin; Cinacalcet; Ronacaleret; NPS-2143; Calcium citrate; Calcium Phosphate; Etelcalcetide; Calcium phosphate dihydrate	(M184)PID ECADHERIN KERATINOCYTE PATHWAY		0.0	0.0	0.0	0.0	0.0	1.0	1.0	0.0	0.0	0.0	1.0	1.0	1.0	0.0	0.0	0.0	0.0	1.0	0.0	0.0
Tnfsf9	8744	symbol	H. sapiens	8744	H. sapiens	TNFSF9	TNF superfamily member 9	GO:0045585 positive regulation of cytotoxic T cell differentiation;GO:0045583 regulation of cytotoxic T cell differentiation;GO:0042104 positive regulation of activated T cell proliferation		Predicted intracellular proteins	Golgi apparatus (Approved)		(M5883)NABA SECRETED FACTORS; (M5885)NABA MATRISOME ASSOCIATED; (M5889)NABA MATRISOME	(M5890)HALLMARK TNFA SIGNALING VIA NFKB; (M5932)HALLMARK INFLAMMATORY RESPONSE; (M5939)HALLMARK P53 PATHWAY	1.0	0.0	0.0	0.0	0.0	0.0	1.0	0.0	0.0	1.0	0.0	0.0	0.0	0.0	0.0	0.0	0.0	0.0	0.0	0.0
Vhl-ps1	446100	symbol	M. musculus			None	None	None	None	None	None	None	None	None	nan	nan	nan	nan	nan	nan	nan	nan	nan	nan	nan	nan	nan	nan	nan	nan	nan	nan	nan	nan
C430002N11Rik	319707	symbol	M. musculus			None	None	None	None	None	None	None	None	None	nan	nan	nan	nan	nan	nan	nan	nan	nan	nan	nan	nan	nan	nan	nan	nan	nan	nan	nan	nan
Ackr1	2532	symbol	H. sapiens	2532	H. sapiens	ACKR1	atypical chemokine receptor 1 (Duffy blood group)	GO:0070098 chemokine-mediated signaling pathway;GO:1990868 response to chemokine;GO:1990869 cellular response to chemokine		CD markers; Blood group antigen proteins; G-protein coupled receptors:Chemokines and chemotactic factors receptors; G-protein coupled receptors:GPCRs excl olfactory receptors				(M5945)HALLMARK HEME METABOLISM	0.0	0.0	0.0	0.0	0.0	0.0	1.0	1.0	1.0	0.0	1.0	0.0	0.0	0.0	0.0	0.0	0.0	1.0	0.0	0.0
Creg2	200407	symbol	H. sapiens	200407	H. sapiens	CREG2	cellular repressor of E1A stimulated genes 2			Predicted secreted proteins					0.0	0.0	0.0	0.0	0.0	0.0	0.0	0.0	0.0	0.0	0.0	0.0	0.0	0.0	0.0	0.0	0.0	0.0	0.0	0.0
Bhlha15	168620	symbol	H. sapiens	168620	H. sapiens	BHLHA15	basic helix-loop-helix family member a15	GO:0072560 type B pancreatic cell maturation;GO:0048312 intracellular distribution of mitochondria;GO:0002071 glandular epithelial cell maturation		Predicted intracellular proteins; Transcription factors:Basic domains	Golgi apparatus;Nucleoplasm (Approved)				0.0	0.0	0.0	0.0	1.0	0.0	0.0	0.0	0.0	0.0	0.0	0.0	0.0	0.0	1.0	0.0	0.0	0.0	0.0	0.0
Dscam	1826	symbol	H. sapiens	1826	H. sapiens	DSCAM	DS cell adhesion molecule	GO:0060060 post-embryonic retina morphogenesis in camera-type eye;GO:0048842 positive regulation of axon extension involved in axon guidance;GO:0038007 netrin-activated signaling pathway			Golgi apparatus (Approved)		(M285)PID HNF3A PATHWAY; (M200)PID ERA GENOMIC PATHWAY		1.0	0.0	0.0	0.0	1.0	1.0	0.0	0.0	0.0	0.0	1.0	1.0	0.0	0.0	0.0	0.0	0.0	0.0	0.0	0.0
Tox	9760	symbol	H. sapiens	9760	H. sapiens	TOX	thymocyte selection associated high mobility group box	GO:0002364 NK T cell lineage commitment;GO:0043375 CD8-positive, alpha-beta T cell lineage commitment;GO:0002362 CD4-positive, CD25-positive, alpha-beta regulatory T cell lineage commitment		Transcription factors:Other all-alpha-helical DNA-binding domains; Predicted intracellular proteins	Nucleoli fibrillar center;Nucleoplasm (Approved)				1.0	1.0	1.0	0.0	0.0	0.0	0.0	0.0	1.0	0.0	0.0	0.0	0.0	1.0	0.0	0.0	0.0	0.0	0.0	0.0
9330188P03Rik	380930	symbol	M. musculus			None	None	None	None	None	None	None	None	None	nan	nan	nan	nan	nan	nan	nan	nan	nan	nan	nan	nan	nan	nan	nan	nan	nan	nan	nan	nan
Tigit	201633	symbol	H. sapiens	201633	H. sapiens	TIGIT	T cell immunoreceptor with Ig and ITIM domains	GO:0032695 negative regulation of interleukin-12 production;GO:0032733 positive regulation of interleukin-10 production;GO:0032655 regulation of interleukin-12 production							1.0	0.0	0.0	1.0	1.0	0.0	0.0	1.0	1.0	1.0	0.0	0.0	0.0	0.0	0.0	0.0	0.0	0.0	0.0	0.0
Ly6g2	223631	symbol	M. musculus	4062	H. sapiens	LY6H	lymphocyte antigen 6 family member H	GO:0095500 acetylcholine receptor signaling pathway;GO:1905145 cellular response to acetylcholine;GO:1905144 response to acetylcholine		Predicted intracellular proteins					0.0	0.0	0.0	0.0	0.0	0.0	0.0	0.0	0.0	0.0	0.0	0.0	0.0	0.0	0.0	0.0	0.0	0.0	0.0	0.0
H2-Oa	15001	symbol	M. musculus	3111	H. sapiens	HLA-DOA	major histocompatibility complex, class II, DO alpha	GO:0002587 negative regulation of antigen processing and presentation of peptide antigen via MHC class II;GO:0002581 negative regulation of antigen processing and presentation of peptide or polysaccharide antigen via MHC class II;GO:0002584 negative regulation of antigen processing and presentation of peptide antigen		Predicted intracellular proteins				(M5950)HALLMARK ALLOGRAFT REJECTION	1.0	0.0	1.0	1.0	1.0	0.0	0.0	0.0	0.0	0.0	0.0	0.0	0.0	0.0	0.0	0.0	0.0	0.0	0.0	0.0
Myh13	8735	symbol	H. sapiens	8735	H. sapiens	MYH13	myosin heavy chain 13	GO:0009267 cellular response to starvation;GO:0042594 response to starvation;GO:0031669 cellular response to nutrient levels		Predicted intracellular proteins					0.0	0.0	0.0	0.0	0.0	0.0	0.0	0.0	0.0	0.0	0.0	0.0	0.0	0.0	0.0	0.0	0.0	0.0	0.0	0.0
Atp6v1g3	127124	symbol	H. sapiens	127124	H. sapiens	ATP6V1G3	ATPase H+ transporting V1 subunit G3	GO:1902600 proton transmembrane transport;GO:0098662 inorganic cation transmembrane transport;GO:0098655 monoatomic cation transmembrane transport		Predicted intracellular proteins; Transporters:Primary Active Transporters					0.0	0.0	0.0	1.0	0.0	0.0	0.0	0.0	0.0	0.0	0.0	0.0	0.0	0.0	0.0	0.0	0.0	0.0	0.0	0.0
Sprr1a	6698	symbol	H. sapiens	6698	H. sapiens	SPRR1A	small proline rich protein 1A	GO:0018149 peptide cross-linking;GO:0031424 keratinization;GO:0030216 keratinocyte differentiation		Predicted intracellular proteins					0.0	0.0	0.0	0.0	0.0	0.0	0.0	0.0	0.0	0.0	0.0	0.0	0.0	0.0	0.0	1.0	0.0	0.0	0.0	0.0
H2-M2	14990	symbol	M. musculus	3106	H. sapiens	HLA-B	major histocompatibility complex, class I, B	GO:0042270 protection from natural killer cell mediated cytotoxicity;GO:0002667 regulation of T cell anergy;GO:0002911 regulation of lymphocyte anergy		Human disease related genes:Respiratory diseases:Tracheobronchial diseases; Human disease related genes:Immune system diseases:Allergies and autoimmune diseases; Cancer-related genes:Mutational cancer driver genes; Disease related genes; Human disease related genes:Musculoskeletal diseases:Other musculoskeletal diseases; Human disease related genes:Skin diseases:Skin and soft tissue diseases; Pre…		Abacavir; N-Formylmethionine; Coccidioides immitis spherule		(M5913)HALLMARK INTERFERON GAMMA RESPONSE	1.0	0.0	1.0	1.0	1.0	1.0	1.0	1.0	1.0	1.0	0.0	0.0	1.0	1.0	0.0	0.0	1.0	0.0	0.0	0.0
Cd8a	925	symbol	H. sapiens	925	H. sapiens	CD8A	CD8a molecule	GO:0045065 cytotoxic T cell differentiation;GO:0002456 T cell mediated immunity;GO:0019882 antigen processing and presentation		CD markers; Predicted intracellular proteins; Human disease related genes:Immune system diseases:Primary immunodeficiency; Disease related genes	Plasma membrane (Supported)		(M88)PID CD8 TCR PATHWAY; (M54)PID IL12 2PATHWAY; (M272)PID CD8 TCR DOWNSTREAM PATHWAY	(M5950)HALLMARK ALLOGRAFT REJECTION	0.0	1.0	1.0	1.0	0.0	0.0	0.0	0.0	1.0	0.0	0.0	0.0	1.0	0.0	0.0	0.0	0.0	0.0	0.0	0.0
Cxcr6	10663	symbol	H. sapiens	10663	H. sapiens	CXCR6	C-X-C motif chemokine receptor 6	GO:0019079 viral genome replication;GO:0070098 chemokine-mediated signaling pathway;GO:1990868 response to chemokine		CD markers; G-protein coupled receptors:Chemokines and chemotactic factors receptors; G-protein coupled receptors:GPCRs excl olfactory receptors				(M5932)HALLMARK INFLAMMATORY RESPONSE	0.0	0.0	0.0	0.0	0.0	0.0	1.0	0.0	0.0	0.0	1.0	0.0	0.0	0.0	0.0	0.0	0.0	1.0	0.0	0.0
Fosb	2354	symbol	H. sapiens	2354	H. sapiens	FOSB	FosB proto-oncogene, AP-1 transcription factor subunit	GO:0051412 response to corticosterone;GO:0014072 response to isoquinoline alkaloid;GO:0043278 response to morphine		Predicted intracellular proteins; Transcription factors:Basic domains	Nucleoplasm (Supported); Additional: Vesicles		(M167)PID AP1 PATHWAY	(M5941)HALLMARK UV RESPONSE UP; (M5890)HALLMARK TNFA SIGNALING VIA NFKB	0.0	0.0	0.0	0.0	0.0	0.0	0.0	0.0	1.0	0.0	0.0	1.0	1.0	0.0	0.0	0.0	0.0	0.0	1.0	0.0
Serpina10	51156	symbol	H. sapiens	51156	H. sapiens	SERPINA10	serpin family A member 10	GO:0097421 liver regeneration;GO:0031100 animal organ regeneration;GO:0001889 liver development		Predicted secreted proteins	Nucleoplasm (Approved); Additional: Cytosol		(M3468)NABA ECM REGULATORS; (M5885)NABA MATRISOME ASSOCIATED; (M5889)NABA MATRISOME	(M5956)HALLMARK KRAS SIGNALING DN	0.0	0.0	1.0	0.0	0.0	0.0	1.0	0.0	0.0	0.0	0.0	0.0	0.0	0.0	0.0	0.0	0.0	0.0	0.0	1.0
Csf2	1437	symbol	H. sapiens	1437	H. sapiens	CSF2	colony stimulating factor 2	GO:0034021 response to silicon dioxide;GO:0038157 granulocyte-macrophage colony-stimulating factor signaling pathway;GO:0001821 histamine secretion		Cancer-related genes:Candidate cancer biomarkers; Predicted secreted proteins	Vesicles (Enhanced)	KB002	(M118)PID INTEGRIN A9B1 PATHWAY; (M235)PID TCR CALCIUM PATHWAY; (M240)PID SYNDECAN 2 PATHWAY	(M5897)HALLMARK IL6 JAK STAT3 SIGNALING; (M5947)HALLMARK IL2 STAT5 SIGNALING; (M5890)HALLMARK TNFA SIGNALING VIA NFKB	0.0	1.0	1.0	1.0	0.0	0.0	1.0	0.0	1.0	1.0	1.0	1.0	1.0	0.0	0.0	0.0	0.0	0.0	1.0	0.0
Akr1c12	622402	symbol	M. musculus	8644	H. sapiens	AKR1C3	aldo-keto reductase family 1 member C3	GO:0006714 sesquiterpenoid metabolic process;GO:0016107 sesquiterpenoid catabolic process;GO:0016487 farnesol metabolic process		Enzymes; Predicted intracellular proteins; ENZYME proteins:Oxidoreductases	Cytosol;Nucleoplasm (Approved); Additional: Endoplasmic reticulum;Nucleoli fibrillar center	NADH; Indomethacin; Androstenedione; Rutin; Prostaglandin D2; Flufenamic acid; Nicotinamide adenine dinucleotide phosphate; 3-carboxamido-1,3,5(10)-estratrien-17(R)-spiro-2'(5',5'-dimethyl-6'oxo)tetrahydropyran		(M5934)HALLMARK XENOBIOTIC METABOLISM	0.0	0.0	0.0	0.0	0.0	0.0	1.0	0.0	1.0	0.0	0.0	0.0	0.0	0.0	1.0	0.0	0.0	0.0	0.0	1.0
Ifng	3458	symbol	H. sapiens	3458	H. sapiens	IFNG	interferon gamma	GO:0032113 regulation of carbohydrate phosphatase activity;GO:0060549 regulation of fructose 1,6-bisphosphate 1-phosphatase activity;GO:0060550 positive regulation of fructose 1,6-bisphosphate 1-phosphatase activity		Human disease related genes:Immune system diseases:Allergies and autoimmune diseases; Disease related genes; Human disease related genes:Cardiovascular diseases:Hematologic diseases; Cancer-related genes:Candidate cancer biomarkers; FDA approved drug targets:Small molecule drugs; Predicted secreted proteins; FDA approved drug targets:Biotech drugs		Olsalazine; Glucosamine; VIR201; Fontolizumab; Foreskin fibroblast (neonatal); Foreskin keratinocyte (neonatal); Emapalumab	(M206)PID PDGFRA PATHWAY; (M36)PID IL27 PATHWAY; (M235)PID TCR CALCIUM PATHWAY	(M5950)HALLMARK ALLOGRAFT REJECTION; (M5956)HALLMARK KRAS SIGNALING DN	1.0	1.0	1.0	1.0	1.0	1.0	1.0	1.0	1.0	0.0	1.0	1.0	1.0	1.0	0.0	0.0	1.0	0.0	1.0	1.0
Etv4	2118	symbol	H. sapiens	2118	H. sapiens	ETV4	ETS variant transcription factor 4	GO:0045618 positive regulation of keratinocyte differentiation;GO:0045606 positive regulation of epidermal cell differentiation;GO:0045684 positive regulation of epidermis development		Cancer-related genes:Candidate cancer biomarkers; Human disease related genes:Cancers:Cancers of male genital organs; Transcription factors:Helix-turn-helix domains; Predicted intracellular proteins; Human disease related genes:Cancers:Cancers of soft tissues and bone	Nucleoli rim (Supported); Additional: Mitotic chromosome		(M87)PID LKB1 PATHWAY	(M5947)HALLMARK IL2 STAT5 SIGNALING; (M5953)HALLMARK KRAS SIGNALING UP	0.0	0.0	0.0	0.0	0.0	0.0	0.0	0.0	1.0	0.0	0.0	0.0	0.0	0.0	0.0	0.0	0.0	0.0	1.0	0.0
Bex1	55859	symbol	H. sapiens	55859	H. sapiens	BEX1	brain expressed X-linked 1	GO:0051091 positive regulation of DNA-binding transcription factor activity;GO:0051090 regulation of DNA-binding transcription factor activity;GO:0045944 positive regulation of transcription by RNA polymerase II		Predicted intracellular proteins	Cytosol (Approved)		(M153)PID P75 NTR PATHWAY		0.0	0.0	0.0	0.0	0.0	0.0	0.0	0.0	0.0	0.0	0.0	0.0	0.0	0.0	0.0	0.0	0.0	0.0	0.0	0.0
Ptprn2	5799	symbol	H. sapiens	5799	H. sapiens	PTPRN2	protein tyrosine phosphatase receptor type N2	GO:0035773 insulin secretion involved in cellular response to glucose stimulus;GO:0030073 insulin secretion;GO:0030072 peptide hormone secretion		Disease related genes; ENZYME proteins:Hydrolases; Transporters:Accessory Factors Involved in Transport; Predicted intracellular proteins; Enzymes; Potential drug targets	Vesicles (Approved)				0.0	0.0	0.0	1.0	0.0	0.0	0.0	0.0	0.0	0.0	0.0	1.0	0.0	0.0	0.0	0.0	0.0	0.0	0.0	0.0
Penk	5179	symbol	H. sapiens	5179	H. sapiens	PENK	proenkephalin	GO:0051867 general adaptation syndrome, behavioral process;GO:0099538 synaptic signaling via neuropeptide;GO:0051866 general adaptation syndrome		Transporters:Transporter channels and pores; Predicted secreted proteins	Vesicles (Approved)		(M167)PID AP1 PATHWAY	(M5947)HALLMARK IL2 STAT5 SIGNALING	0.0	0.0	0.0	0.0	0.0	1.0	1.0	0.0	1.0	0.0	0.0	0.0	0.0	0.0	0.0	0.0	0.0	1.0	1.0	0.0
Rgs16	6004	symbol	H. sapiens	6004	H. sapiens	RGS16	regulator of G protein signaling 16	GO:0008277 regulation of G protein-coupled receptor signaling pathway;GO:0007601 visual perception;GO:0050953 sensory perception of light stimulus		Predicted intracellular proteins	Cytosol (Approved)			(M5947)HALLMARK IL2 STAT5 SIGNALING; (M5932)HALLMARK INFLAMMATORY RESPONSE; (M5939)HALLMARK P53 PATHWAY	0.0	0.0	0.0	0.0	0.0	0.0	0.0	0.0	0.0	0.0	0.0	1.0	0.0	0.0	0.0	0.0	0.0	1.0	0.0	1.0
Plekhs1	79949	symbol	H. sapiens	79949	H. sapiens	PLEKHS1	pleckstrin homology domain containing S1			Predicted intracellular proteins	Centrosome (Approved); Additional: Vesicles				0.0	0.0	0.0	0.0	0.0	0.0	0.0	0.0	0.0	0.0	0.0	0.0	0.0	0.0	0.0	0.0	0.0	0.0	0.0	0.0
Gm11281	102635690	symbol	M. musculus			None	None	None	None	None	None	None	None	None	nan	nan	nan	nan	nan	nan	nan	nan	nan	nan	nan	nan	nan	nan	nan	nan	nan	nan	nan	nan
Sectm1b	58210	symbol	M. musculus	6398	H. sapiens	SECTM1	secreted and transmembrane 1	GO:0007498 mesoderm development;GO:0043123 positive regulation of I-kappaB kinase/NF-kappaB signaling;GO:0043122 regulation of I-kappaB kinase/NF-kappaB signaling		Predicted secreted proteins				(M5913)HALLMARK INTERFERON GAMMA RESPONSE	0.0	0.0	0.0	0.0	0.0	1.0	0.0	0.0	0.0	0.0	0.0	0.0	0.0	0.0	0.0	0.0	0.0	0.0	0.0	0.0
Ido2	169355	symbol	H. sapiens	169355	H. sapiens	IDO2	indoleamine 2,3-dioxygenase 2	GO:0019441 tryptophan catabolic process to kynurenine;GO:0034354 'de novo' NAD biosynthetic process from tryptophan;GO:0034627 'de novo' NAD biosynthetic process		Predicted intracellular proteins	Cytosol (Approved)				0.0	0.0	0.0	0.0	0.0	0.0	0.0	0.0	1.0	0.0	0.0	0.0	0.0	0.0	0.0	0.0	0.0	0.0	0.0	0.0
Egr2	1959	symbol	H. sapiens	1959	H. sapiens	EGR2	early growth response 2	GO:0021595 rhombomere structural organization;GO:0021659 rhombomere 3 structural organization;GO:0021594 rhombomere formation		Human disease related genes:Nervous system diseases:Neurodegenerative diseases; Disease related genes; Transcription factors:Zinc-coordinating DNA-binding domains; Predicted intracellular proteins; Human disease related genes:Nervous system diseases:Other nervous and sensory system diseases	Nucleoplasm (Supported)		(M60)PID NFAT TFPATHWAY; (M256)PID TAP63 PATHWAY; (M28)PID IL4 2PATHWAY	(M5890)HALLMARK TNFA SIGNALING VIA NFKB	1.0	0.0	1.0	0.0	0.0	0.0	0.0	0.0	1.0	0.0	1.0	0.0	1.0	0.0	0.0	0.0	0.0	0.0	0.0	0.0
1190001M18Rik	68924	symbol	M. musculus			None	None	None	None	None	None	None	None	None	nan	nan	nan	nan	nan	nan	nan	nan	nan	nan	nan	nan	nan	nan	nan	nan	nan	nan	nan	nan
Tnip3	79931	symbol	H. sapiens	79931	H. sapiens	TNIP3	TNFAIP3 interacting protein 3	GO:0002756 MyD88-independent toll-like receptor signaling pathway;GO:0034142 toll-like receptor 4 signaling pathway;GO:0140895 cell surface toll-like receptor signaling pathway		Predicted intracellular proteins					0.0	0.0	1.0	0.0	0.0	1.0	1.0	0.0	0.0	0.0	0.0	1.0	0.0	0.0	0.0	0.0	0.0	0.0	0.0	0.0
Atg9b	285973	symbol	H. sapiens	285973	H. sapiens	ATG9B	autophagy related 9B	GO:0044805 late nucleophagy;GO:0034497 protein localization to phagophore assembly site;GO:0044804 autophagy of nucleus		Transporters					0.0	0.0	0.0	0.0	0.0	0.0	0.0	0.0	0.0	0.0	0.0	0.0	0.0	0.0	0.0	0.0	0.0	0.0	0.0	1.0
Ros1	6098	symbol	H. sapiens	6098	H. sapiens	ROS1	ROS proto-oncogene 1, receptor tyrosine kinase	GO:0002066 columnar/cuboidal epithelial cell development;GO:0002065 columnar/cuboidal epithelial cell differentiation;GO:0032006 regulation of TOR signaling	yes	Kinases:Tyr protein kinases; Human disease related genes:Cancers:Cancers of the lung and pleura; Disease related genes; ENZYME proteins:Transferases; FDA approved drug targets:Small molecule drugs; Cancer-related genes; Predicted intracellular proteins; Enzymes	Vesicles (Approved)	Entrectinib; Fostamatinib		(M5932)HALLMARK INFLAMMATORY RESPONSE	0.0	0.0	0.0	0.0	0.0	0.0	0.0	0.0	0.0	0.0	0.0	1.0	1.0	0.0	0.0	0.0	0.0	0.0	0.0	0.0
Cd8b1	926	gene_synonym	H. sapiens	926	H. sapiens	CD8B	CD8b molecule	GO:0050852 T cell receptor signaling pathway;GO:0050851 antigen receptor-mediated signaling pathway;GO:0002429 immune response-activating cell surface receptor signaling pathway		CD markers; Predicted intracellular proteins	Plasma membrane (Supported)		(M88)PID CD8 TCR PATHWAY; (M54)PID IL12 2PATHWAY; (M272)PID CD8 TCR DOWNSTREAM PATHWAY	(M5950)HALLMARK ALLOGRAFT REJECTION	0.0	1.0	1.0	1.0	0.0	0.0	0.0	0.0	0.0	0.0	0.0	0.0	1.0	0.0	0.0	0.0	0.0	0.0	0.0	0.0
Cd3e	916	symbol	H. sapiens	916	H. sapiens	CD3E	CD3 epsilon subunit of T-cell receptor complex	GO:0002249 lymphocyte anergy;GO:0002870 T cell anergy;GO:0002669 positive regulation of T cell anergy		Disease related genes; Human disease related genes:Immune system diseases:Primary immunodeficiency; Transporters:Accessory Factors Involved in Transport; FDA approved drug targets:Biotech drugs; CD markers	Endoplasmic reticulum;Plasma membrane (Supported); Additional: Golgi apparatus	Muromonab; Catumaxomab	(M290)PID IL12 STAT4 PATHWAY; (M196)PID IL23 PATHWAY; (M88)PID CD8 TCR PATHWAY	(M5950)HALLMARK ALLOGRAFT REJECTION	1.0	1.0	1.0	0.0	0.0	0.0	0.0	0.0	1.0	1.0	0.0	1.0	1.0	0.0	1.0	0.0	1.0	0.0	0.0	1.0
Gpr68	8111	symbol	H. sapiens	8111	H. sapiens	GPR68	G protein-coupled receptor 68	GO:2001206 positive regulation of osteoclast development;GO:0045656 negative regulation of monocyte differentiation;GO:0036035 osteoclast development		Potential drug targets; Disease related genes; G-protein coupled receptors:GPCRs excl olfactory receptors; Human disease related genes:Digestive system diseases:Mouth and dental diseases					1.0	1.0	0.0	0.0	1.0	0.0	1.0	0.0	0.0	0.0	0.0	1.0	0.0	0.0	0.0	0.0	0.0	1.0	0.0	0.0
Gm15895	102639642	symbol	M. musculus			None	None	None	None	None	None	None	None	None	nan	nan	nan	nan	nan	nan	nan	nan	nan	nan	nan	nan	nan	nan	nan	nan	nan	nan	nan	nan
Acsbg1	23205	symbol	H. sapiens	23205	H. sapiens	ACSBG1	acyl-CoA synthetase bubblegum family member 1	GO:0001552 ovarian follicle atresia;GO:0035338 long-chain fatty-acyl-CoA biosynthetic process;GO:0035336 long-chain fatty-acyl-CoA metabolic process		ENZYME proteins:Ligase; Enzymes; Predicted intracellular proteins	Vesicles (Approved)	2-(6-HYDROXY-1,3-BENZOTHIAZOL-2-YL)-1,3-THIAZOL-4(5H)-ONE			0.0	0.0	0.0	0.0	0.0	0.0	0.0	0.0	0.0	0.0	0.0	0.0	0.0	0.0	0.0	0.0	0.0	0.0	0.0	0.0
Palm3	342979	symbol	H. sapiens	342979	H. sapiens	PALM3	paralemmin 3	GO:0008063 Toll signaling pathway;GO:0001960 negative regulation of cytokine-mediated signaling pathway;GO:0060761 negative regulation of response to cytokine stimulus		Predicted intracellular proteins	Nuclear bodies;Nucleoplasm (Approved); Additional: Plasma membrane				0.0	0.0	0.0	0.0	0.0	0.0	1.0	1.0	0.0	0.0	0.0	0.0	0.0	0.0	0.0	0.0	0.0	0.0	0.0	0.0
Dnase1l3	1776	symbol	H. sapiens	1776	H. sapiens	DNASE1L3	deoxyribonuclease 1 like 3	GO:0070948 regulation of neutrophil mediated cytotoxicity;GO:0006309 apoptotic DNA fragmentation;GO:0002283 neutrophil activation involved in immune response		Predicted intracellular proteins; Predicted secreted proteins; Disease related genes					0.0	1.0	0.0	1.0	0.0	1.0	0.0	1.0	1.0	0.0	1.0	1.0	0.0	1.0	0.0	0.0	0.0	0.0	0.0	0.0
Olfr753-ps1	258052	gene_synonym	M. musculus			None	None	None	None	None	None	None	None	None	nan	nan	nan	nan	nan	nan	nan	nan	nan	nan	nan	nan	nan	nan	nan	nan	nan	nan	nan	nan
1110032F04Rik	68725	symbol	M. musculus	401097	H. sapiens	C3orf80	chromosome 3 open reading frame 80								0.0	0.0	0.0	0.0	0.0	0.0	0.0	0.0	0.0	0.0	0.0	0.0	0.0	0.0	0.0	0.0	0.0	0.0	0.0	0.0
Ccdc83	220047	symbol	H. sapiens	220047	H. sapiens	CCDC83	coiled-coil domain containing 83			Predicted intracellular proteins	Nucleoplasm (Approved); Additional: Cytosol				0.0	0.0	0.0	0.0	0.0	0.0	0.0	0.0	0.0	0.0	0.0	0.0	0.0	0.0	0.0	0.0	0.0	0.0	0.0	0.0
Itih1	3697	symbol	H. sapiens	3697	H. sapiens	ITIH1	inter-alpha-trypsin inhibitor heavy chain 1	GO:0030212 hyaluronan metabolic process;GO:1903510 mucopolysaccharide metabolic process;GO:0030203 glycosaminoglycan metabolic process		Predicted secreted proteins; Predicted intracellular proteins	Vesicles (Approved)	Zinc; Zinc acetate; Zinc chloride; Zinc sulfate, unspecified form	(M3468)NABA ECM REGULATORS; (M5885)NABA MATRISOME ASSOCIATED; (M5889)NABA MATRISOME	(M5946)HALLMARK COAGULATION; (M5921)HALLMARK COMPLEMENT; (M5934)HALLMARK XENOBIOTIC METABOLISM	0.0	0.0	0.0	0.0	0.0	0.0	1.0	0.0	0.0	0.0	0.0	0.0	0.0	0.0	0.0	0.0	0.0	0.0	0.0	1.0
Rhbdl2	54933	symbol	H. sapiens	54933	H. sapiens	RHBDL2	rhomboid like 2	GO:0006508 proteolysis;GO:0019538 protein metabolic process;GO:1901564 organonitrogen compound metabolic process		Enzymes; Peptidases:Serine-type peptidases; ENZYME proteins:Hydrolases					0.0	0.0	0.0	0.0	0.0	0.0	0.0	0.0	0.0	0.0	0.0	0.0	0.0	0.0	0.0	0.0	0.0	0.0	0.0	0.0
Prokr1	10887	symbol	H. sapiens	10887	H. sapiens	PROKR1	prokineticin receptor 1	GO:0007218 neuropeptide signaling pathway;GO:0007623 circadian rhythm;GO:0048511 rhythmic process		G-protein coupled receptors:GPCRs excl olfactory receptors					0.0	0.0	0.0	0.0	0.0	0.0	0.0	0.0	0.0	0.0	0.0	0.0	1.0	0.0	0.0	0.0	0.0	1.0	0.0	0.0
Gstp3	225884	symbol	M. musculus	2944	H. sapiens	GSTM1	glutathione S-transferase mu 1	GO:1901685 glutathione derivative metabolic process;GO:1901687 glutathione derivative biosynthetic process;GO:0018916 nitrobenzene metabolic process		Enzymes; Cancer-related genes:Candidate cancer biomarkers; Predicted intracellular proteins; ENZYME proteins:Transferases	Cytosol (Approved); Additional: Cytokinetic bridge	Glutathione; Chloroquine; (9R,10R)-9-(S-glutathionyl)-10-hydroxy-9,10-dihydrophenanthrene; Zinc trihydroxide; S-(2,4-dinitrophenyl)glutathione; 5-fluorotryptophan; (9S,10S)-9-(S-glutathionyl)-10-hydroxy-9,10-dihydrophenanthrene	(M195)PID CMYB PATHWAY	(M5902)HALLMARK APOPTOSIS	0.0	0.0	0.0	0.0	0.0	0.0	0.0	0.0	0.0	0.0	0.0	0.0	0.0	0.0	0.0	0.0	0.0	0.0	0.0	0.0
Wdr95	381693	symbol	M. musculus	388795	H. sapiens	EFCAB8	EF-hand calcium binding domain 8			Predicted intracellular proteins					0.0	0.0	0.0	0.0	0.0	0.0	0.0	0.0	0.0	0.0	0.0	0.0	0.0	0.0	0.0	0.0	0.0	0.0	0.0	0.0
Hoxb8	3218	symbol	H. sapiens	3218	H. sapiens	HOXB8	homeobox B8	GO:0007625 grooming behavior;GO:0021516 dorsal spinal cord development;GO:0019233 sensory perception of pain		Predicted intracellular proteins; Transcription factors:Helix-turn-helix domains	Nucleoplasm (Supported)				1.0	0.0	0.0	0.0	1.0	0.0	0.0	0.0	0.0	0.0	0.0	1.0	0.0	0.0	0.0	0.0	0.0	0.0	0.0	0.0
Socs1	8651	symbol	H. sapiens	8651	H. sapiens	SOCS1	suppressor of cytokine signaling 1	GO:0043377 negative regulation of CD8-positive, alpha-beta T cell differentiation;GO:2001186 negative regulation of CD8-positive, alpha-beta T cell activation;GO:0043376 regulation of CD8-positive, alpha-beta T cell differentiation		Cancer-related genes; Predicted intracellular proteins	Nucleoplasm (Supported); Additional: Cytoplasmic bodies		(M1718)SIG IL4RECEPTOR IN B LYPHOCYTES; (M161)PID IFNG PATHWAY; (M231)PID KIT PATHWAY	(M5897)HALLMARK IL6 JAK STAT3 SIGNALING; (M5947)HALLMARK IL2 STAT5 SIGNALING; (M5913)HALLMARK INTERFERON GAMMA RESPONSE	1.0	1.0	1.0	1.0	1.0	0.0	1.0	0.0	1.0	0.0	0.0	1.0	1.0	0.0	0.0	0.0	1.0	0.0	0.0	0.0
Gjb3	2707	symbol	H. sapiens	2707	H. sapiens	GJB3	gap junction protein beta 3	GO:0071300 cellular response to retinoic acid;GO:0032526 response to retinoic acid;GO:0001890 placenta development		Transporters:Transporter channels and pores; Disease related genes; Human disease related genes:Nervous system diseases:Ear disease; Human disease related genes:Congenital malformations:Congenital malformations of skin; Potential drug targets	Cell Junctions;Vesicles (Supported)			(M5907)HALLMARK ESTROGEN RESPONSE LATE	0.0	0.0	0.0	0.0	0.0	0.0	1.0	0.0	0.0	0.0	0.0	0.0	0.0	0.0	0.0	0.0	0.0	0.0	0.0	0.0
Nrgn	4900	symbol	H. sapiens	4900	H. sapiens	NRGN	neurogranin	GO:1900273 positive regulation of long-term synaptic potentiation;GO:0099170 postsynaptic modulation of chemical synaptic transmission;GO:1900271 regulation of long-term synaptic potentiation		Predicted intracellular proteins					0.0	0.0	0.0	0.0	0.0	0.0	0.0	0.0	0.0	0.0	0.0	0.0	0.0	0.0	0.0	0.0	0.0	0.0	0.0	0.0
Psrc1	84722	symbol	H. sapiens	84722	H. sapiens	PSRC1	proline and serine rich coiled-coil 1	GO:0031116 positive regulation of microtubule polymerization;GO:0031112 positive regulation of microtubule polymerization or depolymerization;GO:0045737 positive regulation of cyclin-dependent protein serine/threonine kinase activity		Predicted intracellular proteins	Cytosol (Supported); Additional: Nucleoplasm				0.0	0.0	0.0	0.0	0.0	0.0	0.0	0.0	0.0	0.0	0.0	1.0	1.0	0.0	0.0	0.0	0.0	0.0	0.0	0.0
Ovol1	5017	symbol	H. sapiens	5017	H. sapiens	OVOL1	ovo like transcriptional repressor 1	GO:0044771 meiotic cell cycle phase transition;GO:0051728 cell cycle switching, mitotic to meiotic cell cycle;GO:0051729 germline cell cycle switching, mitotic to meiotic cell cycle		Transcription factors:Zinc-coordinating DNA-binding domains; Predicted intracellular proteins	Nucleoplasm (Approved)				0.0	0.0	0.0	0.0	0.0	0.0	0.0	0.0	0.0	0.0	0.0	0.0	0.0	0.0	0.0	0.0	0.0	0.0	0.0	0.0
Tnfaip2	7127	symbol	H. sapiens	7127	H. sapiens	TNFAIP2	TNF alpha induced protein 2	GO:0051601 exocyst localization;GO:0031503 protein-containing complex localization;GO:0006887 exocytosis		Transporters:Transporter channels and pores; Cancer-related genes:Candidate cancer biomarkers; Predicted intracellular proteins	Cytosol;Golgi apparatus (Approved); Additional: Nuclear membrane;Nucleoplasm			(M5890)HALLMARK TNFA SIGNALING VIA NFKB; (M5913)HALLMARK INTERFERON GAMMA RESPONSE	0.0	0.0	0.0	0.0	0.0	0.0	0.0	0.0	0.0	0.0	0.0	1.0	0.0	0.0	0.0	0.0	0.0	0.0	0.0	0.0
Slamf8	56833	symbol	H. sapiens	56833	H. sapiens	SLAMF8	SLAM family member 8	GO:0002336 B-1 B cell lineage commitment;GO:2000509 negative regulation of dendritic cell chemotaxis;GO:0001923 B-1 B cell differentiation		CD markers					1.0	1.0	0.0	0.0	1.0	1.0	1.0	1.0	0.0	0.0	1.0	1.0	0.0	1.0	1.0	0.0	0.0	0.0	0.0	0.0
Krt18	3875	symbol	H. sapiens	3875	H. sapiens	KRT18	keratin 18	GO:0097284 hepatocyte apoptotic process;GO:0043001 Golgi to plasma membrane protein transport;GO:0006893 Golgi to plasma membrane transport		Human disease related genes:Digestive system diseases:Liver diseases; Predicted intracellular proteins; Cancer-related genes:Candidate cancer biomarkers; Disease related genes	Cytosol (Supported)		(M220)PID CASPASE PATHWAY	(M5910)HALLMARK PROTEIN SECRETION; (M5902)HALLMARK APOPTOSIS; (M5906)HALLMARK ESTROGEN RESPONSE EARLY	0.0	0.0	0.0	1.0	0.0	0.0	1.0	0.0	0.0	0.0	0.0	0.0	0.0	0.0	0.0	1.0	0.0	0.0	0.0	1.0
Egr3	1960	symbol	H. sapiens	1960	H. sapiens	EGR3	early growth response 3	GO:0035767 endothelial cell chemotaxis;GO:0045586 regulation of gamma-delta T cell differentiation;GO:0033089 positive regulation of T cell differentiation in thymus		Transcription factors:Zinc-coordinating DNA-binding domains; Predicted intracellular proteins	Nucleoplasm (Uncertain); Additional: Vesicles		(M60)PID NFAT TFPATHWAY	(M5902)HALLMARK APOPTOSIS; (M5890)HALLMARK TNFA SIGNALING VIA NFKB; (M5906)HALLMARK ESTROGEN RESPONSE EARLY	1.0	0.0	0.0	0.0	0.0	0.0	0.0	0.0	1.0	0.0	1.0	0.0	1.0	0.0	0.0	0.0	0.0	0.0	0.0	0.0
Slc7a5	8140	symbol	H. sapiens	8140	H. sapiens	SLC7A5	solute carrier family 7 member 5	GO:1905534 positive regulation of leucine import across plasma membrane;GO:1904556 L-tryptophan transmembrane transport;GO:0015828 tyrosine transport		Transporters:Electrochemical Potential-driven transporters	Cytosol;Plasma membrane (Supported); Additional: Vesicles			(M5922)HALLMARK UNFOLDED PROTEIN RESPONSE; (M5901)HALLMARK G2M CHECKPOINT; (M5906)HALLMARK ESTROGEN RESPONSE EARLY	1.0	0.0	0.0	0.0	0.0	0.0	1.0	1.0	1.0	1.0	0.0	0.0	0.0	0.0	0.0	0.0	0.0	0.0	0.0	0.0
2610318N02Rik	70458	symbol	M. musculus			None	None	None	None	None	None	None	None	None	nan	nan	nan	nan	nan	nan	nan	nan	nan	nan	nan	nan	nan	nan	nan	nan	nan	nan	nan	nan
Podnl1	79883	symbol	H. sapiens	79883	H. sapiens	PODNL1	podocan like 1			Predicted secreted proteins; Predicted intracellular proteins			(M5882)NABA PROTEOGLYCANS; (M5884)NABA CORE MATRISOME; (M5889)NABA MATRISOME		0.0	0.0	0.0	0.0	0.0	0.0	0.0	0.0	0.0	0.0	0.0	0.0	0.0	0.0	0.0	0.0	0.0	0.0	0.0	0.0
Tnfsf11	8600	symbol	H. sapiens	8600	H. sapiens	TNFSF11	TNF superfamily member 11	GO:0051466 positive regulation of corticotropin-releasing hormone secretion;GO:0043397 regulation of corticotropin-releasing hormone secretion;GO:0071812 positive regulation of fever generation by positive regulation of prostaglandin secretion		Disease related genes; Cancer-related genes:Candidate cancer biomarkers; FDA approved drug targets:Small molecule drugs; Predicted secreted proteins; Human disease related genes:Congenital malformations:Congenital malformations of the musculoskeletal system; Predicted intracellular proteins; FDA approved drug targets:Biotech drugs; CD markers; Human disease related genes:Musculoskeletal diseases:…		Lenalidomide; AMGN-0007; Denosumab; Thiocolchicoside	(M183)PID IL6 7 PATHWAY; (M5883)NABA SECRETED FACTORS; (M5885)NABA MATRISOME ASSOCIATED	(M5947)HALLMARK IL2 STAT5 SIGNALING	1.0	1.0	0.0	1.0	0.0	1.0	1.0	0.0	0.0	0.0	1.0	1.0	1.0	0.0	1.0	1.0	0.0	0.0	0.0	0.0
Bex4	56271	symbol	H. sapiens	56271	H. sapiens	BEX4	brain expressed X-linked 4	GO:1904428 negative regulation of tubulin deacetylation;GO:0090043 regulation of tubulin deacetylation;GO:0090311 regulation of protein deacetylation		Predicted intracellular proteins	Cytosol;Nucleoplasm (Supported)				0.0	0.0	0.0	0.0	0.0	0.0	0.0	0.0	0.0	0.0	0.0	0.0	0.0	0.0	0.0	0.0	0.0	0.0	0.0	0.0
Arg2	384	symbol	H. sapiens	384	H. sapiens	ARG2	arginase 2	GO:0071643 regulation of chemokine (C-C motif) ligand 4 production;GO:0071644 negative regulation of chemokine (C-C motif) ligand 4 production;GO:0019547 arginine catabolic process to ornithine		Enzymes; Cancer-related genes:Candidate cancer biomarkers; Predicted intracellular proteins; ENZYME proteins:Hydrolases	Mitochondria (Supported)	Arginine; Ornithine; S-2-(Boronoethyl)-L-Cysteine		(M5934)HALLMARK XENOBIOTIC METABOLISM	1.0	0.0	1.0	0.0	1.0	1.0	0.0	1.0	1.0	1.0	0.0	0.0	0.0	1.0	0.0	0.0	1.0	0.0	0.0	0.0
Cd3g	917	symbol	H. sapiens	917	H. sapiens	CD3G	CD3 gamma subunit of T-cell receptor complex	GO:0045059 positive thymic T cell selection;GO:0045061 thymic T cell selection;GO:0046629 gamma-delta T cell activation		Disease related genes; Human disease related genes:Immune system diseases:Primary immunodeficiency; Predicted intracellular proteins; FDA approved drug targets:Biotech drugs; CD markers	Cytosol;Plasma membrane (Supported)	Muromonab	(M290)PID IL12 STAT4 PATHWAY; (M88)PID CD8 TCR PATHWAY; (M54)PID IL12 2PATHWAY	(M5950)HALLMARK ALLOGRAFT REJECTION	0.0	1.0	1.0	0.0	0.0	0.0	0.0	0.0	0.0	0.0	0.0	0.0	0.0	0.0	0.0	0.0	0.0	0.0	0.0	0.0
Ivl	3713	symbol	H. sapiens	3713	H. sapiens	IVL	involucrin	GO:0018153 isopeptide cross-linking via N6-(L-isoglutamyl)-L-lysine;GO:0018262 isopeptide cross-linking;GO:0018199 peptidyl-glutamine modification		Predicted intracellular proteins	Cytosol (Supported); Additional: Centrosome;Nuclear bodies		(M65)PID FRA PATHWAY		0.0	0.0	0.0	0.0	0.0	0.0	0.0	0.0	0.0	0.0	0.0	0.0	0.0	0.0	0.0	1.0	0.0	0.0	0.0	0.0
Hk1os	70162	symbol	M. musculus			None	None	None	None	None	None	None	None	None	nan	nan	nan	nan	nan	nan	nan	nan	nan	nan	nan	nan	nan	nan	nan	nan	nan	nan	nan	nan
Mlana	2315	symbol	H. sapiens	2315	H. sapiens	MLANA	melan-A								0.0	0.0	0.0	0.0	0.0	0.0	0.0	0.0	0.0	0.0	0.0	0.0	0.0	0.0	0.0	0.0	0.0	0.0	0.0	0.0
Cxcl10	3627	symbol	H. sapiens	3627	H. sapiens	CXCL10	C-X-C motif chemokine ligand 10	GO:1901740 negative regulation of myoblast fusion;GO:0034242 negative regulation of syncytium formation by plasma membrane fusion;GO:1901509 regulation of endothelial tube morphogenesis		Human disease related genes:Immune system diseases:Allergies and autoimmune diseases; Cancer-related genes:Candidate cancer biomarkers; Predicted secreted proteins		N-Methylleucine; Eldelumab; Clove oil	(M222)PID CXCR3 PATHWAY; (M5883)NABA SECRETED FACTORS; (M5885)NABA MATRISOME ASSOCIATED	(M5897)HALLMARK IL6 JAK STAT3 SIGNALING; (M5911)HALLMARK INTERFERON ALPHA RESPONSE; (M5947)HALLMARK IL2 STAT5 SIGNALING	0.0	1.0	1.0	1.0	1.0	1.0	1.0	0.0	1.0	0.0	1.0	0.0	1.0	0.0	0.0	0.0	1.0	1.0	0.0	0.0
Slc6a20a	102680	symbol	M. musculus	54716	H. sapiens	SLC6A20	solute carrier family 6 member 20	GO:1903714 isoleucine transmembrane transport;GO:1903806 L-isoleucine import across plasma membrane;GO:1903804 glycine import across plasma membrane		Disease related genes; Transporters:Electrochemical Potential-driven transporters; Human disease related genes:Urinary system diseases:Kidney diseases; Human disease related genes:Congenital disorders of metabolism:Congenital disorders of amino acid metabolism; Potential drug targets					0.0	0.0	0.0	0.0	0.0	0.0	0.0	0.0	0.0	0.0	0.0	0.0	0.0	0.0	0.0	0.0	0.0	0.0	0.0	0.0
Axdnd1	126859	symbol	H. sapiens	126859	H. sapiens	AXDND1	axonemal dynein light chain domain containing 1			Predicted intracellular proteins					0.0	0.0	0.0	0.0	0.0	0.0	0.0	0.0	0.0	0.0	0.0	0.0	0.0	0.0	0.0	0.0	0.0	0.0	0.0	0.0
Gm2629	100040151	symbol	M. musculus			None	None	None	None	None	None	None	None	None	nan	nan	nan	nan	nan	nan	nan	nan	nan	nan	nan	nan	nan	nan	nan	nan	nan	nan	nan	nan
H2-DMb2	15000	symbol	M. musculus	3109	H. sapiens	HLA-DMB	major histocompatibility complex, class II, DM beta	GO:2001190 positive regulation of T cell activation via T cell receptor contact with antigen bound to MHC molecule on antigen presenting cell;GO:2001188 regulation of T cell activation via T cell receptor contact with antigen bound to MHC molecule on antigen presenting cell;GO:0002399 MHC class II protein complex assembly		Predicted intracellular proteins	Vesicles (Supported)			(M5950)HALLMARK ALLOGRAFT REJECTION	1.0	0.0	1.0	1.0	0.0	0.0	0.0	1.0	0.0	1.0	0.0	0.0	0.0	0.0	0.0	0.0	0.0	0.0	0.0	0.0
Pla2g4c	8605	symbol	H. sapiens	8605	H. sapiens	PLA2G4C	phospholipase A2 group IVC	GO:0006663 platelet activating factor biosynthetic process;GO:0046469 platelet activating factor metabolic process;GO:0008611 ether lipid biosynthetic process		RAS pathway related proteins; Enzymes; Predicted intracellular proteins; ENZYME proteins:Hydrolases	Cytosol (Approved)				0.0	0.0	0.0	0.0	0.0	0.0	1.0	0.0	1.0	0.0	0.0	0.0	0.0	0.0	0.0	0.0	0.0	0.0	0.0	0.0
Mc5r	4161	symbol	H. sapiens	4161	H. sapiens	MC5R	melanocortin 5 receptor	GO:0007187 G protein-coupled receptor signaling pathway, coupled to cyclic nucleotide second messenger;GO:0007189 adenylate cyclase-activating G protein-coupled receptor signaling pathway;GO:0007188 adenylate cyclase-modulating G protein-coupled receptor signaling pathway		G-protein coupled receptors:GPCRs excl olfactory receptors	Plasma membrane (Supported)	Bremelanotide			0.0	0.0	0.0	0.0	0.0	0.0	0.0	0.0	0.0	0.0	0.0	0.0	0.0	0.0	0.0	0.0	0.0	1.0	0.0	0.0
Inpp5j	27124	symbol	H. sapiens	27124	H. sapiens	INPP5J	inositol polyphosphate-5-phosphatase J	GO:0031115 negative regulation of microtubule polymerization;GO:0046838 phosphorylated carbohydrate dephosphorylation;GO:0046855 inositol phosphate dephosphorylation		Enzymes; Predicted intracellular proteins; ENZYME proteins:Hydrolases	Cytosol (Approved); Additional: Nucleoli fibrillar center				0.0	0.0	0.0	0.0	0.0	0.0	0.0	0.0	1.0	0.0	0.0	1.0	0.0	0.0	0.0	0.0	0.0	0.0	0.0	0.0
Gm49890	106557447	symbol	M. musculus			None	None	None	None	None	None	None	None	None	nan	nan	nan	nan	nan	nan	nan	nan	nan	nan	nan	nan	nan	nan	nan	nan	nan	nan	nan	nan
Pglyrp2	114770	symbol	H. sapiens	114770	H. sapiens	PGLYRP2	peptidoglycan recognition protein 2	GO:0001519 peptide amidation;GO:0032824 negative regulation of natural killer cell differentiation;GO:0032827 negative regulation of natural killer cell differentiation involved in immune response		Enzymes; Predicted secreted proteins; ENZYME proteins:Hydrolases	Cell Junctions (Approved)	Zinc; Copper; Zinc acetate; Zinc chloride; Zinc sulfate, unspecified form			1.0	0.0	0.0	0.0	1.0	1.0	1.0	1.0	0.0	1.0	0.0	1.0	0.0	1.0	0.0	0.0	0.0	0.0	0.0	0.0
Ctss	1520	symbol	H. sapiens	1520	H. sapiens	CTSS	cathepsin S	GO:0034769 basement membrane disassembly;GO:0097067 cellular response to thyroid hormone stimulus;GO:0071711 basement membrane organization		Enzymes; Predicted intracellular proteins; Peptidases:Cysteine-type peptidases; ENZYME proteins:Hydrolases	Vesicles (Approved)	Morpholine-4-Carboxylic Acid [1s-(2-Benzyloxy-1r-Cyano-Ethylcarbamoyl)-3-Methyl-Butyl]Amide; Morpholine-4-Carboxylic Acid (1-(3-Benzenesulfonyl-1-Phenethylallylcarbamoyl)-3-Methylbutyl)-Amide; Morpholine-4-Carboxylic Acid [1-(2-Benzylsulfanyl-1-Formyl-Ethylcarbamoyl)-2-Phenyl-Ethyl]-Amide; N-[1-(AMINOMETHYL)CYCLOPROPYL]-3-(MORPHOLIN-4-YLSULFONYL)-N~2~-[(1S)-2,2,2-TRIFLUORO-1-(4-FLUOROPHENYL)ETHYL…	(M3468)NABA ECM REGULATORS; (M5885)NABA MATRISOME ASSOCIATED; (M5889)NABA MATRISOME	(M5921)HALLMARK COMPLEMENT; (M5950)HALLMARK ALLOGRAFT REJECTION; (M5953)HALLMARK KRAS SIGNALING UP	0.0	0.0	1.0	1.0	0.0	1.0	1.0	0.0	0.0	0.0	0.0	0.0	0.0	0.0	0.0	0.0	0.0	0.0	0.0	1.0
Bex2	84707	symbol	H. sapiens	84707	H. sapiens	BEX2	brain expressed X-linked 2	GO:0006915 apoptotic process;GO:0012501 programmed cell death;GO:0008219 cell death		Predicted intracellular proteins	Cytosol (Uncertain)				0.0	0.0	0.0	0.0	0.0	0.0	0.0	0.0	0.0	0.0	0.0	0.0	0.0	0.0	0.0	0.0	0.0	0.0	0.0	0.0
Gm49245						None	None	None	None	None	None	None	None	None	nan	nan	nan	nan	nan	nan	nan	nan	nan	nan	nan	nan	nan	nan	nan	nan	nan	nan	nan	nan
St8sia6	338596	symbol	H. sapiens	338596	H. sapiens	ST8SIA6	ST8 alpha-N-acetyl-neuraminide alpha-2,8-sialyltransferase 6	GO:0001574 ganglioside biosynthetic process;GO:0006491 N-glycan processing;GO:0097503 sialylation		Predicted intracellular proteins	Endoplasmic reticulum (Approved)				0.0	0.0	0.0	0.0	0.0	0.0	0.0	0.0	0.0	0.0	0.0	0.0	0.0	0.0	0.0	0.0	0.0	0.0	0.0	0.0
Lad1	3898	symbol	H. sapiens	3898	H. sapiens	LAD1	ladinin 1			Predicted secreted proteins; Predicted intracellular proteins	Actin filaments (Enhanced)			(M5906)HALLMARK ESTROGEN RESPONSE EARLY	0.0	0.0	0.0	0.0	0.0	0.0	0.0	0.0	0.0	0.0	0.0	0.0	0.0	0.0	0.0	0.0	0.0	0.0	0.0	0.0
Batf2	116071	symbol	H. sapiens	116071	H. sapiens	BATF2	basic leucine zipper ATF-like transcription factor 2	GO:0043011 myeloid dendritic cell differentiation;GO:0001773 myeloid dendritic cell activation;GO:0042832 defense response to protozoan		Predicted intracellular proteins; Transcription factors:Basic domains	Nucleoli (Approved)			(M5911)HALLMARK INTERFERON ALPHA RESPONSE; (M5913)HALLMARK INTERFERON GAMMA RESPONSE	0.0	1.0	1.0	0.0	0.0	0.0	0.0	0.0	1.0	0.0	0.0	1.0	0.0	0.0	0.0	0.0	0.0	0.0	0.0	0.0
Sowahb	345079	symbol	H. sapiens	345079	H. sapiens	SOWAHB	sosondowah ankyrin repeat domain family member B			Predicted intracellular proteins	Nucleoli fibrillar center (Approved)				0.0	0.0	0.0	0.0	0.0	0.0	0.0	0.0	0.0	0.0	0.0	0.0	0.0	0.0	0.0	0.0	0.0	0.0	0.0	0.0
Gm9522	671215	symbol	M. musculus			None	None	None	None	None	None	None	None	None	nan	nan	nan	nan	nan	nan	nan	nan	nan	nan	nan	nan	nan	nan	nan	nan	nan	nan	nan	nan
D330050G23Rik	320975	symbol	M. musculus			None	None	None	None	None	None	None	None	None	nan	nan	nan	nan	nan	nan	nan	nan	nan	nan	nan	nan	nan	nan	nan	nan	nan	nan	nan	nan
Tlr12	384059	symbol	M. musculus	7099	H. sapiens	TLR4	toll like receptor 4	GO:0002537 nitric oxide production involved in inflammatory response;GO:0032707 negative regulation of interleukin-23 production;GO:0045342 MHC class II biosynthetic process		Human disease related genes:Nervous system diseases:Eye disease; ENZYME proteins:Hydrolases; FDA approved drug targets:Small molecule drugs; Transporters:Accessory Factors Involved in Transport; Predicted intracellular proteins; CD markers; Enzymes	Plasma membrane (Supported); Additional: Golgi apparatus	Cyclobenzaprine; Naloxone; (R)-3-hydroxytetradecanoic acid; Lauric acid; Eritoran; Golotimod; E5531; Myristic acid; Papain; Mifamurtide	(M264)PID TOLL ENDOGENOUS PATHWAY		1.0	1.0	1.0	1.0	1.0	1.0	1.0	1.0	1.0	1.0	1.0	1.0	1.0	1.0	0.0	0.0	0.0	0.0	0.0	1.0
Klrc1	3821	symbol	H. sapiens	3821	H. sapiens	KLRC1	killer cell lectin like receptor C1	GO:0002304 gamma-delta intraepithelial T cell differentiation;GO:0002305 CD8-positive, gamma-delta intraepithelial T cell differentiation;GO:0002769 natural killer cell inhibitory signaling pathway		CD markers; Predicted intracellular proteins	Plasma membrane (Approved)				1.0	1.0	1.0	1.0	1.0	1.0	0.0	1.0	1.0	0.0	0.0	0.0	0.0	1.0	0.0	0.0	0.0	0.0	0.0	0.0
Trib3	57761	symbol	H. sapiens	57761	H. sapiens	TRIB3	tribbles pseudokinase 3	GO:0045717 negative regulation of fatty acid biosynthetic process;GO:0070059 intrinsic apoptotic signaling pathway in response to endoplasmic reticulum stress;GO:0051443 positive regulation of ubiquitin-protein transferase activity	yes	Enzymes; Predicted intracellular proteins; Kinases:CAMK Ser/Thr protein kinases	Nucleoplasm (Supported)			(M5892)HALLMARK CHOLESTEROL HOMEOSTASIS; (M5923)HALLMARK PI3K AKT MTOR SIGNALING; (M5924)HALLMARK MTORC1 SIGNALING	0.0	0.0	1.0	0.0	1.0	0.0	0.0	0.0	0.0	0.0	0.0	1.0	0.0	0.0	0.0	0.0	0.0	0.0	0.0	1.0
Cd3d	915	symbol	H. sapiens	915	H. sapiens	CD3D	CD3 delta subunit of T-cell receptor complex	GO:0045059 positive thymic T cell selection;GO:0045061 thymic T cell selection;GO:0043368 positive T cell selection		Disease related genes; Human disease related genes:Immune system diseases:Primary immunodeficiency; Predicted intracellular proteins; FDA approved drug targets:Biotech drugs; CD markers	Endoplasmic reticulum (Uncertain)	Muromonab; Blinatumomab	(M290)PID IL12 STAT4 PATHWAY; (M88)PID CD8 TCR PATHWAY; (M54)PID IL12 2PATHWAY	(M5950)HALLMARK ALLOGRAFT REJECTION	0.0	1.0	1.0	0.0	0.0	0.0	0.0	0.0	1.0	0.0	0.0	0.0	0.0	0.0	0.0	0.0	0.0	0.0	0.0	0.0
Gm20324	100504637	symbol	M. musculus			None	None	None	None	None	None	None	None	None	nan	nan	nan	nan	nan	nan	nan	nan	nan	nan	nan	nan	nan	nan	nan	nan	nan	nan	nan	nan
Thy1	7070	symbol	H. sapiens	7070	H. sapiens	THY1	Thy-1 cell surface antigen	GO:2000298 regulation of Rho-dependent protein serine/threonine kinase activity;GO:0046549 retinal cone cell development;GO:0042670 retinal cone cell differentiation		CD markers; Predicted intracellular proteins	Nucleoplasm (Approved); Additional: Plasma membrane		(M169)PID INTEGRIN2 PATHWAY; (M159)PID AMB2 NEUTROPHILS PATHWAY; (M53)PID INTEGRIN3 PATHWAY	(M5919)HALLMARK HEDGEHOG SIGNALING; (M5916)HALLMARK APICAL SURFACE; (M5915)HALLMARK APICAL JUNCTION	1.0	0.0	1.0	0.0	1.0	0.0	0.0	0.0	1.0	0.0	1.0	1.0	0.0	0.0	0.0	0.0	0.0	0.0	0.0	1.0
Il18bp	10068	symbol	H. sapiens	10068	H. sapiens	IL18BP	interleukin 18 binding protein	GO:0042088 T-helper 1 type immune response;GO:2000272 negative regulation of signaling receptor activity;GO:0070301 cellular response to hydrogen peroxide		Predicted secreted proteins; Disease related genes	Endoplasmic reticulum (Approved)			(M5913)HALLMARK INTERFERON GAMMA RESPONSE	0.0	0.0	1.0	1.0	0.0	0.0	1.0	0.0	0.0	0.0	0.0	1.0	0.0	0.0	0.0	1.0	0.0	0.0	0.0	0.0
A530016L24Rik	319942	symbol	M. musculus	400258	H. sapiens	C14orf180	chromosome 14 open reading frame 180			Predicted intracellular proteins					0.0	0.0	0.0	0.0	0.0	0.0	0.0	0.0	0.0	0.0	0.0	0.0	0.0	0.0	0.0	0.0	0.0	0.0	0.0	0.0
Bcl2a1b	12045	symbol	M. musculus	597	H. sapiens	BCL2A1	BCL2 related protein A1	GO:0008053 mitochondrial fusion;GO:0001836 release of cytochrome c from mitochondria;GO:0038034 signal transduction in absence of ligand		Cancer-related genes:Candidate cancer biomarkers; Predicted intracellular proteins			(M10)PID BCR 5PATHWAY; (M145)PID P53 DOWNSTREAM PATHWAY	(M5890)HALLMARK TNFA SIGNALING VIA NFKB	0.0	0.0	0.0	0.0	0.0	0.0	0.0	0.0	1.0	0.0	0.0	0.0	1.0	0.0	0.0	0.0	0.0	0.0	1.0	1.0
Krt23	25984	symbol	H. sapiens	25984	H. sapiens	KRT23	keratin 23	GO:0045109 intermediate filament organization;GO:0045104 intermediate filament cytoskeleton organization;GO:0045103 intermediate filament-based process		Predicted intracellular proteins	Intermediate filaments (Approved); Additional: Cytosol				0.0	0.0	0.0	1.0	0.0	0.0	0.0	0.0	0.0	0.0	0.0	0.0	0.0	0.0	0.0	1.0	0.0	0.0	0.0	0.0
Trbc2	28638	symbol	H. sapiens	28638	H. sapiens	TRBC2	T cell receptor beta constant 2	GO:0046631 alpha-beta T cell activation;GO:0050852 T cell receptor signaling pathway;GO:0050851 antigen receptor-mediated signaling pathway							0.0	1.0	1.0	0.0	0.0	0.0	0.0	0.0	0.0	0.0	0.0	0.0	0.0	0.0	0.0	0.0	0.0	0.0	0.0	0.0
Epop	100170841	symbol	H. sapiens	100170841	H. sapiens	EPOP	elongin BC and polycomb repressive complex 2 associated protein	GO:0035616 histone H2B conserved C-terminal lysine deubiquitination;GO:0016578 histone deubiquitination;GO:0048663 neuron fate commitment		Predicted intracellular proteins	Nucleoplasm (Supported); Additional: Cytoplasmic bodies;Cytosol				0.0	0.0	0.0	0.0	0.0	0.0	0.0	0.0	0.0	0.0	0.0	0.0	0.0	0.0	0.0	0.0	0.0	0.0	0.0	0.0
Ctxn2	399697	symbol	H. sapiens	399697	H. sapiens	CTXN2	cortexin 2								0.0	0.0	0.0	0.0	0.0	0.0	0.0	0.0	0.0	0.0	0.0	0.0	0.0	0.0	0.0	0.0	0.0	0.0	0.0	0.0
Fut7	2529	symbol	H. sapiens	2529	H. sapiens	FUT7	fucosyltransferase 7	GO:0001807 regulation of type IV hypersensitivity;GO:0002522 leukocyte migration involved in immune response;GO:0097022 lymphocyte migration into lymph node		Predicted intracellular proteins	Golgi apparatus (Supported)				1.0	1.0	0.0	1.0	0.0	1.0	1.0	1.0	0.0	0.0	1.0	1.0	0.0	1.0	0.0	0.0	0.0	0.0	0.0	0.0
Nipal1	152519	symbol	H. sapiens	152519	H. sapiens	NIPAL1	NIPA like domain containing 1	GO:1903830 magnesium ion transmembrane transport;GO:0015693 magnesium ion transport;GO:0098662 inorganic cation transmembrane transport			Golgi apparatus (Approved)				0.0	0.0	0.0	0.0	0.0	0.0	0.0	0.0	0.0	0.0	0.0	0.0	0.0	0.0	0.0	0.0	0.0	0.0	0.0	0.0
H2-Ab1	14961	symbol	M. musculus	3119	H. sapiens	HLA-DQB1	major histocompatibility complex, class II, DQ beta 1	GO:0002399 MHC class II protein complex assembly;GO:0002503 peptide antigen assembly with MHC class II protein complex;GO:0002396 MHC protein complex assembly		Human disease related genes:Immune system diseases:Allergies and autoimmune diseases; Human disease related genes:Cardiovascular diseases:Cardiac diseases; Human disease related genes:Skin diseases:Skin and soft tissue diseases; Predicted intracellular proteins; Human disease related genes:Endocrine and metabolic diseases:Diabetes; Human disease related genes:Nervous system diseases:Other nervous…	Rods & Rings (Supported); Additional: Golgi apparatus	Insulin pork			1.0	0.0	1.0	1.0	0.0	0.0	1.0	0.0	0.0	0.0	0.0	0.0	1.0	0.0	0.0	0.0	1.0	0.0	0.0	0.0
Cks1b	1163	symbol	H. sapiens	1163	H. sapiens	CKS1B	CDC28 protein kinase regulatory subunit 1B	GO:0048144 fibroblast proliferation;GO:0044772 mitotic cell cycle phase transition;GO:0044770 cell cycle phase transition		Cancer-related genes:Candidate cancer biomarkers; Predicted intracellular proteins	Cytosol;Mitochondria (Approved); Additional: Nucleoplasm;Vesicles	Fluoxetine; 2,8-bis[oxido(oxo)vanadio]-1,1,1,3,5,5,7,7,9,9,9-undecaoxopentavanadoxane-2,8-diium	(M176)PID FOXM1 PATHWAY	(M5922)HALLMARK UNFOLDED PROTEIN RESPONSE; (M5901)HALLMARK G2M CHECKPOINT; (M5925)HALLMARK E2F TARGETS	0.0	0.0	0.0	0.0	0.0	0.0	0.0	0.0	0.0	0.0	0.0	0.0	0.0	0.0	0.0	0.0	0.0	0.0	0.0	0.0
Hmga1b	111241	symbol	M. musculus	3159	H. sapiens	HMGA1	high mobility group AT-hook 1	GO:0090402 oncogene-induced cell senescence;GO:0006337 nucleosome disassembly;GO:0006268 DNA unwinding involved in DNA replication		Predicted intracellular proteins; Transcription factors:beta-Sheet binding to DNA; Cancer-related genes:Candidate cancer biomarkers; Disease related genes	Nucleoplasm (Supported); Additional: Nucleoli		(M28)PID IL4 2PATHWAY; (M66)PID MYC ACTIV PATHWAY	(M5901)HALLMARK G2M CHECKPOINT; (M5925)HALLMARK E2F TARGETS	0.0	0.0	0.0	0.0	0.0	0.0	0.0	0.0	0.0	0.0	0.0	0.0	0.0	0.0	0.0	0.0	0.0	0.0	0.0	0.0
Inava	55765	symbol	H. sapiens	55765	H. sapiens	INAVA	innate immunity activator	GO:0060729 intestinal epithelial structure maintenance;GO:0034334 adherens junction maintenance;GO:0070431 nucleotide-binding oligomerization domain containing 2 signaling pathway		Human disease related genes:Immune system diseases:Other immune system diseases; Predicted intracellular proteins; Disease related genes	Nucleoplasm (Supported); Additional: Nuclear bodies				0.0	0.0	1.0	0.0	0.0	1.0	1.0	1.0	1.0	0.0	0.0	1.0	0.0	0.0	0.0	0.0	0.0	0.0	0.0	0.0
Pdcd1lg2	80380	symbol	H. sapiens	80380	H. sapiens	PDCD1LG2	programmed cell death 1 ligand 2	GO:0046007 negative regulation of activated T cell proliferation;GO:0032693 negative regulation of interleukin-10 production;GO:0031295 T cell costimulation		CD markers; Cancer-related genes; Predicted secreted proteins	Cytosol (Uncertain)			(M5953)HALLMARK KRAS SIGNALING UP	1.0	0.0	1.0	1.0	1.0	0.0	1.0	1.0	0.0	1.0	0.0	0.0	0.0	0.0	0.0	0.0	0.0	0.0	0.0	0.0
Sertad4	56256	symbol	H. sapiens	56256	H. sapiens	SERTAD4	SERTA domain containing 4			Predicted intracellular proteins	Nucleoplasm (Supported)				0.0	0.0	0.0	0.0	0.0	0.0	0.0	0.0	0.0	0.0	0.0	0.0	0.0	0.0	0.0	0.0	0.0	0.0	0.0	0.0
Izumo1r	390243	symbol	H. sapiens	390243	H. sapiens	IZUMO1R	IZUMO1 receptor, JUNO	GO:0007342 fusion of sperm to egg plasma membrane involved in single fertilization;GO:0045026 plasma membrane fusion;GO:0035036 sperm-egg recognition		Predicted intracellular proteins; Transporters					0.0	0.0	0.0	0.0	0.0	0.0	0.0	0.0	1.0	0.0	0.0	0.0	0.0	0.0	0.0	0.0	0.0	0.0	0.0	0.0
9530003J23Rik	77397	symbol	M. musculus	4069	H. sapiens	LYZ	lysozyme	GO:0019835 cytolysis;GO:0031640 killing of cells of another organism;GO:0001895 retina homeostasis		Human disease related genes:Nervous system diseases:Neurodegenerative diseases; Disease related genes; ENZYME proteins:Hydrolases; Predicted secreted proteins; Enzymes; Potential drug targets	Actin filaments;Golgi apparatus (Approved); Additional: Nucleoplasm	Aspartic acid; (R)-Propylene glycol; 4-methyl-umbelliferyl-N-acetyl-chitobiose; Sucrose; Arsanilic acid; N-acetyl-beta-D-glucosaminyl-(1->4)-N-acetyl-beta-D-glucosamine; p-Toluenesulfonic acid; Propyl alcohol; Cu-Cyclam; (S)-Aspartimide; Dodecyl sulfate; Triacetylchitotriose; Methylumbelliferyl chitotriose; UNDECA-3,7-DIENE-1,3,7,11-TETRACARBALDEHYDE	(M195)PID CMYB PATHWAY		0.0	0.0	0.0	0.0	0.0	0.0	1.0	0.0	0.0	0.0	0.0	1.0	1.0	0.0	0.0	0.0	0.0	0.0	0.0	0.0
Azin2	113451	symbol	H. sapiens	113451	H. sapiens	AZIN2	antizyme inhibitor 2	GO:0098629 trans-Golgi network membrane organization;GO:1902269 positive regulation of polyamine transmembrane transport;GO:0097055 agmatine biosynthetic process		Predicted intracellular proteins	Cytosol (Approved)	Pyridoxal phosphate; Arginine			0.0	0.0	0.0	0.0	0.0	0.0	0.0	0.0	0.0	0.0	0.0	0.0	0.0	0.0	0.0	0.0	0.0	0.0	0.0	0.0
Kcnk1	3775	symbol	H. sapiens	3775	H. sapiens	KCNK1	potassium two pore domain channel subfamily K member 1	GO:0060075 regulation of resting membrane potential;GO:0030322 stabilization of membrane potential;GO:0035094 response to nicotine		Voltage-gated ion channels:Two-P Potassium Channels	Vesicles (Approved)	Ibutilide; Quinidine; Quinidine barbiturate			0.0	0.0	0.0	0.0	0.0	0.0	0.0	0.0	0.0	0.0	0.0	0.0	0.0	0.0	0.0	0.0	0.0	0.0	0.0	0.0
Kcnj10	3766	symbol	H. sapiens	3766	H. sapiens	KCNJ10	potassium inwardly rectifying channel subfamily J member 10	GO:0051935 glutamate reuptake;GO:0051933 amino acid neurotransmitter reuptake;GO:0060075 regulation of resting membrane potential		Transporters:Transporter channels and pores; Disease related genes; Voltage-gated ion channels:Inwardly Rectifying Potassium Channels; FDA approved drug targets:Small molecule drugs; Predicted intracellular proteins; Human disease related genes:Nervous system diseases:Other nervous and sensory system diseases					0.0	0.0	0.0	0.0	0.0	0.0	0.0	0.0	1.0	0.0	0.0	0.0	0.0	0.0	0.0	0.0	0.0	0.0	0.0	0.0
Smbd1	381043	symbol	M. musculus			None	None	None	None	None	None	None	None	None	nan	nan	nan	nan	nan	nan	nan	nan	nan	nan	nan	nan	nan	nan	nan	nan	nan	nan	nan	nan
Il1rn	3557	symbol	H. sapiens	3557	H. sapiens	IL1RN	interleukin 1 receptor antagonist	GO:2000660 negative regulation of interleukin-1-mediated signaling pathway;GO:2000659 regulation of interleukin-1-mediated signaling pathway;GO:0034115 negative regulation of heterotypic cell-cell adhesion		Human disease related genes:Immune system diseases:Allergies and autoimmune diseases; Disease related genes; Candidate cardiovascular disease genes; Cancer-related genes:Candidate cancer biomarkers; Predicted secreted proteins; Predicted intracellular proteins	Nucleoplasm (Approved); Additional: Centrosome;Cytosol	Rilonacept	(M110)PID IL1 PATHWAY; (M5883)NABA SECRETED FACTORS; (M5885)NABA MATRISOME ASSOCIATED		1.0	0.0	0.0	0.0	1.0	0.0	1.0	1.0	1.0	0.0	0.0	0.0	1.0	0.0	0.0	0.0	0.0	0.0	0.0	0.0
Sult2b1	6820	symbol	H. sapiens	6820	H. sapiens	SULT2B1	sulfotransferase family 2B member 1	GO:0034035 purine ribonucleoside bisphosphate metabolic process;GO:0050427 3'-phosphoadenosine 5'-phosphosulfate metabolic process;GO:0051923 sulfation		Disease related genes; ENZYME proteins:Transferases; Human disease related genes:Congenital malformations:Congenital malformations of skin; Predicted intracellular proteins; Enzymes; Potential drug targets	Vesicles (Enhanced); Additional: Cytosol	Adenosine 3',5'-diphosphate; Pregnenolone; N-cyclohexyltaurine		(M5949)HALLMARK PEROXISOME; (M5948)HALLMARK BILE ACID METABOLISM; (M5891)HALLMARK HYPOXIA	0.0	0.0	0.0	0.0	0.0	0.0	0.0	0.0	1.0	0.0	0.0	0.0	0.0	0.0	0.0	0.0	0.0	0.0	0.0	0.0
Elovl1	64834	symbol	H. sapiens	64834	H. sapiens	ELOVL1	ELOVL fatty acid elongase 1	GO:0019367 fatty acid elongation, saturated fatty acid;GO:0019368 fatty acid elongation, unsaturated fatty acid;GO:0034625 fatty acid elongation, monounsaturated fatty acid		Enzymes; Disease related genes; ENZYME proteins:Transferases; Potential drug targets	Endoplasmic reticulum (Supported)				0.0	0.0	0.0	0.0	0.0	0.0	0.0	0.0	0.0	0.0	0.0	0.0	0.0	0.0	0.0	0.0	0.0	0.0	0.0	0.0
Trac	28755	symbol	H. sapiens	28755	H. sapiens	TRAC	T cell receptor alpha constant	GO:0046631 alpha-beta T cell activation;GO:0050852 T cell receptor signaling pathway;GO:0050851 antigen receptor-mediated signaling pathway							0.0	1.0	1.0	0.0	0.0	0.0	1.0	0.0	0.0	0.0	0.0	0.0	0.0	0.0	0.0	0.0	0.0	0.0	0.0	0.0
Gbp2	2634	symbol	H. sapiens	2634	H. sapiens	GBP2	guanylate binding protein 2	GO:0042832 defense response to protozoan;GO:0001562 response to protozoan;GO:0071347 cellular response to interleukin-1		Predicted intracellular proteins	Cytosol;Nucleoplasm (Approved)			(M5911)HALLMARK INTERFERON ALPHA RESPONSE; (M5950)HALLMARK ALLOGRAFT REJECTION	0.0	0.0	0.0	0.0	0.0	1.0	1.0	0.0	1.0	0.0	0.0	0.0	1.0	0.0	0.0	1.0	1.0	0.0	0.0	0.0
Gm12185	620913	symbol	M. musculus	56269	H. sapiens	IRGC	immunity related GTPase cinema			Predicted intracellular proteins		2-(N-morpholino)ethanesulfonic acid; Guanosine-5'-Diphosphate			0.0	0.0	0.0	0.0	0.0	0.0	0.0	0.0	0.0	0.0	0.0	0.0	0.0	0.0	0.0	0.0	0.0	0.0	0.0	0.0
Gm43085						None	None	None	None	None	None	None	None	None	nan	nan	nan	nan	nan	nan	nan	nan	nan	nan	nan	nan	nan	nan	nan	nan	nan	nan	nan	nan
Gm17745	432488	symbol	M. musculus			None	None	None	None	None	None	None	None	None	nan	nan	nan	nan	nan	nan	nan	nan	nan	nan	nan	nan	nan	nan	nan	nan	nan	nan	nan	nan
Gm10134	100038637	symbol	M. musculus			None	None	None	None	None	None	None	None	None	nan	nan	nan	nan	nan	nan	nan	nan	nan	nan	nan	nan	nan	nan	nan	nan	nan	nan	nan	nan
Ccl3	6348	symbol	H. sapiens	6348	H. sapiens	CCL3	C-C motif chemokine ligand 3	GO:0002278 eosinophil activation involved in immune response;GO:0043307 eosinophil activation;GO:0043308 eosinophil degranulation		Cancer-related genes:Candidate cancer biomarkers; Predicted secreted proteins		ROX-888	(M54)PID IL12 2PATHWAY; (M5883)NABA SECRETED FACTORS; (M5885)NABA MATRISOME ASSOCIATED		1.0	1.0	1.0	1.0	1.0	1.0	1.0	0.0	1.0	0.0	1.0	1.0	1.0	0.0	1.0	1.0	0.0	1.0	1.0	1.0
Panct2	329217	symbol	M. musculus			None	None	None	None	None	None	None	None	None	nan	nan	nan	nan	nan	nan	nan	nan	nan	nan	nan	nan	nan	nan	nan	nan	nan	nan	nan	nan
P2ry12	64805	symbol	H. sapiens	64805	H. sapiens	P2RY12	purinergic receptor P2Y12	GO:0021806 initiation of movement involved in cerebral cortex radial glia guided migration;GO:0021808 cytosolic calcium signaling involved in initiation of cell movement in glial-mediated radial cell migration;GO:0033626 positive regulation of integrin activation by cell surface receptor linked signal transduction		Disease related genes; Transporters; G-protein coupled receptors:GPCRs excl olfactory receptors; Human disease related genes:Cardiovascular diseases:Hematologic diseases; G-protein coupled receptors:Adenosine and adenine nucleotide receptors; FDA approved drug targets:Small molecule drugs		Ticlopidine; Treprostinil; Clopidogrel; Epoprostenol; Regrelor; Prasugrel; Elinogrel; Cangrelor; Ticagrelor			1.0	1.0	0.0	0.0	0.0	1.0	0.0	0.0	1.0	0.0	1.0	1.0	0.0	0.0	1.0	0.0	0.0	1.0	0.0	1.0
Spry2	10253	symbol	H. sapiens	10253	H. sapiens	SPRY2	sprouty RTK signaling antagonist 2	GO:0051387 negative regulation of neurotrophin TRK receptor signaling pathway;GO:1902747 negative regulation of lens fiber cell differentiation;GO:0060449 bud elongation involved in lung branching		Disease related genes	Actin filaments;Microtubules (Supported)		(M214)PID ERBB1 INTERNALIZATION PATHWAY; (M50)PID PTP1B PATHWAY; (M276)PID FGF PATHWAY	(M5953)HALLMARK KRAS SIGNALING UP	0.0	0.0	0.0	0.0	1.0	0.0	1.0	0.0	1.0	0.0	1.0	1.0	1.0	0.0	1.0	0.0	0.0	0.0	0.0	0.0
Cd96	10225	symbol	H. sapiens	10225	H. sapiens	CD96	CD96 molecule	GO:0002728 negative regulation of natural killer cell cytokine production;GO:0002727 regulation of natural killer cell cytokine production;GO:0002716 negative regulation of natural killer cell mediated immunity		CD markers; Predicted intracellular proteins; Disease related genes; Human disease related genes:Congenital malformations:Other congenital malformations				(M5950)HALLMARK ALLOGRAFT REJECTION	0.0	0.0	1.0	0.0	1.0	1.0	1.0	1.0	1.0	1.0	0.0	0.0	0.0	1.0	0.0	0.0	0.0	0.0	0.0	0.0
Clec4n	93978	gene_synonym	H. sapiens	93978	H. sapiens	CLEC6A	C-type lectin domain containing 6A	GO:0001879 detection of yeast;GO:0016046 detection of fungus;GO:0001878 response to yeast					(M5880)NABA ECM AFFILIATED; (M5885)NABA MATRISOME ASSOCIATED; (M5889)NABA MATRISOME		0.0	0.0	1.0	1.0	0.0	1.0	1.0	0.0	1.0	0.0	0.0	1.0	0.0	1.0	0.0	0.0	0.0	0.0	0.0	0.0
Igtp	16145	symbol	M. musculus	345611	H. sapiens	IRGM	immunity related GTPase M	GO:0061762 CAMKK-AMPK signaling cascade;GO:0061739 protein lipidation involved in autophagosome assembly;GO:0060332 positive regulation of response to type II interferon		Human disease related genes:Immune system diseases:Other immune system diseases; Predicted intracellular proteins; Disease related genes					0.0	0.0	1.0	1.0	0.0	1.0	1.0	1.0	1.0	0.0	0.0	1.0	1.0	0.0	1.0	0.0	0.0	0.0	0.0	0.0
Bcl2a1d	12047	symbol	M. musculus	597	H. sapiens	BCL2A1	BCL2 related protein A1	GO:0008053 mitochondrial fusion;GO:0001836 release of cytochrome c from mitochondria;GO:0038034 signal transduction in absence of ligand		Cancer-related genes:Candidate cancer biomarkers; Predicted intracellular proteins			(M10)PID BCR 5PATHWAY; (M145)PID P53 DOWNSTREAM PATHWAY	(M5890)HALLMARK TNFA SIGNALING VIA NFKB	0.0	0.0	0.0	0.0	0.0	0.0	0.0	0.0	1.0	0.0	0.0	0.0	1.0	0.0	0.0	0.0	0.0	0.0	1.0	1.0
Klk13	26085	symbol	H. sapiens	26085	H. sapiens	KLK13	kallikrein related peptidase 13	GO:0016485 protein processing;GO:0051604 protein maturation;GO:0006508 proteolysis		Enzymes; Peptidases:Serine-type peptidases; Cancer-related genes:Candidate cancer biomarkers; Predicted secreted proteins					0.0	0.0	0.0	0.0	0.0	0.0	0.0	0.0	0.0	0.0	0.0	0.0	0.0	0.0	0.0	1.0	0.0	0.0	0.0	0.0
1700066B19Rik	73449	gene_synonym	M. musculus	111064649	H. sapiens	SMIM33	small integral membrane protein 33								0.0	0.0	0.0	0.0	0.0	0.0	0.0	0.0	0.0	0.0	0.0	0.0	0.0	0.0	0.0	0.0	0.0	0.0	0.0	0.0
Kcnc3	3748	symbol	H. sapiens	3748	H. sapiens	KCNC3	potassium voltage-gated channel subfamily C member 3	GO:0051262 protein tetramerization;GO:0071805 potassium ion transmembrane transport;GO:0006813 potassium ion transport		Transporters:Transporter channels and pores; Human disease related genes:Nervous system diseases:Neurodegenerative diseases; Disease related genes; Voltage-gated ion channels:Voltage-Gated Potassium Channels; FDA approved drug targets:Small molecule drugs; Predicted intracellular proteins		Dalfampridine			0.0	0.0	0.0	0.0	0.0	0.0	0.0	0.0	0.0	0.0	0.0	0.0	0.0	0.0	0.0	0.0	0.0	0.0	0.0	0.0
Ifi211	381308	symbol	M. musculus	3428	H. sapiens	IFI16	interferon gamma inducible protein 16	GO:0030224 monocyte differentiation;GO:0097202 activation of cysteine-type endopeptidase activity;GO:0035458 cellular response to interferon-beta		Predicted intracellular proteins	Nucleoli;Nucleoplasm (Supported); Additional: Cytosol				0.0	1.0	1.0	0.0	1.0	1.0	1.0	0.0	1.0	0.0	0.0	1.0	1.0	1.0	0.0	0.0	0.0	0.0	0.0	1.0
H2-DMa	14998	symbol	M. musculus	3108	H. sapiens	HLA-DMA	major histocompatibility complex, class II, DM alpha	GO:0002399 MHC class II protein complex assembly;GO:0002503 peptide antigen assembly with MHC class II protein complex;GO:0002396 MHC protein complex assembly		Human disease related genes:Immune system diseases:Allergies and autoimmune diseases; Predicted intracellular proteins	Vesicles (Supported)			(M5913)HALLMARK INTERFERON GAMMA RESPONSE; (M5950)HALLMARK ALLOGRAFT REJECTION	1.0	0.0	1.0	1.0	0.0	0.0	0.0	0.0	1.0	0.0	0.0	0.0	0.0	0.0	0.0	0.0	0.0	0.0	0.0	0.0
Dcstamp	81501	symbol	H. sapiens	81501	H. sapiens	DCSTAMP	dendrocyte expressed seven transmembrane protein	GO:0034239 regulation of macrophage fusion;GO:0034241 positive regulation of macrophage fusion;GO:0072675 osteoclast fusion		Transporters:Transporter channels and pores					1.0	1.0	0.0	0.0	0.0	0.0	1.0	0.0	1.0	0.0	0.0	1.0	0.0	0.0	0.0	1.0	0.0	0.0	0.0	0.0
Apoc1	341	symbol	H. sapiens	341	H. sapiens	APOC1	apolipoprotein C1	GO:0010900 negative regulation of phosphatidylcholine catabolic process;GO:0150174 negative regulation of phosphatidylcholine metabolic process;GO:0010899 regulation of phosphatidylcholine catabolic process		Candidate cardiovascular disease genes; Cancer-related genes:Candidate cancer biomarkers; Predicted secreted proteins				(M5946)HALLMARK COAGULATION; (M5921)HALLMARK COMPLEMENT	0.0	0.0	1.0	0.0	0.0	0.0	0.0	0.0	0.0	0.0	0.0	0.0	0.0	0.0	0.0	0.0	0.0	0.0	0.0	0.0
Apol10b	328561	symbol	M. musculus	8542	H. sapiens	APOL1	apolipoprotein L1	GO:0051838 cytolysis by host of symbiont cells;GO:0051873 killing by host of symbiont cells;GO:1902476 chloride transmembrane transport		Transporters:Transporter channels and pores; Disease related genes; Candidate cardiovascular disease genes; Predicted secreted proteins; Human disease related genes:Urinary system diseases:Kidney diseases; Potential drug targets		Zinc; Zinc acetate; Zinc chloride; Zinc sulfate, unspecified form			0.0	0.0	1.0	0.0	0.0	1.0	0.0	0.0	1.0	0.0	0.0	0.0	0.0	0.0	0.0	0.0	0.0	0.0	0.0	0.0
Phgdh	26227	symbol	H. sapiens	26227	H. sapiens	PHGDH	phosphoglycerate dehydrogenase	GO:0006566 threonine metabolic process;GO:0006564 L-serine biosynthetic process;GO:0009448 gamma-aminobutyric acid metabolic process		Disease related genes; Predicted intracellular proteins; Human disease related genes:Congenital disorders of metabolism:Congenital disorders of amino acid metabolism; Enzymes; ENZYME proteins:Oxidoreductases; Potential drug targets	Cytosol;Plasma membrane (Enhanced); Additional: Nucleoplasm	NADH		(M5924)HALLMARK MTORC1 SIGNALING	0.0	0.0	0.0	0.0	0.0	0.0	0.0	0.0	1.0	0.0	0.0	0.0	0.0	0.0	0.0	0.0	0.0	0.0	0.0	0.0
Lhpp	64077	symbol	H. sapiens	64077	H. sapiens	LHPP	phospholysine phosphohistidine inorganic pyrophosphate phosphatase	GO:0016311 dephosphorylation;GO:0006796 phosphate-containing compound metabolic process;GO:0006793 phosphorus metabolic process		Enzymes; Predicted intracellular proteins; ENZYME proteins:Hydrolases	Cytosol;Nuclear speckles (Supported)			(M5937)HALLMARK GLYCOLYSIS	0.0	0.0	0.0	0.0	0.0	0.0	0.0	0.0	0.0	0.0	0.0	0.0	0.0	0.0	0.0	0.0	0.0	0.0	0.0	0.0
2010016I18Rik	69206	symbol	M. musculus			None	None	None	None	None	None	None	None	None	nan	nan	nan	nan	nan	nan	nan	nan	nan	nan	nan	nan	nan	nan	nan	nan	nan	nan	nan	nan
Gm19990	100503961	symbol	M. musculus			None	None	None	None	None	None	None	None	None	nan	nan	nan	nan	nan	nan	nan	nan	nan	nan	nan	nan	nan	nan	nan	nan	nan	nan	nan	nan
Hs3st3a1	9955	symbol	H. sapiens	9955	H. sapiens	HS3ST3A1	heparan sulfate-glucosamine 3-sulfotransferase 3A1	GO:0015015 heparan sulfate proteoglycan biosynthetic process, enzymatic modification;GO:0030201 heparan sulfate proteoglycan metabolic process;GO:0015012 heparan sulfate proteoglycan biosynthetic process		Enzymes; Predicted intracellular proteins; ENZYME proteins:Transferases	Microtubules (Approved)	Adenosine 3',5'-diphosphate; O2-Sulfo-Glucuronic Acid; N,O6-Disulfo-Glucosamine; 1,4-Dideoxy-5-Dehydro-O2-Sulfo-Glucuronic Acid			0.0	0.0	0.0	0.0	0.0	0.0	0.0	0.0	0.0	0.0	0.0	0.0	0.0	0.0	0.0	0.0	0.0	0.0	0.0	0.0
Hnf1b	6928	symbol	H. sapiens	6928	H. sapiens	HNF1B	HNF1 homeobox B	GO:0035565 regulation of pronephros size;GO:0061218 negative regulation of mesonephros development;GO:0061295 regulation of mesenchymal cell apoptotic process involved in mesonephric nephron morphogenesis		Disease related genes; Transcription factors:Helix-turn-helix domains; Predicted intracellular proteins; Human disease related genes:Urinary system diseases:Kidney diseases; Human disease related genes:Endocrine and metabolic diseases:Diabetes	Nucleoplasm (Supported); Additional: Vesicles		(M106)PID HNF3B PATHWAY		0.0	0.0	0.0	0.0	0.0	0.0	0.0	0.0	0.0	0.0	0.0	0.0	1.0	0.0	0.0	0.0	0.0	0.0	0.0	0.0
Tnfrsf23	79201	symbol	M. musculus	8795	H. sapiens	TNFRSF10B	TNF receptor superfamily member 10b	GO:0036462 TRAIL-activated apoptotic signaling pathway;GO:0002357 defense response to tumor cell;GO:0007250 activation of NF-kappaB-inducing kinase activity		CD markers; Cancer-related genes:Candidate cancer biomarkers; Disease related genes		HGS-TR2J; Lexatumumab	(M79)PID TRAIL PATHWAY; (M145)PID P53 DOWNSTREAM PATHWAY		0.0	0.0	0.0	1.0	0.0	1.0	1.0	0.0	1.0	0.0	0.0	1.0	1.0	0.0	0.0	0.0	0.0	0.0	0.0	1.0
Stk39	27347	symbol	H. sapiens	27347	H. sapiens	STK39	serine/threonine kinase 39	GO:1905407 regulation of creatine transmembrane transporter activity;GO:1905408 negative regulation of creatine transmembrane transporter activity;GO:0090188 negative regulation of pancreatic juice secretion	yes	Enzymes; Kinases:STE Ser/Thr protein kinases; Predicted intracellular proteins; ENZYME proteins:Transferases	Nucleoplasm (Supported); Additional: Cytosol;Vesicles	Fostamatinib	(M34)PID TCR PATHWAY	(M5908)HALLMARK ANDROGEN RESPONSE	0.0	1.0	1.0	0.0	0.0	1.0	1.0	0.0	1.0	0.0	1.0	1.0	0.0	0.0	0.0	0.0	0.0	0.0	0.0	0.0
Sh3bp1	23616	symbol	H. sapiens	23616	H. sapiens	SH3BP1	SH3 domain binding protein 1	GO:0097178 ruffle assembly;GO:0045198 establishment of epithelial cell apical/basal polarity;GO:0035020 regulation of Rac protein signal transduction		Predicted intracellular proteins	Cytosol (Supported)				0.0	0.0	0.0	0.0	0.0	0.0	0.0	0.0	0.0	0.0	0.0	0.0	0.0	0.0	0.0	0.0	0.0	0.0	0.0	1.0
Sirpb1a	320832	symbol	M. musculus	10326	H. sapiens	SIRPB1	signal regulatory protein beta 1	GO:0050766 positive regulation of phagocytosis;GO:0050764 regulation of phagocytosis;GO:0050870 positive regulation of T cell activation		CD markers; Transporters:Accessory Factors Involved in Transport; Predicted intracellular proteins	Vesicles (Uncertain); Additional: Centrosome				1.0	0.0	0.0	0.0	0.0	0.0	0.0	0.0	1.0	0.0	0.0	1.0	0.0	0.0	0.0	0.0	0.0	0.0	0.0	0.0
Ubash3a	53347	symbol	H. sapiens	53347	H. sapiens	UBASH3A	ubiquitin associated and SH3 domain containing A	GO:0050860 negative regulation of T cell receptor signaling pathway;GO:0050858 negative regulation of antigen receptor-mediated signaling pathway;GO:0050856 regulation of T cell receptor signaling pathway		Predicted intracellular proteins	Nucleoplasm (Supported); Additional: Golgi apparatus				0.0	0.0	1.0	0.0	1.0	0.0	0.0	0.0	0.0	0.0	0.0	0.0	0.0	0.0	0.0	0.0	0.0	0.0	0.0	0.0
Nrn1	51299	symbol	H. sapiens	51299	H. sapiens	NRN1	neuritin 1	GO:1990138 neuron projection extension;GO:0048588 developmental cell growth;GO:0016049 cell growth							0.0	0.0	0.0	0.0	0.0	0.0	0.0	0.0	0.0	0.0	0.0	1.0	0.0	0.0	0.0	0.0	0.0	0.0	0.0	0.0
Havcr2	84868	symbol	H. sapiens	84868	H. sapiens	HAVCR2	hepatitis A virus cellular receptor 2	GO:0032712 negative regulation of interleukin-3 production;GO:0071656 negative regulation of granulocyte colony-stimulating factor production;GO:2000521 negative regulation of immunological synapse formation		CD markers; Predicted intracellular proteins; Disease related genes					1.0	1.0	1.0	1.0	1.0	1.0	1.0	1.0	1.0	1.0	0.0	1.0	1.0	1.0	0.0	0.0	0.0	0.0	0.0	0.0
Wnk4	65266	symbol	H. sapiens	65266	H. sapiens	WNK4	WNK lysine deficient protein kinase 4	GO:0035931 mineralocorticoid secretion;GO:0035932 aldosterone secretion;GO:0072156 distal tubule morphogenesis	yes	Kinases; Disease related genes; ENZYME proteins:Transferases; Predicted intracellular proteins; Human disease related genes:Urinary system diseases:Kidney diseases; Enzymes; Potential drug targets				(M5915)HALLMARK APICAL JUNCTION	0.0	1.0	0.0	0.0	0.0	0.0	1.0	0.0	1.0	0.0	0.0	1.0	0.0	0.0	0.0	0.0	0.0	0.0	0.0	0.0
Nfkbid	84807	symbol	H. sapiens	84807	H. sapiens	NFKBID	NFKB inhibitor delta	GO:2000321 positive regulation of T-helper 17 cell differentiation;GO:2000318 positive regulation of T-helper 17 type immune response;GO:2000319 regulation of T-helper 17 cell differentiation		Transcription factors:Immunoglobulin fold; Predicted intracellular proteins	Cytosol (Uncertain); Additional: Nuclear bodies;Plasma membrane				1.0	0.0	1.0	0.0	0.0	0.0	1.0	1.0	0.0	0.0	0.0	0.0	0.0	1.0	0.0	0.0	1.0	0.0	0.0	0.0
Urah	100130015	gene_synonym	H. sapiens	100130015	H. sapiens	URAHP	urate (hydroxyiso-) hydrolase, pseudogene								0.0	0.0	0.0	0.0	0.0	0.0	0.0	0.0	0.0	0.0	0.0	0.0	0.0	0.0	0.0	0.0	0.0	0.0	0.0	0.0
Ypel4	219539	symbol	H. sapiens	219539	H. sapiens	YPEL4	yippee like 4			Predicted intracellular proteins					0.0	0.0	0.0	0.0	0.0	0.0	0.0	0.0	0.0	0.0	0.0	0.0	0.0	0.0	0.0	0.0	0.0	0.0	0.0	0.0
Sh3bgrl2	83699	symbol	H. sapiens	83699	H. sapiens	SH3BGRL2	SH3 domain binding glutamate rich protein like 2			Predicted intracellular proteins	Nucleoplasm (Supported)			(M5947)HALLMARK IL2 STAT5 SIGNALING	0.0	0.0	0.0	0.0	0.0	0.0	0.0	0.0	0.0	0.0	0.0	0.0	0.0	0.0	0.0	0.0	0.0	0.0	0.0	0.0
Gm44066	115490435	symbol	M. musculus			None	None	None	None	None	None	None	None	None	nan	nan	nan	nan	nan	nan	nan	nan	nan	nan	nan	nan	nan	nan	nan	nan	nan	nan	nan	nan
Cxcl15	20309	symbol	M. musculus	3576	H. sapiens	CXCL8	C-X-C motif chemokine ligand 8	GO:2000535 regulation of entry of bacterium into host cell;GO:0050930 induction of positive chemotaxis;GO:0060354 negative regulation of cell adhesion molecule production		Candidate cardiovascular disease genes; Cancer-related genes:Candidate cancer biomarkers; Predicted secreted proteins	Golgi apparatus (Approved)	ABT-510; MDX-018; Rivanicline; Tapinarof	(M251)PID SYNDECAN 3 PATHWAY; (M252)PID IL8 CXCR1 PATHWAY; (M240)PID SYNDECAN 2 PATHWAY	(M5930)HALLMARK EPITHELIAL MESENCHYMAL TRANSITION; (M5932)HALLMARK INFLAMMATORY RESPONSE	0.0	1.0	1.0	1.0	0.0	1.0	1.0	0.0	1.0	0.0	1.0	1.0	1.0	0.0	1.0	1.0	0.0	1.0	1.0	0.0
AW112010	107350	symbol	M. musculus			None	None	None	None	None	None	None	None	None	nan	nan	nan	nan	nan	nan	nan	nan	nan	nan	nan	nan	nan	nan	nan	nan	nan	nan	nan	nan
Pla2g7	7941	symbol	H. sapiens	7941	H. sapiens	PLA2G7	phospholipase A2 group VII	GO:0034441 plasma lipoprotein particle oxidation;GO:0044269 glycerol ether catabolic process;GO:0062234 platelet activating factor catabolic process		Disease related genes; ENZYME proteins:Hydrolases; Candidate cardiovascular disease genes; Predicted secreted proteins; Enzymes; Potential drug targets		Rilapladib; (1R)-1,2,2-trimethylpropyl (R)-methylphosphinate	(M163)PID LIS1 PATHWAY	(M5921)HALLMARK COMPLEMENT	0.0	0.0	0.0	0.0	0.0	1.0	0.0	0.0	0.0	0.0	1.0	1.0	0.0	0.0	0.0	0.0	0.0	0.0	0.0	0.0
Tceal9	51186	symbol	H. sapiens	51186	H. sapiens	TCEAL9	transcription elongation factor A like 9			Predicted intracellular proteins	Cytosol;Nucleoplasm (Approved)				0.0	0.0	0.0	0.0	0.0	0.0	0.0	0.0	0.0	0.0	0.0	0.0	0.0	0.0	0.0	0.0	0.0	0.0	0.0	0.0
Myc	4609	symbol	H. sapiens	4609	H. sapiens	MYC	MYC proto-oncogene, bHLH transcription factor	GO:0090095 regulation of metanephric cap mesenchymal cell proliferation;GO:0090096 positive regulation of metanephric cap mesenchymal cell proliferation;GO:1905643 positive regulation of DNA methylation		Human disease related genes:Cancers:Head and neck cancers; Human disease related genes:Cancers:Cancers of the digestive system; Human disease related genes:Cancers:Cancers of the lung and pleura; Disease related genes; Human disease related genes:Cancers:Cancers of haematopoietic and lymphoid tissues; Human disease related genes:Cancers:Skin cancers; Cancer-related genes:Candidate cancer biomarke…	Nucleoplasm (Enhanced)	Acetylsalicylic acid; Nadroparin	(M139)PID MYC PATHWAY; (M234)PID IL2 STAT5 PATHWAY; (M45)PID CD40 PATHWAY	(M5895)HALLMARK WNT BETA CATENIN SIGNALING; (M5928)HALLMARK MYC TARGETS V2; (M5942)HALLMARK UV RESPONSE DN	1.0	0.0	1.0	0.0	1.0	0.0	1.0	0.0	1.0	0.0	0.0	1.0	1.0	0.0	0.0	0.0	1.0	0.0	1.0	1.0
Tifa	92610	symbol	H. sapiens	92610	H. sapiens	TIFA	TRAF interacting protein with forkhead associated domain	GO:0002753 cytosolic pattern recognition receptor signaling pathway;GO:0007249 I-kappaB kinase/NF-kappaB signaling;GO:0002221 pattern recognition receptor signaling pathway		Predicted intracellular proteins	Nucleoli;Nucleoplasm (Approved); Additional: Cytosol				0.0	0.0	1.0	0.0	0.0	1.0	1.0	0.0	0.0	0.0	0.0	1.0	0.0	0.0	0.0	0.0	0.0	0.0	0.0	0.0
Rnf19b	127544	symbol	H. sapiens	127544	H. sapiens	RNF19B	ring finger protein 19B	GO:0042267 natural killer cell mediated cytotoxicity;GO:0002228 natural killer cell mediated immunity;GO:0001909 leukocyte mediated cytotoxicity		Enzymes; ENZYME proteins:Transferases	Cytosol (Approved)			(M5890)HALLMARK TNFA SIGNALING VIA NFKB; (M5939)HALLMARK P53 PATHWAY	0.0	0.0	1.0	1.0	0.0	1.0	0.0	0.0	0.0	0.0	0.0	0.0	0.0	0.0	0.0	0.0	0.0	0.0	0.0	1.0
Bex3	27018	symbol	H. sapiens	27018	H. sapiens	BEX3	brain expressed X-linked 3	GO:0008625 extrinsic apoptotic signaling pathway via death domain receptors;GO:0006919 activation of cysteine-type endopeptidase activity involved in apoptotic process;GO:0097191 extrinsic apoptotic signaling pathway		Predicted intracellular proteins	Cytosol (Supported)		(M153)PID P75 NTR PATHWAY		0.0	0.0	0.0	0.0	0.0	0.0	0.0	0.0	0.0	0.0	0.0	0.0	0.0	0.0	0.0	0.0	0.0	0.0	0.0	1.0
4732496C06Rik	319685	symbol	M. musculus			None	None	None	None	None	None	None	None	None	nan	nan	nan	nan	nan	nan	nan	nan	nan	nan	nan	nan	nan	nan	nan	nan	nan	nan	nan	nan
Hhex	3087	symbol	H. sapiens	3087	H. sapiens	HHEX	hematopoietically expressed homeobox	GO:0010621 negative regulation of transcription by transcription factor localization;GO:0010944 negative regulation of transcription by competitive promoter binding;GO:0030948 negative regulation of vascular endothelial growth factor receptor signaling pathway		Predicted intracellular proteins; Human disease related genes:Endocrine and metabolic diseases:Diabetes; Transcription factors:Helix-turn-helix domains	Nucleoplasm (Approved); Additional: Nuclear bodies			(M5938)HALLMARK REACTIVE OXYGEN SPECIES PATHWAY	0.0	1.0	0.0	0.0	0.0	0.0	0.0	0.0	0.0	1.0	0.0	1.0	1.0	0.0	0.0	0.0	0.0	0.0	1.0	0.0
Zc3h12d	340152	symbol	H. sapiens	340152	H. sapiens	ZC3H12D	zinc finger CCCH-type containing 12D	GO:0000294 nuclear-transcribed mRNA catabolic process, endonucleolytic cleavage-dependent decay;GO:0061158 3'-UTR-mediated mRNA destabilization;GO:0090502 RNA phosphodiester bond hydrolysis, endonucleolytic		Predicted intracellular proteins; Disease related genes	Cytoplasmic bodies;Nucleoplasm (Supported)				0.0	0.0	0.0	0.0	0.0	0.0	0.0	0.0	0.0	0.0	0.0	0.0	0.0	0.0	0.0	0.0	0.0	0.0	0.0	0.0
H2-Eb1	14969	symbol	M. musculus	3127	H. sapiens	HLA-DRB5	major histocompatibility complex, class II, DR beta 5	GO:0002399 MHC class II protein complex assembly;GO:0002503 peptide antigen assembly with MHC class II protein complex;GO:0002396 MHC protein complex assembly		Human disease related genes:Cancers:Cancers of haematopoietic and lymphoid tissues					1.0	0.0	1.0	1.0	0.0	0.0	1.0	0.0	0.0	0.0	0.0	0.0	0.0	0.0	0.0	0.0	1.0	0.0	0.0	0.0
Adgrg1	9289	symbol	H. sapiens	9289	H. sapiens	ADGRG1	adhesion G protein-coupled receptor G1	GO:0021796 cerebral cortex regionalization;GO:0010573 vascular endothelial growth factor production;GO:2001223 negative regulation of neuron migration		Disease related genes; G-protein coupled receptors:GPCRs excl olfactory receptors; Predicted secreted proteins; Predicted intracellular proteins; Human disease related genes:Congenital malformations:Congenital malformations of the nervous system; G-protein coupled receptors:Family 2 (B) receptors; Potential drug targets				(M5919)HALLMARK HEDGEHOG SIGNALING	1.0	0.0	0.0	0.0	0.0	0.0	0.0	0.0	1.0	0.0	0.0	0.0	0.0	0.0	1.0	0.0	0.0	1.0	0.0	0.0
Sox12	6666	symbol	H. sapiens	6666	H. sapiens	SOX12	SRY-box transcription factor 12	GO:0045591 positive regulation of regulatory T cell differentiation;GO:0045589 regulation of regulatory T cell differentiation;GO:0021510 spinal cord development		Transcription factors:Other all-alpha-helical DNA-binding domains; Predicted intracellular proteins	Nucleoplasm (Enhanced)				1.0	0.0	0.0	0.0	0.0	0.0	0.0	0.0	0.0	0.0	0.0	0.0	0.0	0.0	0.0	0.0	1.0	0.0	0.0	0.0
Itgax	3687	symbol	H. sapiens	3687	H. sapiens	ITGAX	integrin subunit alpha X	GO:1905956 positive regulation of endothelial tube morphogenesis;GO:1901509 regulation of endothelial tube morphogenesis;GO:0031643 positive regulation of myelination		CD markers; Predicted intracellular proteins; FDA approved drug targets:Biotech drugs	Plasma membrane;Vesicles (Supported)	Efalizumab	(M47)PID INTEGRIN CS PATHWAY; (M169)PID INTEGRIN2 PATHWAY		0.0	0.0	0.0	1.0	0.0	0.0	1.0	0.0	1.0	0.0	1.0	0.0	1.0	0.0	0.0	0.0	0.0	0.0	0.0	0.0
Cd276	80381	symbol	H. sapiens	80381	H. sapiens	CD276	CD276 molecule	GO:0032729 positive regulation of type II interferon production;GO:0042102 positive regulation of T cell proliferation;GO:0050852 T cell receptor signaling pathway		CD markers; Predicted intracellular proteins	Vesicles (Approved)			(M5915)HALLMARK APICAL JUNCTION	1.0	1.0	1.0	1.0	0.0	0.0	0.0	0.0	1.0	1.0	0.0	0.0	0.0	0.0	0.0	0.0	0.0	0.0	0.0	0.0
Krt8	3856	symbol	H. sapiens	3856	H. sapiens	KRT8	keratin 8	GO:0051599 response to hydrostatic pressure;GO:0097284 hepatocyte apoptotic process;GO:0009415 response to water		Human disease related genes:Digestive system diseases:Liver diseases; Predicted intracellular proteins; Cancer-related genes:Candidate cancer biomarkers; Disease related genes	Intermediate filaments (Supported)	Tenecteplase; Lanoteplase; Copper	(M229)PID P38 ALPHA BETA DOWNSTREAM PATHWAY	(M5908)HALLMARK ANDROGEN RESPONSE; (M5906)HALLMARK ESTROGEN RESPONSE EARLY	0.0	0.0	0.0	0.0	0.0	0.0	1.0	0.0	1.0	0.0	0.0	0.0	0.0	0.0	0.0	1.0	0.0	0.0	0.0	1.0
Gm9856	100126228	symbol	M. musculus			None	None	None	None	None	None	None	None	None	nan	nan	nan	nan	nan	nan	nan	nan	nan	nan	nan	nan	nan	nan	nan	nan	nan	nan	nan	nan
Cd74	972	symbol	H. sapiens	972	H. sapiens	CD74	CD74 molecule	GO:0035691 macrophage migration inhibitory factor signaling pathway;GO:2000448 positive regulation of macrophage migration inhibitory factor signaling pathway;GO:2000446 regulation of macrophage migration inhibitory factor signaling pathway		Disease related genes; Transporters; Cancer-related genes:Candidate cancer biomarkers; CD markers; Potential drug targets	Golgi apparatus (Supported)			(M5911)HALLMARK INTERFERON ALPHA RESPONSE; (M5913)HALLMARK INTERFERON GAMMA RESPONSE; (M5950)HALLMARK ALLOGRAFT REJECTION	1.0	1.0	1.0	1.0	1.0	1.0	1.0	1.0	1.0	1.0	1.0	1.0	1.0	0.0	0.0	0.0	0.0	0.0	0.0	0.0

## Sheet: Metascape Enrichment
GroupID	Category	Term	Description	LogP	Log(q-value)	InTerm_InList	Genes	Symbols
1_Summary	GO Biological Processes	GO:0002694	regulation of leukocyte activation	-19.2943	-15.1391	30/598	384,916,972,1960,3108,3109,3111,3119,3127,3458,3821,3902,6348,6666,7070,7099,7124,7292,8600,8651,8744,9760,10326,56833,80380,80381,84807,84868,114770,201633,2529,3557,3106,4609,8111,81501,9289,64805,3218,1826,1959,8140	ARG2,CD3E,CD74,EGR3,HLA-DMA,HLA-DMB,HLA-DOA,HLA-DQB1,HLA-DRB5,IFNG,KLRC1,LAG3,CCL3,SOX12,THY1,TLR4,TNF,TNFSF4,TNFSF11,SOCS1,TNFSF9,TOX,SIRPB1,SLAMF8,PDCD1LG2,CD276,NFKBID,HAVCR2,PGLYRP2,TIGIT,FUT7,IL1RN,HLA-B,MYC,GPR68,DCSTAMP,ADGRG1,P2RY12,HOXB8,DSCAM,EGR2,SLC7A5
1_Member	GO Biological Processes	GO:0002694	regulation of leukocyte activation	-19.2943	-15.1391	30/598	384,916,972,1960,3108,3109,3111,3119,3127,3458,3821,3902,6348,6666,7070,7099,7124,7292,8600,8651,8744,9760,10326,56833,80380,80381,84807,84868,114770,201633	ARG2,CD3E,CD74,EGR3,HLA-DMA,HLA-DMB,HLA-DOA,HLA-DQB1,HLA-DRB5,IFNG,KLRC1,LAG3,CCL3,SOX12,THY1,TLR4,TNF,TNFSF4,TNFSF11,SOCS1,TNFSF9,TOX,SIRPB1,SLAMF8,PDCD1LG2,CD276,NFKBID,HAVCR2,PGLYRP2,TIGIT
1_Member	GO Biological Processes	GO:0051249	regulation of lymphocyte activation	-19.1876	-15.1391	28/503	384,916,972,1960,3108,3109,3111,3119,3127,3458,3821,3902,6666,7070,7099,7292,8600,8651,8744,9760,10326,56833,80380,80381,84807,84868,114770,201633	ARG2,CD3E,CD74,EGR3,HLA-DMA,HLA-DMB,HLA-DOA,HLA-DQB1,HLA-DRB5,IFNG,KLRC1,LAG3,SOX12,THY1,TLR4,TNFSF4,TNFSF11,SOCS1,TNFSF9,TOX,SIRPB1,SLAMF8,PDCD1LG2,CD276,NFKBID,HAVCR2,PGLYRP2,TIGIT
1_Member	GO Biological Processes	GO:1903037	regulation of leukocyte cell-cell adhesion	-18.9177	-15.0453	25/378	384,916,972,1960,2529,3108,3109,3111,3119,3127,3458,3902,6666,7070,7124,7292,8600,8651,8744,10326,80380,80381,84807,84868,201633	ARG2,CD3E,CD74,EGR3,FUT7,HLA-DMA,HLA-DMB,HLA-DOA,HLA-DQB1,HLA-DRB5,IFNG,LAG3,SOX12,THY1,TNF,TNFSF4,TNFSF11,SOCS1,TNFSF9,SIRPB1,PDCD1LG2,CD276,NFKBID,HAVCR2,TIGIT
1_Member	GO Biological Processes	GO:1903039	positive regulation of leukocyte cell-cell adhesion	-18.5017	-14.7543	22/273	916,972,1960,2529,3108,3109,3111,3119,3127,3458,6666,7070,7124,7292,8600,8651,8744,10326,80380,80381,84807,84868	CD3E,CD74,EGR3,FUT7,HLA-DMA,HLA-DMB,HLA-DOA,HLA-DQB1,HLA-DRB5,IFNG,SOX12,THY1,TNF,TNFSF4,TNFSF11,SOCS1,TNFSF9,SIRPB1,PDCD1LG2,CD276,NFKBID,HAVCR2
1_Member	GO Biological Processes	GO:0050865	regulation of cell activation	-18.1922	-14.5417	30/655	384,916,972,1960,3108,3109,3111,3119,3127,3458,3821,3902,6348,6666,7070,7099,7124,7292,8600,8651,8744,9760,10326,56833,80380,80381,84807,84868,114770,201633	ARG2,CD3E,CD74,EGR3,HLA-DMA,HLA-DMB,HLA-DOA,HLA-DQB1,HLA-DRB5,IFNG,KLRC1,LAG3,CCL3,SOX12,THY1,TLR4,TNF,TNFSF4,TNFSF11,SOCS1,TNFSF9,TOX,SIRPB1,SLAMF8,PDCD1LG2,CD276,NFKBID,HAVCR2,PGLYRP2,TIGIT
1_Member	GO Biological Processes	GO:0002696	positive regulation of leukocyte activation	-17.7829	-14.2785	24/377	916,972,1960,3108,3109,3111,3119,3127,3458,6348,6666,7070,7099,7124,7292,8600,8651,8744,9760,10326,80380,80381,84807,84868	CD3E,CD74,EGR3,HLA-DMA,HLA-DMB,HLA-DOA,HLA-DQB1,HLA-DRB5,IFNG,CCL3,SOX12,THY1,TLR4,TNF,TNFSF4,TNFSF11,SOCS1,TNFSF9,TOX,SIRPB1,PDCD1LG2,CD276,NFKBID,HAVCR2
1_Member	GO Biological Processes	GO:0050863	regulation of T cell activation	-17.7829	-14.2785	24/377	384,916,972,1960,3108,3109,3111,3119,3127,3458,3902,6666,7070,7292,8600,8651,8744,9760,10326,80380,80381,84807,84868,201633	ARG2,CD3E,CD74,EGR3,HLA-DMA,HLA-DMB,HLA-DOA,HLA-DQB1,HLA-DRB5,IFNG,LAG3,SOX12,THY1,TNFSF4,TNFSF11,SOCS1,TNFSF9,TOX,SIRPB1,PDCD1LG2,CD276,NFKBID,HAVCR2,TIGIT
1_Member	GO Biological Processes	GO:0050867	positive regulation of cell activation	-17.3433	-13.9761	24/394	916,972,1960,3108,3109,3111,3119,3127,3458,6348,6666,7070,7099,7124,7292,8600,8651,8744,9760,10326,80380,80381,84807,84868	CD3E,CD74,EGR3,HLA-DMA,HLA-DMB,HLA-DOA,HLA-DQB1,HLA-DRB5,IFNG,CCL3,SOX12,THY1,TLR4,TNF,TNFSF4,TNFSF11,SOCS1,TNFSF9,TOX,SIRPB1,PDCD1LG2,CD276,NFKBID,HAVCR2
1_Member	GO Biological Processes	GO:0022407	regulation of cell-cell adhesion	-17.2842	-13.9761	26/491	384,916,972,1960,2529,3108,3109,3111,3119,3127,3458,3557,3902,6666,7070,7124,7292,8600,8651,8744,10326,80380,80381,84807,84868,201633	ARG2,CD3E,CD74,EGR3,FUT7,HLA-DMA,HLA-DMB,HLA-DOA,HLA-DQB1,HLA-DRB5,IFNG,IL1RN,LAG3,SOX12,THY1,TNF,TNFSF4,TNFSF11,SOCS1,TNFSF9,SIRPB1,PDCD1LG2,CD276,NFKBID,HAVCR2,TIGIT
1_Member	GO Biological Processes	GO:0022409	positive regulation of cell-cell adhesion	-16.9944	-13.7241	22/321	916,972,1960,2529,3108,3109,3111,3119,3127,3458,6666,7070,7124,7292,8600,8651,8744,10326,80380,80381,84807,84868	CD3E,CD74,EGR3,FUT7,HLA-DMA,HLA-DMB,HLA-DOA,HLA-DQB1,HLA-DRB5,IFNG,SOX12,THY1,TNF,TNFSF4,TNFSF11,SOCS1,TNFSF9,SIRPB1,PDCD1LG2,CD276,NFKBID,HAVCR2
1_Member	GO Biological Processes	GO:0051251	positive regulation of lymphocyte activation	-16.8237	-13.612	22/327	916,972,1960,3108,3109,3111,3119,3127,3458,6666,7070,7099,7292,8600,8651,8744,9760,10326,80380,80381,84807,84868	CD3E,CD74,EGR3,HLA-DMA,HLA-DMB,HLA-DOA,HLA-DQB1,HLA-DRB5,IFNG,SOX12,THY1,TLR4,TNFSF4,TNFSF11,SOCS1,TNFSF9,TOX,SIRPB1,PDCD1LG2,CD276,NFKBID,HAVCR2
1_Member	GO Biological Processes	GO:0050870	positive regulation of T cell activation	-16.8153	-13.612	20/249	916,972,1960,3108,3109,3111,3119,3127,3458,6666,7070,7292,8600,8651,8744,10326,80380,80381,84807,84868	CD3E,CD74,EGR3,HLA-DMA,HLA-DMB,HLA-DOA,HLA-DQB1,HLA-DRB5,IFNG,SOX12,THY1,TNFSF4,TNFSF11,SOCS1,TNFSF9,SIRPB1,PDCD1LG2,CD276,NFKBID,HAVCR2
1_Member	GO Biological Processes	GO:1902105	regulation of leukocyte differentiation	-15.8795	-12.7342	21/319	972,1960,3106,3111,3458,3902,4609,6348,6666,7099,7124,7292,8111,8600,8651,8744,9760,56833,81501,84807,114770	CD74,EGR3,HLA-B,HLA-DOA,IFNG,LAG3,MYC,CCL3,SOX12,TLR4,TNF,TNFSF4,GPR68,TNFSF11,SOCS1,TNFSF9,TOX,SLAMF8,DCSTAMP,NFKBID,PGLYRP2
1_Member	GO Biological Processes	GO:0045785	positive regulation of cell adhesion	-15.363	-12.3146	24/482	916,972,1960,2529,3108,3109,3111,3119,3127,3458,6666,7070,7124,7292,8600,8651,8744,9289,10326,64805,80380,80381,84807,84868	CD3E,CD74,EGR3,FUT7,HLA-DMA,HLA-DMB,HLA-DOA,HLA-DQB1,HLA-DRB5,IFNG,SOX12,THY1,TNF,TNFSF4,TNFSF11,SOCS1,TNFSF9,ADGRG1,SIRPB1,P2RY12,PDCD1LG2,CD276,NFKBID,HAVCR2
1_Member	GO Biological Processes	GO:1903706	regulation of hemopoiesis	-14.659	-11.6897	22/415	972,1960,3106,3111,3218,3458,3902,4609,6348,6666,7099,7124,7292,8111,8600,8651,8744,9760,56833,81501,84807,114770	CD74,EGR3,HLA-B,HLA-DOA,HOXB8,IFNG,LAG3,MYC,CCL3,SOX12,TLR4,TNF,TNFSF4,GPR68,TNFSF11,SOCS1,TNFSF9,TOX,SLAMF8,DCSTAMP,NFKBID,PGLYRP2
1_Member	GO Biological Processes	GO:1902107	positive regulation of leukocyte differentiation	-10.3763	-7.6501	13/184	972,1960,3458,6666,7124,7292,8111,8600,8651,8744,9760,81501,84807	CD74,EGR3,IFNG,SOX12,TNF,TNFSF4,GPR68,TNFSF11,SOCS1,TNFSF9,TOX,DCSTAMP,NFKBID
1_Member	GO Biological Processes	GO:1903708	positive regulation of hemopoiesis	-10.3763	-7.6501	13/184	972,1960,3458,6666,7124,7292,8111,8600,8651,8744,9760,81501,84807	CD74,EGR3,IFNG,SOX12,TNF,TNFSF4,GPR68,TNFSF11,SOCS1,TNFSF9,TOX,DCSTAMP,NFKBID
1_Member	GO Biological Processes	GO:0045619	regulation of lymphocyte differentiation	-9.60977	-6.95049	13/212	972,1960,3111,3458,3902,6666,7292,8651,8744,9760,56833,84807,114770	CD74,EGR3,HLA-DOA,IFNG,LAG3,SOX12,TNFSF4,SOCS1,TNFSF9,TOX,SLAMF8,NFKBID,PGLYRP2
1_Member	GO Biological Processes	GO:0010720	positive regulation of cell development	-8.48818	-6.01377	16/432	972,1826,1959,1960,3458,6666,7124,7292,8111,8140,8600,8651,8744,9760,81501,84807	CD74,DSCAM,EGR2,EGR3,IFNG,SOX12,TNF,TNFSF4,GPR68,SLC7A5,TNFSF11,SOCS1,TNFSF9,TOX,DCSTAMP,NFKBID
1_Member	GO Biological Processes	GO:0045580	regulation of T cell differentiation	-8.1956	-5.77555	11/180	972,1960,3111,3458,3902,6666,7292,8651,8744,9760,84807	CD74,EGR3,HLA-DOA,IFNG,LAG3,SOX12,TNFSF4,SOCS1,TNFSF9,TOX,NFKBID
1_Member	GO Biological Processes	GO:0045621	positive regulation of lymphocyte differentiation	-7.26868	-4.94451	9/130	972,1960,3458,6666,7292,8651,8744,9760,84807	CD74,EGR3,IFNG,SOX12,TNFSF4,SOCS1,TNFSF9,TOX,NFKBID
1_Member	GO Biological Processes	GO:0045582	positive regulation of T cell differentiation	-6.50716	-4.28802	8/116	972,1960,3458,6666,7292,8651,8744,84807	CD74,EGR3,IFNG,SOX12,TNFSF4,SOCS1,TNFSF9,NFKBID
2_Summary	GO Biological Processes	GO:0045321	leukocyte activation	-17.4864	-14.04	28/584	915,916,917,925,926,972,1437,1776,2529,3087,3458,3576,3821,3902,6348,7099,7124,7292,9760,27347,28638,28755,56833,65266,80381,81501,84868,116071,3627,64805,3428,8111,8600,8651	CD3D,CD3E,CD3G,CD8A,CD8B,CD74,CSF2,DNASE1L3,FUT7,HHEX,IFNG,CXCL8,KLRC1,LAG3,CCL3,TLR4,TNF,TNFSF4,TOX,STK39,TRBC2,TRAC,SLAMF8,WNK4,CD276,DCSTAMP,HAVCR2,BATF2,CXCL10,P2RY12,IFI16,GPR68,TNFSF11,SOCS1
2_Member	GO Biological Processes	GO:0045321	leukocyte activation	-17.4864	-14.04	28/584	915,916,917,925,926,972,1437,1776,2529,3087,3458,3576,3821,3902,6348,7099,7124,7292,9760,27347,28638,28755,56833,65266,80381,81501,84868,116071	CD3D,CD3E,CD3G,CD8A,CD8B,CD74,CSF2,DNASE1L3,FUT7,HHEX,IFNG,CXCL8,KLRC1,LAG3,CCL3,TLR4,TNF,TNFSF4,TOX,STK39,TRBC2,TRAC,SLAMF8,WNK4,CD276,DCSTAMP,HAVCR2,BATF2
2_Member	GO Biological Processes	GO:0001775	cell activation	-17.3115	-13.9761	30/705	915,916,917,925,926,972,1437,1776,2529,3087,3458,3576,3627,3821,3902,6348,7099,7124,7292,9760,27347,28638,28755,56833,64805,65266,80381,81501,84868,116071	CD3D,CD3E,CD3G,CD8A,CD8B,CD74,CSF2,DNASE1L3,FUT7,HHEX,IFNG,CXCL8,CXCL10,KLRC1,LAG3,CCL3,TLR4,TNF,TNFSF4,TOX,STK39,TRBC2,TRAC,SLAMF8,P2RY12,WNK4,CD276,DCSTAMP,HAVCR2,BATF2
2_Member	GO Biological Processes	GO:0002521	leukocyte differentiation	-11.747	-8.90268	19/406	915,916,917,925,972,1437,2529,3087,3428,3458,3821,7124,8111,8600,8651,9760,56833,81501,116071	CD3D,CD3E,CD3G,CD8A,CD74,CSF2,FUT7,HHEX,IFI16,IFNG,KLRC1,TNF,GPR68,TNFSF11,SOCS1,TOX,SLAMF8,DCSTAMP,BATF2
2_Member	GO Biological Processes	GO:1903131	mononuclear cell differentiation	-9.30042	-6.68334	15/324	915,916,917,925,972,1437,2529,3087,3428,3821,8111,9760,56833,81501,116071	CD3D,CD3E,CD3G,CD8A,CD74,CSF2,FUT7,HHEX,IFI16,KLRC1,GPR68,TOX,SLAMF8,DCSTAMP,BATF2
2_Member	GO Biological Processes	GO:0046649	lymphocyte activation	-8.91949	-6.35535	17/464	915,916,917,925,926,972,2529,3087,3821,3902,7099,7292,9760,28638,28755,56833,80381	CD3D,CD3E,CD3G,CD8A,CD8B,CD74,FUT7,HHEX,KLRC1,LAG3,TLR4,TNFSF4,TOX,TRBC2,TRAC,SLAMF8,CD276
2_Member	GO Biological Processes	GO:0042110	T cell activation	-8.68336	-6.16257	14/304	915,916,917,925,926,972,2529,3821,3902,7292,9760,28638,28755,80381	CD3D,CD3E,CD3G,CD8A,CD8B,CD74,FUT7,KLRC1,LAG3,TNFSF4,TOX,TRBC2,TRAC,CD276
2_Member	GO Biological Processes	GO:0030097	hemopoiesis	-8.20335	-5.77555	19/659	915,916,917,925,972,1437,2529,3087,3428,3458,3821,7124,8111,8600,8651,9760,56833,81501,116071	CD3D,CD3E,CD3G,CD8A,CD74,CSF2,FUT7,HHEX,IFI16,IFNG,KLRC1,TNF,GPR68,TNFSF11,SOCS1,TOX,SLAMF8,DCSTAMP,BATF2
2_Member	GO Biological Processes	GO:0046631	alpha-beta T cell activation	-7.00749	-4.72248	8/100	915,916,917,2529,7292,9760,28638,28755	CD3D,CD3E,CD3G,FUT7,TNFSF4,TOX,TRBC2,TRAC
2_Member	GO Biological Processes	GO:0030098	lymphocyte differentiation	-5.35676	-3.29954	10/280	915,916,917,925,972,2529,3087,3821,9760,56833	CD3D,CD3E,CD3G,CD8A,CD74,FUT7,HHEX,KLRC1,TOX,SLAMF8
2_Member	GO Biological Processes	GO:0030217	T cell differentiation	-5.19977	-3.15993	8/173	915,916,917,925,972,2529,3821,9760	CD3D,CD3E,CD3G,CD8A,CD74,FUT7,KLRC1,TOX
2_Member	GO Biological Processes	GO:0035710	CD4-positive, alpha-beta T cell activation	-3.33354	-1.54992	4/64	916,2529,7292,9760	CD3E,FUT7,TNFSF4,TOX
3_Summary	GO Biological Processes	GO:0050778	positive regulation of immune response	-15.9434	-12.77	27/613	915,916,917,925,926,972,1520,3106,3109,3119,3428,3458,3902,7070,7099,7124,7292,28638,28755,55765,79931,80381,84807,84868,92610,93978,345611,3821,384,3108,3111,3127,5133,10068,80380,127544,1437,341,3576,3627,6348,8542,51156,1959,4609,8651,10225,57761,9760,116071,53347,27347	CD3D,CD3E,CD3G,CD8A,CD8B,CD74,CTSS,HLA-B,HLA-DMB,HLA-DQB1,IFI16,IFNG,LAG3,THY1,TLR4,TNF,TNFSF4,TRBC2,TRAC,INAVA,TNIP3,CD276,NFKBID,HAVCR2,TIFA,CLEC6A,IRGM,KLRC1,ARG2,HLA-DMA,HLA-DOA,HLA-DRB5,PDCD1,IL18BP,PDCD1LG2,RNF19B,CSF2,APOC1,CXCL8,CXCL10,CCL3,APOL1,SERPINA10,EGR2,MYC,SOCS1,CD96,TRIB3,TOX,BATF2,UBASH3A,STK39
3_Member	GO Biological Processes	GO:0050778	positive regulation of immune response	-15.9434	-12.77	27/613	915,916,917,925,926,972,1520,3106,3109,3119,3428,3458,3902,7070,7099,7124,7292,28638,28755,55765,79931,80381,84807,84868,92610,93978,345611	CD3D,CD3E,CD3G,CD8A,CD8B,CD74,CTSS,HLA-B,HLA-DMB,HLA-DQB1,IFI16,IFNG,LAG3,THY1,TLR4,TNF,TNFSF4,TRBC2,TRAC,INAVA,TNIP3,CD276,NFKBID,HAVCR2,TIFA,CLEC6A,IRGM
3_Member	GO Biological Processes	GO:0002764	immune response-regulating signaling pathway	-15.7975	-12.6785	21/322	915,916,917,925,926,1520,3119,3821,7070,7099,7124,28638,28755,55765,79931,80381,84807,84868,92610,93978,345611	CD3D,CD3E,CD3G,CD8A,CD8B,CTSS,HLA-DQB1,KLRC1,THY1,TLR4,TNF,TRBC2,TRAC,INAVA,TNIP3,CD276,NFKBID,HAVCR2,TIFA,CLEC6A,IRGM
3_Member	GO Biological Processes	GO:0002250	adaptive immune response	-15.519	-12.4248	26/581	384,915,916,917,925,926,972,1520,3106,3108,3109,3111,3119,3127,3458,3821,3902,5133,7099,10068,28638,28755,80380,84868,93978,127544	ARG2,CD3D,CD3E,CD3G,CD8A,CD8B,CD74,CTSS,HLA-B,HLA-DMA,HLA-DMB,HLA-DOA,HLA-DQB1,HLA-DRB5,IFNG,KLRC1,LAG3,PDCD1,TLR4,IL18BP,TRBC2,TRAC,PDCD1LG2,HAVCR2,CLEC6A,RNF19B
3_Member	GO Biological Processes	GO:0002757	immune response-activating signaling pathway	-15.4402	-12.3695	20/293	915,916,917,925,926,1520,3119,7070,7099,7124,28638,28755,55765,79931,80381,84807,84868,92610,93978,345611	CD3D,CD3E,CD3G,CD8A,CD8B,CTSS,HLA-DQB1,THY1,TLR4,TNF,TRBC2,TRAC,INAVA,TNIP3,CD276,NFKBID,HAVCR2,TIFA,CLEC6A,IRGM
3_Member	GO Biological Processes	GO:0002253	activation of immune response	-14.827	-11.8392	21/360	915,916,917,925,926,1520,3119,3428,7070,7099,7124,28638,28755,55765,79931,80381,84807,84868,92610,93978,345611	CD3D,CD3E,CD3G,CD8A,CD8B,CTSS,HLA-DQB1,IFI16,THY1,TLR4,TNF,TRBC2,TRAC,INAVA,TNIP3,CD276,NFKBID,HAVCR2,TIFA,CLEC6A,IRGM
3_Member	WikiPathways	WP4585	Cancer immunotherapy by PD-1 blockade	-12.428	-9.54095	8/23	915,916,917,925,926,3458,5133,80380	CD3D,CD3E,CD3G,CD8A,CD8B,IFNG,PDCD1,PDCD1LG2
3_Member	KEGG Pathway	hsa04640	Hematopoietic cell lineage	-12.4111	-9.53872	12/99	915,916,917,925,926,1437,3108,3109,3111,3119,3127,7124	CD3D,CD3E,CD3G,CD8A,CD8B,CSF2,HLA-DMA,HLA-DMB,HLA-DOA,HLA-DQB1,HLA-DRB5,TNF
3_Member	GO Biological Processes	GO:0002768	immune response-regulating cell surface receptor signaling pathway	-10.6836	-7.90237	15/258	915,916,917,925,926,3119,3821,7070,7099,28638,28755,79931,80381,84807,93978	CD3D,CD3E,CD3G,CD8A,CD8B,HLA-DQB1,KLRC1,THY1,TLR4,TRBC2,TRAC,TNIP3,CD276,NFKBID,CLEC6A
3_Member	GO Biological Processes	GO:0050852	T cell receptor signaling pathway	-10.5348	-7.76512	11/109	915,916,917,925,926,3119,7070,28638,28755,80381,84807	CD3D,CD3E,CD3G,CD8A,CD8B,HLA-DQB1,THY1,TRBC2,TRAC,CD276,NFKBID
3_Member	Reactome Gene Sets	R-HSA-389948	PD-1 signaling	-10.4607	-7.71269	7/23	915,916,917,3119,3127,5133,80380	CD3D,CD3E,CD3G,HLA-DQB1,HLA-DRB5,PDCD1,PDCD1LG2
3_Member	GO Biological Processes	GO:0002429	immune response-activating cell surface receptor signaling pathway	-10.2679	-7.55194	14/230	915,916,917,925,926,3119,7070,7099,28638,28755,79931,80381,84807,93978	CD3D,CD3E,CD3G,CD8A,CD8B,HLA-DQB1,THY1,TLR4,TRBC2,TRAC,TNIP3,CD276,NFKBID,CLEC6A
3_Member	WikiPathways	WP5115	Network map of SARS-CoV-2 signaling pathway	-9.46018	-6.80967	13/218	341,916,917,925,926,3127,3458,3576,3627,6348,7124,8542,51156	APOC1,CD3E,CD3G,CD8A,CD8B,HLA-DRB5,IFNG,CXCL8,CXCL10,CCL3,TNF,APOL1,SERPINA10
3_Member	KEGG Pathway	hsa05166	Human T-cell leukemia virus 1 infection	-9.36298	-6.73778	13/222	915,916,917,1437,1959,3106,3108,3109,3111,3119,3127,4609,7124	CD3D,CD3E,CD3G,CSF2,EGR2,HLA-B,HLA-DMA,HLA-DMB,HLA-DOA,HLA-DQB1,HLA-DRB5,MYC,TNF
3_Member	GO Biological Processes	GO:0050851	antigen receptor-mediated signaling pathway	-8.8801	-6.32302	11/155	915,916,917,925,926,3119,7070,28638,28755,80381,84807	CD3D,CD3E,CD3G,CD8A,CD8B,HLA-DQB1,THY1,TRBC2,TRAC,CD276,NFKBID
3_Member	WikiPathways	WP4884	Pathogenesis of SARS-CoV-2 mediated by nsp9-nsp10 complex	-8.84563	-6.30907	6/21	916,917,925,926,3127,3576	CD3E,CD3G,CD8A,CD8B,HLA-DRB5,CXCL8
3_Member	KEGG Pathway	hsa05169	Epstein-Barr virus infection	-8.75312	-6.22319	12/202	915,916,917,3106,3108,3109,3111,3119,3127,3627,4609,7124	CD3D,CD3E,CD3G,HLA-B,HLA-DMA,HLA-DMB,HLA-DOA,HLA-DQB1,HLA-DRB5,CXCL10,MYC,TNF
3_Member	Canonical Pathways	M54	PID IL12 2PATHWAY	-8.66988	-6.15925	8/62	915,916,917,925,926,3458,6348,8651	CD3D,CD3E,CD3G,CD8A,CD8B,IFNG,CCL3,SOCS1
3_Member	Reactome Gene Sets	R-HSA-1280218	Adaptive Immune System	-8.60965	-6.11751	21/769	915,916,917,925,926,972,1520,3106,3109,3111,3119,3127,3821,3902,5133,7099,8651,10225,57761,80380,127544	CD3D,CD3E,CD3G,CD8A,CD8B,CD74,CTSS,HLA-B,HLA-DMB,HLA-DOA,HLA-DQB1,HLA-DRB5,KLRC1,LAG3,PDCD1,TLR4,SOCS1,CD96,TRIB3,PDCD1LG2,RNF19B
3_Member	KEGG Pathway	hsa04658	Th1 and Th2 cell differentiation	-8.59374	-6.1076	9/92	915,916,917,3108,3109,3111,3119,3127,3458	CD3D,CD3E,CD3G,HLA-DMA,HLA-DMB,HLA-DOA,HLA-DQB1,HLA-DRB5,IFNG
3_Member	Reactome Gene Sets	R-HSA-388841	Costimulation by the CD28 family	-8.29108	-5.83923	8/69	915,916,917,3119,3127,5133,57761,80380	CD3D,CD3E,CD3G,HLA-DQB1,HLA-DRB5,PDCD1,TRIB3,PDCD1LG2
3_Member	KEGG Pathway	hsa04660	T cell receptor signaling pathway	-8.1186	-5.70362	9/104	915,916,917,925,926,1437,3458,5133,7124	CD3D,CD3E,CD3G,CD8A,CD8B,CSF2,IFNG,PDCD1,TNF
3_Member	KEGG Pathway	hsa04659	Th17 cell differentiation	-7.97349	-5.56422	9/108	915,916,917,3108,3109,3111,3119,3127,3458	CD3D,CD3E,CD3G,HLA-DMA,HLA-DMB,HLA-DOA,HLA-DQB1,HLA-DRB5,IFNG
3_Member	Reactome Gene Sets	R-HSA-202430	Translocation of ZAP-70 to Immunological synapse	-7.24717	-4.92708	5/19	915,916,917,3119,3127	CD3D,CD3E,CD3G,HLA-DQB1,HLA-DRB5
3_Member	Canonical Pathways	M272	PID CD8 TCR DOWNSTREAM PATHWAY	-7.09312	-4.79286	7/65	915,916,917,925,926,3458,7124	CD3D,CD3E,CD3G,CD8A,CD8B,IFNG,TNF
3_Member	KEGG Pathway	hsa05142	Chagas disease	-6.9403	-4.66271	8/102	915,916,917,3458,3576,6348,7099,7124	CD3D,CD3E,CD3G,IFNG,CXCL8,CCL3,TLR4,TNF
3_Member	Reactome Gene Sets	R-HSA-202427	Phosphorylation of CD3 and TCR zeta chains	-6.89806	-4.63495	5/22	915,916,917,3119,3127	CD3D,CD3E,CD3G,HLA-DQB1,HLA-DRB5
3_Member	GO Biological Processes	GO:0045059	positive thymic T cell selection	-6.51769	-4.29532	4/11	915,916,917,972	CD3D,CD3E,CD3G,CD74
3_Member	GO Biological Processes	GO:0043368	positive T cell selection	-6.18048	-3.99536	5/30	915,916,917,972,9760	CD3D,CD3E,CD3G,CD74,TOX
3_Member	KEGG Pathway	hsa05235	PD-L1 expression and PD-1 checkpoint pathway in cancer	-6.14652	-3.97024	7/89	915,916,917,3458,5133,7099,116071	CD3D,CD3E,CD3G,IFNG,PDCD1,TLR4,BATF2
3_Member	Reactome Gene Sets	R-HSA-198933	Immunoregulatory interactions between a Lymphoid and a non-Lymphoid cell	-6.02833	-3.86919	8/134	915,916,917,925,926,3106,3821,10225	CD3D,CD3E,CD3G,CD8A,CD8B,HLA-B,KLRC1,CD96
3_Member	WikiPathways	WP5072	Modulators of TCR signaling and T cell activation	-5.91607	-3.77879	6/61	915,916,917,925,8651,53347	CD3D,CD3E,CD3G,CD8A,SOCS1,UBASH3A
3_Member	Reactome Gene Sets	R-HSA-202433	Generation of second messenger molecules	-5.89773	-3.76837	5/34	915,916,917,3119,3127	CD3D,CD3E,CD3G,HLA-DQB1,HLA-DRB5
3_Member	GO Biological Processes	GO:0045061	thymic T cell selection	-5.46303	-3.39002	4/19	915,916,917,972	CD3D,CD3E,CD3G,CD74
3_Member	GO Biological Processes	GO:0045058	T cell selection	-5.37641	-3.3125	5/43	915,916,917,972,9760	CD3D,CD3E,CD3G,CD74,TOX
3_Member	Canonical Pathways	M88	PID CD8 TCR PATHWAY	-4.92165	-2.9282	5/53	915,916,917,925,926	CD3D,CD3E,CD3G,CD8A,CD8B
3_Member	Canonical Pathways	M290	PID IL12 STAT4 PATHWAY	-4.52026	-2.5793	4/32	915,916,917,3458	CD3D,CD3E,CD3G,IFNG
3_Member	WikiPathways	WP5130	Th17 cell differentiation pathway	-4.3299	-2.40857	5/70	915,916,917,3108,3458	CD3D,CD3E,CD3G,HLA-DMA,IFNG
3_Member	KEGG Pathway	hsa05340	Primary immunodeficiency	-4.2193	-2.31543	4/38	915,916,925,926	CD3D,CD3E,CD8A,CD8B
3_Member	WikiPathways	WP5098	T-cell activation SARS-CoV-2	-3.85499	-1.99123	5/88	915,916,917,3458,7124	CD3D,CD3E,CD3G,IFNG,TNF
3_Member	GO Biological Processes	GO:0046629	gamma-delta T cell activation	-3.73684	-1.8898	3/20	916,917,3821	CD3E,CD3G,KLRC1
3_Member	Reactome Gene Sets	R-HSA-202424	Downstream TCR signaling	-3.63559	-1.80331	5/98	915,916,917,3119,3127	CD3D,CD3E,CD3G,HLA-DQB1,HLA-DRB5
3_Member	GO Biological Processes	GO:0033077	T cell differentiation in thymus	-3.35969	-1.57012	4/63	915,916,917,972	CD3D,CD3E,CD3G,CD74
3_Member	Canonical Pathways	M34	PID TCR PATHWAY	-3.33354	-1.54992	4/64	915,916,917,27347	CD3D,CD3E,CD3G,STK39
3_Member	Reactome Gene Sets	R-HSA-202403	TCR signaling	-3.23034	-1.47306	5/120	915,916,917,3119,3127	CD3D,CD3E,CD3G,HLA-DQB1,HLA-DRB5
3_Member	KEGG Pathway	hsa05170	Human immunodeficiency virus 1 infection	-2.89223	-1.195	6/212	915,916,917,3106,7099,7124	CD3D,CD3E,CD3G,HLA-B,TLR4,TNF
3_Member	WikiPathways	WP69	T-cell receptor signaling pathway	-2.77806	-1.10529	4/90	915,916,917,925	CD3D,CD3E,CD3G,CD8A
3_Member	WikiPathways	WP4630	Measles virus infection	-2.13686	-0.567705	4/136	915,916,917,7099	CD3D,CD3E,CD3G,TLR4
3_Member	KEGG Pathway	hsa05162	Measles	-2.10412	-0.544227	4/139	915,916,917,7099	CD3D,CD3E,CD3G,TLR4
4_Summary	KEGG Pathway	hsa04612	Antigen processing and presentation	-15.2711	-12.2559	13/78	925,926,972,1520,3106,3108,3109,3111,3119,3127,3458,3821,7124,1437,3576,6348,7099,8600,127124,5799,5133,80380,80381,201633,1776,2529,3902,84868,127544,8651,345611,3627,8795,3687,93978,10068,3875,25984	CD8A,CD8B,CD74,CTSS,HLA-B,HLA-DMA,HLA-DMB,HLA-DOA,HLA-DQB1,HLA-DRB5,IFNG,KLRC1,TNF,CSF2,CXCL8,CCL3,TLR4,TNFSF11,ATP6V1G3,PTPRN2,PDCD1,PDCD1LG2,CD276,TIGIT,DNASE1L3,FUT7,LAG3,HAVCR2,RNF19B,SOCS1,IRGM,CXCL10,TNFRSF10B,ITGAX,CLEC6A,IL18BP,KRT18,KRT23
4_Member	KEGG Pathway	hsa04612	Antigen processing and presentation	-15.2711	-12.2559	13/78	925,926,972,1520,3106,3108,3109,3111,3119,3127,3458,3821,7124	CD8A,CD8B,CD74,CTSS,HLA-B,HLA-DMA,HLA-DMB,HLA-DOA,HLA-DQB1,HLA-DRB5,IFNG,KLRC1,TNF
4_Member	KEGG Pathway	hsa05323	Rheumatoid arthritis	-14.2317	-11.2801	13/93	1437,3108,3109,3111,3119,3127,3458,3576,6348,7099,7124,8600,127124	CSF2,HLA-DMA,HLA-DMB,HLA-DOA,HLA-DQB1,HLA-DRB5,IFNG,CXCL8,CCL3,TLR4,TNF,TNFSF11,ATP6V1G3
4_Member	KEGG Pathway	hsa05332	Graft-versus-host disease	-11.7796	-8.92154	9/42	3106,3108,3109,3111,3119,3127,3458,3821,7124	HLA-B,HLA-DMA,HLA-DMB,HLA-DOA,HLA-DQB1,HLA-DRB5,IFNG,KLRC1,TNF
4_Member	KEGG Pathway	hsa04940	Type I diabetes mellitus	-11.6797	-8.84878	9/43	3106,3108,3109,3111,3119,3127,3458,5799,7124	HLA-B,HLA-DMA,HLA-DMB,HLA-DOA,HLA-DQB1,HLA-DRB5,IFNG,PTPRN2,TNF
4_Member	KEGG Pathway	hsa05330	Allograft rejection	-10.4601	-7.71269	8/38	3106,3108,3109,3111,3119,3127,3458,7124	HLA-B,HLA-DMA,HLA-DMB,HLA-DOA,HLA-DQB1,HLA-DRB5,IFNG,TNF
4_Member	KEGG Pathway	hsa04514	Cell adhesion molecules	-10.015	-7.33758	12/157	925,926,3106,3108,3109,3111,3119,3127,5133,80380,80381,201633	CD8A,CD8B,HLA-B,HLA-DMA,HLA-DMB,HLA-DOA,HLA-DQB1,HLA-DRB5,PDCD1,PDCD1LG2,CD276,TIGIT
4_Member	GO Biological Processes	GO:0019886	antigen processing and presentation of exogenous peptide antigen via MHC class II	-9.44657	-6.80466	7/31	972,1520,3108,3109,3111,3119,3127	CD74,CTSS,HLA-DMA,HLA-DMB,HLA-DOA,HLA-DQB1,HLA-DRB5
4_Member	GO Biological Processes	GO:0002495	antigen processing and presentation of peptide antigen via MHC class II	-9.2399	-6.63079	7/33	972,1520,3108,3109,3111,3119,3127	CD74,CTSS,HLA-DMA,HLA-DMB,HLA-DOA,HLA-DQB1,HLA-DRB5
4_Member	GO Biological Processes	GO:0002504	antigen processing and presentation of peptide or polysaccharide antigen via MHC class II	-9.14183	-6.54701	7/34	972,1520,3108,3109,3111,3119,3127	CD74,CTSS,HLA-DMA,HLA-DMB,HLA-DOA,HLA-DQB1,HLA-DRB5
4_Member	GO Biological Processes	GO:0002252	immune effector process	-9.14061	-6.54701	16/389	925,972,1776,2529,3108,3109,3111,3119,3127,3458,3902,6348,7099,7124,84868,127544	CD8A,CD74,DNASE1L3,FUT7,HLA-DMA,HLA-DMB,HLA-DOA,HLA-DQB1,HLA-DRB5,IFNG,LAG3,CCL3,TLR4,TNF,HAVCR2,RNF19B
4_Member	KEGG Pathway	hsa05145	Toxoplasmosis	-9.09568	-6.51706	10/112	3108,3109,3111,3119,3127,3458,7099,7124,8651,345611	HLA-DMA,HLA-DMB,HLA-DOA,HLA-DQB1,HLA-DRB5,IFNG,TLR4,TNF,SOCS1,IRGM
4_Member	WikiPathways	WP2328	Allograft rejection	-8.67953	-6.16257	9/90	3106,3108,3109,3111,3119,3127,3458,3576,7124	HLA-B,HLA-DMA,HLA-DMB,HLA-DOA,HLA-DQB1,HLA-DRB5,IFNG,CXCL8,TNF
4_Member	GO Biological Processes	GO:0002478	antigen processing and presentation of exogenous peptide antigen	-8.6143	-6.11751	7/40	972,1520,3108,3109,3111,3119,3127	CD74,CTSS,HLA-DMA,HLA-DMB,HLA-DOA,HLA-DQB1,HLA-DRB5
4_Member	KEGG Pathway	hsa05321	Inflammatory bowel disease	-8.50205	-6.02181	8/65	3108,3109,3111,3119,3127,3458,7099,7124	HLA-DMA,HLA-DMB,HLA-DOA,HLA-DQB1,HLA-DRB5,IFNG,TLR4,TNF
4_Member	KEGG Pathway	hsa05164	Influenza A	-8.42913	-5.96047	11/171	3108,3109,3111,3119,3127,3458,3576,3627,7099,7124,8795	HLA-DMA,HLA-DMB,HLA-DOA,HLA-DQB1,HLA-DRB5,IFNG,CXCL8,CXCL10,TLR4,TNF,TNFRSF10B
4_Member	GO Biological Processes	GO:0048002	antigen processing and presentation of peptide antigen	-8.29108	-5.83923	8/69	972,1520,3106,3108,3109,3111,3119,3127	CD74,CTSS,HLA-B,HLA-DMA,HLA-DMB,HLA-DOA,HLA-DQB1,HLA-DRB5
4_Member	GO Biological Processes	GO:0019882	antigen processing and presentation	-8.23151	-5.79585	9/101	925,972,1520,3106,3108,3109,3111,3119,3127	CD8A,CD74,CTSS,HLA-B,HLA-DMA,HLA-DMB,HLA-DOA,HLA-DQB1,HLA-DRB5
4_Member	KEGG Pathway	hsa05152	Tuberculosis	-8.1956	-5.77555	11/180	972,1520,3108,3109,3111,3119,3127,3458,3687,7099,7124	CD74,CTSS,HLA-DMA,HLA-DMB,HLA-DOA,HLA-DQB1,HLA-DRB5,IFNG,ITGAX,TLR4,TNF
4_Member	GO Biological Processes	GO:0019884	antigen processing and presentation of exogenous antigen	-7.96921	-5.56422	7/49	972,1520,3108,3109,3111,3119,3127	CD74,CTSS,HLA-DMA,HLA-DMB,HLA-DOA,HLA-DQB1,HLA-DRB5
4_Member	KEGG Pathway	hsa05140	Leishmaniasis	-7.90676	-5.52107	8/77	3108,3109,3111,3119,3127,3458,7099,7124	HLA-DMA,HLA-DMB,HLA-DOA,HLA-DQB1,HLA-DRB5,IFNG,TLR4,TNF
4_Member	KEGG Pathway	hsa05310	Asthma	-7.73322	-5.36148	6/31	3108,3109,3111,3119,3127,7124	HLA-DMA,HLA-DMB,HLA-DOA,HLA-DQB1,HLA-DRB5,TNF
4_Member	GO Biological Processes	GO:0002399	MHC class II protein complex assembly	-7.66648	-5.30824	5/16	3108,3109,3111,3119,3127	HLA-DMA,HLA-DMB,HLA-DOA,HLA-DQB1,HLA-DRB5
4_Member	GO Biological Processes	GO:0002503	peptide antigen assembly with MHC class II protein complex	-7.66648	-5.30824	5/16	3108,3109,3111,3119,3127	HLA-DMA,HLA-DMB,HLA-DOA,HLA-DQB1,HLA-DRB5
4_Member	WikiPathways	WP4217	Ebola virus infection in host	-7.29776	-4.96532	9/129	3106,3108,3109,3111,3119,3127,7099,84868,93978	HLA-B,HLA-DMA,HLA-DMB,HLA-DOA,HLA-DQB1,HLA-DRB5,TLR4,HAVCR2,CLEC6A
4_Member	GO Biological Processes	GO:0002396	MHC protein complex assembly	-7.1242	-4.82005	5/20	3108,3109,3111,3119,3127	HLA-DMA,HLA-DMB,HLA-DOA,HLA-DQB1,HLA-DRB5
4_Member	GO Biological Processes	GO:0002501	peptide antigen assembly with MHC protein complex	-7.1242	-4.82005	5/20	3108,3109,3111,3119,3127	HLA-DMA,HLA-DMB,HLA-DOA,HLA-DQB1,HLA-DRB5
4_Member	KEGG Pathway	hsa04145	Phagosome	-6.68501	-4.45281	9/152	1520,3106,3108,3109,3111,3119,3127,7099,127124	CTSS,HLA-B,HLA-DMA,HLA-DMB,HLA-DOA,HLA-DQB1,HLA-DRB5,TLR4,ATP6V1G3
4_Member	KEGG Pathway	hsa05320	Autoimmune thyroid disease	-6.28357	-4.08639	6/53	3106,3108,3109,3111,3119,3127	HLA-B,HLA-DMA,HLA-DMB,HLA-DOA,HLA-DQB1,HLA-DRB5
4_Member	GO Biological Processes	GO:0002449	lymphocyte mediated immunity	-6.27355	-4.07941	9/170	925,972,3108,3109,3111,3119,3127,3902,127544	CD8A,CD74,HLA-DMA,HLA-DMB,HLA-DOA,HLA-DQB1,HLA-DRB5,LAG3,RNF19B
4_Member	GO Biological Processes	GO:0002443	leukocyte mediated immunity	-6.22736	-4.03625	10/224	925,972,3108,3109,3111,3119,3127,3902,6348,127544	CD8A,CD74,HLA-DMA,HLA-DMB,HLA-DOA,HLA-DQB1,HLA-DRB5,LAG3,CCL3,RNF19B
4_Member	GO Biological Processes	GO:0002460	adaptive immune response based on somatic recombination of immune receptors built from immunoglobulin superfamily domains	-6.12656	-3.95318	9/177	925,972,3108,3109,3111,3119,3127,7099,10068	CD8A,CD74,HLA-DMA,HLA-DMB,HLA-DOA,HLA-DQB1,HLA-DRB5,TLR4,IL18BP
4_Member	KEGG Pathway	hsa05416	Viral myocarditis	-5.95903	-3.81639	6/60	3106,3108,3109,3111,3119,3127	HLA-B,HLA-DMA,HLA-DMB,HLA-DOA,HLA-DQB1,HLA-DRB5
4_Member	KEGG Pathway	hsa05150	Staphylococcus aureus infection	-5.92277	-3.78281	7/96	3108,3109,3111,3119,3127,3875,25984	HLA-DMA,HLA-DMB,HLA-DOA,HLA-DQB1,HLA-DRB5,KRT18,KRT23
4_Member	Reactome Gene Sets	R-HSA-2132295	MHC class II antigen presentation	-5.20254	-3.16056	7/123	972,1520,3109,3111,3119,3127,3902	CD74,CTSS,HLA-DMB,HLA-DOA,HLA-DQB1,HLA-DRB5,LAG3
4_Member	GO Biological Processes	GO:0002381	immunoglobulin production involved in immunoglobulin-mediated immune response	-5.1819	-3.1463	5/47	3108,3109,3111,3119,3127	HLA-DMA,HLA-DMB,HLA-DOA,HLA-DQB1,HLA-DRB5
4_Member	KEGG Pathway	hsa04672	Intestinal immune network for IgA production	-5.09131	-3.07022	5/49	3108,3109,3111,3119,3127	HLA-DMA,HLA-DMB,HLA-DOA,HLA-DQB1,HLA-DRB5
4_Member	KEGG Pathway	hsa05322	Systemic lupus erythematosus	-4.91619	-2.92465	7/136	3108,3109,3111,3119,3127,3458,7124	HLA-DMA,HLA-DMB,HLA-DOA,HLA-DQB1,HLA-DRB5,IFNG,TNF
4_Member	GO Biological Processes	GO:0016064	immunoglobulin mediated immune response	-4.56566	-2.62102	6/104	972,3108,3109,3111,3119,3127	CD74,HLA-DMA,HLA-DMB,HLA-DOA,HLA-DQB1,HLA-DRB5
4_Member	GO Biological Processes	GO:0019724	B cell mediated immunity	-4.47292	-2.53675	6/108	972,3108,3109,3111,3119,3127	CD74,HLA-DMA,HLA-DMB,HLA-DOA,HLA-DQB1,HLA-DRB5
4_Member	GO Biological Processes	GO:0002377	immunoglobulin production	-2.79667	-1.12022	5/150	3108,3109,3111,3119,3127	HLA-DMA,HLA-DMB,HLA-DOA,HLA-DQB1,HLA-DRB5
4_Member	GO Biological Processes	GO:0002440	production of molecular mediator of immune response	-2.73421	-1.07137	5/155	3108,3109,3111,3119,3127	HLA-DMA,HLA-DMB,HLA-DOA,HLA-DQB1,HLA-DRB5
4_Member	KEGG Pathway	hsa05168	Herpes simplex virus 1 infection	-2.60558	-0.961133	9/512	972,3106,3108,3109,3111,3119,3127,3458,7124	CD74,HLA-B,HLA-DMA,HLA-DMB,HLA-DOA,HLA-DQB1,HLA-DRB5,IFNG,TNF
5_Summary	GO Biological Processes	GO:0002683	negative regulation of immune system process	-15.263	-12.2559	24/487	384,972,3106,3111,3428,3821,3902,4609,5133,6348,7070,7099,7124,7292,8111,8651,10225,53347,56833,80380,84868,92747,114770,201633,3218,3458,3627,10253,57761,168620,3557,1826	ARG2,CD74,HLA-B,HLA-DOA,IFI16,KLRC1,LAG3,MYC,PDCD1,CCL3,THY1,TLR4,TNF,TNFSF4,GPR68,SOCS1,CD96,UBASH3A,SLAMF8,PDCD1LG2,HAVCR2,BPIFB1,PGLYRP2,TIGIT,HOXB8,IFNG,CXCL10,SPRY2,TRIB3,BHLHA15,IL1RN,DSCAM
5_Member	GO Biological Processes	GO:0002683	negative regulation of immune system process	-15.263	-12.2559	24/487	384,972,3106,3111,3428,3821,3902,4609,5133,6348,7070,7099,7124,7292,8111,8651,10225,53347,56833,80380,84868,92747,114770,201633	ARG2,CD74,HLA-B,HLA-DOA,IFI16,KLRC1,LAG3,MYC,PDCD1,CCL3,THY1,TLR4,TNF,TNFSF4,GPR68,SOCS1,CD96,UBASH3A,SLAMF8,PDCD1LG2,HAVCR2,BPIFB1,PGLYRP2,TIGIT
5_Member	GO Biological Processes	GO:1902106	negative regulation of leukocyte differentiation	-7.93814	-5.54771	9/109	972,3902,4609,6348,7099,7292,8111,8651,114770	CD74,LAG3,MYC,CCL3,TLR4,TNFSF4,GPR68,SOCS1,PGLYRP2
5_Member	GO Biological Processes	GO:1903707	negative regulation of hemopoiesis	-7.73325	-5.36148	9/115	972,3902,4609,6348,7099,7292,8111,8651,114770	CD74,LAG3,MYC,CCL3,TLR4,TNFSF4,GPR68,SOCS1,PGLYRP2
5_Member	GO Biological Processes	GO:0032689	negative regulation of type II interferon production	-6.83933	-4.58676	6/43	7099,7292,10225,80380,84868,114770	TLR4,TNFSF4,CD96,PDCD1LG2,HAVCR2,PGLYRP2
5_Member	GO Biological Processes	GO:0051250	negative regulation of lymphocyte activation	-6.3168	-4.11654	9/168	384,972,3902,7292,8651,80380,84868,114770,201633	ARG2,CD74,LAG3,TNFSF4,SOCS1,PDCD1LG2,HAVCR2,PGLYRP2,TIGIT
5_Member	GO Biological Processes	GO:0045596	negative regulation of cell differentiation	-6.19736	-4.00926	17/716	972,3218,3458,3627,3902,4609,6348,7070,7099,7124,7292,8111,8651,10253,57761,114770,168620	CD74,HOXB8,IFNG,CXCL10,LAG3,MYC,CCL3,THY1,TLR4,TNF,TNFSF4,GPR68,SOCS1,SPRY2,TRIB3,PGLYRP2,BHLHA15
5_Member	GO Biological Processes	GO:0010721	negative regulation of cell development	-6.15399	-3.97478	11/286	972,3902,4609,6348,7070,7099,7124,7292,8111,8651,114770	CD74,LAG3,MYC,CCL3,THY1,TLR4,TNF,TNFSF4,GPR68,SOCS1,PGLYRP2
5_Member	GO Biological Processes	GO:0050868	negative regulation of T cell activation	-6.10299	-3.93821	8/131	384,972,3902,7292,8651,80380,84868,201633	ARG2,CD74,LAG3,TNFSF4,SOCS1,PDCD1LG2,HAVCR2,TIGIT
5_Member	GO Biological Processes	GO:1903038	negative regulation of leukocyte cell-cell adhesion	-5.65929	-3.55533	8/150	384,972,3902,7292,8651,80380,84868,201633	ARG2,CD74,LAG3,TNFSF4,SOCS1,PDCD1LG2,HAVCR2,TIGIT
5_Member	GO Biological Processes	GO:0002695	negative regulation of leukocyte activation	-5.65062	-3.54912	9/202	384,972,3902,7292,8651,80380,84868,114770,201633	ARG2,CD74,LAG3,TNFSF4,SOCS1,PDCD1LG2,HAVCR2,PGLYRP2,TIGIT
5_Member	GO Biological Processes	GO:0022408	negative regulation of cell-cell adhesion	-5.59803	-3.50141	9/205	384,972,3557,3902,7292,8651,80380,84868,201633	ARG2,CD74,IL1RN,LAG3,TNFSF4,SOCS1,PDCD1LG2,HAVCR2,TIGIT
5_Member	GO Biological Processes	GO:0050866	negative regulation of cell activation	-5.26857	-3.22229	9/225	384,972,3902,7292,8651,80380,84868,114770,201633	ARG2,CD74,LAG3,TNFSF4,SOCS1,PDCD1LG2,HAVCR2,PGLYRP2,TIGIT
5_Member	GO Biological Processes	GO:0001818	negative regulation of cytokine production	-5.06855	-3.05152	11/371	384,3458,3902,7099,7124,7292,10225,80380,84868,114770,201633	ARG2,IFNG,LAG3,TLR4,TNF,TNFSF4,CD96,PDCD1LG2,HAVCR2,PGLYRP2,TIGIT
5_Member	GO Biological Processes	GO:0007162	negative regulation of cell adhesion	-4.94593	-2.95057	10/312	384,972,1826,3557,3902,7292,8651,80380,84868,201633	ARG2,CD74,DSCAM,IL1RN,LAG3,TNFSF4,SOCS1,PDCD1LG2,HAVCR2,TIGIT
5_Member	GO Biological Processes	GO:0045620	negative regulation of lymphocyte differentiation	-4.6559	-2.69559	5/60	972,3902,7292,8651,114770	CD74,LAG3,TNFSF4,SOCS1,PGLYRP2
5_Member	GO Biological Processes	GO:0045581	negative regulation of T cell differentiation	-3.74785	-1.89669	4/50	972,3902,7292,8651	CD74,LAG3,TNFSF4,SOCS1
6_Summary	GO Biological Processes	GO:0031347	regulation of defense response	-13.5737	-10.6392	27/767	384,1520,1776,2529,3106,3428,3458,3821,3902,5179,6348,7099,7124,7292,7941,8600,10225,27347,55765,56833,79931,84868,92610,92747,93978,114770,345611,846,972,1826,3576,3627,64805,2634,8542,127544,6398,8795	ARG2,CTSS,DNASE1L3,FUT7,HLA-B,IFI16,IFNG,KLRC1,LAG3,PENK,CCL3,TLR4,TNF,TNFSF4,PLA2G7,TNFSF11,CD96,STK39,INAVA,SLAMF8,TNIP3,HAVCR2,TIFA,BPIFB1,CLEC6A,PGLYRP2,IRGM,CASR,CD74,DSCAM,CXCL8,CXCL10,P2RY12,GBP2,APOL1,RNF19B,SECTM1,TNFRSF10B
6_Member	GO Biological Processes	GO:0031347	regulation of defense response	-13.5737	-10.6392	27/767	384,1520,1776,2529,3106,3428,3458,3821,3902,5179,6348,7099,7124,7292,7941,8600,10225,27347,55765,56833,79931,84868,92610,92747,93978,114770,345611	ARG2,CTSS,DNASE1L3,FUT7,HLA-B,IFI16,IFNG,KLRC1,LAG3,PENK,CCL3,TLR4,TNF,TNFSF4,PLA2G7,TNFSF11,CD96,STK39,INAVA,SLAMF8,TNIP3,HAVCR2,TIFA,BPIFB1,CLEC6A,PGLYRP2,IRGM
6_Member	GO Biological Processes	GO:0032103	positive regulation of response to external stimulus	-13.4303	-10.5122	23/532	846,972,1520,1826,3428,3458,3576,3627,3902,6348,7099,7124,7292,7941,8600,27347,55765,64805,79931,84868,92610,93978,345611	CASR,CD74,CTSS,DSCAM,IFI16,IFNG,CXCL8,CXCL10,LAG3,CCL3,TLR4,TNF,TNFSF4,PLA2G7,TNFSF11,STK39,INAVA,P2RY12,TNIP3,HAVCR2,TIFA,CLEC6A,IRGM
6_Member	GO Biological Processes	GO:0031349	positive regulation of defense response	-10.0555	-7.36881	17/391	1520,3428,3458,3902,5179,6348,7099,7124,7292,7941,8600,55765,79931,84868,92610,93978,345611	CTSS,IFI16,IFNG,LAG3,PENK,CCL3,TLR4,TNF,TNFSF4,PLA2G7,TNFSF11,INAVA,TNIP3,HAVCR2,TIFA,CLEC6A,IRGM
6_Member	GO Biological Processes	GO:0045088	regulation of innate immune response	-9.40496	-6.77149	16/373	1520,3106,3428,3821,3902,7099,7124,10225,55765,56833,79931,84868,92610,92747,93978,345611	CTSS,HLA-B,IFI16,KLRC1,LAG3,TLR4,TNF,CD96,INAVA,SLAMF8,TNIP3,HAVCR2,TIFA,BPIFB1,CLEC6A,IRGM
6_Member	GO Biological Processes	GO:0002831	regulation of response to biotic stimulus	-8.93361	-6.36229	17/463	384,1520,3106,3428,3821,3902,7099,7124,10225,55765,56833,79931,84868,92610,92747,93978,345611	ARG2,CTSS,HLA-B,IFI16,KLRC1,LAG3,TLR4,TNF,CD96,INAVA,SLAMF8,TNIP3,HAVCR2,TIFA,BPIFB1,CLEC6A,IRGM
6_Member	GO Biological Processes	GO:0045087	innate immune response	-8.85305	-6.30975	21/745	384,972,2634,3106,3428,3458,3627,3821,3902,6348,7099,7124,8542,55765,84868,92610,92747,93978,114770,127544,345611	ARG2,CD74,GBP2,HLA-B,IFI16,IFNG,CXCL10,KLRC1,LAG3,CCL3,TLR4,TNF,APOL1,INAVA,HAVCR2,TIFA,BPIFB1,CLEC6A,PGLYRP2,RNF19B,IRGM
6_Member	GO Biological Processes	GO:0002218	activation of innate immune response	-7.94384	-5.54861	10/147	1520,3428,7099,7124,55765,79931,84868,92610,93978,345611	CTSS,IFI16,TLR4,TNF,INAVA,TNIP3,HAVCR2,TIFA,CLEC6A,IRGM
6_Member	GO Biological Processes	GO:0002758	innate immune response-activating signaling pathway	-7.53982	-5.18598	9/121	1520,7099,7124,55765,79931,84868,92610,93978,345611	CTSS,TLR4,TNF,INAVA,TNIP3,HAVCR2,TIFA,CLEC6A,IRGM
6_Member	GO Biological Processes	GO:0002221	pattern recognition receptor signaling pathway	-7.00749	-4.72248	8/100	1520,7099,7124,55765,79931,84868,92610,345611	CTSS,TLR4,TNF,INAVA,TNIP3,HAVCR2,TIFA,IRGM
6_Member	GO Biological Processes	GO:0045089	positive regulation of innate immune response	-6.78653	-4.53818	11/247	1520,3428,3902,7099,7124,55765,79931,84868,92610,93978,345611	CTSS,IFI16,LAG3,TLR4,TNF,INAVA,TNIP3,HAVCR2,TIFA,CLEC6A,IRGM
6_Member	GO Biological Processes	GO:0002753	cytosolic pattern recognition receptor signaling pathway	-6.77767	-4.5354	6/44	7099,7124,55765,84868,92610,345611	TLR4,TNF,INAVA,HAVCR2,TIFA,IRGM
[truncated: 345 more rows]

## Sheet: gProfiler_hsapiens_2022-12-21_5
source	term_name	term_id	adjusted_p_value	negative_log10_of_adjusted_p_value	term_size	query_size	intersection_size	effective_domain_size	intersections
[truncated: 216 more rows]
