# Supplementary material for: In vivo CRISPR screens reveal Serpinb9 and Adam2 as regulators of immune therapy response in lung cancer
Source: Nat Commun. 2023 May 31;14:3150. doi: 10.1038/s41467-023-38841-7 (PMC10232477; doi:10.1038/s41467-023-38841-7)
Supplement: Supplementary file 8 — Supplementary Data 5 [file 41467_2023_38841_MOESM8_ESM.xlsx]

## Sheet: Pan Cancer
Sample Id	Study of origin	ADAM2: mRNA Expression, RSEM (Batch normalized from Illumina HiSeq_RNASeqV2) (log2(value + 1))	Copy Number Alterations
TCGA-OR-A5LK-01	Adrenocortical Carcinoma (TCGA, PanCancer Atlas)	45.7627	ADAM2: Diploid
TCGA-OR-A5JA-01	Adrenocortical Carcinoma (TCGA, PanCancer Atlas)	4.2283	ADAM2: Shallow Deletion
TCGA-OR-A5LM-01	Adrenocortical Carcinoma (TCGA, PanCancer Atlas)	1.801	ADAM2: Diploid
TCGA-OR-A5JL-01	Adrenocortical Carcinoma (TCGA, PanCancer Atlas)	1.4094	ADAM2: Shallow Deletion
TCGA-OR-A5LS-01	Adrenocortical Carcinoma (TCGA, PanCancer Atlas)	1.3552	ADAM2: Shallow Deletion
TCGA-OR-A5KW-01	Adrenocortical Carcinoma (TCGA, PanCancer Atlas)	1.0801	ADAM2: Gain
TCGA-OR-A5JV-01	Adrenocortical Carcinoma (TCGA, PanCancer Atlas)	1.0384	ADAM2: Gain
TCGA-OR-A5KU-01	Adrenocortical Carcinoma (TCGA, PanCancer Atlas)	0.7475	ADAM2: Gain
TCGA-OR-A5JX-01	Adrenocortical Carcinoma (TCGA, PanCancer Atlas)	0.6486	ADAM2: Gain
TCGA-OR-A5JC-01	Adrenocortical Carcinoma (TCGA, PanCancer Atlas)	0.6361	ADAM2: Gain
TCGA-OR-A5J3-01	Adrenocortical Carcinoma (TCGA, PanCancer Atlas)	0.5925	ADAM2: Diploid
TCGA-OR-A5LH-01	Adrenocortical Carcinoma (TCGA, PanCancer Atlas)	0.4631	ADAM2: Diploid
TCGA-OR-A5KV-01	Adrenocortical Carcinoma (TCGA, PanCancer Atlas)	0.3857	ADAM2: Diploid
TCGA-OR-A5J1-01	Adrenocortical Carcinoma (TCGA, PanCancer Atlas)	0	ADAM2: Diploid
TCGA-OR-A5J2-01	Adrenocortical Carcinoma (TCGA, PanCancer Atlas)	0	ADAM2: Diploid
TCGA-OR-A5J5-01	Adrenocortical Carcinoma (TCGA, PanCancer Atlas)	0	ADAM2: Gain
TCGA-OR-A5J6-01	Adrenocortical Carcinoma (TCGA, PanCancer Atlas)	0	ADAM2: Gain
TCGA-OR-A5J7-01	Adrenocortical Carcinoma (TCGA, PanCancer Atlas)	0	ADAM2: Shallow Deletion
TCGA-OR-A5J8-01	Adrenocortical Carcinoma (TCGA, PanCancer Atlas)	0	ADAM2: Diploid
TCGA-OR-A5J9-01	Adrenocortical Carcinoma (TCGA, PanCancer Atlas)	0	ADAM2: Gain
TCGA-OR-A5JB-01	Adrenocortical Carcinoma (TCGA, PanCancer Atlas)	0	ADAM2: Shallow Deletion
TCGA-OR-A5JD-01	Adrenocortical Carcinoma (TCGA, PanCancer Atlas)	0	ADAM2: Diploid
TCGA-OR-A5JE-01	Adrenocortical Carcinoma (TCGA, PanCancer Atlas)	0	ADAM2: Diploid
TCGA-OR-A5JF-01	Adrenocortical Carcinoma (TCGA, PanCancer Atlas)	0	ADAM2: Diploid
TCGA-OR-A5JG-01	Adrenocortical Carcinoma (TCGA, PanCancer Atlas)	0	ADAM2: Shallow Deletion
TCGA-OR-A5JI-01	Adrenocortical Carcinoma (TCGA, PanCancer Atlas)	0	ADAM2: Diploid
TCGA-OR-A5JJ-01	Adrenocortical Carcinoma (TCGA, PanCancer Atlas)	0	ADAM2: Diploid
TCGA-OR-A5JK-01	Adrenocortical Carcinoma (TCGA, PanCancer Atlas)	0	ADAM2: Gain
TCGA-OR-A5JM-01	Adrenocortical Carcinoma (TCGA, PanCancer Atlas)	0	ADAM2: Gain
TCGA-OR-A5JO-01	Adrenocortical Carcinoma (TCGA, PanCancer Atlas)	0	ADAM2: Diploid
TCGA-OR-A5JP-01	Adrenocortical Carcinoma (TCGA, PanCancer Atlas)	0	ADAM2: Gain
TCGA-OR-A5JQ-01	Adrenocortical Carcinoma (TCGA, PanCancer Atlas)	0	ADAM2: Gain
TCGA-OR-A5JR-01	Adrenocortical Carcinoma (TCGA, PanCancer Atlas)	0	ADAM2: Gain
TCGA-OR-A5JS-01	Adrenocortical Carcinoma (TCGA, PanCancer Atlas)	0	ADAM2: Diploid
TCGA-OR-A5JT-01	Adrenocortical Carcinoma (TCGA, PanCancer Atlas)	0	ADAM2: Gain
TCGA-OR-A5JW-01	Adrenocortical Carcinoma (TCGA, PanCancer Atlas)	0	ADAM2: Shallow Deletion
TCGA-OR-A5JY-01	Adrenocortical Carcinoma (TCGA, PanCancer Atlas)	0	ADAM2: Diploid
TCGA-OR-A5JZ-01	Adrenocortical Carcinoma (TCGA, PanCancer Atlas)	0	ADAM2: Gain
TCGA-OR-A5K0-01	Adrenocortical Carcinoma (TCGA, PanCancer Atlas)	0	ADAM2: Diploid
TCGA-OR-A5K1-01	Adrenocortical Carcinoma (TCGA, PanCancer Atlas)	0	ADAM2: Gain
TCGA-OR-A5K2-01	Adrenocortical Carcinoma (TCGA, PanCancer Atlas)	0	ADAM2: Diploid
TCGA-OR-A5K3-01	Adrenocortical Carcinoma (TCGA, PanCancer Atlas)	0	ADAM2: Diploid
TCGA-OR-A5K4-01	Adrenocortical Carcinoma (TCGA, PanCancer Atlas)	0	ADAM2: Gain
TCGA-OR-A5K5-01	Adrenocortical Carcinoma (TCGA, PanCancer Atlas)	0	ADAM2: Gain
TCGA-OR-A5K6-01	Adrenocortical Carcinoma (TCGA, PanCancer Atlas)	0	ADAM2: Shallow Deletion
TCGA-OR-A5K8-01	Adrenocortical Carcinoma (TCGA, PanCancer Atlas)	0	ADAM2: Diploid
TCGA-OR-A5K9-01	Adrenocortical Carcinoma (TCGA, PanCancer Atlas)	0	ADAM2: Gain
TCGA-OR-A5KO-01	Adrenocortical Carcinoma (TCGA, PanCancer Atlas)	0	ADAM2: Gain
TCGA-OR-A5KT-01	Adrenocortical Carcinoma (TCGA, PanCancer Atlas)	0	ADAM2: Diploid
TCGA-OR-A5KX-01	Adrenocortical Carcinoma (TCGA, PanCancer Atlas)	0	ADAM2: Gain
TCGA-OR-A5KY-01	Adrenocortical Carcinoma (TCGA, PanCancer Atlas)	0	ADAM2: Diploid
TCGA-OR-A5KZ-01	Adrenocortical Carcinoma (TCGA, PanCancer Atlas)	0	ADAM2: Gain
TCGA-OR-A5L3-01	Adrenocortical Carcinoma (TCGA, PanCancer Atlas)	0	ADAM2: Diploid
TCGA-OR-A5L4-01	Adrenocortical Carcinoma (TCGA, PanCancer Atlas)	0	ADAM2: Diploid
TCGA-OR-A5L5-01	Adrenocortical Carcinoma (TCGA, PanCancer Atlas)	0	ADAM2: Gain
TCGA-OR-A5L6-01	Adrenocortical Carcinoma (TCGA, PanCancer Atlas)	0	ADAM2: Diploid
TCGA-OR-A5L8-01	Adrenocortical Carcinoma (TCGA, PanCancer Atlas)	0	ADAM2: Gain
TCGA-OR-A5L9-01	Adrenocortical Carcinoma (TCGA, PanCancer Atlas)	0	ADAM2: Gain
TCGA-OR-A5LA-01	Adrenocortical Carcinoma (TCGA, PanCancer Atlas)	0	ADAM2: Gain
TCGA-OR-A5LB-01	Adrenocortical Carcinoma (TCGA, PanCancer Atlas)	0	ADAM2: Diploid
TCGA-OR-A5LC-01	Adrenocortical Carcinoma (TCGA, PanCancer Atlas)	0	ADAM2: Gain
TCGA-OR-A5LD-01	Adrenocortical Carcinoma (TCGA, PanCancer Atlas)	0	ADAM2: Gain
TCGA-OR-A5LE-01	Adrenocortical Carcinoma (TCGA, PanCancer Atlas)	0	ADAM2: Diploid
TCGA-OR-A5LG-01	Adrenocortical Carcinoma (TCGA, PanCancer Atlas)	0	ADAM2: Shallow Deletion
TCGA-OR-A5LJ-01	Adrenocortical Carcinoma (TCGA, PanCancer Atlas)	0	ADAM2: Diploid
TCGA-OR-A5LL-01	Adrenocortical Carcinoma (TCGA, PanCancer Atlas)	0	ADAM2: Shallow Deletion
TCGA-OR-A5LN-01	Adrenocortical Carcinoma (TCGA, PanCancer Atlas)	0	ADAM2: Gain
TCGA-OR-A5LO-01	Adrenocortical Carcinoma (TCGA, PanCancer Atlas)	0	ADAM2: Diploid
TCGA-OR-A5LP-01	Adrenocortical Carcinoma (TCGA, PanCancer Atlas)	0	ADAM2: Diploid
TCGA-OR-A5LR-01	Adrenocortical Carcinoma (TCGA, PanCancer Atlas)	0	ADAM2: Gain
TCGA-OR-A5LT-01	Adrenocortical Carcinoma (TCGA, PanCancer Atlas)	0	ADAM2: Diploid
TCGA-OU-A5PI-01	Adrenocortical Carcinoma (TCGA, PanCancer Atlas)	0	ADAM2: Shallow Deletion
TCGA-P6-A5OF-01	Adrenocortical Carcinoma (TCGA, PanCancer Atlas)	0	Not Profiled
TCGA-PA-A5YG-01	Adrenocortical Carcinoma (TCGA, PanCancer Atlas)	0	ADAM2: Diploid
TCGA-PK-A5H8-01	Adrenocortical Carcinoma (TCGA, PanCancer Atlas)	0	Not Profiled
TCGA-PK-A5H9-01	Adrenocortical Carcinoma (TCGA, PanCancer Atlas)	0	ADAM2: Diploid
TCGA-PK-A5HA-01	Adrenocortical Carcinoma (TCGA, PanCancer Atlas)	0	ADAM2: Diploid
TCGA-PK-A5HB-01	Adrenocortical Carcinoma (TCGA, PanCancer Atlas)	0	ADAM2: Shallow Deletion
TCGA-K4-A3WV-01	Bladder Urothelial Carcinoma (TCGA, PanCancer Atlas)	1583.11	ADAM2: Amplification	1
TCGA-FJ-A3ZE-01	Bladder Urothelial Carcinoma (TCGA, PanCancer Atlas)	511.102	ADAM2: Amplification	2
TCGA-XF-AAMY-01	Bladder Urothelial Carcinoma (TCGA, PanCancer Atlas)	163.804	ADAM2: Gain	3
TCGA-BT-A3PH-01	Bladder Urothelial Carcinoma (TCGA, PanCancer Atlas)	110.762	ADAM2: Diploid	4
TCGA-CF-A9FL-01	Bladder Urothelial Carcinoma (TCGA, PanCancer Atlas)	83.3069	ADAM2: Diploid	5
TCGA-ZF-AA4R-01	Bladder Urothelial Carcinoma (TCGA, PanCancer Atlas)	55.8464	ADAM2: Amplification	6
TCGA-CU-A5W6-01	Bladder Urothelial Carcinoma (TCGA, PanCancer Atlas)	45.3614	ADAM2: Diploid	7
TCGA-DK-AA71-01	Bladder Urothelial Carcinoma (TCGA, PanCancer Atlas)	36.0248	ADAM2: Gain	8
TCGA-4Z-AA7R-01	Bladder Urothelial Carcinoma (TCGA, PanCancer Atlas)	34.713	ADAM2: Amplification	9
TCGA-DK-A3IT-01	Bladder Urothelial Carcinoma (TCGA, PanCancer Atlas)	34.306	ADAM2: Diploid	10
TCGA-KQ-A41N-01	Bladder Urothelial Carcinoma (TCGA, PanCancer Atlas)	32.8608	ADAM2: Gain	11
TCGA-G2-AA3D-01	Bladder Urothelial Carcinoma (TCGA, PanCancer Atlas)	25.683	ADAM2: Shallow Deletion	12
TCGA-GD-A2C5-01	Bladder Urothelial Carcinoma (TCGA, PanCancer Atlas)	25.5923	ADAM2: Gain	13
TCGA-KQ-A41R-01	Bladder Urothelial Carcinoma (TCGA, PanCancer Atlas)	23.8305	ADAM2: Shallow Deletion	14
TCGA-CU-A3YL-01	Bladder Urothelial Carcinoma (TCGA, PanCancer Atlas)	20.4651	ADAM2: Diploid	15
TCGA-CU-A72E-01	Bladder Urothelial Carcinoma (TCGA, PanCancer Atlas)	19.7287	ADAM2: Gain	16
TCGA-E5-A2PC-01	Bladder Urothelial Carcinoma (TCGA, PanCancer Atlas)	17.902	ADAM2: Gain	17
TCGA-ZF-A9R2-01	Bladder Urothelial Carcinoma (TCGA, PanCancer Atlas)	17.0301	ADAM2: Gain	18
TCGA-DK-A3X1-01	Bladder Urothelial Carcinoma (TCGA, PanCancer Atlas)	16.2761	ADAM2: Diploid	19
TCGA-GV-A3JW-01	Bladder Urothelial Carcinoma (TCGA, PanCancer Atlas)	16.0956	ADAM2: Shallow Deletion	20
TCGA-ZF-A9R3-01	Bladder Urothelial Carcinoma (TCGA, PanCancer Atlas)	13.5046	ADAM2: Gain	21
TCGA-E7-A3X6-01	Bladder Urothelial Carcinoma (TCGA, PanCancer Atlas)	12.685	ADAM2: Diploid	22
TCGA-H4-A2HO-01	Bladder Urothelial Carcinoma (TCGA, PanCancer Atlas)	12.5254	ADAM2: Diploid	23
TCGA-BL-A13I-01	Bladder Urothelial Carcinoma (TCGA, PanCancer Atlas)	12.1359	ADAM2: Diploid	24
TCGA-FD-A43P-01	Bladder Urothelial Carcinoma (TCGA, PanCancer Atlas)	11.3872	ADAM2: Gain	25
TCGA-K4-A3WU-01	Bladder Urothelial Carcinoma (TCGA, PanCancer Atlas)	10.6628	ADAM2: Amplification	26
TCGA-FJ-A3ZF-01	Bladder Urothelial Carcinoma (TCGA, PanCancer Atlas)	10.2719	ADAM2: Diploid	27
TCGA-K4-A3WS-01	Bladder Urothelial Carcinoma (TCGA, PanCancer Atlas)	10.0865	ADAM2: Shallow Deletion	28
TCGA-DK-A2I6-01	Bladder Urothelial Carcinoma (TCGA, PanCancer Atlas)	9.9773	ADAM2: Amplification	29
TCGA-E7-A97Q-01	Bladder Urothelial Carcinoma (TCGA, PanCancer Atlas)	8.9643	ADAM2: Gain	30
TCGA-FD-A6TI-01	Bladder Urothelial Carcinoma (TCGA, PanCancer Atlas)	8.9158	ADAM2: Gain	31
TCGA-2F-A9KQ-01	Bladder Urothelial Carcinoma (TCGA, PanCancer Atlas)	7.8813	ADAM2: Diploid	32
TCGA-K4-AAQO-01	Bladder Urothelial Carcinoma (TCGA, PanCancer Atlas)	7.2352	ADAM2: Diploid	33
TCGA-FD-A43N-01	Bladder Urothelial Carcinoma (TCGA, PanCancer Atlas)	6.7783	ADAM2: Shallow Deletion	34
TCGA-E7-A85H-01	Bladder Urothelial Carcinoma (TCGA, PanCancer Atlas)	5.5096	ADAM2: Amplification	35
TCGA-XF-AAML-01	Bladder Urothelial Carcinoma (TCGA, PanCancer Atlas)	5.0251	ADAM2: Shallow Deletion	36
TCGA-GV-A6ZA-01	Bladder Urothelial Carcinoma (TCGA, PanCancer Atlas)	4.8685	ADAM2: Amplification	37
TCGA-G2-AA3B-01	Bladder Urothelial Carcinoma (TCGA, PanCancer Atlas)	4.7893	ADAM2: Gain	38
TCGA-DK-A6B5-01	Bladder Urothelial Carcinoma (TCGA, PanCancer Atlas)	4.7333	ADAM2: Shallow Deletion	39
TCGA-GU-AATQ-01	Bladder Urothelial Carcinoma (TCGA, PanCancer Atlas)	4.4924	ADAM2: Gain	40
TCGA-C4-A0F7-01	Bladder Urothelial Carcinoma (TCGA, PanCancer Atlas)	3.748	Not Profiled	41
TCGA-FD-A5BS-01	Bladder Urothelial Carcinoma (TCGA, PanCancer Atlas)	3.6934	ADAM2: Gain	42
TCGA-ZF-AA5N-01	Bladder Urothelial Carcinoma (TCGA, PanCancer Atlas)	3.681	ADAM2: Diploid	43
TCGA-XF-A9T3-01	Bladder Urothelial Carcinoma (TCGA, PanCancer Atlas)	3.1813	ADAM2: Shallow Deletion	44
TCGA-ZF-A9R7-01	Bladder Urothelial Carcinoma (TCGA, PanCancer Atlas)	2.8515	ADAM2: Diploid	45
TCGA-2F-A9KR-01	Bladder Urothelial Carcinoma (TCGA, PanCancer Atlas)	2.8492	ADAM2: Shallow Deletion	46
TCGA-YC-A9TC-01	Bladder Urothelial Carcinoma (TCGA, PanCancer Atlas)	2.7694	ADAM2: Diploid	47
TCGA-DK-A3IU-01	Bladder Urothelial Carcinoma (TCGA, PanCancer Atlas)	2.6933	ADAM2: Gain	48
TCGA-S5-A6DX-01	Bladder Urothelial Carcinoma (TCGA, PanCancer Atlas)	2.3346	ADAM2: Shallow Deletion	49
TCGA-XF-A9SZ-01	Bladder Urothelial Carcinoma (TCGA, PanCancer Atlas)	2.274	ADAM2: Diploid	50
TCGA-ZF-AA5H-01	Bladder Urothelial Carcinoma (TCGA, PanCancer Atlas)	2.2645	ADAM2: Gain	51
TCGA-G2-A2ES-01	Bladder Urothelial Carcinoma (TCGA, PanCancer Atlas)	2.2456	ADAM2: Gain	52
TCGA-C4-A0F6-01	Bladder Urothelial Carcinoma (TCGA, PanCancer Atlas)	2.2063	ADAM2: Gain	53
TCGA-DK-AA76-01	Bladder Urothelial Carcinoma (TCGA, PanCancer Atlas)	2.1067	ADAM2: Shallow Deletion	54
TCGA-2F-A9KP-01	Bladder Urothelial Carcinoma (TCGA, PanCancer Atlas)	2.0807	ADAM2: Gain	55
TCGA-GC-A6I3-01	Bladder Urothelial Carcinoma (TCGA, PanCancer Atlas)	2.0214	ADAM2: Shallow Deletion	56
TCGA-XF-A9T6-01	Bladder Urothelial Carcinoma (TCGA, PanCancer Atlas)	1.9362	ADAM2: Diploid	57
TCGA-FD-A3SM-01	Bladder Urothelial Carcinoma (TCGA, PanCancer Atlas)	1.7126	ADAM2: Amplification	58
TCGA-4Z-AA87-01	Bladder Urothelial Carcinoma (TCGA, PanCancer Atlas)	1.6901	ADAM2: Shallow Deletion	59
TCGA-BT-A0YX-01	Bladder Urothelial Carcinoma (TCGA, PanCancer Atlas)	1.6225	ADAM2: Diploid	60
TCGA-FD-A5C1-01	Bladder Urothelial Carcinoma (TCGA, PanCancer Atlas)	1.553	ADAM2: Gain	61
TCGA-CF-A27C-01	Bladder Urothelial Carcinoma (TCGA, PanCancer Atlas)	1.5513	ADAM2: Gain	62
TCGA-BT-A0S7-01	Bladder Urothelial Carcinoma (TCGA, PanCancer Atlas)	1.5244	ADAM2: Diploid	63
TCGA-XF-AAMG-01	Bladder Urothelial Carcinoma (TCGA, PanCancer Atlas)	1.4689	ADAM2: Gain	64
TCGA-CF-A3MI-01	Bladder Urothelial Carcinoma (TCGA, PanCancer Atlas)	1.4067	ADAM2: Diploid	65
TCGA-CU-A0YR-01	Bladder Urothelial Carcinoma (TCGA, PanCancer Atlas)	1.1001	ADAM2: Shallow Deletion	66
TCGA-ZF-A9RE-01	Bladder Urothelial Carcinoma (TCGA, PanCancer Atlas)	1.0655	ADAM2: Gain	67
TCGA-LT-A5Z6-01	Bladder Urothelial Carcinoma (TCGA, PanCancer Atlas)	1.039	ADAM2: Shallow Deletion	68
TCGA-G2-A3VY-01	Bladder Urothelial Carcinoma (TCGA, PanCancer Atlas)	0.9579	ADAM2: Gain	69
TCGA-DK-A1AA-01	Bladder Urothelial Carcinoma (TCGA, PanCancer Atlas)	0.9521	ADAM2: Diploid	70
TCGA-CF-A47W-01	Bladder Urothelial Carcinoma (TCGA, PanCancer Atlas)	0.9434	ADAM2: Diploid	71
TCGA-GD-A76B-01	Bladder Urothelial Carcinoma (TCGA, PanCancer Atlas)	0.8819	ADAM2: Gain	72
TCGA-DK-A1AD-01	Bladder Urothelial Carcinoma (TCGA, PanCancer Atlas)	0.7968	ADAM2: Gain	73
TCGA-E7-A7PW-01	Bladder Urothelial Carcinoma (TCGA, PanCancer Atlas)	0.757	ADAM2: Gain	74
TCGA-UY-A9PD-01	Bladder Urothelial Carcinoma (TCGA, PanCancer Atlas)	0.7513	ADAM2: Amplification	75
TCGA-GV-A3QK-01	Bladder Urothelial Carcinoma (TCGA, PanCancer Atlas)	0.7505	ADAM2: Diploid	76
TCGA-DK-A3IN-01	Bladder Urothelial Carcinoma (TCGA, PanCancer Atlas)	0.7477	ADAM2: Shallow Deletion	77
TCGA-CF-A47X-01	Bladder Urothelial Carcinoma (TCGA, PanCancer Atlas)	0.7252	ADAM2: Diploid	78
TCGA-K4-A6MB-01	Bladder Urothelial Carcinoma (TCGA, PanCancer Atlas)	0.7199	ADAM2: Amplification	79
TCGA-S5-AA26-01	Bladder Urothelial Carcinoma (TCGA, PanCancer Atlas)	0.7199	ADAM2: Diploid	80
TCGA-DK-A3IS-01	Bladder Urothelial Carcinoma (TCGA, PanCancer Atlas)	0.6794	ADAM2: Gain	81
TCGA-DK-A6AW-01	Bladder Urothelial Carcinoma (TCGA, PanCancer Atlas)	0.5967	ADAM2: Diploid	82
TCGA-XF-A8HF-01	Bladder Urothelial Carcinoma (TCGA, PanCancer Atlas)	0.5672	ADAM2: Gain	83
TCGA-CU-A3KJ-01	Bladder Urothelial Carcinoma (TCGA, PanCancer Atlas)	0.561	ADAM2: Shallow Deletion	84
TCGA-KQ-A41P-01	Bladder Urothelial Carcinoma (TCGA, PanCancer Atlas)	0.5591	ADAM2: Shallow Deletion	85
TCGA-FD-A62N-01	Bladder Urothelial Carcinoma (TCGA, PanCancer Atlas)	0.5325	ADAM2: Gain	86
TCGA-ZF-AA4U-01	Bladder Urothelial Carcinoma (TCGA, PanCancer Atlas)	0.5283	ADAM2: Gain	87
TCGA-BT-A3PK-01	Bladder Urothelial Carcinoma (TCGA, PanCancer Atlas)	0.5145	ADAM2: Shallow Deletion	88
TCGA-BT-A2LD-01	Bladder Urothelial Carcinoma (TCGA, PanCancer Atlas)	0.4985	ADAM2: Gain	89
TCGA-DK-A3IL-01	Bladder Urothelial Carcinoma (TCGA, PanCancer Atlas)	0.4958	ADAM2: Shallow Deletion	90
TCGA-4Z-AA82-01	Bladder Urothelial Carcinoma (TCGA, PanCancer Atlas)	0.4912	ADAM2: Gain	91
TCGA-UY-A78M-01	Bladder Urothelial Carcinoma (TCGA, PanCancer Atlas)	0.4764	ADAM2: Shallow Deletion	92
TCGA-ZF-A9R1-01	Bladder Urothelial Carcinoma (TCGA, PanCancer Atlas)	0.4728	ADAM2: Gain	93
TCGA-HQ-A5NE-01	Bladder Urothelial Carcinoma (TCGA, PanCancer Atlas)	0.4307	ADAM2: Gain	94
TCGA-ZF-AA58-01	Bladder Urothelial Carcinoma (TCGA, PanCancer Atlas)	0.4216	ADAM2: Gain	95
TCGA-CU-A0YN-01	Bladder Urothelial Carcinoma (TCGA, PanCancer Atlas)	0.4206	ADAM2: Shallow Deletion	96
TCGA-GU-A42Q-01	Bladder Urothelial Carcinoma (TCGA, PanCancer Atlas)	0.4122	ADAM2: Diploid	97
TCGA-FD-A3SP-01	Bladder Urothelial Carcinoma (TCGA, PanCancer Atlas)	0.4117	ADAM2: Diploid	98
TCGA-LT-A8JT-01	Bladder Urothelial Carcinoma (TCGA, PanCancer Atlas)	0.4082	ADAM2: Amplification	99
TCGA-FD-A62S-01	Bladder Urothelial Carcinoma (TCGA, PanCancer Atlas)	0.4072	ADAM2: Diploid	100
TCGA-FD-A3B7-01	Bladder Urothelial Carcinoma (TCGA, PanCancer Atlas)	0.3946	ADAM2: Amplification	101
TCGA-GC-A3I6-01	Bladder Urothelial Carcinoma (TCGA, PanCancer Atlas)	0.3926	ADAM2: Gain	102
TCGA-E7-A7DV-01	Bladder Urothelial Carcinoma (TCGA, PanCancer Atlas)	0.3919	ADAM2: Diploid	103
TCGA-DK-A1AG-01	Bladder Urothelial Carcinoma (TCGA, PanCancer Atlas)	0.3678	ADAM2: Diploid	104
TCGA-DK-A1A6-01	Bladder Urothelial Carcinoma (TCGA, PanCancer Atlas)	0.3371	ADAM2: Amplification	105
TCGA-FD-A6TE-01	Bladder Urothelial Carcinoma (TCGA, PanCancer Atlas)	0.3155	ADAM2: Shallow Deletion	106
TCGA-2F-A9KO-01	Bladder Urothelial Carcinoma (TCGA, PanCancer Atlas)	0	ADAM2: Gain	107
TCGA-2F-A9KT-01	Bladder Urothelial Carcinoma (TCGA, PanCancer Atlas)	0	ADAM2: Shallow Deletion	108
TCGA-2F-A9KW-01	Bladder Urothelial Carcinoma (TCGA, PanCancer Atlas)	0	ADAM2: Shallow Deletion	109
TCGA-4Z-AA7M-01	Bladder Urothelial Carcinoma (TCGA, PanCancer Atlas)	0	ADAM2: Shallow Deletion	110
TCGA-4Z-AA7N-01	Bladder Urothelial Carcinoma (TCGA, PanCancer Atlas)	0	ADAM2: Gain	111
TCGA-4Z-AA7O-01	Bladder Urothelial Carcinoma (TCGA, PanCancer Atlas)	0	ADAM2: Amplification	112
TCGA-4Z-AA7Q-01	Bladder Urothelial Carcinoma (TCGA, PanCancer Atlas)	0	ADAM2: Shallow Deletion	113
TCGA-4Z-AA7S-01	Bladder Urothelial Carcinoma (TCGA, PanCancer Atlas)	0	ADAM2: Diploid	114
TCGA-4Z-AA7W-01	Bladder Urothelial Carcinoma (TCGA, PanCancer Atlas)	0	ADAM2: Shallow Deletion	115
TCGA-4Z-AA7Y-01	Bladder Urothelial Carcinoma (TCGA, PanCancer Atlas)	0	ADAM2: Diploid	116
TCGA-4Z-AA80-01	Bladder Urothelial Carcinoma (TCGA, PanCancer Atlas)	0	ADAM2: Shallow Deletion	117
TCGA-4Z-AA81-01	Bladder Urothelial Carcinoma (TCGA, PanCancer Atlas)	0	ADAM2: Gain	118
TCGA-4Z-AA83-01	Bladder Urothelial Carcinoma (TCGA, PanCancer Atlas)	0	ADAM2: Diploid	119
TCGA-4Z-AA84-01	Bladder Urothelial Carcinoma (TCGA, PanCancer Atlas)	0	ADAM2: Diploid	120
TCGA-4Z-AA86-01	Bladder Urothelial Carcinoma (TCGA, PanCancer Atlas)	0	ADAM2: Gain	121
TCGA-4Z-AA89-01	Bladder Urothelial Carcinoma (TCGA, PanCancer Atlas)	0	ADAM2: Gain	122
TCGA-5N-A9KI-01	Bladder Urothelial Carcinoma (TCGA, PanCancer Atlas)	0	ADAM2: Shallow Deletion	123
TCGA-5N-A9KM-01	Bladder Urothelial Carcinoma (TCGA, PanCancer Atlas)	0	ADAM2: Diploid	124
TCGA-BL-A0C8-01	Bladder Urothelial Carcinoma (TCGA, PanCancer Atlas)	0	ADAM2: Shallow Deletion	125
TCGA-BL-A13J-01	Bladder Urothelial Carcinoma (TCGA, PanCancer Atlas)	0	ADAM2: Gain	126
TCGA-BL-A3JM-01	Bladder Urothelial Carcinoma (TCGA, PanCancer Atlas)	0	ADAM2: Gain	127
TCGA-BL-A5ZZ-01	Bladder Urothelial Carcinoma (TCGA, PanCancer Atlas)	0	ADAM2: Gain	128
TCGA-BT-A20J-01	Bladder Urothelial Carcinoma (TCGA, PanCancer Atlas)	0	ADAM2: Diploid	129
TCGA-BT-A20N-01	Bladder Urothelial Carcinoma (TCGA, PanCancer Atlas)	0	ADAM2: Gain	130
TCGA-BT-A20O-01	Bladder Urothelial Carcinoma (TCGA, PanCancer Atlas)	0	ADAM2: Diploid	131
TCGA-BT-A20P-01	Bladder Urothelial Carcinoma (TCGA, PanCancer Atlas)	0	ADAM2: Diploid	132
TCGA-BT-A20Q-01	Bladder Urothelial Carcinoma (TCGA, PanCancer Atlas)	0	ADAM2: Diploid	133
TCGA-BT-A20R-01	Bladder Urothelial Carcinoma (TCGA, PanCancer Atlas)	0	ADAM2: Diploid	134
TCGA-BT-A20T-01	Bladder Urothelial Carcinoma (TCGA, PanCancer Atlas)	0	ADAM2: Diploid	135
TCGA-BT-A20U-01	Bladder Urothelial Carcinoma (TCGA, PanCancer Atlas)	0	ADAM2: Diploid	136
TCGA-BT-A20V-01	Bladder Urothelial Carcinoma (TCGA, PanCancer Atlas)	0	ADAM2: Diploid	137
TCGA-BT-A20W-01	Bladder Urothelial Carcinoma (TCGA, PanCancer Atlas)	0	ADAM2: Amplification	138
TCGA-BT-A20X-01	Bladder Urothelial Carcinoma (TCGA, PanCancer Atlas)	0	ADAM2: Diploid	139
TCGA-BT-A2LA-01	Bladder Urothelial Carcinoma (TCGA, PanCancer Atlas)	0	ADAM2: Gain	140
TCGA-BT-A2LB-01	Bladder Urothelial Carcinoma (TCGA, PanCancer Atlas)	0	ADAM2: Shallow Deletion	141
TCGA-BT-A3PJ-01	Bladder Urothelial Carcinoma (TCGA, PanCancer Atlas)	0	ADAM2: Shallow Deletion	142
TCGA-BT-A42C-01	Bladder Urothelial Carcinoma (TCGA, PanCancer Atlas)	0	ADAM2: Shallow Deletion	143
TCGA-BT-A42E-01	Bladder Urothelial Carcinoma (TCGA, PanCancer Atlas)	0	ADAM2: Amplification	144
TCGA-BT-A42F-01	Bladder Urothelial Carcinoma (TCGA, PanCancer Atlas)	0	ADAM2: Shallow Deletion	145
TCGA-C4-A0EZ-01	Bladder Urothelial Carcinoma (TCGA, PanCancer Atlas)	0	ADAM2: Shallow Deletion	146
TCGA-C4-A0F0-01	Bladder Urothelial Carcinoma (TCGA, PanCancer Atlas)	0	ADAM2: Deep Deletion	147
TCGA-C4-A0F1-01	Bladder Urothelial Carcinoma (TCGA, PanCancer Atlas)	0	Not Profiled	148
TCGA-CF-A1HR-01	Bladder Urothelial Carcinoma (TCGA, PanCancer Atlas)	0	ADAM2: Diploid	149
TCGA-CF-A1HS-01	Bladder Urothelial Carcinoma (TCGA, PanCancer Atlas)	0	ADAM2: Shallow Deletion	150
TCGA-CF-A3MF-01	Bladder Urothelial Carcinoma (TCGA, PanCancer Atlas)	0	ADAM2: Diploid	151
TCGA-CF-A3MG-01	Bladder Urothelial Carcinoma (TCGA, PanCancer Atlas)	0	ADAM2: Gain	152
TCGA-CF-A3MH-01	Bladder Urothelial Carcinoma (TCGA, PanCancer Atlas)	0	ADAM2: Diploid	153
TCGA-CF-A47S-01	Bladder Urothelial Carcinoma (TCGA, PanCancer Atlas)	0	ADAM2: Shallow Deletion	154
TCGA-CF-A47T-01	Bladder Urothelial Carcinoma (TCGA, PanCancer Atlas)	0	ADAM2: Diploid	155
TCGA-CF-A47V-01	Bladder Urothelial Carcinoma (TCGA, PanCancer Atlas)	0	ADAM2: Diploid	156
TCGA-CF-A47Y-01	Bladder Urothelial Carcinoma (TCGA, PanCancer Atlas)	0	ADAM2: Diploid	157
TCGA-CF-A5U8-01	Bladder Urothelial Carcinoma (TCGA, PanCancer Atlas)	0	ADAM2: Diploid	158
TCGA-CF-A5UA-01	Bladder Urothelial Carcinoma (TCGA, PanCancer Atlas)	0	ADAM2: Diploid	159
TCGA-CF-A7I0-01	Bladder Urothelial Carcinoma (TCGA, PanCancer Atlas)	0	ADAM2: Diploid	160
TCGA-CF-A8HX-01	Bladder Urothelial Carcinoma (TCGA, PanCancer Atlas)	0	ADAM2: Shallow Deletion	161
TCGA-CF-A8HY-01	Bladder Urothelial Carcinoma (TCGA, PanCancer Atlas)	0	ADAM2: Shallow Deletion	162
TCGA-CF-A9FF-01	Bladder Urothelial Carcinoma (TCGA, PanCancer Atlas)	0	ADAM2: Shallow Deletion	163
TCGA-CF-A9FH-01	Bladder Urothelial Carcinoma (TCGA, PanCancer Atlas)	0	ADAM2: Diploid	164
TCGA-CF-A9FM-01	Bladder Urothelial Carcinoma (TCGA, PanCancer Atlas)	0	ADAM2: Diploid	165
TCGA-CU-A0YO-01	Bladder Urothelial Carcinoma (TCGA, PanCancer Atlas)	0	ADAM2: Diploid	166
TCGA-CU-A3QU-01	Bladder Urothelial Carcinoma (TCGA, PanCancer Atlas)	0	ADAM2: Gain	167
TCGA-DK-A1A3-01	Bladder Urothelial Carcinoma (TCGA, PanCancer Atlas)	0	ADAM2: Shallow Deletion	168
TCGA-DK-A1A5-01	Bladder Urothelial Carcinoma (TCGA, PanCancer Atlas)	0	ADAM2: Shallow Deletion	169
TCGA-DK-A1A7-01	Bladder Urothelial Carcinoma (TCGA, PanCancer Atlas)	0	ADAM2: Gain	170
TCGA-DK-A1AB-01	Bladder Urothelial Carcinoma (TCGA, PanCancer Atlas)	0	ADAM2: Diploid	171
TCGA-DK-A1AC-01	Bladder Urothelial Carcinoma (TCGA, PanCancer Atlas)	0	ADAM2: Shallow Deletion	172
TCGA-DK-A1AE-01	Bladder Urothelial Carcinoma (TCGA, PanCancer Atlas)	0	ADAM2: Diploid	173
TCGA-DK-A1AF-01	Bladder Urothelial Carcinoma (TCGA, PanCancer Atlas)	0	ADAM2: Diploid	174
TCGA-DK-A2HX-01	Bladder Urothelial Carcinoma (TCGA, PanCancer Atlas)	0	ADAM2: Shallow Deletion	175
TCGA-DK-A2I1-01	Bladder Urothelial Carcinoma (TCGA, PanCancer Atlas)	0	ADAM2: Gain	176
TCGA-DK-A2I2-01	Bladder Urothelial Carcinoma (TCGA, PanCancer Atlas)	0	ADAM2: Diploid	177
TCGA-DK-A2I4-01	Bladder Urothelial Carcinoma (TCGA, PanCancer Atlas)	0	ADAM2: Deep Deletion	178
TCGA-DK-A3IK-01	Bladder Urothelial Carcinoma (TCGA, PanCancer Atlas)	0	ADAM2: Gain	179
TCGA-DK-A3IM-01	Bladder Urothelial Carcinoma (TCGA, PanCancer Atlas)	0	ADAM2: Shallow Deletion	180
TCGA-DK-A3IQ-01	Bladder Urothelial Carcinoma (TCGA, PanCancer Atlas)	0	ADAM2: Gain	181
TCGA-DK-A3IV-01	Bladder Urothelial Carcinoma (TCGA, PanCancer Atlas)	0	ADAM2: Diploid	182
TCGA-DK-A3WW-01	Bladder Urothelial Carcinoma (TCGA, PanCancer Atlas)	0	ADAM2: Diploid	183
TCGA-DK-A3WX-01	Bladder Urothelial Carcinoma (TCGA, PanCancer Atlas)	0	ADAM2: Gain	184
TCGA-DK-A3WY-01	Bladder Urothelial Carcinoma (TCGA, PanCancer Atlas)	0	ADAM2: Diploid	185
TCGA-DK-A3X2-01	Bladder Urothelial Carcinoma (TCGA, PanCancer Atlas)	0	ADAM2: Gain	186
TCGA-DK-A6AV-01	Bladder Urothelial Carcinoma (TCGA, PanCancer Atlas)	0	ADAM2: Shallow Deletion	187
TCGA-DK-A6B0-01	Bladder Urothelial Carcinoma (TCGA, PanCancer Atlas)	0	ADAM2: Diploid	188
TCGA-DK-A6B1-01	Bladder Urothelial Carcinoma (TCGA, PanCancer Atlas)	0	ADAM2: Diploid	189
TCGA-DK-A6B2-01	Bladder Urothelial Carcinoma (TCGA, PanCancer Atlas)	0	ADAM2: Shallow Deletion	190
TCGA-DK-A6B6-01	Bladder Urothelial Carcinoma (TCGA, PanCancer Atlas)	0	ADAM2: Gain	191
TCGA-DK-AA6L-01	Bladder Urothelial Carcinoma (TCGA, PanCancer Atlas)	0	ADAM2: Shallow Deletion	192
TCGA-DK-AA6M-01	Bladder Urothelial Carcinoma (TCGA, PanCancer Atlas)	0	ADAM2: Shallow Deletion	193
TCGA-DK-AA6P-01	Bladder Urothelial Carcinoma (TCGA, PanCancer Atlas)	0	ADAM2: Shallow Deletion	194
TCGA-DK-AA6Q-01	Bladder Urothelial Carcinoma (TCGA, PanCancer Atlas)	0	ADAM2: Diploid	195
TCGA-DK-AA6R-01	Bladder Urothelial Carcinoma (TCGA, PanCancer Atlas)	0	ADAM2: Amplification	196
TCGA-DK-AA6S-01	Bladder Urothelial Carcinoma (TCGA, PanCancer Atlas)	0	ADAM2: Shallow Deletion	197
TCGA-DK-AA6T-01	Bladder Urothelial Carcinoma (TCGA, PanCancer Atlas)	0	ADAM2: Diploid	198
TCGA-DK-AA6U-01	Bladder Urothelial Carcinoma (TCGA, PanCancer Atlas)	0	ADAM2: Gain	199
TCGA-DK-AA6W-01	Bladder Urothelial Carcinoma (TCGA, PanCancer Atlas)	0	ADAM2: Gain	200
TCGA-DK-AA6X-01	Bladder Urothelial Carcinoma (TCGA, PanCancer Atlas)	0	ADAM2: Diploid	201
TCGA-DK-AA74-01	Bladder Urothelial Carcinoma (TCGA, PanCancer Atlas)	0	ADAM2: Gain	202
TCGA-DK-AA75-01	Bladder Urothelial Carcinoma (TCGA, PanCancer Atlas)	0	ADAM2: Shallow Deletion	203
TCGA-DK-AA77-01	Bladder Urothelial Carcinoma (TCGA, PanCancer Atlas)	0	ADAM2: Shallow Deletion	204
TCGA-E5-A4TZ-01	Bladder Urothelial Carcinoma (TCGA, PanCancer Atlas)	0	ADAM2: Shallow Deletion	205
TCGA-E5-A4U1-01	Bladder Urothelial Carcinoma (TCGA, PanCancer Atlas)	0	ADAM2: Shallow Deletion	206
TCGA-E7-A3Y1-01	Bladder Urothelial Carcinoma (TCGA, PanCancer Atlas)	0	ADAM2: Diploid	207
TCGA-E7-A4IJ-01	Bladder Urothelial Carcinoma (TCGA, PanCancer Atlas)	0	ADAM2: Gain	208
TCGA-E7-A4XJ-01	Bladder Urothelial Carcinoma (TCGA, PanCancer Atlas)	0	ADAM2: Diploid	209
TCGA-E7-A519-01	Bladder Urothelial Carcinoma (TCGA, PanCancer Atlas)	0	ADAM2: Diploid	210
TCGA-E7-A541-01	Bladder Urothelial Carcinoma (TCGA, PanCancer Atlas)	0	ADAM2: Shallow Deletion	211
TCGA-E7-A5KE-01	Bladder Urothelial Carcinoma (TCGA, PanCancer Atlas)	0	ADAM2: Shallow Deletion	212
TCGA-E7-A5KF-01	Bladder Urothelial Carcinoma (TCGA, PanCancer Atlas)	0	ADAM2: Diploid	213
TCGA-E7-A677-01	Bladder Urothelial Carcinoma (TCGA, PanCancer Atlas)	0	ADAM2: Gain	214
TCGA-E7-A678-01	Bladder Urothelial Carcinoma (TCGA, PanCancer Atlas)	0	ADAM2: Diploid	215
TCGA-E7-A6MD-01	Bladder Urothelial Carcinoma (TCGA, PanCancer Atlas)	0	ADAM2: Shallow Deletion	216
TCGA-E7-A6ME-01	Bladder Urothelial Carcinoma (TCGA, PanCancer Atlas)	0	ADAM2: Gain	217
TCGA-E7-A6MF-01	Bladder Urothelial Carcinoma (TCGA, PanCancer Atlas)	0	ADAM2: Diploid	218
TCGA-E7-A7DU-01	Bladder Urothelial Carcinoma (TCGA, PanCancer Atlas)	0	ADAM2: Gain	219
TCGA-E7-A7XN-01	Bladder Urothelial Carcinoma (TCGA, PanCancer Atlas)	0	ADAM2: Diploid	220
TCGA-E7-A8O7-01	Bladder Urothelial Carcinoma (TCGA, PanCancer Atlas)	0	ADAM2: Diploid	221
TCGA-E7-A97P-01	Bladder Urothelial Carcinoma (TCGA, PanCancer Atlas)	0	ADAM2: Shallow Deletion	222
TCGA-FD-A3B3-01	Bladder Urothelial Carcinoma (TCGA, PanCancer Atlas)	0	ADAM2: Diploid	223
TCGA-FD-A3B4-01	Bladder Urothelial Carcinoma (TCGA, PanCancer Atlas)	0	ADAM2: Diploid	224
TCGA-FD-A3B5-01	Bladder Urothelial Carcinoma (TCGA, PanCancer Atlas)	0	ADAM2: Shallow Deletion	225
TCGA-FD-A3B6-01	Bladder Urothelial Carcinoma (TCGA, PanCancer Atlas)	0	ADAM2: Shallow Deletion	226
TCGA-FD-A3B8-01	Bladder Urothelial Carcinoma (TCGA, PanCancer Atlas)	0	ADAM2: Diploid	227
TCGA-FD-A3N5-01	Bladder Urothelial Carcinoma (TCGA, PanCancer Atlas)	0	ADAM2: Shallow Deletion	228
TCGA-FD-A3N6-01	Bladder Urothelial Carcinoma (TCGA, PanCancer Atlas)	0	ADAM2: Diploid	229
TCGA-FD-A3NA-01	Bladder Urothelial Carcinoma (TCGA, PanCancer Atlas)	0	ADAM2: Gain	230
TCGA-FD-A3SJ-01	Bladder Urothelial Carcinoma (TCGA, PanCancer Atlas)	0	ADAM2: Shallow Deletion	231
TCGA-FD-A3SL-01	Bladder Urothelial Carcinoma (TCGA, PanCancer Atlas)	0	ADAM2: Shallow Deletion	232
TCGA-FD-A3SN-01	Bladder Urothelial Carcinoma (TCGA, PanCancer Atlas)	0	ADAM2: Shallow Deletion	233
TCGA-FD-A3SO-01	Bladder Urothelial Carcinoma (TCGA, PanCancer Atlas)	0	ADAM2: Shallow Deletion	234
TCGA-FD-A3SQ-01	Bladder Urothelial Carcinoma (TCGA, PanCancer Atlas)	0	ADAM2: Gain	235
TCGA-FD-A3SR-01	Bladder Urothelial Carcinoma (TCGA, PanCancer Atlas)	0	ADAM2: Gain	236
TCGA-FD-A3SS-01	Bladder Urothelial Carcinoma (TCGA, PanCancer Atlas)	0	ADAM2: Gain	237
TCGA-FD-A43S-01	Bladder Urothelial Carcinoma (TCGA, PanCancer Atlas)	0	ADAM2: Diploid	238
TCGA-FD-A43U-01	Bladder Urothelial Carcinoma (TCGA, PanCancer Atlas)	0	ADAM2: Gain	239
TCGA-FD-A43X-01	Bladder Urothelial Carcinoma (TCGA, PanCancer Atlas)	0	ADAM2: Diploid	240
TCGA-FD-A43Y-01	Bladder Urothelial Carcinoma (TCGA, PanCancer Atlas)	0	ADAM2: Diploid	241
TCGA-FD-A5BR-01	Bladder Urothelial Carcinoma (TCGA, PanCancer Atlas)	0	ADAM2: Shallow Deletion	242
TCGA-FD-A5BT-01	Bladder Urothelial Carcinoma (TCGA, PanCancer Atlas)	0	ADAM2: Diploid	243
TCGA-FD-A5BU-01	Bladder Urothelial Carcinoma (TCGA, PanCancer Atlas)	0	ADAM2: Shallow Deletion	244
TCGA-FD-A5BV-01	Bladder Urothelial Carcinoma (TCGA, PanCancer Atlas)	0	ADAM2: Diploid	245
TCGA-FD-A5BX-01	Bladder Urothelial Carcinoma (TCGA, PanCancer Atlas)	0	ADAM2: Deep Deletion	246
TCGA-FD-A5BY-01	Bladder Urothelial Carcinoma (TCGA, PanCancer Atlas)	0	ADAM2: Diploid	247
TCGA-FD-A5BZ-01	Bladder Urothelial Carcinoma (TCGA, PanCancer Atlas)	0	ADAM2: Shallow Deletion	248
TCGA-FD-A5C0-01	Bladder Urothelial Carcinoma (TCGA, PanCancer Atlas)	0	ADAM2: Shallow Deletion	249
TCGA-FD-A62O-01	Bladder Urothelial Carcinoma (TCGA, PanCancer Atlas)	0	ADAM2: Gain	250
TCGA-FD-A62P-01	Bladder Urothelial Carcinoma (TCGA, PanCancer Atlas)	0	ADAM2: Shallow Deletion	251
TCGA-FD-A6TA-01	Bladder Urothelial Carcinoma (TCGA, PanCancer Atlas)	0	ADAM2: Diploid	252
TCGA-FD-A6TB-01	Bladder Urothelial Carcinoma (TCGA, PanCancer Atlas)	0	ADAM2: Diploid	253
TCGA-FD-A6TC-01	Bladder Urothelial Carcinoma (TCGA, PanCancer Atlas)	0	ADAM2: Shallow Deletion	254
TCGA-FD-A6TD-01	Bladder Urothelial Carcinoma (TCGA, PanCancer Atlas)	0	ADAM2: Amplification	255
TCGA-FD-A6TF-01	Bladder Urothelial Carcinoma (TCGA, PanCancer Atlas)	0	ADAM2: Shallow Deletion	256
TCGA-FD-A6TG-01	Bladder Urothelial Carcinoma (TCGA, PanCancer Atlas)	0	ADAM2: Diploid	257
TCGA-FD-A6TH-01	Bladder Urothelial Carcinoma (TCGA, PanCancer Atlas)	0	ADAM2: Deep Deletion	258
TCGA-FD-A6TK-01	Bladder Urothelial Carcinoma (TCGA, PanCancer Atlas)	0	ADAM2: Shallow Deletion	259
TCGA-FJ-A3Z7-01	Bladder Urothelial Carcinoma (TCGA, PanCancer Atlas)	0	ADAM2: Shallow Deletion	260
TCGA-FJ-A3Z9-01	Bladder Urothelial Carcinoma (TCGA, PanCancer Atlas)	0	ADAM2: Diploid	261
TCGA-FJ-A871-01	Bladder Urothelial Carcinoma (TCGA, PanCancer Atlas)	0	ADAM2: Diploid	262
TCGA-FT-A3EE-01	Bladder Urothelial Carcinoma (TCGA, PanCancer Atlas)	0	ADAM2: Gain	263
TCGA-FT-A61P-01	Bladder Urothelial Carcinoma (TCGA, PanCancer Atlas)	0	ADAM2: Amplification	264
TCGA-G2-A2EC-01	Bladder Urothelial Carcinoma (TCGA, PanCancer Atlas)	0	Not Profiled	265
TCGA-G2-A2EF-01	Bladder Urothelial Carcinoma (TCGA, PanCancer Atlas)	0	ADAM2: Shallow Deletion	266
TCGA-G2-A2EJ-01	Bladder Urothelial Carcinoma (TCGA, PanCancer Atlas)	0	ADAM2: Diploid	267
TCGA-G2-A2EK-01	Bladder Urothelial Carcinoma (TCGA, PanCancer Atlas)	0	ADAM2: Shallow Deletion	268
TCGA-G2-A2EL-01	Bladder Urothelial Carcinoma (TCGA, PanCancer Atlas)	0	ADAM2: Diploid	269
TCGA-G2-A2EO-01	Bladder Urothelial Carcinoma (TCGA, PanCancer Atlas)	0	ADAM2: Diploid	270
TCGA-G2-A3IB-01	Bladder Urothelial Carcinoma (TCGA, PanCancer Atlas)	0	ADAM2: Diploid	271
TCGA-G2-A3IE-01	Bladder Urothelial Carcinoma (TCGA, PanCancer Atlas)	0	ADAM2: Diploid	272
TCGA-G2-AA3C-01	Bladder Urothelial Carcinoma (TCGA, PanCancer Atlas)	0	ADAM2: Shallow Deletion	273
TCGA-G2-AA3F-01	Bladder Urothelial Carcinoma (TCGA, PanCancer Atlas)	0	ADAM2: Shallow Deletion	274
TCGA-GC-A3BM-01	Bladder Urothelial Carcinoma (TCGA, PanCancer Atlas)	0	ADAM2: Gain	275
TCGA-GC-A3OO-01	Bladder Urothelial Carcinoma (TCGA, PanCancer Atlas)	0	ADAM2: Diploid	276
TCGA-GC-A3RB-01	Bladder Urothelial Carcinoma (TCGA, PanCancer Atlas)	0	ADAM2: Gain	277
TCGA-GC-A3RC-01	Bladder Urothelial Carcinoma (TCGA, PanCancer Atlas)	0	ADAM2: Diploid	278
TCGA-GC-A3RD-01	Bladder Urothelial Carcinoma (TCGA, PanCancer Atlas)	0	ADAM2: Gain	279
TCGA-GC-A3WC-01	Bladder Urothelial Carcinoma (TCGA, PanCancer Atlas)	0	ADAM2: Shallow Deletion	280
TCGA-GC-A3YS-01	Bladder Urothelial Carcinoma (TCGA, PanCancer Atlas)	0	ADAM2: Diploid	281
TCGA-GC-A4ZW-01	Bladder Urothelial Carcinoma (TCGA, PanCancer Atlas)	0	ADAM2: Shallow Deletion	282
TCGA-GC-A6I1-01	Bladder Urothelial Carcinoma (TCGA, PanCancer Atlas)	0	ADAM2: Diploid	283
TCGA-GD-A3OP-01	Bladder Urothelial Carcinoma (TCGA, PanCancer Atlas)	0	ADAM2: Shallow Deletion	284
TCGA-GD-A3OQ-01	Bladder Urothelial Carcinoma (TCGA, PanCancer Atlas)	0	ADAM2: Shallow Deletion	285
TCGA-GD-A3OS-01	Bladder Urothelial Carcinoma (TCGA, PanCancer Atlas)	0	ADAM2: Diploid	286
TCGA-GD-A6C6-01	Bladder Urothelial Carcinoma (TCGA, PanCancer Atlas)	0	ADAM2: Amplification	287
TCGA-GU-A42P-01	Bladder Urothelial Carcinoma (TCGA, PanCancer Atlas)	0	ADAM2: Shallow Deletion	288
TCGA-GU-A42R-01	Bladder Urothelial Carcinoma (TCGA, PanCancer Atlas)	0	ADAM2: Diploid	289
TCGA-GU-A762-01	Bladder Urothelial Carcinoma (TCGA, PanCancer Atlas)	0	ADAM2: Shallow Deletion	290
TCGA-GU-A763-01	Bladder Urothelial Carcinoma (TCGA, PanCancer Atlas)	0	ADAM2: Diploid	291
TCGA-GU-A764-01	Bladder Urothelial Carcinoma (TCGA, PanCancer Atlas)	0	ADAM2: Shallow Deletion	292
TCGA-GU-A766-01	Bladder Urothelial Carcinoma (TCGA, PanCancer Atlas)	0	ADAM2: Shallow Deletion	293
TCGA-GU-A767-01	Bladder Urothelial Carcinoma (TCGA, PanCancer Atlas)	0	ADAM2: Diploid	294
TCGA-GU-AATO-01	Bladder Urothelial Carcinoma (TCGA, PanCancer Atlas)	0	ADAM2: Shallow Deletion	295
TCGA-GU-AATP-01	Bladder Urothelial Carcinoma (TCGA, PanCancer Atlas)	0	ADAM2: Shallow Deletion	296
TCGA-GV-A3JV-01	Bladder Urothelial Carcinoma (TCGA, PanCancer Atlas)	0	ADAM2: Gain	297
TCGA-GV-A3JX-01	Bladder Urothelial Carcinoma (TCGA, PanCancer Atlas)	0	ADAM2: Shallow Deletion	298
TCGA-GV-A3JZ-01	Bladder Urothelial Carcinoma (TCGA, PanCancer Atlas)	0	ADAM2: Gain	299
TCGA-GV-A3QF-01	Bladder Urothelial Carcinoma (TCGA, PanCancer Atlas)	0	ADAM2: Diploid	300
TCGA-GV-A3QG-01	Bladder Urothelial Carcinoma (TCGA, PanCancer Atlas)	0	ADAM2: Shallow Deletion	301
TCGA-GV-A3QH-01	Bladder Urothelial Carcinoma (TCGA, PanCancer Atlas)	0	ADAM2: Shallow Deletion	302
TCGA-GV-A3QI-01	Bladder Urothelial Carcinoma (TCGA, PanCancer Atlas)	0	ADAM2: Gain	303
TCGA-GV-A40E-01	Bladder Urothelial Carcinoma (TCGA, PanCancer Atlas)	0	ADAM2: Gain	304
TCGA-GV-A40G-01	Bladder Urothelial Carcinoma (TCGA, PanCancer Atlas)	0	ADAM2: Shallow Deletion	305
TCGA-H4-A2HQ-01	Bladder Urothelial Carcinoma (TCGA, PanCancer Atlas)	0	ADAM2: Shallow Deletion	306
TCGA-HQ-A2OE-01	Bladder Urothelial Carcinoma (TCGA, PanCancer Atlas)	0	ADAM2: Gain	307
TCGA-HQ-A2OF-01	Bladder Urothelial Carcinoma (TCGA, PanCancer Atlas)	0	ADAM2: Shallow Deletion	308
TCGA-HQ-A5ND-01	Bladder Urothelial Carcinoma (TCGA, PanCancer Atlas)	0	ADAM2: Gain	309
TCGA-K4-A4AB-01	Bladder Urothelial Carcinoma (TCGA, PanCancer Atlas)	0	ADAM2: Shallow Deletion	310
TCGA-K4-A4AC-01	Bladder Urothelial Carcinoma (TCGA, PanCancer Atlas)	0	ADAM2: Shallow Deletion	311
TCGA-K4-A54R-01	Bladder Urothelial Carcinoma (TCGA, PanCancer Atlas)	0	ADAM2: Amplification	312
TCGA-K4-A5RH-01	Bladder Urothelial Carcinoma (TCGA, PanCancer Atlas)	0	ADAM2: Shallow Deletion	313
TCGA-K4-A5RI-01	Bladder Urothelial Carcinoma (TCGA, PanCancer Atlas)	0	ADAM2: Gain	314
TCGA-K4-A5RJ-01	Bladder Urothelial Carcinoma (TCGA, PanCancer Atlas)	0	ADAM2: Shallow Deletion	315
TCGA-K4-A6FZ-01	Bladder Urothelial Carcinoma (TCGA, PanCancer Atlas)	0	ADAM2: Gain	316
TCGA-K4-A83P-01	Bladder Urothelial Carcinoma (TCGA, PanCancer Atlas)	0	ADAM2: Deep Deletion	317
TCGA-KQ-A41O-01	Bladder Urothelial Carcinoma (TCGA, PanCancer Atlas)	0	ADAM2: Diploid	318
TCGA-KQ-A41Q-01	Bladder Urothelial Carcinoma (TCGA, PanCancer Atlas)	0	ADAM2: Shallow Deletion	319
TCGA-KQ-A41S-01	Bladder Urothelial Carcinoma (TCGA, PanCancer Atlas)	0	ADAM2: Gain	320
TCGA-LC-A66R-01	Bladder Urothelial Carcinoma (TCGA, PanCancer Atlas)	0	ADAM2: Diploid	321
TCGA-MV-A51V-01	Bladder Urothelial Carcinoma (TCGA, PanCancer Atlas)	0	ADAM2: Shallow Deletion	322
TCGA-PQ-A6FI-01	Bladder Urothelial Carcinoma (TCGA, PanCancer Atlas)	0	ADAM2: Gain	323
TCGA-PQ-A6FN-01	Bladder Urothelial Carcinoma (TCGA, PanCancer Atlas)	0	ADAM2: Shallow Deletion	324
TCGA-R3-A69X-01	Bladder Urothelial Carcinoma (TCGA, PanCancer Atlas)	0	ADAM2: Shallow Deletion	325
TCGA-SY-A9G0-01	Bladder Urothelial Carcinoma (TCGA, PanCancer Atlas)	0	ADAM2: Gain	326
TCGA-SY-A9G5-01	Bladder Urothelial Carcinoma (TCGA, PanCancer Atlas)	0	ADAM2: Gain	327
TCGA-UY-A78K-01	Bladder Urothelial Carcinoma (TCGA, PanCancer Atlas)	0	ADAM2: Shallow Deletion	328
TCGA-UY-A78L-01	Bladder Urothelial Carcinoma (TCGA, PanCancer Atlas)	0	ADAM2: Shallow Deletion	329
TCGA-UY-A78N-01	Bladder Urothelial Carcinoma (TCGA, PanCancer Atlas)	0	ADAM2: Amplification	330
TCGA-UY-A78O-01	Bladder Urothelial Carcinoma (TCGA, PanCancer Atlas)	0	ADAM2: Diploid	331
TCGA-UY-A78P-01	Bladder Urothelial Carcinoma (TCGA, PanCancer Atlas)	0	ADAM2: Diploid	332
TCGA-UY-A8OB-01	Bladder Urothelial Carcinoma (TCGA, PanCancer Atlas)	0	ADAM2: Shallow Deletion	333
TCGA-UY-A8OC-01	Bladder Urothelial Carcinoma (TCGA, PanCancer Atlas)	0	ADAM2: Gain	334
TCGA-UY-A8OD-01	Bladder Urothelial Carcinoma (TCGA, PanCancer Atlas)	0	ADAM2: Amplification	335
TCGA-UY-A9PA-01	Bladder Urothelial Carcinoma (TCGA, PanCancer Atlas)	0	ADAM2: Diploid	336
TCGA-UY-A9PB-01	Bladder Urothelial Carcinoma (TCGA, PanCancer Atlas)	0	ADAM2: Shallow Deletion	337
TCGA-UY-A9PE-01	Bladder Urothelial Carcinoma (TCGA, PanCancer Atlas)	0	ADAM2: Gain	338
TCGA-UY-A9PF-01	Bladder Urothelial Carcinoma (TCGA, PanCancer Atlas)	0	ADAM2: Shallow Deletion	339
TCGA-UY-A9PH-01	Bladder Urothelial Carcinoma (TCGA, PanCancer Atlas)	0	ADAM2: Gain	340
TCGA-XF-A8HB-01	Bladder Urothelial Carcinoma (TCGA, PanCancer Atlas)	0	ADAM2: Gain	341
TCGA-XF-A8HC-01	Bladder Urothelial Carcinoma (TCGA, PanCancer Atlas)	0	ADAM2: Shallow Deletion	342
TCGA-XF-A8HD-01	Bladder Urothelial Carcinoma (TCGA, PanCancer Atlas)	0	ADAM2: Gain	343
TCGA-XF-A8HE-01	Bladder Urothelial Carcinoma (TCGA, PanCancer Atlas)	0	ADAM2: Diploid	344
TCGA-XF-A8HG-01	Bladder Urothelial Carcinoma (TCGA, PanCancer Atlas)	0	ADAM2: Gain	345
TCGA-XF-A8HH-01	Bladder Urothelial Carcinoma (TCGA, PanCancer Atlas)	0	ADAM2: Amplification	346
TCGA-XF-A8HI-01	Bladder Urothelial Carcinoma (TCGA, PanCancer Atlas)	0	ADAM2: Diploid	347
TCGA-XF-A9SH-01	Bladder Urothelial Carcinoma (TCGA, PanCancer Atlas)	0	ADAM2: Gain	348
TCGA-XF-A9SI-01	Bladder Urothelial Carcinoma (TCGA, PanCancer Atlas)	0	ADAM2: Shallow Deletion	349
TCGA-XF-A9SJ-01	Bladder Urothelial Carcinoma (TCGA, PanCancer Atlas)	0	ADAM2: Deep Deletion	350
TCGA-XF-A9SK-01	Bladder Urothelial Carcinoma (TCGA, PanCancer Atlas)	0	ADAM2: Amplification	351
TCGA-XF-A9SL-01	Bladder Urothelial Carcinoma (TCGA, PanCancer Atlas)	0	ADAM2: Diploid	352
TCGA-XF-A9SM-01	Bladder Urothelial Carcinoma (TCGA, PanCancer Atlas)	0	ADAM2: Shallow Deletion	353
TCGA-XF-A9SP-01	Bladder Urothelial Carcinoma (TCGA, PanCancer Atlas)	0	ADAM2: Deep Deletion	354
TCGA-XF-A9ST-01	Bladder Urothelial Carcinoma (TCGA, PanCancer Atlas)	0	ADAM2: Shallow Deletion	355
TCGA-XF-A9SU-01	Bladder Urothelial Carcinoma (TCGA, PanCancer Atlas)	0	ADAM2: Amplification	356
TCGA-XF-A9SV-01	Bladder Urothelial Carcinoma (TCGA, PanCancer Atlas)	0	ADAM2: Shallow Deletion	357
TCGA-XF-A9SW-01	Bladder Urothelial Carcinoma (TCGA, PanCancer Atlas)	0	ADAM2: Shallow Deletion	358
TCGA-XF-A9SX-01	Bladder Urothelial Carcinoma (TCGA, PanCancer Atlas)	0	ADAM2: Diploid	359
TCGA-XF-A9SY-01	Bladder Urothelial Carcinoma (TCGA, PanCancer Atlas)	0	ADAM2: Diploid	360
TCGA-XF-A9T0-01	Bladder Urothelial Carcinoma (TCGA, PanCancer Atlas)	0	ADAM2: Shallow Deletion	361
TCGA-XF-A9T2-01	Bladder Urothelial Carcinoma (TCGA, PanCancer Atlas)	0	ADAM2: Diploid	362
TCGA-XF-A9T4-01	Bladder Urothelial Carcinoma (TCGA, PanCancer Atlas)	0	ADAM2: Diploid	363
TCGA-XF-A9T5-01	Bladder Urothelial Carcinoma (TCGA, PanCancer Atlas)	0	ADAM2: Amplification	364
TCGA-XF-A9T8-01	Bladder Urothelial Carcinoma (TCGA, PanCancer Atlas)	0	ADAM2: Diploid	365
TCGA-XF-AAME-01	Bladder Urothelial Carcinoma (TCGA, PanCancer Atlas)	0	ADAM2: Diploid	366
TCGA-XF-AAMH-01	Bladder Urothelial Carcinoma (TCGA, PanCancer Atlas)	0	ADAM2: Diploid	367
TCGA-XF-AAMJ-01	Bladder Urothelial Carcinoma (TCGA, PanCancer Atlas)	0	ADAM2: Diploid	368
TCGA-XF-AAMQ-01	Bladder Urothelial Carcinoma (TCGA, PanCancer Atlas)	0	ADAM2: Amplification	369
TCGA-XF-AAMR-01	Bladder Urothelial Carcinoma (TCGA, PanCancer Atlas)	0	ADAM2: Diploid	370
TCGA-XF-AAMT-01	Bladder Urothelial Carcinoma (TCGA, PanCancer Atlas)	0	ADAM2: Shallow Deletion	371
TCGA-XF-AAMW-01	Bladder Urothelial Carcinoma (TCGA, PanCancer Atlas)	0	ADAM2: Shallow Deletion	372
TCGA-XF-AAMX-01	Bladder Urothelial Carcinoma (TCGA, PanCancer Atlas)	0	ADAM2: Diploid	373
TCGA-XF-AAMZ-01	Bladder Urothelial Carcinoma (TCGA, PanCancer Atlas)	0	ADAM2: Diploid	374
TCGA-XF-AAN0-01	Bladder Urothelial Carcinoma (TCGA, PanCancer Atlas)	0	ADAM2: Shallow Deletion	375
TCGA-XF-AAN1-01	Bladder Urothelial Carcinoma (TCGA, PanCancer Atlas)	0	ADAM2: Diploid	376
TCGA-XF-AAN2-01	Bladder Urothelial Carcinoma (TCGA, PanCancer Atlas)	0	ADAM2: Shallow Deletion	377
TCGA-XF-AAN3-01	Bladder Urothelial Carcinoma (TCGA, PanCancer Atlas)	0	ADAM2: Diploid	378
TCGA-XF-AAN4-01	Bladder Urothelial Carcinoma (TCGA, PanCancer Atlas)	0	ADAM2: Diploid	379
TCGA-XF-AAN5-01	Bladder Urothelial Carcinoma (TCGA, PanCancer Atlas)	0	ADAM2: Shallow Deletion	380
TCGA-XF-AAN7-01	Bladder Urothelial Carcinoma (TCGA, PanCancer Atlas)	0	ADAM2: Gain	381
TCGA-XF-AAN8-01	Bladder Urothelial Carcinoma (TCGA, PanCancer Atlas)	0	ADAM2: Diploid	382
TCGA-YC-A89H-01	Bladder Urothelial Carcinoma (TCGA, PanCancer Atlas)	0	ADAM2: Gain	383
TCGA-YC-A8S6-01	Bladder Urothelial Carcinoma (TCGA, PanCancer Atlas)	0	ADAM2: Diploid	384
TCGA-YF-AA3L-01	Bladder Urothelial Carcinoma (TCGA, PanCancer Atlas)	0	ADAM2: Diploid	385
TCGA-YF-AA3M-01	Bladder Urothelial Carcinoma (TCGA, PanCancer Atlas)	0	ADAM2: Gain	386
TCGA-ZF-A9R0-01	Bladder Urothelial Carcinoma (TCGA, PanCancer Atlas)	0	ADAM2: Gain	387
TCGA-ZF-A9R4-01	Bladder Urothelial Carcinoma (TCGA, PanCancer Atlas)	0	ADAM2: Gain	388
TCGA-ZF-A9R5-01	Bladder Urothelial Carcinoma (TCGA, PanCancer Atlas)	0	ADAM2: Diploid	389
TCGA-ZF-A9R9-01	Bladder Urothelial Carcinoma (TCGA, PanCancer Atlas)	0	ADAM2: Diploid	390
TCGA-ZF-A9RC-01	Bladder Urothelial Carcinoma (TCGA, PanCancer Atlas)	0	ADAM2: Diploid	391
TCGA-ZF-A9RD-01	Bladder Urothelial Carcinoma (TCGA, PanCancer Atlas)	0	ADAM2: Diploid	392
TCGA-ZF-A9RF-01	Bladder Urothelial Carcinoma (TCGA, PanCancer Atlas)	0	ADAM2: Shallow Deletion	393
TCGA-ZF-A9RL-01	Bladder Urothelial Carcinoma (TCGA, PanCancer Atlas)	0	ADAM2: Shallow Deletion	394
TCGA-ZF-A9RM-01	Bladder Urothelial Carcinoma (TCGA, PanCancer Atlas)	0	ADAM2: Diploid	395
TCGA-ZF-A9RN-01	Bladder Urothelial Carcinoma (TCGA, PanCancer Atlas)	0	ADAM2: Shallow Deletion	396
TCGA-ZF-AA4N-01	Bladder Urothelial Carcinoma (TCGA, PanCancer Atlas)	0	ADAM2: Gain	397
TCGA-ZF-AA4T-01	Bladder Urothelial Carcinoma (TCGA, PanCancer Atlas)	0	ADAM2: Shallow Deletion	398
TCGA-ZF-AA4V-01	Bladder Urothelial Carcinoma (TCGA, PanCancer Atlas)	0	ADAM2: Shallow Deletion	399
TCGA-ZF-AA4W-01	Bladder Urothelial Carcinoma (TCGA, PanCancer Atlas)	0	ADAM2: Shallow Deletion	400
TCGA-ZF-AA4X-01	Bladder Urothelial Carcinoma (TCGA, PanCancer Atlas)	0	ADAM2: Diploid	401
TCGA-ZF-AA51-01	Bladder Urothelial Carcinoma (TCGA, PanCancer Atlas)	0	ADAM2: Amplification	402
TCGA-ZF-AA52-01	Bladder Urothelial Carcinoma (TCGA, PanCancer Atlas)	0	ADAM2: Shallow Deletion	403
TCGA-ZF-AA53-01	Bladder Urothelial Carcinoma (TCGA, PanCancer Atlas)	0	ADAM2: Gain	404
TCGA-ZF-AA54-01	Bladder Urothelial Carcinoma (TCGA, PanCancer Atlas)	0	ADAM2: Gain	405
TCGA-ZF-AA56-01	Bladder Urothelial Carcinoma (TCGA, PanCancer Atlas)	0	ADAM2: Gain	406
TCGA-ZF-AA5P-01	Bladder Urothelial Carcinoma (TCGA, PanCancer Atlas)	0	ADAM2: Gain	407
TCGA-DB-A4XB-01	Brain Lower Grade Glioma (TCGA, PanCancer Atlas)	0.5354	ADAM2: Diploid	408
TCGA-S9-A6WH-01	Brain Lower Grade Glioma (TCGA, PanCancer Atlas)	0.5167	ADAM2: Gain	409
TCGA-FG-8188-01	Brain Lower Grade Glioma (TCGA, PanCancer Atlas)	0.4948	ADAM2: Diploid	410
TCGA-E1-A7YW-01	Brain Lower Grade Glioma (TCGA, PanCancer Atlas)	0.4594	ADAM2: Diploid	411
TCGA-E1-A7YV-01	Brain Lower Grade Glioma (TCGA, PanCancer Atlas)	0.4532	ADAM2: Shallow Deletion	412
TCGA-HT-A74J-01	Brain Lower Grade Glioma (TCGA, PanCancer Atlas)	0.4327	ADAM2: Gain	413
TCGA-DB-5280-01	Brain Lower Grade Glioma (TCGA, PanCancer Atlas)	0.3509	ADAM2: Diploid	414
TCGA-CS-4938-01	Brain Lower Grade Glioma (TCGA, PanCancer Atlas)	0	ADAM2: Diploid	415
TCGA-CS-4941-01	Brain Lower Grade Glioma (TCGA, PanCancer Atlas)	0	ADAM2: Diploid	416
TCGA-CS-4942-01	Brain Lower Grade Glioma (TCGA, PanCancer Atlas)	0	ADAM2: Diploid	417
TCGA-CS-4943-01	Brain Lower Grade Glioma (TCGA, PanCancer Atlas)	0	ADAM2: Diploid	418
TCGA-CS-4944-01	Brain Lower Grade Glioma (TCGA, PanCancer Atlas)	0	ADAM2: Diploid	419
TCGA-CS-5390-01	Brain Lower Grade Glioma (TCGA, PanCancer Atlas)	0	ADAM2: Diploid	420
TCGA-CS-5393-01	Brain Lower Grade Glioma (TCGA, PanCancer Atlas)	0	ADAM2: Diploid	421
TCGA-CS-5394-01	Brain Lower Grade Glioma (TCGA, PanCancer Atlas)	0	ADAM2: Diploid	422
TCGA-CS-5395-01	Brain Lower Grade Glioma (TCGA, PanCancer Atlas)	0	ADAM2: Diploid	423
TCGA-CS-5396-01	Brain Lower Grade Glioma (TCGA, PanCancer Atlas)	0	ADAM2: Diploid	424
TCGA-CS-5397-01	Brain Lower Grade Glioma (TCGA, PanCancer Atlas)	0	ADAM2: Diploid	425
TCGA-CS-6186-01	Brain Lower Grade Glioma (TCGA, PanCancer Atlas)	0	ADAM2: Diploid	426
TCGA-CS-6188-01	Brain Lower Grade Glioma (TCGA, PanCancer Atlas)	0	ADAM2: Diploid	427
TCGA-CS-6290-01	Brain Lower Grade Glioma (TCGA, PanCancer Atlas)	0	ADAM2: Diploid	428
TCGA-CS-6665-01	Brain Lower Grade Glioma (TCGA, PanCancer Atlas)	0	ADAM2: Gain	429
TCGA-CS-6666-01	Brain Lower Grade Glioma (TCGA, PanCancer Atlas)	0	ADAM2: Gain	430
TCGA-CS-6667-01	Brain Lower Grade Glioma (TCGA, PanCancer Atlas)	0	ADAM2: Diploid	431
TCGA-CS-6668-01	Brain Lower Grade Glioma (TCGA, PanCancer Atlas)	0	ADAM2: Diploid	432
TCGA-CS-6669-01	Brain Lower Grade Glioma (TCGA, PanCancer Atlas)	0	ADAM2: Diploid	433
TCGA-CS-6670-01	Brain Lower Grade Glioma (TCGA, PanCancer Atlas)	0	ADAM2: Diploid	434
TCGA-DB-5270-01	Brain Lower Grade Glioma (TCGA, PanCancer Atlas)	0	ADAM2: Diploid	435
TCGA-DB-5273-01	Brain Lower Grade Glioma (TCGA, PanCancer Atlas)	0	ADAM2: Diploid	436
TCGA-DB-5274-01	Brain Lower Grade Glioma (TCGA, PanCancer Atlas)	0	ADAM2: Diploid	437
TCGA-DB-5275-01	Brain Lower Grade Glioma (TCGA, PanCancer Atlas)	0	ADAM2: Diploid	438
TCGA-DB-5276-01	Brain Lower Grade Glioma (TCGA, PanCancer Atlas)	0	ADAM2: Diploid	439
TCGA-DB-5277-01	Brain Lower Grade Glioma (TCGA, PanCancer Atlas)	0	ADAM2: Shallow Deletion	440
TCGA-DB-5278-01	Brain Lower Grade Glioma (TCGA, PanCancer Atlas)	0	ADAM2: Diploid	441
TCGA-DB-5279-01	Brain Lower Grade Glioma (TCGA, PanCancer Atlas)	0	ADAM2: Diploid	442
TCGA-DB-5281-01	Brain Lower Grade Glioma (TCGA, PanCancer Atlas)	0	ADAM2: Diploid	443
TCGA-DB-A4X9-01	Brain Lower Grade Glioma (TCGA, PanCancer Atlas)	0	ADAM2: Diploid	444
TCGA-DB-A4XA-01	Brain Lower Grade Glioma (TCGA, PanCancer Atlas)	0	ADAM2: Diploid	445
TCGA-DB-A4XC-01	Brain Lower Grade Glioma (TCGA, PanCancer Atlas)	0	ADAM2: Diploid	446
TCGA-DB-A4XD-01	Brain Lower Grade Glioma (TCGA, PanCancer Atlas)	0	ADAM2: Diploid	447
TCGA-DB-A4XE-01	Brain Lower Grade Glioma (TCGA, PanCancer Atlas)	0	ADAM2: Diploid	448
TCGA-DB-A4XF-01	Brain Lower Grade Glioma (TCGA, PanCancer Atlas)	0	ADAM2: Diploid	449
TCGA-DB-A4XG-01	Brain Lower Grade Glioma (TCGA, PanCancer Atlas)	0	ADAM2: Diploid	450
TCGA-DB-A4XH-01	Brain Lower Grade Glioma (TCGA, PanCancer Atlas)	0	ADAM2: Diploid	451
TCGA-DB-A64L-01	Brain Lower Grade Glioma (TCGA, PanCancer Atlas)	0	ADAM2: Diploid	452
TCGA-DB-A64O-01	Brain Lower Grade Glioma (TCGA, PanCancer Atlas)	0	ADAM2: Diploid	453
TCGA-DB-A64P-01	Brain Lower Grade Glioma (TCGA, PanCancer Atlas)	0	ADAM2: Diploid	454
TCGA-DB-A64Q-01	Brain Lower Grade Glioma (TCGA, PanCancer Atlas)	0	ADAM2: Diploid	455
TCGA-DB-A64R-01	Brain Lower Grade Glioma (TCGA, PanCancer Atlas)	0	ADAM2: Diploid	456
TCGA-DB-A64S-01	Brain Lower Grade Glioma (TCGA, PanCancer Atlas)	0	ADAM2: Diploid	457
TCGA-DB-A64U-01	Brain Lower Grade Glioma (TCGA, PanCancer Atlas)	0	ADAM2: Diploid	458
TCGA-DB-A64V-01	Brain Lower Grade Glioma (TCGA, PanCancer Atlas)	0	ADAM2: Diploid	459
TCGA-DB-A64W-01	Brain Lower Grade Glioma (TCGA, PanCancer Atlas)	0	ADAM2: Diploid	460
TCGA-DB-A64X-01	Brain Lower Grade Glioma (TCGA, PanCancer Atlas)	0	ADAM2: Diploid	461
TCGA-DB-A75K-01	Brain Lower Grade Glioma (TCGA, PanCancer Atlas)	0	ADAM2: Diploid	462
TCGA-DB-A75L-01	Brain Lower Grade Glioma (TCGA, PanCancer Atlas)	0	ADAM2: Diploid	463
TCGA-DB-A75M-01	Brain Lower Grade Glioma (TCGA, PanCancer Atlas)	0	ADAM2: Diploid	464
TCGA-DB-A75O-01	Brain Lower Grade Glioma (TCGA, PanCancer Atlas)	0	ADAM2: Diploid	465
TCGA-DB-A75P-01	Brain Lower Grade Glioma (TCGA, PanCancer Atlas)	0	ADAM2: Diploid	466
TCGA-DH-5140-01	Brain Lower Grade Glioma (TCGA, PanCancer Atlas)	0	ADAM2: Shallow Deletion	467
TCGA-DH-5141-01	Brain Lower Grade Glioma (TCGA, PanCancer Atlas)	0	ADAM2: Diploid	468
TCGA-DH-5142-01	Brain Lower Grade Glioma (TCGA, PanCancer Atlas)	0	ADAM2: Diploid	469
TCGA-DH-5143-01	Brain Lower Grade Glioma (TCGA, PanCancer Atlas)	0	ADAM2: Gain	470
TCGA-DH-5144-01	Brain Lower Grade Glioma (TCGA, PanCancer Atlas)	0	ADAM2: Diploid	471
TCGA-DH-A669-01	Brain Lower Grade Glioma (TCGA, PanCancer Atlas)	0	ADAM2: Gain	472
TCGA-DH-A66B-01	Brain Lower Grade Glioma (TCGA, PanCancer Atlas)	0	ADAM2: Diploid	473
TCGA-DH-A66D-01	Brain Lower Grade Glioma (TCGA, PanCancer Atlas)	0	ADAM2: Diploid	474
TCGA-DH-A66F-01	Brain Lower Grade Glioma (TCGA, PanCancer Atlas)	0	ADAM2: Diploid	475
TCGA-DH-A66G-01	Brain Lower Grade Glioma (TCGA, PanCancer Atlas)	0	ADAM2: Diploid	476
TCGA-DH-A7UR-01	Brain Lower Grade Glioma (TCGA, PanCancer Atlas)	0	ADAM2: Diploid	477
TCGA-DH-A7US-01	Brain Lower Grade Glioma (TCGA, PanCancer Atlas)	0	ADAM2: Diploid	478
TCGA-DH-A7UT-01	Brain Lower Grade Glioma (TCGA, PanCancer Atlas)	0	ADAM2: Gain	479
TCGA-DH-A7UU-01	Brain Lower Grade Glioma (TCGA, PanCancer Atlas)	0	ADAM2: Diploid	480
TCGA-DH-A7UV-01	Brain Lower Grade Glioma (TCGA, PanCancer Atlas)	0	ADAM2: Diploid	481
TCGA-DU-5847-01	Brain Lower Grade Glioma (TCGA, PanCancer Atlas)	0	ADAM2: Diploid	482
TCGA-DU-5849-01	Brain Lower Grade Glioma (TCGA, PanCancer Atlas)	0	ADAM2: Diploid	483
TCGA-DU-5851-01	Brain Lower Grade Glioma (TCGA, PanCancer Atlas)	0	ADAM2: Diploid	484
TCGA-DU-5852-01	Brain Lower Grade Glioma (TCGA, PanCancer Atlas)	0	ADAM2: Diploid	485
TCGA-DU-5853-01	Brain Lower Grade Glioma (TCGA, PanCancer Atlas)	0	ADAM2: Diploid	486
TCGA-DU-5854-01	Brain Lower Grade Glioma (TCGA, PanCancer Atlas)	0	ADAM2: Diploid	487
TCGA-DU-5855-01	Brain Lower Grade Glioma (TCGA, PanCancer Atlas)	0	ADAM2: Diploid	488
TCGA-DU-5870-01	Brain Lower Grade Glioma (TCGA, PanCancer Atlas)	0	ADAM2: Diploid	489
TCGA-DU-5871-01	Brain Lower Grade Glioma (TCGA, PanCancer Atlas)	0	ADAM2: Diploid	490
TCGA-DU-5872-01	Brain Lower Grade Glioma (TCGA, PanCancer Atlas)	0	ADAM2: Diploid	491
TCGA-DU-5874-01	Brain Lower Grade Glioma (TCGA, PanCancer Atlas)	0	ADAM2: Diploid	492
TCGA-DU-6392-01	Brain Lower Grade Glioma (TCGA, PanCancer Atlas)	0	ADAM2: Diploid	493
TCGA-DU-6393-01	Brain Lower Grade Glioma (TCGA, PanCancer Atlas)	0	ADAM2: Diploid	494
TCGA-DU-6394-01	Brain Lower Grade Glioma (TCGA, PanCancer Atlas)	0	ADAM2: Diploid	495
TCGA-DU-6395-01	Brain Lower Grade Glioma (TCGA, PanCancer Atlas)	0	ADAM2: Diploid	496
TCGA-DU-6396-01	Brain Lower Grade Glioma (TCGA, PanCancer Atlas)	0	ADAM2: Diploid	497
TCGA-DU-6397-01	Brain Lower Grade Glioma (TCGA, PanCancer Atlas)	0	ADAM2: Diploid	498
TCGA-DU-6399-01	Brain Lower Grade Glioma (TCGA, PanCancer Atlas)	0	ADAM2: Diploid	499
TCGA-DU-6400-01	Brain Lower Grade Glioma (TCGA, PanCancer Atlas)	0	ADAM2: Diploid	500
TCGA-DU-6401-01	Brain Lower Grade Glioma (TCGA, PanCancer Atlas)	0	ADAM2: Diploid	501
TCGA-DU-6402-01	Brain Lower Grade Glioma (TCGA, PanCancer Atlas)	0	ADAM2: Diploid	502
TCGA-DU-6403-01	Brain Lower Grade Glioma (TCGA, PanCancer Atlas)	0	ADAM2: Diploid	503
TCGA-DU-6404-01	Brain Lower Grade Glioma (TCGA, PanCancer Atlas)	0	ADAM2: Diploid	504
TCGA-DU-6405-01	Brain Lower Grade Glioma (TCGA, PanCancer Atlas)	0	ADAM2: Diploid	505
TCGA-DU-6406-01	Brain Lower Grade Glioma (TCGA, PanCancer Atlas)	0	ADAM2: Diploid	506
TCGA-DU-6407-01	Brain Lower Grade Glioma (TCGA, PanCancer Atlas)	0	ADAM2: Gain	507
TCGA-DU-6408-01	Brain Lower Grade Glioma (TCGA, PanCancer Atlas)	0	ADAM2: Diploid	508
TCGA-DU-6410-01	Brain Lower Grade Glioma (TCGA, PanCancer Atlas)	0	ADAM2: Diploid	509
TCGA-DU-6542-01	Brain Lower Grade Glioma (TCGA, PanCancer Atlas)	0	ADAM2: Diploid	510
TCGA-DU-7006-01	Brain Lower Grade Glioma (TCGA, PanCancer Atlas)	0	ADAM2: Shallow Deletion	511
TCGA-DU-7007-01	Brain Lower Grade Glioma (TCGA, PanCancer Atlas)	0	ADAM2: Diploid	512
TCGA-DU-7008-01	Brain Lower Grade Glioma (TCGA, PanCancer Atlas)	0	ADAM2: Diploid	513
TCGA-DU-7009-01	Brain Lower Grade Glioma (TCGA, PanCancer Atlas)	0	ADAM2: Diploid	514
TCGA-DU-7010-01	Brain Lower Grade Glioma (TCGA, PanCancer Atlas)	0	ADAM2: Diploid	515
TCGA-DU-7011-01	Brain Lower Grade Glioma (TCGA, PanCancer Atlas)	0	ADAM2: Diploid	516
TCGA-DU-7012-01	Brain Lower Grade Glioma (TCGA, PanCancer Atlas)	0	ADAM2: Diploid	517
TCGA-DU-7013-01	Brain Lower Grade Glioma (TCGA, PanCancer Atlas)	0	ADAM2: Gain	518
TCGA-DU-7014-01	Brain Lower Grade Glioma (TCGA, PanCancer Atlas)	0	ADAM2: Gain	519
TCGA-DU-7015-01	Brain Lower Grade Glioma (TCGA, PanCancer Atlas)	0	ADAM2: Diploid	520
TCGA-DU-7018-01	Brain Lower Grade Glioma (TCGA, PanCancer Atlas)	0	ADAM2: Diploid	521
TCGA-DU-7019-01	Brain Lower Grade Glioma (TCGA, PanCancer Atlas)	0	ADAM2: Diploid	522
TCGA-DU-7290-01	Brain Lower Grade Glioma (TCGA, PanCancer Atlas)	0	ADAM2: Diploid	523
TCGA-DU-7292-01	Brain Lower Grade Glioma (TCGA, PanCancer Atlas)	0	ADAM2: Diploid	524
TCGA-DU-7294-01	Brain Lower Grade Glioma (TCGA, PanCancer Atlas)	0	ADAM2: Diploid	525
TCGA-DU-7298-01	Brain Lower Grade Glioma (TCGA, PanCancer Atlas)	0	ADAM2: Diploid	526
TCGA-DU-7299-01	Brain Lower Grade Glioma (TCGA, PanCancer Atlas)	0	ADAM2: Diploid	527
TCGA-DU-7300-01	Brain Lower Grade Glioma (TCGA, PanCancer Atlas)	0	ADAM2: Diploid	528
TCGA-DU-7301-01	Brain Lower Grade Glioma (TCGA, PanCancer Atlas)	0	ADAM2: Diploid	529
TCGA-DU-7302-01	Brain Lower Grade Glioma (TCGA, PanCancer Atlas)	0	ADAM2: Diploid	530
TCGA-DU-7304-01	Brain Lower Grade Glioma (TCGA, PanCancer Atlas)	0	ADAM2: Gain	531
TCGA-DU-7306-01	Brain Lower Grade Glioma (TCGA, PanCancer Atlas)	0	ADAM2: Diploid	532
TCGA-DU-7309-01	Brain Lower Grade Glioma (TCGA, PanCancer Atlas)	0	ADAM2: Diploid	533
TCGA-DU-8158-01	Brain Lower Grade Glioma (TCGA, PanCancer Atlas)	0	ADAM2: Gain	534
TCGA-DU-8161-01	Brain Lower Grade Glioma (TCGA, PanCancer Atlas)	0	ADAM2: Diploid	535
TCGA-DU-8162-01	Brain Lower Grade Glioma (TCGA, PanCancer Atlas)	0	ADAM2: Diploid	536
TCGA-DU-8163-01	Brain Lower Grade Glioma (TCGA, PanCancer Atlas)	0	ADAM2: Gain	537
TCGA-DU-8164-01	Brain Lower Grade Glioma (TCGA, PanCancer Atlas)	0	ADAM2: Diploid	538
TCGA-DU-8165-01	Brain Lower Grade Glioma (TCGA, PanCancer Atlas)	0	ADAM2: Shallow Deletion	539
TCGA-DU-8166-01	Brain Lower Grade Glioma (TCGA, PanCancer Atlas)	0	ADAM2: Diploid	540
TCGA-DU-8167-01	Brain Lower Grade Glioma (TCGA, PanCancer Atlas)	0	ADAM2: Diploid	541
TCGA-DU-8168-01	Brain Lower Grade Glioma (TCGA, PanCancer Atlas)	0	ADAM2: Diploid	542
TCGA-DU-A5TP-01	Brain Lower Grade Glioma (TCGA, PanCancer Atlas)	0	ADAM2: Diploid	543
TCGA-DU-A5TR-01	Brain Lower Grade Glioma (TCGA, PanCancer Atlas)	0	ADAM2: Diploid	544
TCGA-DU-A5TS-01	Brain Lower Grade Glioma (TCGA, PanCancer Atlas)	0	ADAM2: Diploid	545
TCGA-DU-A5TT-01	Brain Lower Grade Glioma (TCGA, PanCancer Atlas)	0	ADAM2: Diploid	546
TCGA-DU-A5TU-01	Brain Lower Grade Glioma (TCGA, PanCancer Atlas)	0	ADAM2: Diploid	547
TCGA-DU-A5TW-01	Brain Lower Grade Glioma (TCGA, PanCancer Atlas)	0	ADAM2: Diploid	548
TCGA-DU-A5TY-01	Brain Lower Grade Glioma (TCGA, PanCancer Atlas)	0	ADAM2: Diploid	549
TCGA-DU-A6S2-01	Brain Lower Grade Glioma (TCGA, PanCancer Atlas)	0	ADAM2: Diploid	550
TCGA-DU-A6S3-01	Brain Lower Grade Glioma (TCGA, PanCancer Atlas)	0	ADAM2: Diploid	551
TCGA-DU-A6S6-01	Brain Lower Grade Glioma (TCGA, PanCancer Atlas)	0	ADAM2: Diploid	552
TCGA-DU-A6S7-01	Brain Lower Grade Glioma (TCGA, PanCancer Atlas)	0	ADAM2: Gain	553
TCGA-DU-A6S8-01	Brain Lower Grade Glioma (TCGA, PanCancer Atlas)	0	ADAM2: Diploid	554
TCGA-DU-A76K-01	Brain Lower Grade Glioma (TCGA, PanCancer Atlas)	0	ADAM2: Diploid	555
TCGA-DU-A76L-01	Brain Lower Grade Glioma (TCGA, PanCancer Atlas)	0	ADAM2: Diploid	556
TCGA-DU-A76O-01	Brain Lower Grade Glioma (TCGA, PanCancer Atlas)	0	ADAM2: Diploid	557
TCGA-DU-A76R-01	Brain Lower Grade Glioma (TCGA, PanCancer Atlas)	0	ADAM2: Diploid	558
TCGA-DU-A7T6-01	Brain Lower Grade Glioma (TCGA, PanCancer Atlas)	0	ADAM2: Gain	559
TCGA-DU-A7T8-01	Brain Lower Grade Glioma (TCGA, PanCancer Atlas)	0	ADAM2: Diploid	560
TCGA-DU-A7TA-01	Brain Lower Grade Glioma (TCGA, PanCancer Atlas)	0	ADAM2: Gain	561
TCGA-DU-A7TB-01	Brain Lower Grade Glioma (TCGA, PanCancer Atlas)	0	ADAM2: Diploid	562
TCGA-DU-A7TC-01	Brain Lower Grade Glioma (TCGA, PanCancer Atlas)	0	ADAM2: Diploid	563
TCGA-DU-A7TD-01	Brain Lower Grade Glioma (TCGA, PanCancer Atlas)	0	ADAM2: Diploid	564
TCGA-DU-A7TG-01	Brain Lower Grade Glioma (TCGA, PanCancer Atlas)	0	ADAM2: Diploid	565
TCGA-DU-A7TI-01	Brain Lower Grade Glioma (TCGA, PanCancer Atlas)	0	ADAM2: Diploid	566
TCGA-DU-A7TJ-01	Brain Lower Grade Glioma (TCGA, PanCancer Atlas)	0	ADAM2: Diploid	567
TCGA-E1-5302-01	Brain Lower Grade Glioma (TCGA, PanCancer Atlas)	0	ADAM2: Diploid	568
TCGA-E1-5303-01	Brain Lower Grade Glioma (TCGA, PanCancer Atlas)	0	ADAM2: Gain	569
TCGA-E1-5304-01	Brain Lower Grade Glioma (TCGA, PanCancer Atlas)	0	ADAM2: Shallow Deletion	570
TCGA-E1-5305-01	Brain Lower Grade Glioma (TCGA, PanCancer Atlas)	0	ADAM2: Diploid	571
TCGA-E1-5307-01	Brain Lower Grade Glioma (TCGA, PanCancer Atlas)	0	ADAM2: Diploid	572
TCGA-E1-5311-01	Brain Lower Grade Glioma (TCGA, PanCancer Atlas)	0	ADAM2: Diploid	573
TCGA-E1-5318-01	Brain Lower Grade Glioma (TCGA, PanCancer Atlas)	0	ADAM2: Diploid	574
TCGA-E1-5319-01	Brain Lower Grade Glioma (TCGA, PanCancer Atlas)	0	ADAM2: Diploid	575
TCGA-E1-5322-01	Brain Lower Grade Glioma (TCGA, PanCancer Atlas)	0	ADAM2: Diploid	576
TCGA-E1-A7YD-01	Brain Lower Grade Glioma (TCGA, PanCancer Atlas)	0	ADAM2: Diploid	577
TCGA-E1-A7YE-01	Brain Lower Grade Glioma (TCGA, PanCancer Atlas)	0	ADAM2: Diploid	578
TCGA-E1-A7YH-01	Brain Lower Grade Glioma (TCGA, PanCancer Atlas)	0	ADAM2: Diploid	579
TCGA-E1-A7YI-01	Brain Lower Grade Glioma (TCGA, PanCancer Atlas)	0	ADAM2: Diploid	580
TCGA-E1-A7YJ-01	Brain Lower Grade Glioma (TCGA, PanCancer Atlas)	0	ADAM2: Diploid	581
TCGA-E1-A7YK-01	Brain Lower Grade Glioma (TCGA, PanCancer Atlas)	0	ADAM2: Diploid	582
TCGA-E1-A7YL-01	Brain Lower Grade Glioma (TCGA, PanCancer Atlas)	0	ADAM2: Diploid	583
TCGA-E1-A7YM-01	Brain Lower Grade Glioma (TCGA, PanCancer Atlas)	0	ADAM2: Diploid	584
TCGA-E1-A7YN-01	Brain Lower Grade Glioma (TCGA, PanCancer Atlas)	0	ADAM2: Diploid	585
TCGA-E1-A7YO-01	Brain Lower Grade Glioma (TCGA, PanCancer Atlas)	0	ADAM2: Diploid	586
TCGA-E1-A7YQ-01	Brain Lower Grade Glioma (TCGA, PanCancer Atlas)	0	ADAM2: Shallow Deletion	587
TCGA-E1-A7YS-01	Brain Lower Grade Glioma (TCGA, PanCancer Atlas)	0	ADAM2: Diploid	588
TCGA-E1-A7YU-01	Brain Lower Grade Glioma (TCGA, PanCancer Atlas)	0	ADAM2: Diploid	589
TCGA-E1-A7YY-01	Brain Lower Grade Glioma (TCGA, PanCancer Atlas)	0	ADAM2: Diploid	590
TCGA-E1-A7Z2-01	Brain Lower Grade Glioma (TCGA, PanCancer Atlas)	0	ADAM2: Diploid	591
TCGA-E1-A7Z3-01	Brain Lower Grade Glioma (TCGA, PanCancer Atlas)	0	ADAM2: Diploid	592
TCGA-E1-A7Z4-01	Brain Lower Grade Glioma (TCGA, PanCancer Atlas)	0	ADAM2: Diploid	593
TCGA-E1-A7Z6-01	Brain Lower Grade Glioma (TCGA, PanCancer Atlas)	0	ADAM2: Diploid	594
TCGA-EZ-7264-01	Brain Lower Grade Glioma (TCGA, PanCancer Atlas)	0	ADAM2: Diploid	595
TCGA-F6-A8O3-01	Brain Lower Grade Glioma (TCGA, PanCancer Atlas)	0	ADAM2: Diploid	596
TCGA-F6-A8O4-01	Brain Lower Grade Glioma (TCGA, PanCancer Atlas)	0	ADAM2: Diploid	597
TCGA-FG-5962-01	Brain Lower Grade Glioma (TCGA, PanCancer Atlas)	0	ADAM2: Gain	598
TCGA-FG-5963-01	Brain Lower Grade Glioma (TCGA, PanCancer Atlas)	0	ADAM2: Diploid	599
TCGA-FG-5964-01	Brain Lower Grade Glioma (TCGA, PanCancer Atlas)	0	ADAM2: Diploid	600
TCGA-FG-5965-01	Brain Lower Grade Glioma (TCGA, PanCancer Atlas)	0	ADAM2: Diploid	601
TCGA-FG-6688-01	Brain Lower Grade Glioma (TCGA, PanCancer Atlas)	0	ADAM2: Diploid	602
TCGA-FG-6689-01	Brain Lower Grade Glioma (TCGA, PanCancer Atlas)	0	ADAM2: Diploid	603
TCGA-FG-6690-01	Brain Lower Grade Glioma (TCGA, PanCancer Atlas)	0	ADAM2: Diploid	604
TCGA-FG-6691-01	Brain Lower Grade Glioma (TCGA, PanCancer Atlas)	0	ADAM2: Diploid	605
TCGA-FG-6692-01	Brain Lower Grade Glioma (TCGA, PanCancer Atlas)	0	ADAM2: Diploid	606
TCGA-FG-7634-01	Brain Lower Grade Glioma (TCGA, PanCancer Atlas)	0	ADAM2: Gain	607
TCGA-FG-7636-01	Brain Lower Grade Glioma (TCGA, PanCancer Atlas)	0	ADAM2: Diploid	608
TCGA-FG-7637-01	Brain Lower Grade Glioma (TCGA, PanCancer Atlas)	0	Not Profiled	609
TCGA-FG-7638-01	Brain Lower Grade Glioma (TCGA, PanCancer Atlas)	0	ADAM2: Diploid	610
TCGA-FG-7641-01	Brain Lower Grade Glioma (TCGA, PanCancer Atlas)	0	ADAM2: Diploid	611
TCGA-FG-7643-01	Brain Lower Grade Glioma (TCGA, PanCancer Atlas)	0	ADAM2: Diploid	612
TCGA-FG-8181-01	Brain Lower Grade Glioma (TCGA, PanCancer Atlas)	0	ADAM2: Diploid	613
TCGA-FG-8182-01	Brain Lower Grade Glioma (TCGA, PanCancer Atlas)	0	ADAM2: Diploid	614
TCGA-FG-8185-01	Brain Lower Grade Glioma (TCGA, PanCancer Atlas)	0	ADAM2: Diploid	615
TCGA-FG-8186-01	Brain Lower Grade Glioma (TCGA, PanCancer Atlas)	0	ADAM2: Diploid	616
TCGA-FG-8187-01	Brain Lower Grade Glioma (TCGA, PanCancer Atlas)	0	ADAM2: Diploid	617
TCGA-FG-8189-01	Brain Lower Grade Glioma (TCGA, PanCancer Atlas)	0	ADAM2: Diploid	618
TCGA-FG-8191-01	Brain Lower Grade Glioma (TCGA, PanCancer Atlas)	0	ADAM2: Diploid	619
TCGA-FG-A4MT-01	Brain Lower Grade Glioma (TCGA, PanCancer Atlas)	0	ADAM2: Gain	620
TCGA-FG-A4MU-01	Brain Lower Grade Glioma (TCGA, PanCancer Atlas)	0	ADAM2: Diploid	621
TCGA-FG-A4MW-01	Brain Lower Grade Glioma (TCGA, PanCancer Atlas)	0	ADAM2: Diploid	622
TCGA-FG-A4MX-01	Brain Lower Grade Glioma (TCGA, PanCancer Atlas)	0	ADAM2: Diploid	623
TCGA-FG-A4MY-01	Brain Lower Grade Glioma (TCGA, PanCancer Atlas)	0	ADAM2: Diploid	624
TCGA-FG-A60J-01	Brain Lower Grade Glioma (TCGA, PanCancer Atlas)	0	ADAM2: Diploid	625
TCGA-FG-A60K-01	Brain Lower Grade Glioma (TCGA, PanCancer Atlas)	0	ADAM2: Diploid	626
TCGA-FG-A60L-01	Brain Lower Grade Glioma (TCGA, PanCancer Atlas)	0	ADAM2: Diploid	627
TCGA-FG-A6IZ-01	Brain Lower Grade Glioma (TCGA, PanCancer Atlas)	0	ADAM2: Diploid	628
TCGA-FG-A6J1-01	Brain Lower Grade Glioma (TCGA, PanCancer Atlas)	0	ADAM2: Diploid	629
TCGA-FG-A6J3-01	Brain Lower Grade Glioma (TCGA, PanCancer Atlas)	0	ADAM2: Diploid	630
TCGA-FG-A70Y-01	Brain Lower Grade Glioma (TCGA, PanCancer Atlas)	0	ADAM2: Diploid	631
TCGA-FG-A70Z-01	Brain Lower Grade Glioma (TCGA, PanCancer Atlas)	0	ADAM2: Diploid	632
TCGA-FG-A710-01	Brain Lower Grade Glioma (TCGA, PanCancer Atlas)	0	ADAM2: Diploid	633
TCGA-FG-A711-01	Brain Lower Grade Glioma (TCGA, PanCancer Atlas)	0	ADAM2: Diploid	634
TCGA-FG-A713-01	Brain Lower Grade Glioma (TCGA, PanCancer Atlas)	0	ADAM2: Diploid	635
TCGA-FG-A87N-01	Brain Lower Grade Glioma (TCGA, PanCancer Atlas)	0	ADAM2: Diploid	636
TCGA-FG-A87Q-01	Brain Lower Grade Glioma (TCGA, PanCancer Atlas)	0	ADAM2: Diploid	637
TCGA-FN-7833-01	Brain Lower Grade Glioma (TCGA, PanCancer Atlas)	0	ADAM2: Diploid	638
TCGA-HT-7467-01	Brain Lower Grade Glioma (TCGA, PanCancer Atlas)	0	ADAM2: Diploid	639
TCGA-HT-7468-01	Brain Lower Grade Glioma (TCGA, PanCancer Atlas)	0	ADAM2: Diploid	640
TCGA-HT-7469-01	Brain Lower Grade Glioma (TCGA, PanCancer Atlas)	0	ADAM2: Diploid	641
TCGA-HT-7470-01	Brain Lower Grade Glioma (TCGA, PanCancer Atlas)	0	ADAM2: Diploid	642
TCGA-HT-7471-01	Brain Lower Grade Glioma (TCGA, PanCancer Atlas)	0	ADAM2: Diploid	643
TCGA-HT-7472-01	Brain Lower Grade Glioma (TCGA, PanCancer Atlas)	0	ADAM2: Diploid	644
TCGA-HT-7473-01	Brain Lower Grade Glioma (TCGA, PanCancer Atlas)	0	ADAM2: Diploid	645
TCGA-HT-7474-01	Brain Lower Grade Glioma (TCGA, PanCancer Atlas)	0	ADAM2: Diploid	646
TCGA-HT-7475-01	Brain Lower Grade Glioma (TCGA, PanCancer Atlas)	0	ADAM2: Diploid	647
TCGA-HT-7476-01	Brain Lower Grade Glioma (TCGA, PanCancer Atlas)	0	ADAM2: Gain	648
TCGA-HT-7477-01	Brain Lower Grade Glioma (TCGA, PanCancer Atlas)	0	ADAM2: Gain	649
TCGA-HT-7478-01	Brain Lower Grade Glioma (TCGA, PanCancer Atlas)	0	ADAM2: Diploid	650
TCGA-HT-7479-01	Brain Lower Grade Glioma (TCGA, PanCancer Atlas)	0	ADAM2: Gain	651
TCGA-HT-7480-01	Brain Lower Grade Glioma (TCGA, PanCancer Atlas)	0	ADAM2: Diploid	652
TCGA-HT-7481-01	Brain Lower Grade Glioma (TCGA, PanCancer Atlas)	0	ADAM2: Diploid	653
TCGA-HT-7482-01	Brain Lower Grade Glioma (TCGA, PanCancer Atlas)	0	ADAM2: Gain	654
TCGA-HT-7483-01	Brain Lower Grade Glioma (TCGA, PanCancer Atlas)	0	ADAM2: Diploid	655
TCGA-HT-7485-01	Brain Lower Grade Glioma (TCGA, PanCancer Atlas)	0	ADAM2: Diploid	656
TCGA-HT-7601-01	Brain Lower Grade Glioma (TCGA, PanCancer Atlas)	0	ADAM2: Diploid	657
TCGA-HT-7602-01	Brain Lower Grade Glioma (TCGA, PanCancer Atlas)	0	ADAM2: Diploid	658
TCGA-HT-7603-01	Brain Lower Grade Glioma (TCGA, PanCancer Atlas)	0	ADAM2: Diploid	659
TCGA-HT-7604-01	Brain Lower Grade Glioma (TCGA, PanCancer Atlas)	0	ADAM2: Amplification	660
TCGA-HT-7605-01	Brain Lower Grade Glioma (TCGA, PanCancer Atlas)	0	ADAM2: Diploid	661
TCGA-HT-7606-01	Brain Lower Grade Glioma (TCGA, PanCancer Atlas)	0	ADAM2: Diploid	662
TCGA-HT-7607-01	Brain Lower Grade Glioma (TCGA, PanCancer Atlas)	0	ADAM2: Diploid	663
TCGA-HT-7608-01	Brain Lower Grade Glioma (TCGA, PanCancer Atlas)	0	ADAM2: Diploid	664
TCGA-HT-7609-01	Brain Lower Grade Glioma (TCGA, PanCancer Atlas)	0	ADAM2: Diploid	665
TCGA-HT-7610-01	Brain Lower Grade Glioma (TCGA, PanCancer Atlas)	0	ADAM2: Diploid	666
TCGA-HT-7611-01	Brain Lower Grade Glioma (TCGA, PanCancer Atlas)	0	ADAM2: Diploid	667
TCGA-HT-7616-01	Brain Lower Grade Glioma (TCGA, PanCancer Atlas)	0	ADAM2: Diploid	668
TCGA-HT-7620-01	Brain Lower Grade Glioma (TCGA, PanCancer Atlas)	0	ADAM2: Diploid	669
TCGA-HT-7676-01	Brain Lower Grade Glioma (TCGA, PanCancer Atlas)	0	ADAM2: Diploid	670
TCGA-HT-7677-01	Brain Lower Grade Glioma (TCGA, PanCancer Atlas)	0	ADAM2: Diploid	671
TCGA-HT-7680-01	Brain Lower Grade Glioma (TCGA, PanCancer Atlas)	0	ADAM2: Diploid	672
TCGA-HT-7681-01	Brain Lower Grade Glioma (TCGA, PanCancer Atlas)	0	ADAM2: Diploid	673
TCGA-HT-7684-01	Brain Lower Grade Glioma (TCGA, PanCancer Atlas)	0	ADAM2: Diploid	674
TCGA-HT-7686-01	Brain Lower Grade Glioma (TCGA, PanCancer Atlas)	0	ADAM2: Diploid	675
TCGA-HT-7687-01	Brain Lower Grade Glioma (TCGA, PanCancer Atlas)	0	ADAM2: Diploid	676
TCGA-HT-7688-01	Brain Lower Grade Glioma (TCGA, PanCancer Atlas)	0	ADAM2: Shallow Deletion	677
TCGA-HT-7689-01	Brain Lower Grade Glioma (TCGA, PanCancer Atlas)	0	ADAM2: Diploid	678
TCGA-HT-7690-01	Brain Lower Grade Glioma (TCGA, PanCancer Atlas)	0	ADAM2: Diploid	679
TCGA-HT-7691-01	Brain Lower Grade Glioma (TCGA, PanCancer Atlas)	0	ADAM2: Diploid	680
TCGA-HT-7692-01	Brain Lower Grade Glioma (TCGA, PanCancer Atlas)	0	ADAM2: Diploid	681
TCGA-HT-7693-01	Brain Lower Grade Glioma (TCGA, PanCancer Atlas)	0	ADAM2: Diploid	682
TCGA-HT-7694-01	Brain Lower Grade Glioma (TCGA, PanCancer Atlas)	0	ADAM2: Diploid	683
TCGA-HT-7695-01	Brain Lower Grade Glioma (TCGA, PanCancer Atlas)	0	ADAM2: Diploid	684
TCGA-HT-7854-01	Brain Lower Grade Glioma (TCGA, PanCancer Atlas)	0	ADAM2: Diploid	685
TCGA-HT-7855-01	Brain Lower Grade Glioma (TCGA, PanCancer Atlas)	0	ADAM2: Gain	686
TCGA-HT-7856-01	Brain Lower Grade Glioma (TCGA, PanCancer Atlas)	0	ADAM2: Diploid	687
TCGA-HT-7857-01	Brain Lower Grade Glioma (TCGA, PanCancer Atlas)	0	ADAM2: Diploid	688
TCGA-HT-7858-01	Brain Lower Grade Glioma (TCGA, PanCancer Atlas)	0	ADAM2: Diploid	689
TCGA-HT-7860-01	Brain Lower Grade Glioma (TCGA, PanCancer Atlas)	0	ADAM2: Diploid	690
TCGA-HT-7873-01	Brain Lower Grade Glioma (TCGA, PanCancer Atlas)	0	ADAM2: Diploid	691
TCGA-HT-7874-01	Brain Lower Grade Glioma (TCGA, PanCancer Atlas)	0	ADAM2: Diploid	692
TCGA-HT-7875-01	Brain Lower Grade Glioma (TCGA, PanCancer Atlas)	0	ADAM2: Diploid	693
TCGA-HT-7877-01	Brain Lower Grade Glioma (TCGA, PanCancer Atlas)	0	ADAM2: Diploid	694
TCGA-HT-7879-01	Brain Lower Grade Glioma (TCGA, PanCancer Atlas)	0	ADAM2: Diploid	695
TCGA-HT-7880-01	Brain Lower Grade Glioma (TCGA, PanCancer Atlas)	0	ADAM2: Diploid	696
TCGA-HT-7881-01	Brain Lower Grade Glioma (TCGA, PanCancer Atlas)	0	ADAM2: Diploid	697
TCGA-HT-7882-01	Brain Lower Grade Glioma (TCGA, PanCancer Atlas)	0	ADAM2: Diploid	698
TCGA-HT-7884-01	Brain Lower Grade Glioma (TCGA, PanCancer Atlas)	0	ADAM2: Diploid	699
TCGA-HT-7902-01	Brain Lower Grade Glioma (TCGA, PanCancer Atlas)	0	ADAM2: Diploid	700
TCGA-HT-8010-01	Brain Lower Grade Glioma (TCGA, PanCancer Atlas)	0	ADAM2: Diploid	701
TCGA-HT-8011-01	Brain Lower Grade Glioma (TCGA, PanCancer Atlas)	0	ADAM2: Gain	702
TCGA-HT-8012-01	Brain Lower Grade Glioma (TCGA, PanCancer Atlas)	0	ADAM2: Diploid	703
TCGA-HT-8013-01	Brain Lower Grade Glioma (TCGA, PanCancer Atlas)	0	ADAM2: Gain	704
TCGA-HT-8015-01	Brain Lower Grade Glioma (TCGA, PanCancer Atlas)	0	ADAM2: Diploid	705
TCGA-HT-8018-01	Brain Lower Grade Glioma (TCGA, PanCancer Atlas)	0	ADAM2: Diploid	706
TCGA-HT-8019-01	Brain Lower Grade Glioma (TCGA, PanCancer Atlas)	0	ADAM2: Diploid	707
TCGA-HT-8104-01	Brain Lower Grade Glioma (TCGA, PanCancer Atlas)	0	ADAM2: Diploid	708
TCGA-HT-8105-01	Brain Lower Grade Glioma (TCGA, PanCancer Atlas)	0	ADAM2: Diploid	709
TCGA-HT-8106-01	Brain Lower Grade Glioma (TCGA, PanCancer Atlas)	0	ADAM2: Gain	710
TCGA-HT-8107-01	Brain Lower Grade Glioma (TCGA, PanCancer Atlas)	0	ADAM2: Diploid	711
TCGA-HT-8108-01	Brain Lower Grade Glioma (TCGA, PanCancer Atlas)	0	ADAM2: Diploid	712
TCGA-HT-8109-01	Brain Lower Grade Glioma (TCGA, PanCancer Atlas)	0	ADAM2: Diploid	713
TCGA-HT-8110-01	Brain Lower Grade Glioma (TCGA, PanCancer Atlas)	0	ADAM2: Diploid	714
TCGA-HT-8111-01	Brain Lower Grade Glioma (TCGA, PanCancer Atlas)	0	ADAM2: Gain	715
TCGA-HT-8113-01	Brain Lower Grade Glioma (TCGA, PanCancer Atlas)	0	ADAM2: Diploid	716
TCGA-HT-8114-01	Brain Lower Grade Glioma (TCGA, PanCancer Atlas)	0	ADAM2: Diploid	717
TCGA-HT-8558-01	Brain Lower Grade Glioma (TCGA, PanCancer Atlas)	0	Not Profiled	718
TCGA-HT-8563-01	Brain Lower Grade Glioma (TCGA, PanCancer Atlas)	0	ADAM2: Diploid	719
TCGA-HT-8564-01	Brain Lower Grade Glioma (TCGA, PanCancer Atlas)	0	ADAM2: Shallow Deletion	720
TCGA-HT-A4DS-01	Brain Lower Grade Glioma (TCGA, PanCancer Atlas)	0	ADAM2: Shallow Deletion	721
TCGA-HT-A4DV-01	Brain Lower Grade Glioma (TCGA, PanCancer Atlas)	0	ADAM2: Diploid	722
TCGA-HT-A5R5-01	Brain Lower Grade Glioma (TCGA, PanCancer Atlas)	0	ADAM2: Diploid	723
TCGA-HT-A5R7-01	Brain Lower Grade Glioma (TCGA, PanCancer Atlas)	0	ADAM2: Gain	724
TCGA-HT-A5R9-01	Brain Lower Grade Glioma (TCGA, PanCancer Atlas)	0	ADAM2: Diploid	725
TCGA-HT-A5RA-01	Brain Lower Grade Glioma (TCGA, PanCancer Atlas)	0	ADAM2: Diploid	726
TCGA-HT-A5RB-01	Brain Lower Grade Glioma (TCGA, PanCancer Atlas)	0	ADAM2: Diploid	727
TCGA-HT-A5RC-01	Brain Lower Grade Glioma (TCGA, PanCancer Atlas)	0	ADAM2: Diploid	728
TCGA-HT-A614-01	Brain Lower Grade Glioma (TCGA, PanCancer Atlas)	0	ADAM2: Diploid	729
TCGA-HT-A615-01	Brain Lower Grade Glioma (TCGA, PanCancer Atlas)	0	ADAM2: Diploid	730
TCGA-HT-A616-01	Brain Lower Grade Glioma (TCGA, PanCancer Atlas)	0	ADAM2: Diploid	731
TCGA-HT-A617-01	Brain Lower Grade Glioma (TCGA, PanCancer Atlas)	0	ADAM2: Diploid	732
TCGA-HT-A618-01	Brain Lower Grade Glioma (TCGA, PanCancer Atlas)	0	ADAM2: Diploid	733
TCGA-HT-A61A-01	Brain Lower Grade Glioma (TCGA, PanCancer Atlas)	0	Not Profiled	734
TCGA-HT-A61B-01	Brain Lower Grade Glioma (TCGA, PanCancer Atlas)	0	ADAM2: Diploid	735
TCGA-HT-A61C-01	Brain Lower Grade Glioma (TCGA, PanCancer Atlas)	0	ADAM2: Diploid	736
TCGA-HT-A74H-01	Brain Lower Grade Glioma (TCGA, PanCancer Atlas)	0	ADAM2: Diploid	737
TCGA-HT-A74K-01	Brain Lower Grade Glioma (TCGA, PanCancer Atlas)	0	ADAM2: Diploid	738
TCGA-HT-A74L-01	Brain Lower Grade Glioma (TCGA, PanCancer Atlas)	0	ADAM2: Diploid	739
TCGA-HT-A74O-01	Brain Lower Grade Glioma (TCGA, PanCancer Atlas)	0	ADAM2: Diploid	740
TCGA-HW-7486-01	Brain Lower Grade Glioma (TCGA, PanCancer Atlas)	0	ADAM2: Diploid	741
TCGA-HW-7487-01	Brain Lower Grade Glioma (TCGA, PanCancer Atlas)	0	ADAM2: Diploid	742
TCGA-HW-7489-01	Brain Lower Grade Glioma (TCGA, PanCancer Atlas)	0	ADAM2: Diploid	743
TCGA-HW-7490-01	Brain Lower Grade Glioma (TCGA, PanCancer Atlas)	0	ADAM2: Diploid	744
TCGA-HW-7491-01	Brain Lower Grade Glioma (TCGA, PanCancer Atlas)	0	ADAM2: Diploid	745
TCGA-HW-7493-01	Brain Lower Grade Glioma (TCGA, PanCancer Atlas)	0	ADAM2: Diploid	746
TCGA-HW-7495-01	Brain Lower Grade Glioma (TCGA, PanCancer Atlas)	0	ADAM2: Diploid	747
TCGA-HW-8319-01	Brain Lower Grade Glioma (TCGA, PanCancer Atlas)	0	ADAM2: Diploid	748
TCGA-HW-8320-01	Brain Lower Grade Glioma (TCGA, PanCancer Atlas)	0	ADAM2: Diploid	749
TCGA-HW-8321-01	Brain Lower Grade Glioma (TCGA, PanCancer Atlas)	0	ADAM2: Diploid	750
TCGA-HW-8322-01	Brain Lower Grade Glioma (TCGA, PanCancer Atlas)	0	ADAM2: Diploid	751
TCGA-HW-A5KJ-01	Brain Lower Grade Glioma (TCGA, PanCancer Atlas)	0	ADAM2: Diploid	752
TCGA-HW-A5KK-01	Brain Lower Grade Glioma (TCGA, PanCancer Atlas)	0	ADAM2: Diploid	753
TCGA-HW-A5KL-01	Brain Lower Grade Glioma (TCGA, PanCancer Atlas)	0	ADAM2: Diploid	754
TCGA-HW-A5KM-01	Brain Lower Grade Glioma (TCGA, PanCancer Atlas)	0	ADAM2: Diploid	755
TCGA-IK-7675-01	Brain Lower Grade Glioma (TCGA, PanCancer Atlas)	0	ADAM2: Diploid	756
TCGA-IK-8125-01	Brain Lower Grade Glioma (TCGA, PanCancer Atlas)	0	ADAM2: Diploid	757
TCGA-KT-A74X-01	Brain Lower Grade Glioma (TCGA, PanCancer Atlas)	0	ADAM2: Diploid	758
TCGA-KT-A7W1-01	Brain Lower Grade Glioma (TCGA, PanCancer Atlas)	0	ADAM2: Diploid	759
TCGA-P5-A5ET-01	Brain Lower Grade Glioma (TCGA, PanCancer Atlas)	0	ADAM2: Diploid	760
TCGA-P5-A5EU-01	Brain Lower Grade Glioma (TCGA, PanCancer Atlas)	0	ADAM2: Diploid	761
TCGA-P5-A5EV-01	Brain Lower Grade Glioma (TCGA, PanCancer Atlas)	0	ADAM2: Diploid	762
TCGA-P5-A5EW-01	Brain Lower Grade Glioma (TCGA, PanCancer Atlas)	0	ADAM2: Diploid	763
TCGA-P5-A5EX-01	Brain Lower Grade Glioma (TCGA, PanCancer Atlas)	0	ADAM2: Diploid	764
TCGA-P5-A5EY-01	Brain Lower Grade Glioma (TCGA, PanCancer Atlas)	0	ADAM2: Diploid	765
TCGA-P5-A5EZ-01	Brain Lower Grade Glioma (TCGA, PanCancer Atlas)	0	ADAM2: Diploid	766
TCGA-P5-A5F0-01	Brain Lower Grade Glioma (TCGA, PanCancer Atlas)	0	ADAM2: Diploid	767
TCGA-P5-A5F1-01	Brain Lower Grade Glioma (TCGA, PanCancer Atlas)	0	ADAM2: Diploid	768
TCGA-P5-A5F2-01	Brain Lower Grade Glioma (TCGA, PanCancer Atlas)	0	ADAM2: Diploid	769
TCGA-P5-A5F4-01	Brain Lower Grade Glioma (TCGA, PanCancer Atlas)	0	ADAM2: Diploid	770
TCGA-P5-A5F6-01	Brain Lower Grade Glioma (TCGA, PanCancer Atlas)	0	ADAM2: Shallow Deletion	771
TCGA-P5-A72U-01	Brain Lower Grade Glioma (TCGA, PanCancer Atlas)	0	ADAM2: Diploid	772
TCGA-P5-A72W-01	Brain Lower Grade Glioma (TCGA, PanCancer Atlas)	0	ADAM2: Diploid	773
TCGA-P5-A72X-01	Brain Lower Grade Glioma (TCGA, PanCancer Atlas)	0	ADAM2: Diploid	774
TCGA-P5-A72Z-01	Brain Lower Grade Glioma (TCGA, PanCancer Atlas)	0	ADAM2: Diploid	775
TCGA-P5-A730-01	Brain Lower Grade Glioma (TCGA, PanCancer Atlas)	0	ADAM2: Diploid	776
TCGA-P5-A731-01	Brain Lower Grade Glioma (TCGA, PanCancer Atlas)	0	ADAM2: Diploid	777
TCGA-P5-A733-01	Brain Lower Grade Glioma (TCGA, PanCancer Atlas)	0	ADAM2: Diploid	778
TCGA-P5-A735-01	Brain Lower Grade Glioma (TCGA, PanCancer Atlas)	0	ADAM2: Diploid	779
TCGA-P5-A736-01	Brain Lower Grade Glioma (TCGA, PanCancer Atlas)	0	ADAM2: Diploid	780
TCGA-P5-A737-01	Brain Lower Grade Glioma (TCGA, PanCancer Atlas)	0	ADAM2: Diploid	781
TCGA-P5-A77W-01	Brain Lower Grade Glioma (TCGA, PanCancer Atlas)	0	ADAM2: Diploid	782
TCGA-P5-A77X-01	Brain Lower Grade Glioma (TCGA, PanCancer Atlas)	0	ADAM2: Diploid	783
TCGA-P5-A780-01	Brain Lower Grade Glioma (TCGA, PanCancer Atlas)	0	ADAM2: Diploid	784
TCGA-P5-A781-01	Brain Lower Grade Glioma (TCGA, PanCancer Atlas)	0	ADAM2: Diploid	785
TCGA-QH-A65R-01	Brain Lower Grade Glioma (TCGA, PanCancer Atlas)	0	ADAM2: Diploid	786
TCGA-QH-A65S-01	Brain Lower Grade Glioma (TCGA, PanCancer Atlas)	0	ADAM2: Diploid	787
TCGA-QH-A65V-01	Brain Lower Grade Glioma (TCGA, PanCancer Atlas)	0	ADAM2: Diploid	788
TCGA-QH-A65X-01	Brain Lower Grade Glioma (TCGA, PanCancer Atlas)	0	ADAM2: Diploid	789
TCGA-QH-A65Z-01	Brain Lower Grade Glioma (TCGA, PanCancer Atlas)	0	ADAM2: Diploid	790
TCGA-QH-A6CS-01	Brain Lower Grade Glioma (TCGA, PanCancer Atlas)	0	ADAM2: Diploid	791
TCGA-QH-A6CU-01	Brain Lower Grade Glioma (TCGA, PanCancer Atlas)	0	ADAM2: Diploid	792
TCGA-QH-A6CV-01	Brain Lower Grade Glioma (TCGA, PanCancer Atlas)	0	ADAM2: Shallow Deletion	793
TCGA-QH-A6CW-01	Brain Lower Grade Glioma (TCGA, PanCancer Atlas)	0	ADAM2: Diploid	794
TCGA-QH-A6CX-01	Brain Lower Grade Glioma (TCGA, PanCancer Atlas)	0	ADAM2: Diploid	795
TCGA-QH-A6CY-01	Brain Lower Grade Glioma (TCGA, PanCancer Atlas)	0	ADAM2: Diploid	796
TCGA-QH-A6CZ-01	Brain Lower Grade Glioma (TCGA, PanCancer Atlas)	0	ADAM2: Diploid	797
TCGA-QH-A6X3-01	Brain Lower Grade Glioma (TCGA, PanCancer Atlas)	0	ADAM2: Diploid	798
TCGA-QH-A6X4-01	Brain Lower Grade Glioma (TCGA, PanCancer Atlas)	0	ADAM2: Diploid	799
TCGA-QH-A6X5-01	Brain Lower Grade Glioma (TCGA, PanCancer Atlas)	0	ADAM2: Diploid	800
TCGA-QH-A6X8-01	Brain Lower Grade Glioma (TCGA, PanCancer Atlas)	0	ADAM2: Diploid	801
TCGA-QH-A6X9-01	Brain Lower Grade Glioma (TCGA, PanCancer Atlas)	0	ADAM2: Diploid	802
TCGA-QH-A6XA-01	Brain Lower Grade Glioma (TCGA, PanCancer Atlas)	0	ADAM2: Diploid	803
TCGA-QH-A6XC-01	Brain Lower Grade Glioma (TCGA, PanCancer Atlas)	0	ADAM2: Diploid	804
TCGA-QH-A86X-01	Brain Lower Grade Glioma (TCGA, PanCancer Atlas)	0	ADAM2: Diploid	805
TCGA-QH-A870-01	Brain Lower Grade Glioma (TCGA, PanCancer Atlas)	0	ADAM2: Diploid	806
TCGA-R8-A6MK-01	Brain Lower Grade Glioma (TCGA, PanCancer Atlas)	0	ADAM2: Diploid	807
TCGA-R8-A6ML-01	Brain Lower Grade Glioma (TCGA, PanCancer Atlas)	0	ADAM2: Diploid	808
TCGA-R8-A6MO-01	Brain Lower Grade Glioma (TCGA, PanCancer Atlas)	0	ADAM2: Diploid	809
TCGA-R8-A6YH-01	Brain Lower Grade Glioma (TCGA, PanCancer Atlas)	0	ADAM2: Diploid	810
TCGA-RY-A83X-01	Brain Lower Grade Glioma (TCGA, PanCancer Atlas)	0	ADAM2: Diploid	811
TCGA-RY-A83Y-01	Brain Lower Grade Glioma (TCGA, PanCancer Atlas)	0	ADAM2: Diploid	812
TCGA-RY-A83Z-01	Brain Lower Grade Glioma (TCGA, PanCancer Atlas)	0	ADAM2: Diploid	813
TCGA-RY-A840-01	Brain Lower Grade Glioma (TCGA, PanCancer Atlas)	0	ADAM2: Diploid	814
TCGA-RY-A843-01	Brain Lower Grade Glioma (TCGA, PanCancer Atlas)	0	ADAM2: Diploid	815
TCGA-RY-A845-01	Brain Lower Grade Glioma (TCGA, PanCancer Atlas)	0	ADAM2: Diploid	816
TCGA-RY-A847-01	Brain Lower Grade Glioma (TCGA, PanCancer Atlas)	0	ADAM2: Diploid	817
TCGA-S9-A6TS-01	Brain Lower Grade Glioma (TCGA, PanCancer Atlas)	0	ADAM2: Diploid	818
TCGA-S9-A6TU-01	Brain Lower Grade Glioma (TCGA, PanCancer Atlas)	0	ADAM2: Diploid	819
TCGA-S9-A6TV-01	Brain Lower Grade Glioma (TCGA, PanCancer Atlas)	0	ADAM2: Diploid	820
TCGA-S9-A6TW-01	Brain Lower Grade Glioma (TCGA, PanCancer Atlas)	0	ADAM2: Diploid	821
TCGA-S9-A6TX-01	Brain Lower Grade Glioma (TCGA, PanCancer Atlas)	0	ADAM2: Diploid	822
TCGA-S9-A6TY-01	Brain Lower Grade Glioma (TCGA, PanCancer Atlas)	0	ADAM2: Gain	823
TCGA-S9-A6TZ-01	Brain Lower Grade Glioma (TCGA, PanCancer Atlas)	0	ADAM2: Diploid	824
TCGA-S9-A6U0-01	Brain Lower Grade Glioma (TCGA, PanCancer Atlas)	0	ADAM2: Diploid	825
TCGA-S9-A6U1-01	Brain Lower Grade Glioma (TCGA, PanCancer Atlas)	0	ADAM2: Diploid	826
TCGA-S9-A6U2-01	Brain Lower Grade Glioma (TCGA, PanCancer Atlas)	0	ADAM2: Diploid	827
TCGA-S9-A6U5-01	Brain Lower Grade Glioma (TCGA, PanCancer Atlas)	0	ADAM2: Diploid	828
TCGA-S9-A6U6-01	Brain Lower Grade Glioma (TCGA, PanCancer Atlas)	0	ADAM2: Diploid	829
TCGA-S9-A6U8-01	Brain Lower Grade Glioma (TCGA, PanCancer Atlas)	0	ADAM2: Diploid	830
TCGA-S9-A6U9-01	Brain Lower Grade Glioma (TCGA, PanCancer Atlas)	0	ADAM2: Diploid	831
TCGA-S9-A6UA-01	Brain Lower Grade Glioma (TCGA, PanCancer Atlas)	0	ADAM2: Diploid	832
TCGA-S9-A6UB-01	Brain Lower Grade Glioma (TCGA, PanCancer Atlas)	0	ADAM2: Diploid	833
TCGA-S9-A6WD-01	Brain Lower Grade Glioma (TCGA, PanCancer Atlas)	0	ADAM2: Diploid	834
TCGA-S9-A6WE-01	Brain Lower Grade Glioma (TCGA, PanCancer Atlas)	0	ADAM2: Diploid	835
TCGA-S9-A6WG-01	Brain Lower Grade Glioma (TCGA, PanCancer Atlas)	0	ADAM2: Diploid	836
TCGA-S9-A6WI-01	Brain Lower Grade Glioma (TCGA, PanCancer Atlas)	0	ADAM2: Diploid	837
TCGA-S9-A6WL-01	Brain Lower Grade Glioma (TCGA, PanCancer Atlas)	0	ADAM2: Diploid	838
TCGA-S9-A6WM-01	Brain Lower Grade Glioma (TCGA, PanCancer Atlas)	0	ADAM2: Shallow Deletion	839
TCGA-S9-A6WN-01	Brain Lower Grade Glioma (TCGA, PanCancer Atlas)	0	ADAM2: Diploid	840
TCGA-S9-A6WO-01	Brain Lower Grade Glioma (TCGA, PanCancer Atlas)	0	ADAM2: Gain	841
TCGA-S9-A6WP-01	Brain Lower Grade Glioma (TCGA, PanCancer Atlas)	0	ADAM2: Diploid	842
TCGA-S9-A6WQ-01	Brain Lower Grade Glioma (TCGA, PanCancer Atlas)	0	ADAM2: Diploid	843
TCGA-S9-A7IQ-01	Brain Lower Grade Glioma (TCGA, PanCancer Atlas)	0	ADAM2: Diploid	844
TCGA-S9-A7IS-01	Brain Lower Grade Glioma (TCGA, PanCancer Atlas)	0	ADAM2: Diploid	845
TCGA-S9-A7IX-01	Brain Lower Grade Glioma (TCGA, PanCancer Atlas)	0	ADAM2: Diploid	846
TCGA-S9-A7IY-01	Brain Lower Grade Glioma (TCGA, PanCancer Atlas)	0	ADAM2: Diploid	847
TCGA-S9-A7IZ-01	Brain Lower Grade Glioma (TCGA, PanCancer Atlas)	0	ADAM2: Diploid	848
TCGA-S9-A7J0-01	Brain Lower Grade Glioma (TCGA, PanCancer Atlas)	0	ADAM2: Diploid	849
TCGA-S9-A7J1-01	Brain Lower Grade Glioma (TCGA, PanCancer Atlas)	0	ADAM2: Diploid	850
TCGA-S9-A7J2-01	Brain Lower Grade Glioma (TCGA, PanCancer Atlas)	0	ADAM2: Diploid	851
TCGA-S9-A7J3-01	Brain Lower Grade Glioma (TCGA, PanCancer Atlas)	0	ADAM2: Diploid	852
TCGA-S9-A7QW-01	Brain Lower Grade Glioma (TCGA, PanCancer Atlas)	0	ADAM2: Diploid	853
TCGA-S9-A7QX-01	Brain Lower Grade Glioma (TCGA, PanCancer Atlas)	0	ADAM2: Diploid	854
TCGA-S9-A7QY-01	Brain Lower Grade Glioma (TCGA, PanCancer Atlas)	0	ADAM2: Diploid	855
TCGA-S9-A7QZ-01	Brain Lower Grade Glioma (TCGA, PanCancer Atlas)	0	ADAM2: Diploid	856
TCGA-S9-A7R1-01	Brain Lower Grade Glioma (TCGA, PanCancer Atlas)	0	ADAM2: Diploid	857
TCGA-S9-A7R2-01	Brain Lower Grade Glioma (TCGA, PanCancer Atlas)	0	ADAM2: Diploid	858
TCGA-S9-A7R3-01	Brain Lower Grade Glioma (TCGA, PanCancer Atlas)	0	ADAM2: Diploid	859
TCGA-S9-A7R4-01	Brain Lower Grade Glioma (TCGA, PanCancer Atlas)	0	ADAM2: Diploid	860
TCGA-S9-A7R7-01	Brain Lower Grade Glioma (TCGA, PanCancer Atlas)	0	ADAM2: Diploid	861
TCGA-S9-A7R8-01	Brain Lower Grade Glioma (TCGA, PanCancer Atlas)	0	ADAM2: Diploid	862
TCGA-S9-A89V-01	Brain Lower Grade Glioma (TCGA, PanCancer Atlas)	0	ADAM2: Diploid	863
TCGA-S9-A89Z-01	Brain Lower Grade Glioma (TCGA, PanCancer Atlas)	0	ADAM2: Gain	864
TCGA-TM-A7C3-01	Brain Lower Grade Glioma (TCGA, PanCancer Atlas)	0	ADAM2: Diploid	865
TCGA-TM-A7C4-01	Brain Lower Grade Glioma (TCGA, PanCancer Atlas)	0	ADAM2: Diploid	866
TCGA-TM-A7C5-01	Brain Lower Grade Glioma (TCGA, PanCancer Atlas)	0	ADAM2: Diploid	867
TCGA-TM-A7CA-01	Brain Lower Grade Glioma (TCGA, PanCancer Atlas)	0	ADAM2: Diploid	868
TCGA-TM-A7CF-01	Brain Lower Grade Glioma (TCGA, PanCancer Atlas)	0	ADAM2: Gain	869
TCGA-TM-A84B-01	Brain Lower Grade Glioma (TCGA, PanCancer Atlas)	0	ADAM2: Diploid	870
TCGA-TM-A84C-01	Brain Lower Grade Glioma (TCGA, PanCancer Atlas)	0	ADAM2: Diploid	871
TCGA-TM-A84F-01	Brain Lower Grade Glioma (TCGA, PanCancer Atlas)	0	ADAM2: Diploid	872
TCGA-TM-A84G-01	Brain Lower Grade Glioma (TCGA, PanCancer Atlas)	0	ADAM2: Diploid	873
TCGA-TM-A84H-01	Brain Lower Grade Glioma (TCGA, PanCancer Atlas)	0	ADAM2: Diploid	874
TCGA-TM-A84I-01	Brain Lower Grade Glioma (TCGA, PanCancer Atlas)	0	ADAM2: Diploid	875
TCGA-TM-A84J-01	Brain Lower Grade Glioma (TCGA, PanCancer Atlas)	0	ADAM2: Diploid	876
TCGA-TM-A84L-01	Brain Lower Grade Glioma (TCGA, PanCancer Atlas)	0	ADAM2: Diploid	877
TCGA-TM-A84M-01	Brain Lower Grade Glioma (TCGA, PanCancer Atlas)	0	ADAM2: Diploid	878
TCGA-TM-A84O-01	Brain Lower Grade Glioma (TCGA, PanCancer Atlas)	0	ADAM2: Diploid	879
TCGA-TM-A84Q-01	Brain Lower Grade Glioma (TCGA, PanCancer Atlas)	0	ADAM2: Gain	880
TCGA-TM-A84R-01	Brain Lower Grade Glioma (TCGA, PanCancer Atlas)	0	ADAM2: Diploid	881
TCGA-TM-A84S-01	Brain Lower Grade Glioma (TCGA, PanCancer Atlas)	0	ADAM2: Diploid	882
TCGA-TM-A84T-01	Brain Lower Grade Glioma (TCGA, PanCancer Atlas)	0	ADAM2: Diploid	883
TCGA-TQ-A7RF-01	Brain Lower Grade Glioma (TCGA, PanCancer Atlas)	0	ADAM2: Diploid	884
TCGA-TQ-A7RG-01	Brain Lower Grade Glioma (TCGA, PanCancer Atlas)	0	ADAM2: Diploid	885
TCGA-TQ-A7RH-01	Brain Lower Grade Glioma (TCGA, PanCancer Atlas)	0	ADAM2: Gain	886
TCGA-TQ-A7RI-01	Brain Lower Grade Glioma (TCGA, PanCancer Atlas)	0	ADAM2: Diploid	887
TCGA-TQ-A7RJ-01	Brain Lower Grade Glioma (TCGA, PanCancer Atlas)	0	ADAM2: Diploid	888
TCGA-TQ-A7RK-01	Brain Lower Grade Glioma (TCGA, PanCancer Atlas)	0	ADAM2: Diploid	889
TCGA-TQ-A7RM-01	Brain Lower Grade Glioma (TCGA, PanCancer Atlas)	0	ADAM2: Diploid	890
TCGA-TQ-A7RN-01	Brain Lower Grade Glioma (TCGA, PanCancer Atlas)	0	ADAM2: Diploid	891
TCGA-TQ-A7RO-01	Brain Lower Grade Glioma (TCGA, PanCancer Atlas)	0	ADAM2: Diploid	892
TCGA-TQ-A7RP-01	Brain Lower Grade Glioma (TCGA, PanCancer Atlas)	0	ADAM2: Diploid	893
TCGA-TQ-A7RQ-01	Brain Lower Grade Glioma (TCGA, PanCancer Atlas)	0	ADAM2: Gain	894
TCGA-TQ-A7RR-01	Brain Lower Grade Glioma (TCGA, PanCancer Atlas)	0	ADAM2: Amplification	895
TCGA-TQ-A7RS-01	Brain Lower Grade Glioma (TCGA, PanCancer Atlas)	0	ADAM2: Diploid	896
TCGA-TQ-A7RU-01	Brain Lower Grade Glioma (TCGA, PanCancer Atlas)	0	ADAM2: Diploid	897
TCGA-TQ-A7RV-01	Brain Lower Grade Glioma (TCGA, PanCancer Atlas)	0	ADAM2: Diploid	898
TCGA-TQ-A7RW-01	Brain Lower Grade Glioma (TCGA, PanCancer Atlas)	0	ADAM2: Diploid	899
TCGA-TQ-A8XE-01	Brain Lower Grade Glioma (TCGA, PanCancer Atlas)	0	ADAM2: Diploid	900
TCGA-VM-A8C8-01	Brain Lower Grade Glioma (TCGA, PanCancer Atlas)	0	ADAM2: Diploid	901
TCGA-VM-A8C9-01	Brain Lower Grade Glioma (TCGA, PanCancer Atlas)	0	ADAM2: Diploid	902
TCGA-VM-A8CA-01	Brain Lower Grade Glioma (TCGA, PanCancer Atlas)	0	ADAM2: Gain	903
TCGA-VM-A8CB-01	Brain Lower Grade Glioma (TCGA, PanCancer Atlas)	0	ADAM2: Diploid	904
TCGA-VM-A8CD-01	Brain Lower Grade Glioma (TCGA, PanCancer Atlas)	0	ADAM2: Diploid	905
TCGA-VM-A8CE-01	Brain Lower Grade Glioma (TCGA, PanCancer Atlas)	0	ADAM2: Diploid	906
TCGA-VM-A8CF-01	Brain Lower Grade Glioma (TCGA, PanCancer Atlas)	0	ADAM2: Gain	907
TCGA-VM-A8CH-01	Brain Lower Grade Glioma (TCGA, PanCancer Atlas)	0	ADAM2: Diploid	908
TCGA-VV-A829-01	Brain Lower Grade Glioma (TCGA, PanCancer Atlas)	0	ADAM2: Diploid	909
TCGA-VV-A86M-01	Brain Lower Grade Glioma (TCGA, PanCancer Atlas)	0	ADAM2: Diploid	910
TCGA-VW-A7QS-01	Brain Lower Grade Glioma (TCGA, PanCancer Atlas)	0	ADAM2: Diploid	911
TCGA-VW-A8FI-01	Brain Lower Grade Glioma (TCGA, PanCancer Atlas)	0	ADAM2: Diploid	912
TCGA-W9-A837-01	Brain Lower Grade Glioma (TCGA, PanCancer Atlas)	0	ADAM2: Diploid	913
TCGA-WH-A86K-01	Brain Lower Grade Glioma (TCGA, PanCancer Atlas)	0	ADAM2: Diploid	914
TCGA-WY-A858-01	Brain Lower Grade Glioma (TCGA, PanCancer Atlas)	0	ADAM2: Diploid	915
TCGA-WY-A859-01	Brain Lower Grade Glioma (TCGA, PanCancer Atlas)	0	ADAM2: Diploid	916
TCGA-WY-A85A-01	Brain Lower Grade Glioma (TCGA, PanCancer Atlas)	0	ADAM2: Diploid	917
TCGA-WY-A85B-01	Brain Lower Grade Glioma (TCGA, PanCancer Atlas)	0	ADAM2: Diploid	918
TCGA-WY-A85C-01	Brain Lower Grade Glioma (TCGA, PanCancer Atlas)	0	ADAM2: Diploid	919
TCGA-WY-A85D-01	Brain Lower Grade Glioma (TCGA, PanCancer Atlas)	0	ADAM2: Diploid	920
TCGA-WY-A85E-01	Brain Lower Grade Glioma (TCGA, PanCancer Atlas)	0	ADAM2: Diploid	921
TCGA-D8-A1JB-01	Breast Invasive Carcinoma (TCGA, PanCancer Atlas)	1867.29	ADAM2: Diploid	1	0.095
TCGA-E2-A15A-01	Breast Invasive Carcinoma (TCGA, PanCancer Atlas)	698.072	ADAM2: Amplification	2
TCGA-AC-A6IX-01	Breast Invasive Carcinoma (TCGA, PanCancer Atlas)	667.214	ADAM2: Diploid	3
TCGA-AR-A0TY-01	Breast Invasive Carcinoma (TCGA, PanCancer Atlas)	299.903	ADAM2: Shallow Deletion	4
TCGA-GM-A3NW-01	Breast Invasive Carcinoma (TCGA, PanCancer Atlas)	260.902	ADAM2: Amplification	5
TCGA-A2-A25C-01	Breast Invasive Carcinoma (TCGA, PanCancer Atlas)	260.697	ADAM2: Diploid	6
TCGA-E2-A109-01	Breast Invasive Carcinoma (TCGA, PanCancer Atlas)	192.456	ADAM2: Gain	7
TCGA-AC-A2FM-01	Breast Invasive Carcinoma (TCGA, PanCancer Atlas)	175.409	ADAM2: Gain	8
TCGA-E2-A15R-01	Breast Invasive Carcinoma (TCGA, PanCancer Atlas)	157.321	ADAM2: Amplification	9
TCGA-AO-A03N-01	Breast Invasive Carcinoma (TCGA, PanCancer Atlas)	144.717	ADAM2: Shallow Deletion	10
TCGA-E9-A228-01	Breast Invasive Carcinoma (TCGA, PanCancer Atlas)	135.129	ADAM2: Amplification	11
TCGA-E9-A22D-01	Breast Invasive Carcinoma (TCGA, PanCancer Atlas)	110.853	ADAM2: Shallow Deletion	12
TCGA-D8-A1JF-01	Breast Invasive Carcinoma (TCGA, PanCancer Atlas)	101.167	ADAM2: Gain	13
TCGA-AN-A0FV-01	Breast Invasive Carcinoma (TCGA, PanCancer Atlas)	99.4719	ADAM2: Shallow Deletion	14
TCGA-LL-A740-01	Breast Invasive Carcinoma (TCGA, PanCancer Atlas)	74.2834	ADAM2: Gain	15
TCGA-C8-A26Z-01	Breast Invasive Carcinoma (TCGA, PanCancer Atlas)	60.7966	ADAM2: Amplification	16
TCGA-XX-A899-01	Breast Invasive Carcinoma (TCGA, PanCancer Atlas)	60.6299	ADAM2: Gain	17
TCGA-AO-A03L-01	Breast Invasive Carcinoma (TCGA, PanCancer Atlas)	56.2218	ADAM2: Diploid	18
TCGA-C8-A27A-01	Breast Invasive Carcinoma (TCGA, PanCancer Atlas)	44.2833	ADAM2: Amplification	19
TCGA-AR-A250-01	Breast Invasive Carcinoma (TCGA, PanCancer Atlas)	38.0795	ADAM2: Shallow Deletion	20
TCGA-B6-A0I9-01	Breast Invasive Carcinoma (TCGA, PanCancer Atlas)	35.3728	ADAM2: Diploid	21
TCGA-AO-A0J2-01	Breast Invasive Carcinoma (TCGA, PanCancer Atlas)	33.908	ADAM2: Gain	22
TCGA-E9-A22B-01	Breast Invasive Carcinoma (TCGA, PanCancer Atlas)	31.6201	ADAM2: Shallow Deletion	23
TCGA-B6-A0WT-01	Breast Invasive Carcinoma (TCGA, PanCancer Atlas)	30.4537	ADAM2: Amplification	24
TCGA-D8-A27W-01	Breast Invasive Carcinoma (TCGA, PanCancer Atlas)	29.4479	ADAM2: Diploid	25
TCGA-OL-A5D6-01	Breast Invasive Carcinoma (TCGA, PanCancer Atlas)	24.6028	ADAM2: Diploid	26
TCGA-BH-A0BA-01	Breast Invasive Carcinoma (TCGA, PanCancer Atlas)	23.6484	ADAM2: Gain	27
TCGA-AQ-A54O-01	Breast Invasive Carcinoma (TCGA, PanCancer Atlas)	21.6306	ADAM2: Gain	28
TCGA-D8-A1X9-01	Breast Invasive Carcinoma (TCGA, PanCancer Atlas)	21.4999	ADAM2: Diploid	29
TCGA-A8-A086-01	Breast Invasive Carcinoma (TCGA, PanCancer Atlas)	17.8139	ADAM2: Gain	30
TCGA-E2-A1LB-01	Breast Invasive Carcinoma (TCGA, PanCancer Atlas)	16.6236	ADAM2: Diploid	31
TCGA-BH-A1FH-01	Breast Invasive Carcinoma (TCGA, PanCancer Atlas)	15.1715	ADAM2: Gain	32
TCGA-A2-A3XV-01	Breast Invasive Carcinoma (TCGA, PanCancer Atlas)	14.6237	ADAM2: Diploid	33
TCGA-AC-A5XS-01	Breast Invasive Carcinoma (TCGA, PanCancer Atlas)	13.4718	ADAM2: Diploid	34
TCGA-A2-A0CZ-01	Breast Invasive Carcinoma (TCGA, PanCancer Atlas)	11.4286	Not Profiled	35
TCGA-AR-A1AR-01	Breast Invasive Carcinoma (TCGA, PanCancer Atlas)	11.1221	ADAM2: Amplification	36
TCGA-A2-A0CX-01	Breast Invasive Carcinoma (TCGA, PanCancer Atlas)	10.897	ADAM2: Gain	37
TCGA-BH-A1ES-01	Breast Invasive Carcinoma (TCGA, PanCancer Atlas)	9.8361	ADAM2: Amplification	38
TCGA-A8-A06R-01	Breast Invasive Carcinoma (TCGA, PanCancer Atlas)	9.3973	ADAM2: Amplification	39
TCGA-BH-A0EE-01	Breast Invasive Carcinoma (TCGA, PanCancer Atlas)	9.0377	ADAM2: Shallow Deletion	40
TCGA-BH-A0EI-01	Breast Invasive Carcinoma (TCGA, PanCancer Atlas)	8.8837	ADAM2: Amplification	41
TCGA-C8-A26X-01	Breast Invasive Carcinoma (TCGA, PanCancer Atlas)	8.7276	ADAM2: Diploid	42
TCGA-AN-A0XT-01	Breast Invasive Carcinoma (TCGA, PanCancer Atlas)	8.6281	ADAM2: Gain	43
TCGA-BH-A0H9-01	Breast Invasive Carcinoma (TCGA, PanCancer Atlas)	7.8194	ADAM2: Diploid	44
TCGA-B6-A0IN-01	Breast Invasive Carcinoma (TCGA, PanCancer Atlas)	7.073	ADAM2: Diploid	45
TCGA-BH-A18R-01	Breast Invasive Carcinoma (TCGA, PanCancer Atlas)	6.5379	ADAM2: Diploid	46
TCGA-AN-A0AK-01	Breast Invasive Carcinoma (TCGA, PanCancer Atlas)	5.8774	ADAM2: Diploid	47
TCGA-AR-A256-01	Breast Invasive Carcinoma (TCGA, PanCancer Atlas)	5.3258	ADAM2: Amplification	48
TCGA-A8-A076-01	Breast Invasive Carcinoma (TCGA, PanCancer Atlas)	5.0837	ADAM2: Gain	49
TCGA-B6-A0X4-01	Breast Invasive Carcinoma (TCGA, PanCancer Atlas)	4.7226	ADAM2: Diploid	50
TCGA-A7-A0D9-01	Breast Invasive Carcinoma (TCGA, PanCancer Atlas)	4.5286	ADAM2: Gain	51
TCGA-GM-A2DB-01	Breast Invasive Carcinoma (TCGA, PanCancer Atlas)	4.4743	ADAM2: Shallow Deletion	52
TCGA-GM-A2DD-01	Breast Invasive Carcinoma (TCGA, PanCancer Atlas)	3.9356	ADAM2: Shallow Deletion	53
TCGA-PE-A5DC-01	Breast Invasive Carcinoma (TCGA, PanCancer Atlas)	3.8631	ADAM2: Diploid	54
TCGA-AN-A0FZ-01	Breast Invasive Carcinoma (TCGA, PanCancer Atlas)	3.7741	ADAM2: Gain	55
TCGA-B6-A0I1-01	Breast Invasive Carcinoma (TCGA, PanCancer Atlas)	3.5564	ADAM2: Amplification	56
TCGA-D8-A1XD-01	Breast Invasive Carcinoma (TCGA, PanCancer Atlas)	3.4984	ADAM2: Amplification	57
TCGA-E2-A15O-01	Breast Invasive Carcinoma (TCGA, PanCancer Atlas)	3.2966	ADAM2: Amplification	58
TCGA-BH-A1FD-01	Breast Invasive Carcinoma (TCGA, PanCancer Atlas)	3.1903	ADAM2: Amplification	59
TCGA-AO-A0JA-01	Breast Invasive Carcinoma (TCGA, PanCancer Atlas)	3.1774	ADAM2: Gain	60
TCGA-E2-A574-01	Breast Invasive Carcinoma (TCGA, PanCancer Atlas)	2.8058	ADAM2: Amplification	61
TCGA-E9-A229-01	Breast Invasive Carcinoma (TCGA, PanCancer Atlas)	2.7488	ADAM2: Diploid	62
TCGA-AC-A2FK-01	Breast Invasive Carcinoma (TCGA, PanCancer Atlas)	2.6679	ADAM2: Diploid	63
TCGA-AR-A0TZ-01	Breast Invasive Carcinoma (TCGA, PanCancer Atlas)	2.6322	ADAM2: Diploid	64
TCGA-C8-A12U-01	Breast Invasive Carcinoma (TCGA, PanCancer Atlas)	2.5952	ADAM2: Shallow Deletion	65
TCGA-E2-A15E-01	Breast Invasive Carcinoma (TCGA, PanCancer Atlas)	2.5304	ADAM2: Amplification	66
TCGA-AC-A3W6-01	Breast Invasive Carcinoma (TCGA, PanCancer Atlas)	2.5115	ADAM2: Diploid	67
TCGA-LQ-A4E4-01	Breast Invasive Carcinoma (TCGA, PanCancer Atlas)	2.4936	ADAM2: Diploid	68
TCGA-BH-A0W7-01	Breast Invasive Carcinoma (TCGA, PanCancer Atlas)	2.4653	ADAM2: Gain	69
TCGA-AR-A5QN-01	Breast Invasive Carcinoma (TCGA, PanCancer Atlas)	2.4235	ADAM2: Amplification	70
TCGA-C8-A8HQ-01	Breast Invasive Carcinoma (TCGA, PanCancer Atlas)	2.4138	ADAM2: Shallow Deletion	71
TCGA-AO-A03V-01	Breast Invasive Carcinoma (TCGA, PanCancer Atlas)	2.3529	ADAM2: Shallow Deletion	72
TCGA-BH-A0C7-01	Breast Invasive Carcinoma (TCGA, PanCancer Atlas)	2.3445	ADAM2: Diploid	73
TCGA-AO-A0J3-01	Breast Invasive Carcinoma (TCGA, PanCancer Atlas)	2.2362	ADAM2: Amplification	74
TCGA-C8-A1HO-01	Breast Invasive Carcinoma (TCGA, PanCancer Atlas)	2.1592	ADAM2: Gain	75
TCGA-BH-A0DQ-01	Breast Invasive Carcinoma (TCGA, PanCancer Atlas)	2.0433	ADAM2: Diploid	76
TCGA-D8-A145-01	Breast Invasive Carcinoma (TCGA, PanCancer Atlas)	2.0178	ADAM2: Shallow Deletion	77
TCGA-UL-AAZ6-01	Breast Invasive Carcinoma (TCGA, PanCancer Atlas)	1.9961	ADAM2: Shallow Deletion	78
TCGA-AR-A1AO-01	Breast Invasive Carcinoma (TCGA, PanCancer Atlas)	1.9713	ADAM2: Diploid	79
TCGA-BH-A0HX-01	Breast Invasive Carcinoma (TCGA, PanCancer Atlas)	1.9064	ADAM2: Gain	80
TCGA-A8-A09Z-01	Breast Invasive Carcinoma (TCGA, PanCancer Atlas)	1.7844	ADAM2: Diploid	81
TCGA-A2-A0T2-01	Breast Invasive Carcinoma (TCGA, PanCancer Atlas)	1.7833	ADAM2: Gain	82
TCGA-E2-A2P6-01	Breast Invasive Carcinoma (TCGA, PanCancer Atlas)	1.7504	ADAM2: Diploid	83
TCGA-A8-A0A4-01	Breast Invasive Carcinoma (TCGA, PanCancer Atlas)	1.741	ADAM2: Diploid	84
TCGA-E9-A248-01	Breast Invasive Carcinoma (TCGA, PanCancer Atlas)	1.6186	ADAM2: Shallow Deletion	85
TCGA-E9-A1RH-01	Breast Invasive Carcinoma (TCGA, PanCancer Atlas)	1.5859	ADAM2: Shallow Deletion	86
TCGA-BH-A0E2-01	Breast Invasive Carcinoma (TCGA, PanCancer Atlas)	1.5699	ADAM2: Amplification	87
TCGA-AC-A23C-01	Breast Invasive Carcinoma (TCGA, PanCancer Atlas)	1.504	ADAM2: Diploid	88
TCGA-D8-A1JC-01	Breast Invasive Carcinoma (TCGA, PanCancer Atlas)	1.4971	ADAM2: Gain	89
TCGA-AC-A3YJ-01	Breast Invasive Carcinoma (TCGA, PanCancer Atlas)	1.4404	ADAM2: Diploid	90
TCGA-BH-A0BJ-01	Breast Invasive Carcinoma (TCGA, PanCancer Atlas)	1.4346	ADAM2: Diploid	91
TCGA-E9-A1N9-01	Breast Invasive Carcinoma (TCGA, PanCancer Atlas)	1.364	ADAM2: Deep Deletion	92
TCGA-BH-A0DK-01	Breast Invasive Carcinoma (TCGA, PanCancer Atlas)	1.3501	ADAM2: Diploid	93
TCGA-LD-A7W5-01	Breast Invasive Carcinoma (TCGA, PanCancer Atlas)	1.2825	ADAM2: Gain	94
TCGA-A8-A094-01	Breast Invasive Carcinoma (TCGA, PanCancer Atlas)	1.2492	ADAM2: Diploid	95
TCGA-B6-A1KN-01	Breast Invasive Carcinoma (TCGA, PanCancer Atlas)	1.1658	ADAM2: Amplification	96
TCGA-EW-A6S9-01	Breast Invasive Carcinoma (TCGA, PanCancer Atlas)	1.1472	ADAM2: Diploid	97
TCGA-D8-A1J8-01	Breast Invasive Carcinoma (TCGA, PanCancer Atlas)	1.0956	ADAM2: Shallow Deletion	98
TCGA-GM-A2DC-01	Breast Invasive Carcinoma (TCGA, PanCancer Atlas)	1.0942	ADAM2: Gain	99
TCGA-C8-A137-01	Breast Invasive Carcinoma (TCGA, PanCancer Atlas)	1.0621	ADAM2: Diploid	100
TCGA-AR-A24L-01	Breast Invasive Carcinoma (TCGA, PanCancer Atlas)	1.0447	ADAM2: Diploid	101
TCGA-AO-A12F-01	Breast Invasive Carcinoma (TCGA, PanCancer Atlas)	1.0208	ADAM2: Diploid	102
TCGA-OL-A6VQ-01	Breast Invasive Carcinoma (TCGA, PanCancer Atlas)	1.0102	ADAM2: Diploid	103
TCGA-AN-A041-01	Breast Invasive Carcinoma (TCGA, PanCancer Atlas)	0.996	ADAM2: Shallow Deletion	104
TCGA-BH-A0H7-01	Breast Invasive Carcinoma (TCGA, PanCancer Atlas)	0.9849	ADAM2: Gain	105
TCGA-A2-A0T4-01	Breast Invasive Carcinoma (TCGA, PanCancer Atlas)	0.9761	ADAM2: Diploid	106
TCGA-E2-A105-01	Breast Invasive Carcinoma (TCGA, PanCancer Atlas)	0.9615	ADAM2: Amplification	107
TCGA-A8-A09A-01	Breast Invasive Carcinoma (TCGA, PanCancer Atlas)	0.9062	ADAM2: Amplification	108
TCGA-EW-A2FR-01	Breast Invasive Carcinoma (TCGA, PanCancer Atlas)	0.8998	ADAM2: Shallow Deletion	109
TCGA-A2-A0CR-01	Breast Invasive Carcinoma (TCGA, PanCancer Atlas)	0.8918	ADAM2: Diploid	110
TCGA-E9-A1RE-01	Breast Invasive Carcinoma (TCGA, PanCancer Atlas)	0.8751	ADAM2: Gain	111
TCGA-EW-A1IZ-01	Breast Invasive Carcinoma (TCGA, PanCancer Atlas)	0.8552	ADAM2: Diploid	112
TCGA-EW-A6SD-01	Breast Invasive Carcinoma (TCGA, PanCancer Atlas)	0.838	ADAM2: Gain	113
TCGA-E2-A14P-01	Breast Invasive Carcinoma (TCGA, PanCancer Atlas)	0.801	ADAM2: Diploid	114
TCGA-E9-A22E-01	Breast Invasive Carcinoma (TCGA, PanCancer Atlas)	0.7488	ADAM2: Shallow Deletion	115
TCGA-A8-A091-01	Breast Invasive Carcinoma (TCGA, PanCancer Atlas)	0.7344	ADAM2: Gain	116
TCGA-JL-A3YW-01	Breast Invasive Carcinoma (TCGA, PanCancer Atlas)	0.7205	ADAM2: Shallow Deletion	117
TCGA-B6-A2IU-01	Breast Invasive Carcinoma (TCGA, PanCancer Atlas)	0.7189	ADAM2: Gain	118
TCGA-AQ-A0Y5-01	Breast Invasive Carcinoma (TCGA, PanCancer Atlas)	0.706	ADAM2: Shallow Deletion	119
TCGA-E9-A245-01	Breast Invasive Carcinoma (TCGA, PanCancer Atlas)	0.7057	ADAM2: Diploid	120
TCGA-LL-A7SZ-01	Breast Invasive Carcinoma (TCGA, PanCancer Atlas)	0.6969	ADAM2: Gain	121
TCGA-EW-A1PD-01	Breast Invasive Carcinoma (TCGA, PanCancer Atlas)	0.6752	ADAM2: Diploid	122
TCGA-E2-A9RU-01	Breast Invasive Carcinoma (TCGA, PanCancer Atlas)	0.674	ADAM2: Amplification	123
TCGA-AO-A03R-01	Breast Invasive Carcinoma (TCGA, PanCancer Atlas)	0.6677	ADAM2: Gain	124
TCGA-A2-A3Y0-01	Breast Invasive Carcinoma (TCGA, PanCancer Atlas)	0.6567	ADAM2: Shallow Deletion	125
TCGA-E2-A1B1-01	Breast Invasive Carcinoma (TCGA, PanCancer Atlas)	0.6314	ADAM2: Diploid	126
TCGA-S3-A6ZG-01	Breast Invasive Carcinoma (TCGA, PanCancer Atlas)	0.6237	ADAM2: Gain	127
TCGA-E2-A14U-01	Breast Invasive Carcinoma (TCGA, PanCancer Atlas)	0.6233	ADAM2: Gain	128
TCGA-A2-A0ER-01	Breast Invasive Carcinoma (TCGA, PanCancer Atlas)	0.6027	ADAM2: Amplification	129
TCGA-A1-A0SI-01	Breast Invasive Carcinoma (TCGA, PanCancer Atlas)	0.5886	ADAM2: Shallow Deletion	130
TCGA-S3-AA14-01	Breast Invasive Carcinoma (TCGA, PanCancer Atlas)	0.5635	ADAM2: Diploid	131
TCGA-C8-A26W-01	Breast Invasive Carcinoma (TCGA, PanCancer Atlas)	0.5566	ADAM2: Shallow Deletion	132
TCGA-EW-A1PG-01	Breast Invasive Carcinoma (TCGA, PanCancer Atlas)	0.5525	ADAM2: Diploid	133
TCGA-A7-A4SA-01	Breast Invasive Carcinoma (TCGA, PanCancer Atlas)	0.5516	ADAM2: Shallow Deletion	134
TCGA-D8-A27R-01	Breast Invasive Carcinoma (TCGA, PanCancer Atlas)	0.5476	ADAM2: Gain	135
TCGA-A2-A0D4-01	Breast Invasive Carcinoma (TCGA, PanCancer Atlas)	0.5325	ADAM2: Gain	136
TCGA-AC-A8OQ-01	Breast Invasive Carcinoma (TCGA, PanCancer Atlas)	0.5292	ADAM2: Diploid	137
TCGA-D8-A1XT-01	Breast Invasive Carcinoma (TCGA, PanCancer Atlas)	0.5291	ADAM2: Amplification	138
TCGA-D8-A1JG-01	Breast Invasive Carcinoma (TCGA, PanCancer Atlas)	0.5174	ADAM2: Shallow Deletion	139
TCGA-C8-A1HL-01	Breast Invasive Carcinoma (TCGA, PanCancer Atlas)	0.5163	ADAM2: Shallow Deletion	140
TCGA-EW-A1P1-01	Breast Invasive Carcinoma (TCGA, PanCancer Atlas)	0.5071	ADAM2: Diploid	141
TCGA-LL-A9Q3-01	Breast Invasive Carcinoma (TCGA, PanCancer Atlas)	0.5055	ADAM2: Amplification	142
TCGA-E2-A1IE-01	Breast Invasive Carcinoma (TCGA, PanCancer Atlas)	0.4983	ADAM2: Amplification	143
TCGA-A7-A26F-01	Breast Invasive Carcinoma (TCGA, PanCancer Atlas)	0.477	ADAM2: Gain	144
TCGA-E2-A10C-01	Breast Invasive Carcinoma (TCGA, PanCancer Atlas)	0.4757	ADAM2: Gain	145
TCGA-A8-A07J-01	Breast Invasive Carcinoma (TCGA, PanCancer Atlas)	0.46	ADAM2: Diploid	146
TCGA-D8-A1XB-01	Breast Invasive Carcinoma (TCGA, PanCancer Atlas)	0.4572	ADAM2: Gain	147
TCGA-BH-A0GY-01	Breast Invasive Carcinoma (TCGA, PanCancer Atlas)	0.4509	ADAM2: Gain	148
TCGA-PL-A8LX-01	Breast Invasive Carcinoma (TCGA, PanCancer Atlas)	0.4451	ADAM2: Diploid	149
TCGA-AC-A62V-01	Breast Invasive Carcinoma (TCGA, PanCancer Atlas)	0.416	ADAM2: Gain	150
TCGA-BH-A1EU-01	Breast Invasive Carcinoma (TCGA, PanCancer Atlas)	0.4129	ADAM2: Gain	151
TCGA-AR-A0TT-01	Breast Invasive Carcinoma (TCGA, PanCancer Atlas)	0.4078	ADAM2: Shallow Deletion	152
TCGA-A1-A0SQ-01	Breast Invasive Carcinoma (TCGA, PanCancer Atlas)	0.4034	ADAM2: Diploid	153
TCGA-C8-A12L-01	Breast Invasive Carcinoma (TCGA, PanCancer Atlas)	0.3957	ADAM2: Diploid	154
TCGA-BH-A0B2-01	Breast Invasive Carcinoma (TCGA, PanCancer Atlas)	0.3934	ADAM2: Gain	155
TCGA-AC-A5XU-01	Breast Invasive Carcinoma (TCGA, PanCancer Atlas)	0.3888	ADAM2: Diploid	156
TCGA-BH-A1EV-01	Breast Invasive Carcinoma (TCGA, PanCancer Atlas)	0.3881	ADAM2: Gain	157
TCGA-C8-A132-01	Breast Invasive Carcinoma (TCGA, PanCancer Atlas)	0.3861	ADAM2: Gain	158
TCGA-B6-A0RE-01	Breast Invasive Carcinoma (TCGA, PanCancer Atlas)	0.3858	ADAM2: Gain	159
TCGA-E2-A15K-01	Breast Invasive Carcinoma (TCGA, PanCancer Atlas)	0.3827	ADAM2: Shallow Deletion	160
TCGA-EW-A2FW-01	Breast Invasive Carcinoma (TCGA, PanCancer Atlas)	0.3722	ADAM2: Diploid	161
TCGA-BH-A18M-01	Breast Invasive Carcinoma (TCGA, PanCancer Atlas)	0.3673	ADAM2: Diploid	162
TCGA-A2-A0EY-01	Breast Invasive Carcinoma (TCGA, PanCancer Atlas)	0.3659	ADAM2: Diploid	163
TCGA-BH-A1FM-01	Breast Invasive Carcinoma (TCGA, PanCancer Atlas)	0.3625	ADAM2: Gain	164
TCGA-EW-A1PF-01	Breast Invasive Carcinoma (TCGA, PanCancer Atlas)	0.3598	ADAM2: Diploid	165
TCGA-BH-A0B7-01	Breast Invasive Carcinoma (TCGA, PanCancer Atlas)	0.3574	ADAM2: Shallow Deletion	166
TCGA-A2-A3KC-01	Breast Invasive Carcinoma (TCGA, PanCancer Atlas)	0.3551	ADAM2: Diploid	167
TCGA-BH-A0E9-01	Breast Invasive Carcinoma (TCGA, PanCancer Atlas)	0.3539	ADAM2: Diploid	168
TCGA-A8-A07L-01	Breast Invasive Carcinoma (TCGA, PanCancer Atlas)	0.3427	ADAM2: Shallow Deletion	169
TCGA-EW-A1J3-01	Breast Invasive Carcinoma (TCGA, PanCancer Atlas)	0.3345	ADAM2: Diploid	170
TCGA-BH-A0B5-01	Breast Invasive Carcinoma (TCGA, PanCancer Atlas)	0.3336	ADAM2: Diploid	171
TCGA-AO-A1KP-01	Breast Invasive Carcinoma (TCGA, PanCancer Atlas)	0.3316	ADAM2: Amplification	172
TCGA-BH-A18V-01	Breast Invasive Carcinoma (TCGA, PanCancer Atlas)	0.3314	ADAM2: Shallow Deletion	173
TCGA-A8-A06P-01	Breast Invasive Carcinoma (TCGA, PanCancer Atlas)	0.3305	ADAM2: Amplification	174
TCGA-EW-A423-01	Breast Invasive Carcinoma (TCGA, PanCancer Atlas)	0.3287	ADAM2: Diploid	175
TCGA-A8-A093-01	Breast Invasive Carcinoma (TCGA, PanCancer Atlas)	0.3272	ADAM2: Gain	176
TCGA-AR-A1AL-01	Breast Invasive Carcinoma (TCGA, PanCancer Atlas)	0.3192	ADAM2: Diploid	177
TCGA-AC-A2QI-01	Breast Invasive Carcinoma (TCGA, PanCancer Atlas)	0.3177	ADAM2: Diploid	178
TCGA-EW-A6SA-01	Breast Invasive Carcinoma (TCGA, PanCancer Atlas)	0.3104	ADAM2: Gain	179
TCGA-JL-A3YX-01	Breast Invasive Carcinoma (TCGA, PanCancer Atlas)	0.3097	ADAM2: Gain	180
TCGA-E9-A1NA-01	Breast Invasive Carcinoma (TCGA, PanCancer Atlas)	0.3092	ADAM2: Diploid	181
TCGA-B6-A0IG-01	Breast Invasive Carcinoma (TCGA, PanCancer Atlas)	0.3073	ADAM2: Diploid	182
TCGA-BH-A1F2-01	Breast Invasive Carcinoma (TCGA, PanCancer Atlas)	0.3057	ADAM2: Gain	183
TCGA-A2-A1FW-01	Breast Invasive Carcinoma (TCGA, PanCancer Atlas)	0.2967	ADAM2: Shallow Deletion	184
TCGA-AQ-A04H-01	Breast Invasive Carcinoma (TCGA, PanCancer Atlas)	0.2939	ADAM2: Diploid	185
TCGA-A7-A0CD-01	Breast Invasive Carcinoma (TCGA, PanCancer Atlas)	0.2909	ADAM2: Gain	186
TCGA-EW-A2FV-01	Breast Invasive Carcinoma (TCGA, PanCancer Atlas)	0.2847	ADAM2: Shallow Deletion	187
TCGA-E2-A14T-01	Breast Invasive Carcinoma (TCGA, PanCancer Atlas)	0.2722	ADAM2: Gain	188
TCGA-AO-A03M-01	Breast Invasive Carcinoma (TCGA, PanCancer Atlas)	0.2673	ADAM2: Diploid	189
TCGA-E9-A1NE-01	Breast Invasive Carcinoma (TCGA, PanCancer Atlas)	0.267	ADAM2: Gain	190
TCGA-AC-A3HN-01	Breast Invasive Carcinoma (TCGA, PanCancer Atlas)	0.2634	ADAM2: Diploid	191
TCGA-BH-A202-01	Breast Invasive Carcinoma (TCGA, PanCancer Atlas)	0.2608	ADAM2: Shallow Deletion	192
TCGA-A8-A0AB-01	Breast Invasive Carcinoma (TCGA, PanCancer Atlas)	0.2578	ADAM2: Gain	193
TCGA-BH-A1EX-01	Breast Invasive Carcinoma (TCGA, PanCancer Atlas)	0.2361	ADAM2: Gain	194
TCGA-BH-A204-01	Breast Invasive Carcinoma (TCGA, PanCancer Atlas)	0.227	ADAM2: Amplification	195
TCGA-3C-AAAU-01	Breast Invasive Carcinoma (TCGA, PanCancer Atlas)	0	ADAM2: Gain	196
TCGA-3C-AALI-01	Breast Invasive Carcinoma (TCGA, PanCancer Atlas)	0	ADAM2: Gain	197
TCGA-3C-AALJ-01	Breast Invasive Carcinoma (TCGA, PanCancer Atlas)	0	ADAM2: Shallow Deletion	198
TCGA-3C-AALK-01	Breast Invasive Carcinoma (TCGA, PanCancer Atlas)	0	ADAM2: Diploid	199
TCGA-4H-AAAK-01	Breast Invasive Carcinoma (TCGA, PanCancer Atlas)	0	ADAM2: Diploid	200
TCGA-5L-AAT0-01	Breast Invasive Carcinoma (TCGA, PanCancer Atlas)	0	ADAM2: Diploid	201
TCGA-5T-A9QA-01	Breast Invasive Carcinoma (TCGA, PanCancer Atlas)	0	ADAM2: Amplification	202
TCGA-A1-A0SB-01	Breast Invasive Carcinoma (TCGA, PanCancer Atlas)	0	ADAM2: Diploid	203
TCGA-A1-A0SD-01	Breast Invasive Carcinoma (TCGA, PanCancer Atlas)	0	ADAM2: Diploid	204
TCGA-A1-A0SE-01	Breast Invasive Carcinoma (TCGA, PanCancer Atlas)	0	ADAM2: Gain	205
TCGA-A1-A0SF-01	Breast Invasive Carcinoma (TCGA, PanCancer Atlas)	0	ADAM2: Deep Deletion	206
TCGA-A1-A0SG-01	Breast Invasive Carcinoma (TCGA, PanCancer Atlas)	0	ADAM2: Gain	207
TCGA-A1-A0SH-01	Breast Invasive Carcinoma (TCGA, PanCancer Atlas)	0	ADAM2: Diploid	208
TCGA-A1-A0SJ-01	Breast Invasive Carcinoma (TCGA, PanCancer Atlas)	0	ADAM2: Gain	209
TCGA-A1-A0SK-01	Breast Invasive Carcinoma (TCGA, PanCancer Atlas)	0	ADAM2: Gain	210
TCGA-A1-A0SM-01	Breast Invasive Carcinoma (TCGA, PanCancer Atlas)	0	ADAM2: Diploid	211
TCGA-A1-A0SN-01	Breast Invasive Carcinoma (TCGA, PanCancer Atlas)	0	ADAM2: Shallow Deletion	212
TCGA-A1-A0SO-01	Breast Invasive Carcinoma (TCGA, PanCancer Atlas)	0	ADAM2: Amplification	213
TCGA-A1-A0SP-01	Breast Invasive Carcinoma (TCGA, PanCancer Atlas)	0	ADAM2: Shallow Deletion	214
TCGA-A2-A04N-01	Breast Invasive Carcinoma (TCGA, PanCancer Atlas)	0	ADAM2: Gain	215
TCGA-A2-A04P-01	Breast Invasive Carcinoma (TCGA, PanCancer Atlas)	0	ADAM2: Shallow Deletion	216
TCGA-A2-A04Q-01	Breast Invasive Carcinoma (TCGA, PanCancer Atlas)	0	ADAM2: Shallow Deletion	217
TCGA-A2-A04R-01	Breast Invasive Carcinoma (TCGA, PanCancer Atlas)	0	ADAM2: Diploid	218
TCGA-A2-A04T-01	Breast Invasive Carcinoma (TCGA, PanCancer Atlas)	0	ADAM2: Gain	219
TCGA-A2-A04U-01	Breast Invasive Carcinoma (TCGA, PanCancer Atlas)	0	ADAM2: Shallow Deletion	220
TCGA-A2-A04V-01	Breast Invasive Carcinoma (TCGA, PanCancer Atlas)	0	ADAM2: Amplification	221
TCGA-A2-A04W-01	Breast Invasive Carcinoma (TCGA, PanCancer Atlas)	0	ADAM2: Diploid	222
TCGA-A2-A04X-01	Breast Invasive Carcinoma (TCGA, PanCancer Atlas)	0	ADAM2: Diploid	223
TCGA-A2-A04Y-01	Breast Invasive Carcinoma (TCGA, PanCancer Atlas)	0	ADAM2: Shallow Deletion	224
TCGA-A2-A0CK-01	Breast Invasive Carcinoma (TCGA, PanCancer Atlas)	0	ADAM2: Diploid	225
TCGA-A2-A0CL-01	Breast Invasive Carcinoma (TCGA, PanCancer Atlas)	0	ADAM2: Shallow Deletion	226
TCGA-A2-A0CM-01	Breast Invasive Carcinoma (TCGA, PanCancer Atlas)	0	ADAM2: Gain	227
TCGA-A2-A0CO-01	Breast Invasive Carcinoma (TCGA, PanCancer Atlas)	0	ADAM2: Diploid	228
TCGA-A2-A0CP-01	Breast Invasive Carcinoma (TCGA, PanCancer Atlas)	0	ADAM2: Amplification	229
TCGA-A2-A0CQ-01	Breast Invasive Carcinoma (TCGA, PanCancer Atlas)	0	ADAM2: Diploid	230
TCGA-A2-A0CS-01	Breast Invasive Carcinoma (TCGA, PanCancer Atlas)	0	ADAM2: Diploid	231
TCGA-A2-A0CT-01	Breast Invasive Carcinoma (TCGA, PanCancer Atlas)	0	ADAM2: Gain	232
TCGA-A2-A0CU-01	Breast Invasive Carcinoma (TCGA, PanCancer Atlas)	0	ADAM2: Amplification	233
TCGA-A2-A0CV-01	Breast Invasive Carcinoma (TCGA, PanCancer Atlas)	0	ADAM2: Gain	234
TCGA-A2-A0CW-01	Breast Invasive Carcinoma (TCGA, PanCancer Atlas)	0	ADAM2: Diploid	235
TCGA-A2-A0D0-01	Breast Invasive Carcinoma (TCGA, PanCancer Atlas)	0	ADAM2: Gain	236
TCGA-A2-A0D1-01	Breast Invasive Carcinoma (TCGA, PanCancer Atlas)	0	ADAM2: Amplification	237
TCGA-A2-A0D2-01	Breast Invasive Carcinoma (TCGA, PanCancer Atlas)	0	ADAM2: Gain	238
TCGA-A2-A0D3-01	Breast Invasive Carcinoma (TCGA, PanCancer Atlas)	0	ADAM2: Gain	239
TCGA-A2-A0EM-01	Breast Invasive Carcinoma (TCGA, PanCancer Atlas)	0	ADAM2: Diploid	240
TCGA-A2-A0EN-01	Breast Invasive Carcinoma (TCGA, PanCancer Atlas)	0	ADAM2: Diploid	241
TCGA-A2-A0EO-01	Breast Invasive Carcinoma (TCGA, PanCancer Atlas)	0	ADAM2: Gain	242
TCGA-A2-A0EP-01	Breast Invasive Carcinoma (TCGA, PanCancer Atlas)	0	ADAM2: Diploid	243
TCGA-A2-A0EQ-01	Breast Invasive Carcinoma (TCGA, PanCancer Atlas)	0	ADAM2: Shallow Deletion	244
TCGA-A2-A0ES-01	Breast Invasive Carcinoma (TCGA, PanCancer Atlas)	0	ADAM2: Amplification	245
TCGA-A2-A0ET-01	Breast Invasive Carcinoma (TCGA, PanCancer Atlas)	0	ADAM2: Diploid	246
TCGA-A2-A0EU-01	Breast Invasive Carcinoma (TCGA, PanCancer Atlas)	0	ADAM2: Gain	247
TCGA-A2-A0EV-01	Breast Invasive Carcinoma (TCGA, PanCancer Atlas)	0	ADAM2: Gain	248
TCGA-A2-A0EW-01	Breast Invasive Carcinoma (TCGA, PanCancer Atlas)	0	ADAM2: Amplification	249
TCGA-A2-A0EX-01	Breast Invasive Carcinoma (TCGA, PanCancer Atlas)	0	ADAM2: Gain	250
TCGA-A2-A0ST-01	Breast Invasive Carcinoma (TCGA, PanCancer Atlas)	0	ADAM2: Diploid	251
TCGA-A2-A0SU-01	Breast Invasive Carcinoma (TCGA, PanCancer Atlas)	0	ADAM2: Diploid	252
TCGA-A2-A0SV-01	Breast Invasive Carcinoma (TCGA, PanCancer Atlas)	0	ADAM2: Amplification	253
TCGA-A2-A0SW-01	Breast Invasive Carcinoma (TCGA, PanCancer Atlas)	0	ADAM2: Gain	254
TCGA-A2-A0SX-01	Breast Invasive Carcinoma (TCGA, PanCancer Atlas)	0	ADAM2: Shallow Deletion	255
TCGA-A2-A0SY-01	Breast Invasive Carcinoma (TCGA, PanCancer Atlas)	0	ADAM2: Diploid	256
TCGA-A2-A0T0-01	Breast Invasive Carcinoma (TCGA, PanCancer Atlas)	0	ADAM2: Diploid	257
TCGA-A2-A0T1-01	Breast Invasive Carcinoma (TCGA, PanCancer Atlas)	0	ADAM2: Shallow Deletion	258
TCGA-A2-A0T3-01	Breast Invasive Carcinoma (TCGA, PanCancer Atlas)	0	ADAM2: Amplification	259
TCGA-A2-A0T5-01	Breast Invasive Carcinoma (TCGA, PanCancer Atlas)	0	ADAM2: Gain	260
TCGA-A2-A0T6-01	Breast Invasive Carcinoma (TCGA, PanCancer Atlas)	0	ADAM2: Gain	261
TCGA-A2-A0T7-01	Breast Invasive Carcinoma (TCGA, PanCancer Atlas)	0	ADAM2: Shallow Deletion	262
TCGA-A2-A0YC-01	Breast Invasive Carcinoma (TCGA, PanCancer Atlas)	0	ADAM2: Diploid	263
TCGA-A2-A0YD-01	Breast Invasive Carcinoma (TCGA, PanCancer Atlas)	0	ADAM2: Diploid	264
TCGA-A2-A0YE-01	Breast Invasive Carcinoma (TCGA, PanCancer Atlas)	0	ADAM2: Gain	265
TCGA-A2-A0YF-01	Breast Invasive Carcinoma (TCGA, PanCancer Atlas)	0	ADAM2: Diploid	266
TCGA-A2-A0YG-01	Breast Invasive Carcinoma (TCGA, PanCancer Atlas)	0	ADAM2: Diploid	267
TCGA-A2-A0YH-01	Breast Invasive Carcinoma (TCGA, PanCancer Atlas)	0	ADAM2: Amplification	268
TCGA-A2-A0YI-01	Breast Invasive Carcinoma (TCGA, PanCancer Atlas)	0	ADAM2: Diploid	269
TCGA-A2-A0YJ-01	Breast Invasive Carcinoma (TCGA, PanCancer Atlas)	0	ADAM2: Amplification	270
TCGA-A2-A0YK-01	Breast Invasive Carcinoma (TCGA, PanCancer Atlas)	0	ADAM2: Diploid	271
TCGA-A2-A0YL-01	Breast Invasive Carcinoma (TCGA, PanCancer Atlas)	0	ADAM2: Diploid	272
TCGA-A2-A0YM-01	Breast Invasive Carcinoma (TCGA, PanCancer Atlas)	0	ADAM2: Diploid	273
TCGA-A2-A0YT-01	Breast Invasive Carcinoma (TCGA, PanCancer Atlas)	0	ADAM2: Gain	274
TCGA-A2-A1FV-01	Breast Invasive Carcinoma (TCGA, PanCancer Atlas)	0	ADAM2: Amplification	275
TCGA-A2-A1FX-01	Breast Invasive Carcinoma (TCGA, PanCancer Atlas)	0	ADAM2: Gain	276
TCGA-A2-A1FZ-01	Breast Invasive Carcinoma (TCGA, PanCancer Atlas)	0	ADAM2: Diploid	277
TCGA-A2-A1G0-01	Breast Invasive Carcinoma (TCGA, PanCancer Atlas)	0	ADAM2: Gain	278
TCGA-A2-A1G1-01	Breast Invasive Carcinoma (TCGA, PanCancer Atlas)	0	ADAM2: Gain	279
TCGA-A2-A1G4-01	Breast Invasive Carcinoma (TCGA, PanCancer Atlas)	0	ADAM2: Gain	280
TCGA-A2-A1G6-01	Breast Invasive Carcinoma (TCGA, PanCancer Atlas)	0	ADAM2: Diploid	281
TCGA-A2-A259-01	Breast Invasive Carcinoma (TCGA, PanCancer Atlas)	0	ADAM2: Shallow Deletion	282
TCGA-A2-A25A-01	Breast Invasive Carcinoma (TCGA, PanCancer Atlas)	0	ADAM2: Diploid	283
TCGA-A2-A25B-01	Breast Invasive Carcinoma (TCGA, PanCancer Atlas)	0	ADAM2: Shallow Deletion	284
TCGA-A2-A25D-01	Breast Invasive Carcinoma (TCGA, PanCancer Atlas)	0	ADAM2: Gain	285
TCGA-A2-A25E-01	Breast Invasive Carcinoma (TCGA, PanCancer Atlas)	0	ADAM2: Diploid	286
TCGA-A2-A25F-01	Breast Invasive Carcinoma (TCGA, PanCancer Atlas)	0	ADAM2: Diploid	287
TCGA-A2-A3KD-01	Breast Invasive Carcinoma (TCGA, PanCancer Atlas)	0	ADAM2: Diploid	288
TCGA-A2-A3XS-01	Breast Invasive Carcinoma (TCGA, PanCancer Atlas)	0	ADAM2: Shallow Deletion	289
TCGA-A2-A3XT-01	Breast Invasive Carcinoma (TCGA, PanCancer Atlas)	0	ADAM2: Gain	290
TCGA-A2-A3XU-01	Breast Invasive Carcinoma (TCGA, PanCancer Atlas)	0	ADAM2: Amplification	291
TCGA-A2-A3XW-01	Breast Invasive Carcinoma (TCGA, PanCancer Atlas)	0	ADAM2: Diploid	292
TCGA-A2-A3XX-01	Breast Invasive Carcinoma (TCGA, PanCancer Atlas)	0	ADAM2: Shallow Deletion	293
TCGA-A2-A3XY-01	Breast Invasive Carcinoma (TCGA, PanCancer Atlas)	0	ADAM2: Deep Deletion	294
TCGA-A2-A3XZ-01	Breast Invasive Carcinoma (TCGA, PanCancer Atlas)	0	ADAM2: Shallow Deletion	295
TCGA-A2-A4RW-01	Breast Invasive Carcinoma (TCGA, PanCancer Atlas)	0	ADAM2: Shallow Deletion	296
TCGA-A2-A4RX-01	Breast Invasive Carcinoma (TCGA, PanCancer Atlas)	0	ADAM2: Gain	297
TCGA-A2-A4RY-01	Breast Invasive Carcinoma (TCGA, PanCancer Atlas)	0	ADAM2: Amplification	298
TCGA-A2-A4S0-01	Breast Invasive Carcinoma (TCGA, PanCancer Atlas)	0	ADAM2: Diploid	299
TCGA-A2-A4S1-01	Breast Invasive Carcinoma (TCGA, PanCancer Atlas)	0	ADAM2: Gain	300
TCGA-A2-A4S2-01	Breast Invasive Carcinoma (TCGA, PanCancer Atlas)	0	ADAM2: Gain	301
TCGA-A2-A4S3-01	Breast Invasive Carcinoma (TCGA, PanCancer Atlas)	0	ADAM2: Gain	302
TCGA-A7-A0CE-01	Breast Invasive Carcinoma (TCGA, PanCancer Atlas)	0	ADAM2: Diploid	303
TCGA-A7-A0CG-01	Breast Invasive Carcinoma (TCGA, PanCancer Atlas)	0	ADAM2: Diploid	304
TCGA-A7-A0CH-01	Breast Invasive Carcinoma (TCGA, PanCancer Atlas)	0	ADAM2: Diploid	305
TCGA-A7-A0CJ-01	Breast Invasive Carcinoma (TCGA, PanCancer Atlas)	0	ADAM2: Gain	306
TCGA-A7-A0DA-01	Breast Invasive Carcinoma (TCGA, PanCancer Atlas)	0	ADAM2: Shallow Deletion	307
TCGA-A7-A0DB-01	Breast Invasive Carcinoma (TCGA, PanCancer Atlas)	0	ADAM2: Diploid	308
TCGA-A7-A0DC-01	Breast Invasive Carcinoma (TCGA, PanCancer Atlas)	0	ADAM2: Gain	309
TCGA-A7-A13D-01	Breast Invasive Carcinoma (TCGA, PanCancer Atlas)	0	ADAM2: Shallow Deletion	310
TCGA-A7-A13E-01	Breast Invasive Carcinoma (TCGA, PanCancer Atlas)	0	ADAM2: Gain	311
TCGA-A7-A13F-01	Breast Invasive Carcinoma (TCGA, PanCancer Atlas)	0	ADAM2: Gain	312
TCGA-A7-A13G-01	Breast Invasive Carcinoma (TCGA, PanCancer Atlas)	0	ADAM2: Diploid	313
TCGA-A7-A13H-01	Breast Invasive Carcinoma (TCGA, PanCancer Atlas)	0	ADAM2: Diploid	314
TCGA-A7-A26E-01	Breast Invasive Carcinoma (TCGA, PanCancer Atlas)	0	ADAM2: Diploid	315
TCGA-A7-A26G-01	Breast Invasive Carcinoma (TCGA, PanCancer Atlas)	0	ADAM2: Shallow Deletion	316
TCGA-A7-A26H-01	Breast Invasive Carcinoma (TCGA, PanCancer Atlas)	0	ADAM2: Gain	317
TCGA-A7-A26I-01	Breast Invasive Carcinoma (TCGA, PanCancer Atlas)	0	ADAM2: Gain	318
TCGA-A7-A26J-01	Breast Invasive Carcinoma (TCGA, PanCancer Atlas)	0	ADAM2: Gain	319
TCGA-A7-A2KD-01	Breast Invasive Carcinoma (TCGA, PanCancer Atlas)	0	ADAM2: Shallow Deletion	320
TCGA-A7-A3IY-01	Breast Invasive Carcinoma (TCGA, PanCancer Atlas)	0	ADAM2: Diploid	321
TCGA-A7-A3IZ-01	Breast Invasive Carcinoma (TCGA, PanCancer Atlas)	0	ADAM2: Gain	322
TCGA-A7-A3J0-01	Breast Invasive Carcinoma (TCGA, PanCancer Atlas)	0	ADAM2: Gain	323
TCGA-A7-A3J1-01	Breast Invasive Carcinoma (TCGA, PanCancer Atlas)	0	ADAM2: Shallow Deletion	324
TCGA-A7-A3RF-01	Breast Invasive Carcinoma (TCGA, PanCancer Atlas)	0	ADAM2: Diploid	325
TCGA-A7-A425-01	Breast Invasive Carcinoma (TCGA, PanCancer Atlas)	0	ADAM2: Diploid	326
TCGA-A7-A426-01	Breast Invasive Carcinoma (TCGA, PanCancer Atlas)	0	ADAM2: Gain	327
TCGA-A7-A4SB-01	Breast Invasive Carcinoma (TCGA, PanCancer Atlas)	0	ADAM2: Diploid	328
TCGA-A7-A4SC-01	Breast Invasive Carcinoma (TCGA, PanCancer Atlas)	0	Not Profiled	329
TCGA-A7-A4SD-01	Breast Invasive Carcinoma (TCGA, PanCancer Atlas)	0	ADAM2: Gain	330
TCGA-A7-A4SE-01	Breast Invasive Carcinoma (TCGA, PanCancer Atlas)	0	ADAM2: Shallow Deletion	331
TCGA-A7-A4SF-01	Breast Invasive Carcinoma (TCGA, PanCancer Atlas)	0	ADAM2: Shallow Deletion	332
TCGA-A7-A56D-01	Breast Invasive Carcinoma (TCGA, PanCancer Atlas)	0	ADAM2: Diploid	333
TCGA-A7-A5ZV-01	Breast Invasive Carcinoma (TCGA, PanCancer Atlas)	0	ADAM2: Amplification	334
TCGA-A7-A5ZW-01	Breast Invasive Carcinoma (TCGA, PanCancer Atlas)	0	ADAM2: Gain	335
TCGA-A7-A5ZX-01	Breast Invasive Carcinoma (TCGA, PanCancer Atlas)	0	ADAM2: Diploid	336
TCGA-A7-A6VV-01	Breast Invasive Carcinoma (TCGA, PanCancer Atlas)	0	ADAM2: Shallow Deletion	337
TCGA-A7-A6VW-01	Breast Invasive Carcinoma (TCGA, PanCancer Atlas)	0	ADAM2: Diploid	338
TCGA-A7-A6VX-01	Breast Invasive Carcinoma (TCGA, PanCancer Atlas)	0	ADAM2: Gain	339
TCGA-A7-A6VY-01	Breast Invasive Carcinoma (TCGA, PanCancer Atlas)	0	ADAM2: Shallow Deletion	340
TCGA-A8-A06N-01	Breast Invasive Carcinoma (TCGA, PanCancer Atlas)	0	ADAM2: Gain	341
TCGA-A8-A06O-01	Breast Invasive Carcinoma (TCGA, PanCancer Atlas)	0	ADAM2: Shallow Deletion	342
TCGA-A8-A06Q-01	Breast Invasive Carcinoma (TCGA, PanCancer Atlas)	0	ADAM2: Amplification	343
TCGA-A8-A06T-01	Breast Invasive Carcinoma (TCGA, PanCancer Atlas)	0	ADAM2: Shallow Deletion	344
TCGA-A8-A06U-01	Breast Invasive Carcinoma (TCGA, PanCancer Atlas)	0	ADAM2: Shallow Deletion	345
TCGA-A8-A06X-01	Breast Invasive Carcinoma (TCGA, PanCancer Atlas)	0	ADAM2: Shallow Deletion	346
TCGA-A8-A06Y-01	Breast Invasive Carcinoma (TCGA, PanCancer Atlas)	0	ADAM2: Gain	347
TCGA-A8-A06Z-01	Breast Invasive Carcinoma (TCGA, PanCancer Atlas)	0	ADAM2: Shallow Deletion	348
TCGA-A8-A075-01	Breast Invasive Carcinoma (TCGA, PanCancer Atlas)	0	ADAM2: Shallow Deletion	349
TCGA-A8-A079-01	Breast Invasive Carcinoma (TCGA, PanCancer Atlas)	0	ADAM2: Shallow Deletion	350
TCGA-A8-A07B-01	Breast Invasive Carcinoma (TCGA, PanCancer Atlas)	0	ADAM2: Shallow Deletion	351
TCGA-A8-A07C-01	Breast Invasive Carcinoma (TCGA, PanCancer Atlas)	0	Not Profiled	352
TCGA-A8-A07E-01	Breast Invasive Carcinoma (TCGA, PanCancer Atlas)	0	ADAM2: Diploid	353
TCGA-A8-A07F-01	Breast Invasive Carcinoma (TCGA, PanCancer Atlas)	0	ADAM2: Gain	354
TCGA-A8-A07G-01	Breast Invasive Carcinoma (TCGA, PanCancer Atlas)	0	ADAM2: Diploid	355
TCGA-A8-A07I-01	Breast Invasive Carcinoma (TCGA, PanCancer Atlas)	0	ADAM2: Amplification	356
TCGA-A8-A07O-01	Breast Invasive Carcinoma (TCGA, PanCancer Atlas)	0	ADAM2: Amplification	357
TCGA-A8-A07P-01	Breast Invasive Carcinoma (TCGA, PanCancer Atlas)	0	ADAM2: Gain	358
TCGA-A8-A07R-01	Breast Invasive Carcinoma (TCGA, PanCancer Atlas)	0	ADAM2: Gain	359
TCGA-A8-A07S-01	Breast Invasive Carcinoma (TCGA, PanCancer Atlas)	0	ADAM2: Shallow Deletion	360
TCGA-A8-A07U-01	Breast Invasive Carcinoma (TCGA, PanCancer Atlas)	0	ADAM2: Diploid	361
TCGA-A8-A07W-01	Breast Invasive Carcinoma (TCGA, PanCancer Atlas)	0	ADAM2: Gain	362
TCGA-A8-A07Z-01	Breast Invasive Carcinoma (TCGA, PanCancer Atlas)	0	ADAM2: Diploid	363
TCGA-A8-A081-01	Breast Invasive Carcinoma (TCGA, PanCancer Atlas)	0	ADAM2: Amplification	364
TCGA-A8-A082-01	Breast Invasive Carcinoma (TCGA, PanCancer Atlas)	0	ADAM2: Shallow Deletion	365
TCGA-A8-A083-01	Breast Invasive Carcinoma (TCGA, PanCancer Atlas)	0	ADAM2: Diploid	366
TCGA-A8-A085-01	Breast Invasive Carcinoma (TCGA, PanCancer Atlas)	0	ADAM2: Diploid	367
TCGA-A8-A08A-01	Breast Invasive Carcinoma (TCGA, PanCancer Atlas)	0	ADAM2: Diploid	368
TCGA-A8-A08B-01	Breast Invasive Carcinoma (TCGA, PanCancer Atlas)	0	ADAM2: Diploid	369
TCGA-A8-A08C-01	Breast Invasive Carcinoma (TCGA, PanCancer Atlas)	0	ADAM2: Gain	370
TCGA-A8-A08G-01	Breast Invasive Carcinoma (TCGA, PanCancer Atlas)	0	ADAM2: Amplification	371
TCGA-A8-A08H-01	Breast Invasive Carcinoma (TCGA, PanCancer Atlas)	0	ADAM2: Gain	372
TCGA-A8-A08I-01	Breast Invasive Carcinoma (TCGA, PanCancer Atlas)	0	ADAM2: Diploid	373
TCGA-A8-A08J-01	Breast Invasive Carcinoma (TCGA, PanCancer Atlas)	0	ADAM2: Shallow Deletion	374
TCGA-A8-A08L-01	Breast Invasive Carcinoma (TCGA, PanCancer Atlas)	0	ADAM2: Diploid	375
TCGA-A8-A08O-01	Breast Invasive Carcinoma (TCGA, PanCancer Atlas)	0	ADAM2: Diploid	376
TCGA-A8-A08P-01	Breast Invasive Carcinoma (TCGA, PanCancer Atlas)	0	ADAM2: Shallow Deletion	377
TCGA-A8-A08R-01	Breast Invasive Carcinoma (TCGA, PanCancer Atlas)	0	ADAM2: Gain	378
TCGA-A8-A08T-01	Breast Invasive Carcinoma (TCGA, PanCancer Atlas)	0	ADAM2: Diploid	379
TCGA-A8-A08X-01	Breast Invasive Carcinoma (TCGA, PanCancer Atlas)	0	ADAM2: Shallow Deletion	380
TCGA-A8-A08Z-01	Breast Invasive Carcinoma (TCGA, PanCancer Atlas)	0	ADAM2: Gain	381
TCGA-A8-A090-01	Breast Invasive Carcinoma (TCGA, PanCancer Atlas)	0	ADAM2: Gain	382
TCGA-A8-A092-01	Breast Invasive Carcinoma (TCGA, PanCancer Atlas)	0	ADAM2: Deep Deletion	383
TCGA-A8-A095-01	Breast Invasive Carcinoma (TCGA, PanCancer Atlas)	0	ADAM2: Diploid	384
TCGA-A8-A096-01	Breast Invasive Carcinoma (TCGA, PanCancer Atlas)	0	ADAM2: Diploid	385
TCGA-A8-A097-01	Breast Invasive Carcinoma (TCGA, PanCancer Atlas)	0	ADAM2: Amplification	386
TCGA-A8-A099-01	Breast Invasive Carcinoma (TCGA, PanCancer Atlas)	0	ADAM2: Diploid	387
TCGA-A8-A09B-01	Breast Invasive Carcinoma (TCGA, PanCancer Atlas)	0	ADAM2: Gain	388
TCGA-A8-A09C-01	Breast Invasive Carcinoma (TCGA, PanCancer Atlas)	0	ADAM2: Gain	389
TCGA-A8-A09D-01	Breast Invasive Carcinoma (TCGA, PanCancer Atlas)	0	ADAM2: Diploid	390
TCGA-A8-A09G-01	Breast Invasive Carcinoma (TCGA, PanCancer Atlas)	0	ADAM2: Diploid	391
TCGA-A8-A09I-01	Breast Invasive Carcinoma (TCGA, PanCancer Atlas)	0	ADAM2: Gain	392
TCGA-A8-A09M-01	Breast Invasive Carcinoma (TCGA, PanCancer Atlas)	0	ADAM2: Gain	393
TCGA-A8-A09N-01	Breast Invasive Carcinoma (TCGA, PanCancer Atlas)	0	ADAM2: Shallow Deletion	394
TCGA-A8-A09Q-01	Breast Invasive Carcinoma (TCGA, PanCancer Atlas)	0	ADAM2: Gain	395
TCGA-A8-A09R-01	Breast Invasive Carcinoma (TCGA, PanCancer Atlas)	0	ADAM2: Gain	396
TCGA-A8-A09T-01	Breast Invasive Carcinoma (TCGA, PanCancer Atlas)	0	ADAM2: Shallow Deletion	397
TCGA-A8-A09V-01	Breast Invasive Carcinoma (TCGA, PanCancer Atlas)	0	ADAM2: Diploid	398
TCGA-A8-A09W-01	Breast Invasive Carcinoma (TCGA, PanCancer Atlas)	0	ADAM2: Diploid	399
TCGA-A8-A09X-01	Breast Invasive Carcinoma (TCGA, PanCancer Atlas)	0	ADAM2: Gain	400
TCGA-A8-A0A1-01	Breast Invasive Carcinoma (TCGA, PanCancer Atlas)	0	ADAM2: Diploid	401
TCGA-A8-A0A2-01	Breast Invasive Carcinoma (TCGA, PanCancer Atlas)	0	ADAM2: Gain	402
TCGA-A8-A0A6-01	Breast Invasive Carcinoma (TCGA, PanCancer Atlas)	0	ADAM2: Diploid	403
TCGA-A8-A0A7-01	Breast Invasive Carcinoma (TCGA, PanCancer Atlas)	0	ADAM2: Shallow Deletion	404
TCGA-A8-A0A9-01	Breast Invasive Carcinoma (TCGA, PanCancer Atlas)	0	ADAM2: Gain	405
TCGA-A8-A0AD-01	Breast Invasive Carcinoma (TCGA, PanCancer Atlas)	0	ADAM2: Diploid	406
TCGA-AC-A23E-01	Breast Invasive Carcinoma (TCGA, PanCancer Atlas)	0	ADAM2: Gain	407
TCGA-AC-A23G-01	Breast Invasive Carcinoma (TCGA, PanCancer Atlas)	0	ADAM2: Gain	408
TCGA-AC-A23H-01	Breast Invasive Carcinoma (TCGA, PanCancer Atlas)	0	ADAM2: Shallow Deletion	409
TCGA-AC-A2B8-01	Breast Invasive Carcinoma (TCGA, PanCancer Atlas)	0	ADAM2: Diploid	410
TCGA-AC-A2BK-01	Breast Invasive Carcinoma (TCGA, PanCancer Atlas)	0	ADAM2: Diploid	411
TCGA-AC-A2BM-01	Breast Invasive Carcinoma (TCGA, PanCancer Atlas)	0	ADAM2: Amplification	412
TCGA-AC-A2FB-01	Breast Invasive Carcinoma (TCGA, PanCancer Atlas)	0	ADAM2: Diploid	413
TCGA-AC-A2FE-01	Breast Invasive Carcinoma (TCGA, PanCancer Atlas)	0	ADAM2: Gain	414
TCGA-AC-A2FF-01	Breast Invasive Carcinoma (TCGA, PanCancer Atlas)	0	ADAM2: Diploid	415
TCGA-AC-A2FG-01	Breast Invasive Carcinoma (TCGA, PanCancer Atlas)	0	ADAM2: Diploid	416
TCGA-AC-A2FO-01	Breast Invasive Carcinoma (TCGA, PanCancer Atlas)	0	ADAM2: Shallow Deletion	417
TCGA-AC-A2QH-01	Breast Invasive Carcinoma (TCGA, PanCancer Atlas)	0	ADAM2: Shallow Deletion	418
TCGA-AC-A2QJ-01	Breast Invasive Carcinoma (TCGA, PanCancer Atlas)	0	ADAM2: Shallow Deletion	419
TCGA-AC-A3BB-01	Breast Invasive Carcinoma (TCGA, PanCancer Atlas)	0	ADAM2: Diploid	420
TCGA-AC-A3EH-01	Breast Invasive Carcinoma (TCGA, PanCancer Atlas)	0	ADAM2: Gain	421
TCGA-AC-A3OD-01	Breast Invasive Carcinoma (TCGA, PanCancer Atlas)	0	ADAM2: Diploid	422
TCGA-AC-A3QP-01	Breast Invasive Carcinoma (TCGA, PanCancer Atlas)	0	ADAM2: Amplification	423
TCGA-AC-A3QQ-01	Breast Invasive Carcinoma (TCGA, PanCancer Atlas)	0	ADAM2: Diploid	424
TCGA-AC-A3TM-01	Breast Invasive Carcinoma (TCGA, PanCancer Atlas)	0	ADAM2: Diploid	425
TCGA-AC-A3TN-01	Breast Invasive Carcinoma (TCGA, PanCancer Atlas)	0	ADAM2: Shallow Deletion	426
TCGA-AC-A3W5-01	Breast Invasive Carcinoma (TCGA, PanCancer Atlas)	0	ADAM2: Shallow Deletion	427
TCGA-AC-A3W7-01	Breast Invasive Carcinoma (TCGA, PanCancer Atlas)	0	ADAM2: Diploid	428
TCGA-AC-A3YI-01	Breast Invasive Carcinoma (TCGA, PanCancer Atlas)	0	ADAM2: Amplification	429
TCGA-AC-A4ZE-01	Breast Invasive Carcinoma (TCGA, PanCancer Atlas)	0	ADAM2: Diploid	430
TCGA-AC-A5EH-01	Breast Invasive Carcinoma (TCGA, PanCancer Atlas)	0	ADAM2: Shallow Deletion	431
TCGA-AC-A62X-01	Breast Invasive Carcinoma (TCGA, PanCancer Atlas)	0	ADAM2: Gain	432
TCGA-AC-A62Y-01	Breast Invasive Carcinoma (TCGA, PanCancer Atlas)	0	ADAM2: Diploid	433
TCGA-AC-A6IV-01	Breast Invasive Carcinoma (TCGA, PanCancer Atlas)	0	ADAM2: Diploid	434
TCGA-AC-A6IW-01	Breast Invasive Carcinoma (TCGA, PanCancer Atlas)	0	ADAM2: Amplification	435
TCGA-AC-A6NO-01	Breast Invasive Carcinoma (TCGA, PanCancer Atlas)	0	ADAM2: Gain	436
TCGA-AC-A7VB-01	Breast Invasive Carcinoma (TCGA, PanCancer Atlas)	0	ADAM2: Shallow Deletion	437
TCGA-AC-A7VC-01	Breast Invasive Carcinoma (TCGA, PanCancer Atlas)	0	ADAM2: Gain	438
TCGA-AC-A8OP-01	Breast Invasive Carcinoma (TCGA, PanCancer Atlas)	0	ADAM2: Shallow Deletion	439
TCGA-AC-A8OR-01	Breast Invasive Carcinoma (TCGA, PanCancer Atlas)	0	ADAM2: Diploid	440
TCGA-AC-A8OS-01	Breast Invasive Carcinoma (TCGA, PanCancer Atlas)	0	ADAM2: Diploid	441
TCGA-AN-A03X-01	Breast Invasive Carcinoma (TCGA, PanCancer Atlas)	0	ADAM2: Gain	442
TCGA-AN-A03Y-01	Breast Invasive Carcinoma (TCGA, PanCancer Atlas)	0	ADAM2: Shallow Deletion	443
TCGA-AN-A046-01	Breast Invasive Carcinoma (TCGA, PanCancer Atlas)	0	ADAM2: Diploid	444
TCGA-AN-A049-01	Breast Invasive Carcinoma (TCGA, PanCancer Atlas)	0	ADAM2: Shallow Deletion	445
TCGA-AN-A04A-01	Breast Invasive Carcinoma (TCGA, PanCancer Atlas)	0	ADAM2: Shallow Deletion	446
TCGA-AN-A04C-01	Breast Invasive Carcinoma (TCGA, PanCancer Atlas)	0	ADAM2: Shallow Deletion	447
TCGA-AN-A04D-01	Breast Invasive Carcinoma (TCGA, PanCancer Atlas)	0	ADAM2: Diploid	448
TCGA-AN-A0AJ-01	Breast Invasive Carcinoma (TCGA, PanCancer Atlas)	0	ADAM2: Deep Deletion	449
TCGA-AN-A0AL-01	Breast Invasive Carcinoma (TCGA, PanCancer Atlas)	0	ADAM2: Diploid	450
TCGA-AN-A0AM-01	Breast Invasive Carcinoma (TCGA, PanCancer Atlas)	0	ADAM2: Shallow Deletion	451
TCGA-AN-A0AR-01	Breast Invasive Carcinoma (TCGA, PanCancer Atlas)	0	ADAM2: Diploid	452
TCGA-AN-A0AS-01	Breast Invasive Carcinoma (TCGA, PanCancer Atlas)	0	ADAM2: Shallow Deletion	453
TCGA-AN-A0AT-01	Breast Invasive Carcinoma (TCGA, PanCancer Atlas)	0	ADAM2: Shallow Deletion	454
TCGA-AN-A0FD-01	Breast Invasive Carcinoma (TCGA, PanCancer Atlas)	0	ADAM2: Shallow Deletion	455
TCGA-AN-A0FF-01	Breast Invasive Carcinoma (TCGA, PanCancer Atlas)	0	ADAM2: Diploid	456
TCGA-AN-A0FJ-01	Breast Invasive Carcinoma (TCGA, PanCancer Atlas)	0	ADAM2: Diploid	457
TCGA-AN-A0FK-01	Breast Invasive Carcinoma (TCGA, PanCancer Atlas)	0	ADAM2: Gain	458
TCGA-AN-A0FL-01	Breast Invasive Carcinoma (TCGA, PanCancer Atlas)	0	ADAM2: Shallow Deletion	459
TCGA-AN-A0FN-01	Breast Invasive Carcinoma (TCGA, PanCancer Atlas)	0	ADAM2: Diploid	460
TCGA-AN-A0FS-01	Breast Invasive Carcinoma (TCGA, PanCancer Atlas)	0	ADAM2: Shallow Deletion	461
TCGA-AN-A0FT-01	Breast Invasive Carcinoma (TCGA, PanCancer Atlas)	0	ADAM2: Shallow Deletion	462
TCGA-AN-A0FW-01	Breast Invasive Carcinoma (TCGA, PanCancer Atlas)	0	ADAM2: Gain	463
TCGA-AN-A0FX-01	Breast Invasive Carcinoma (TCGA, PanCancer Atlas)	0	ADAM2: Gain	464
TCGA-AN-A0FY-01	Breast Invasive Carcinoma (TCGA, PanCancer Atlas)	0	ADAM2: Gain	465
TCGA-AN-A0G0-01	Breast Invasive Carcinoma (TCGA, PanCancer Atlas)	0	Not Profiled	466
TCGA-AN-A0XL-01	Breast Invasive Carcinoma (TCGA, PanCancer Atlas)	0	ADAM2: Diploid	467
TCGA-AN-A0XN-01	Breast Invasive Carcinoma (TCGA, PanCancer Atlas)	0	ADAM2: Amplification	468
TCGA-AN-A0XO-01	Breast Invasive Carcinoma (TCGA, PanCancer Atlas)	0	ADAM2: Gain	469
TCGA-AN-A0XP-01	Breast Invasive Carcinoma (TCGA, PanCancer Atlas)	0	ADAM2: Diploid	470
TCGA-AN-A0XR-01	Breast Invasive Carcinoma (TCGA, PanCancer Atlas)	0	ADAM2: Diploid	471
TCGA-AN-A0XS-01	Breast Invasive Carcinoma (TCGA, PanCancer Atlas)	0	ADAM2: Shallow Deletion	472
TCGA-AN-A0XU-01	Breast Invasive Carcinoma (TCGA, PanCancer Atlas)	0	ADAM2: Gain	473
TCGA-AN-A0XV-01	Breast Invasive Carcinoma (TCGA, PanCancer Atlas)	0	ADAM2: Gain	474
TCGA-AN-A0XW-01	Breast Invasive Carcinoma (TCGA, PanCancer Atlas)	0	ADAM2: Diploid	475
TCGA-AO-A03O-01	Breast Invasive Carcinoma (TCGA, PanCancer Atlas)	0	ADAM2: Shallow Deletion	476
TCGA-AO-A03P-01	Breast Invasive Carcinoma (TCGA, PanCancer Atlas)	0	ADAM2: Shallow Deletion	477
TCGA-AO-A03T-01	Breast Invasive Carcinoma (TCGA, PanCancer Atlas)	0	ADAM2: Diploid	478
TCGA-AO-A03U-01	Breast Invasive Carcinoma (TCGA, PanCancer Atlas)	0	ADAM2: Diploid	479
TCGA-AO-A0J4-01	Breast Invasive Carcinoma (TCGA, PanCancer Atlas)	0	ADAM2: Shallow Deletion	480
TCGA-AO-A0J5-01	Breast Invasive Carcinoma (TCGA, PanCancer Atlas)	0	ADAM2: Shallow Deletion	481
TCGA-AO-A0J6-01	Breast Invasive Carcinoma (TCGA, PanCancer Atlas)	0	ADAM2: Amplification	482
TCGA-AO-A0J7-01	Breast Invasive Carcinoma (TCGA, PanCancer Atlas)	0	ADAM2: Gain	483
TCGA-AO-A0J8-01	Breast Invasive Carcinoma (TCGA, PanCancer Atlas)	0	ADAM2: Diploid	484
TCGA-AO-A0J9-01	Breast Invasive Carcinoma (TCGA, PanCancer Atlas)	0	ADAM2: Shallow Deletion	485
TCGA-AO-A0JB-01	Breast Invasive Carcinoma (TCGA, PanCancer Atlas)	0	ADAM2: Diploid	486
TCGA-AO-A0JC-01	Breast Invasive Carcinoma (TCGA, PanCancer Atlas)	0	ADAM2: Diploid	487
TCGA-AO-A0JD-01	Breast Invasive Carcinoma (TCGA, PanCancer Atlas)	0	ADAM2: Gain	488
TCGA-AO-A0JE-01	Breast Invasive Carcinoma (TCGA, PanCancer Atlas)	0	ADAM2: Shallow Deletion	489
TCGA-AO-A0JF-01	Breast Invasive Carcinoma (TCGA, PanCancer Atlas)	0	ADAM2: Diploid	490
TCGA-AO-A0JG-01	Breast Invasive Carcinoma (TCGA, PanCancer Atlas)	0	ADAM2: Shallow Deletion	491
TCGA-AO-A0JI-01	Breast Invasive Carcinoma (TCGA, PanCancer Atlas)	0	ADAM2: Gain	492
TCGA-AO-A0JJ-01	Breast Invasive Carcinoma (TCGA, PanCancer Atlas)	0	ADAM2: Diploid	493
TCGA-AO-A0JL-01	Breast Invasive Carcinoma (TCGA, PanCancer Atlas)	0	ADAM2: Gain	494
TCGA-AO-A0JM-01	Breast Invasive Carcinoma (TCGA, PanCancer Atlas)	0	ADAM2: Gain	495
TCGA-AO-A124-01	Breast Invasive Carcinoma (TCGA, PanCancer Atlas)	0	ADAM2: Shallow Deletion	496
TCGA-AO-A125-01	Breast Invasive Carcinoma (TCGA, PanCancer Atlas)	0	ADAM2: Diploid	497
TCGA-AO-A126-01	Breast Invasive Carcinoma (TCGA, PanCancer Atlas)	0	ADAM2: Shallow Deletion	498
TCGA-AO-A128-01	Breast Invasive Carcinoma (TCGA, PanCancer Atlas)	0	ADAM2: Gain	499
TCGA-AO-A129-01	Breast Invasive Carcinoma (TCGA, PanCancer Atlas)	0	ADAM2: Shallow Deletion	500
TCGA-AO-A12A-01	Breast Invasive Carcinoma (TCGA, PanCancer Atlas)	0	ADAM2: Diploid	501
TCGA-AO-A12B-01	Breast Invasive Carcinoma (TCGA, PanCancer Atlas)	0	ADAM2: Gain	502
TCGA-AO-A12D-01	Breast Invasive Carcinoma (TCGA, PanCancer Atlas)	0	ADAM2: Shallow Deletion	503
TCGA-AO-A12E-01	Breast Invasive Carcinoma (TCGA, PanCancer Atlas)	0	ADAM2: Diploid	504
TCGA-AO-A12G-01	Breast Invasive Carcinoma (TCGA, PanCancer Atlas)	0	ADAM2: Diploid	505
TCGA-AO-A12H-01	Breast Invasive Carcinoma (TCGA, PanCancer Atlas)	0	ADAM2: Diploid	506
TCGA-AO-A1KO-01	Breast Invasive Carcinoma (TCGA, PanCancer Atlas)	0	ADAM2: Diploid	507
TCGA-AO-A1KQ-01	Breast Invasive Carcinoma (TCGA, PanCancer Atlas)	0	ADAM2: Gain	508
TCGA-AO-A1KR-01	Breast Invasive Carcinoma (TCGA, PanCancer Atlas)	0	ADAM2: Shallow Deletion	509
TCGA-AO-A1KS-01	Breast Invasive Carcinoma (TCGA, PanCancer Atlas)	0	ADAM2: Gain	510
TCGA-AO-A1KT-01	Breast Invasive Carcinoma (TCGA, PanCancer Atlas)	0	ADAM2: Amplification	511
TCGA-AQ-A04J-01	Breast Invasive Carcinoma (TCGA, PanCancer Atlas)	0	ADAM2: Diploid	512
TCGA-AQ-A04L-01	Breast Invasive Carcinoma (TCGA, PanCancer Atlas)	0	ADAM2: Diploid	513
TCGA-AQ-A1H2-01	Breast Invasive Carcinoma (TCGA, PanCancer Atlas)	0	ADAM2: Shallow Deletion	514
TCGA-AQ-A1H3-01	Breast Invasive Carcinoma (TCGA, PanCancer Atlas)	0	ADAM2: Gain	515
TCGA-AQ-A54N-01	Breast Invasive Carcinoma (TCGA, PanCancer Atlas)	0	ADAM2: Gain	516
TCGA-AQ-A7U7-01	Breast Invasive Carcinoma (TCGA, PanCancer Atlas)	0	ADAM2: Diploid	517
TCGA-AR-A0TP-01	Breast Invasive Carcinoma (TCGA, PanCancer Atlas)	0	ADAM2: Shallow Deletion	518
TCGA-AR-A0TQ-01	Breast Invasive Carcinoma (TCGA, PanCancer Atlas)	0	ADAM2: Diploid	519
TCGA-AR-A0TR-01	Breast Invasive Carcinoma (TCGA, PanCancer Atlas)	0	ADAM2: Diploid	520
TCGA-AR-A0TS-01	Breast Invasive Carcinoma (TCGA, PanCancer Atlas)	0	ADAM2: Gain	521
TCGA-AR-A0TU-01	Breast Invasive Carcinoma (TCGA, PanCancer Atlas)	0	Not Profiled	522
TCGA-AR-A0TV-01	Breast Invasive Carcinoma (TCGA, PanCancer Atlas)	0	ADAM2: Shallow Deletion	523
TCGA-AR-A0TW-01	Breast Invasive Carcinoma (TCGA, PanCancer Atlas)	0	ADAM2: Gain	524
TCGA-AR-A0TX-01	Breast Invasive Carcinoma (TCGA, PanCancer Atlas)	0	ADAM2: Shallow Deletion	525
TCGA-AR-A0U0-01	Breast Invasive Carcinoma (TCGA, PanCancer Atlas)	0	ADAM2: Shallow Deletion	526
TCGA-AR-A0U1-01	Breast Invasive Carcinoma (TCGA, PanCancer Atlas)	0	ADAM2: Diploid	527
TCGA-AR-A0U2-01	Breast Invasive Carcinoma (TCGA, PanCancer Atlas)	0	ADAM2: Diploid	528
TCGA-AR-A0U3-01	Breast Invasive Carcinoma (TCGA, PanCancer Atlas)	0	ADAM2: Shallow Deletion	529
TCGA-AR-A0U4-01	Breast Invasive Carcinoma (TCGA, PanCancer Atlas)	0	ADAM2: Gain	530
TCGA-AR-A1AH-01	Breast Invasive Carcinoma (TCGA, PanCancer Atlas)	0	ADAM2: Gain	531
TCGA-AR-A1AI-01	Breast Invasive Carcinoma (TCGA, PanCancer Atlas)	0	ADAM2: Gain	532
TCGA-AR-A1AJ-01	Breast Invasive Carcinoma (TCGA, PanCancer Atlas)	0	ADAM2: Gain	533
TCGA-AR-A1AK-01	Breast Invasive Carcinoma (TCGA, PanCancer Atlas)	0	ADAM2: Shallow Deletion	534
TCGA-AR-A1AM-01	Breast Invasive Carcinoma (TCGA, PanCancer Atlas)	0	ADAM2: Diploid	535
TCGA-AR-A1AN-01	Breast Invasive Carcinoma (TCGA, PanCancer Atlas)	0	ADAM2: Diploid	536
TCGA-AR-A1AP-01	Breast Invasive Carcinoma (TCGA, PanCancer Atlas)	0	ADAM2: Shallow Deletion	537
TCGA-AR-A1AQ-01	Breast Invasive Carcinoma (TCGA, PanCancer Atlas)	0	ADAM2: Gain	538
TCGA-AR-A1AS-01	Breast Invasive Carcinoma (TCGA, PanCancer Atlas)	0	ADAM2: Diploid	539
TCGA-AR-A1AT-01	Breast Invasive Carcinoma (TCGA, PanCancer Atlas)	0	Not Profiled	540
TCGA-AR-A1AU-01	Breast Invasive Carcinoma (TCGA, PanCancer Atlas)	0	ADAM2: Gain	541
TCGA-AR-A1AV-01	Breast Invasive Carcinoma (TCGA, PanCancer Atlas)	0	ADAM2: Diploid	542
TCGA-AR-A1AW-01	Breast Invasive Carcinoma (TCGA, PanCancer Atlas)	0	ADAM2: Shallow Deletion	543
TCGA-AR-A1AX-01	Breast Invasive Carcinoma (TCGA, PanCancer Atlas)	0	ADAM2: Shallow Deletion	544
TCGA-AR-A1AY-01	Breast Invasive Carcinoma (TCGA, PanCancer Atlas)	0	ADAM2: Diploid	545
TCGA-AR-A24H-01	Breast Invasive Carcinoma (TCGA, PanCancer Atlas)	0	ADAM2: Gain	546
TCGA-AR-A24K-01	Breast Invasive Carcinoma (TCGA, PanCancer Atlas)	0	ADAM2: Shallow Deletion	547
TCGA-AR-A24M-01	Breast Invasive Carcinoma (TCGA, PanCancer Atlas)	0	ADAM2: Diploid	548
TCGA-AR-A24N-01	Breast Invasive Carcinoma (TCGA, PanCancer Atlas)	0	ADAM2: Diploid	549
TCGA-AR-A24O-01	Breast Invasive Carcinoma (TCGA, PanCancer Atlas)	0	ADAM2: Diploid	550
TCGA-AR-A24P-01	Breast Invasive Carcinoma (TCGA, PanCancer Atlas)	0	ADAM2: Diploid	551
TCGA-AR-A24Q-01	Breast Invasive Carcinoma (TCGA, PanCancer Atlas)	0	ADAM2: Diploid	552
TCGA-AR-A24R-01	Breast Invasive Carcinoma (TCGA, PanCancer Atlas)	0	ADAM2: Gain	553
TCGA-AR-A24S-01	Breast Invasive Carcinoma (TCGA, PanCancer Atlas)	0	ADAM2: Deep Deletion	554
TCGA-AR-A24T-01	Breast Invasive Carcinoma (TCGA, PanCancer Atlas)	0	ADAM2: Diploid	555
TCGA-AR-A24U-01	Breast Invasive Carcinoma (TCGA, PanCancer Atlas)	0	ADAM2: Shallow Deletion	556
TCGA-AR-A24V-01	Breast Invasive Carcinoma (TCGA, PanCancer Atlas)	0	ADAM2: Gain	557
TCGA-AR-A24W-01	Breast Invasive Carcinoma (TCGA, PanCancer Atlas)	0	ADAM2: Gain	558
TCGA-AR-A24X-01	Breast Invasive Carcinoma (TCGA, PanCancer Atlas)	0	ADAM2: Diploid	559
TCGA-AR-A24Z-01	Breast Invasive Carcinoma (TCGA, PanCancer Atlas)	0	ADAM2: Shallow Deletion	560
TCGA-AR-A251-01	Breast Invasive Carcinoma (TCGA, PanCancer Atlas)	0	ADAM2: Gain	561
TCGA-AR-A252-01	Breast Invasive Carcinoma (TCGA, PanCancer Atlas)	0	ADAM2: Diploid	562
TCGA-AR-A254-01	Breast Invasive Carcinoma (TCGA, PanCancer Atlas)	0	ADAM2: Shallow Deletion	563
TCGA-AR-A255-01	Breast Invasive Carcinoma (TCGA, PanCancer Atlas)	0	ADAM2: Diploid	564
TCGA-AR-A2LE-01	Breast Invasive Carcinoma (TCGA, PanCancer Atlas)	0	ADAM2: Shallow Deletion	565
TCGA-AR-A2LH-01	Breast Invasive Carcinoma (TCGA, PanCancer Atlas)	0	ADAM2: Gain	566
TCGA-AR-A2LJ-01	Breast Invasive Carcinoma (TCGA, PanCancer Atlas)	0	ADAM2: Diploid	567
TCGA-AR-A2LK-01	Breast Invasive Carcinoma (TCGA, PanCancer Atlas)	0	ADAM2: Gain	568
TCGA-AR-A2LM-01	Breast Invasive Carcinoma (TCGA, PanCancer Atlas)	0	ADAM2: Diploid	569
TCGA-AR-A2LN-01	Breast Invasive Carcinoma (TCGA, PanCancer Atlas)	0	ADAM2: Diploid	570
TCGA-AR-A2LO-01	Breast Invasive Carcinoma (TCGA, PanCancer Atlas)	0	ADAM2: Gain	571
TCGA-AR-A2LQ-01	Breast Invasive Carcinoma (TCGA, PanCancer Atlas)	0	ADAM2: Diploid	572
TCGA-AR-A5QM-01	Breast Invasive Carcinoma (TCGA, PanCancer Atlas)	0	ADAM2: Diploid	573
TCGA-AR-A5QP-01	Breast Invasive Carcinoma (TCGA, PanCancer Atlas)	0	ADAM2: Gain	574
TCGA-AR-A5QQ-01	Breast Invasive Carcinoma (TCGA, PanCancer Atlas)	0	ADAM2: Gain	575
TCGA-B6-A0I2-01	Breast Invasive Carcinoma (TCGA, PanCancer Atlas)	0	ADAM2: Gain	576
TCGA-B6-A0I5-01	Breast Invasive Carcinoma (TCGA, PanCancer Atlas)	0	ADAM2: Gain	577
TCGA-B6-A0I6-01	Breast Invasive Carcinoma (TCGA, PanCancer Atlas)	0	Not Profiled	578
TCGA-B6-A0I8-01	Breast Invasive Carcinoma (TCGA, PanCancer Atlas)	0	Not Profiled	579
TCGA-B6-A0IA-01	Breast Invasive Carcinoma (TCGA, PanCancer Atlas)	0	ADAM2: Amplification	580
TCGA-B6-A0IB-01	Breast Invasive Carcinoma (TCGA, PanCancer Atlas)	0	ADAM2: Gain	581
TCGA-B6-A0IC-01	Breast Invasive Carcinoma (TCGA, PanCancer Atlas)	0	ADAM2: Diploid	582
TCGA-B6-A0IE-01	Breast Invasive Carcinoma (TCGA, PanCancer Atlas)	0	ADAM2: Diploid	583
TCGA-B6-A0IH-01	Breast Invasive Carcinoma (TCGA, PanCancer Atlas)	0	ADAM2: Gain	584
TCGA-B6-A0IJ-01	Breast Invasive Carcinoma (TCGA, PanCancer Atlas)	0	ADAM2: Gain	585
TCGA-B6-A0IK-01	Breast Invasive Carcinoma (TCGA, PanCancer Atlas)	0	ADAM2: Diploid	586
TCGA-B6-A0IM-01	Breast Invasive Carcinoma (TCGA, PanCancer Atlas)	0	ADAM2: Amplification	587
TCGA-B6-A0IO-01	Breast Invasive Carcinoma (TCGA, PanCancer Atlas)	0	ADAM2: Diploid	588
TCGA-B6-A0IP-01	Breast Invasive Carcinoma (TCGA, PanCancer Atlas)	0	ADAM2: Diploid	589
TCGA-B6-A0IQ-01	Breast Invasive Carcinoma (TCGA, PanCancer Atlas)	0	ADAM2: Shallow Deletion	590
TCGA-B6-A0RG-01	Breast Invasive Carcinoma (TCGA, PanCancer Atlas)	0	ADAM2: Gain	591
TCGA-B6-A0RH-01	Breast Invasive Carcinoma (TCGA, PanCancer Atlas)	0	ADAM2: Shallow Deletion	592
TCGA-B6-A0RI-01	Breast Invasive Carcinoma (TCGA, PanCancer Atlas)	0	ADAM2: Diploid	593
TCGA-B6-A0RL-01	Breast Invasive Carcinoma (TCGA, PanCancer Atlas)	0	ADAM2: Gain	594
TCGA-B6-A0RM-01	Breast Invasive Carcinoma (TCGA, PanCancer Atlas)	0	ADAM2: Gain	595
TCGA-B6-A0RN-01	Breast Invasive Carcinoma (TCGA, PanCancer Atlas)	0	ADAM2: Diploid	596
TCGA-B6-A0RO-01	Breast Invasive Carcinoma (TCGA, PanCancer Atlas)	0	ADAM2: Diploid	597
TCGA-B6-A0RP-01	Breast Invasive Carcinoma (TCGA, PanCancer Atlas)	0	ADAM2: Gain	598
TCGA-B6-A0RQ-01	Breast Invasive Carcinoma (TCGA, PanCancer Atlas)	0	ADAM2: Diploid	599
TCGA-B6-A0RS-01	Breast Invasive Carcinoma (TCGA, PanCancer Atlas)	0	ADAM2: Diploid	600
TCGA-B6-A0RT-01	Breast Invasive Carcinoma (TCGA, PanCancer Atlas)	0	ADAM2: Diploid	601
TCGA-B6-A0RU-01	Breast Invasive Carcinoma (TCGA, PanCancer Atlas)	0	ADAM2: Shallow Deletion	602
TCGA-B6-A0RV-01	Breast Invasive Carcinoma (TCGA, PanCancer Atlas)	0	ADAM2: Gain	603
TCGA-B6-A0WS-01	Breast Invasive Carcinoma (TCGA, PanCancer Atlas)	0	ADAM2: Gain	604
TCGA-B6-A0WV-01	Breast Invasive Carcinoma (TCGA, PanCancer Atlas)	0	ADAM2: Diploid	605
TCGA-B6-A0WW-01	Breast Invasive Carcinoma (TCGA, PanCancer Atlas)	0	ADAM2: Shallow Deletion	606
TCGA-B6-A0WX-01	Breast Invasive Carcinoma (TCGA, PanCancer Atlas)	0	ADAM2: Gain	607
TCGA-B6-A0WY-01	Breast Invasive Carcinoma (TCGA, PanCancer Atlas)	0	ADAM2: Diploid	608
TCGA-B6-A0WZ-01	Breast Invasive Carcinoma (TCGA, PanCancer Atlas)	0	ADAM2: Diploid	609
TCGA-B6-A0X0-01	Breast Invasive Carcinoma (TCGA, PanCancer Atlas)	0	ADAM2: Diploid	610
TCGA-B6-A0X1-01	Breast Invasive Carcinoma (TCGA, PanCancer Atlas)	0	ADAM2: Gain	611
TCGA-B6-A0X5-01	Breast Invasive Carcinoma (TCGA, PanCancer Atlas)	0	ADAM2: Gain	612
TCGA-B6-A0X7-01	Breast Invasive Carcinoma (TCGA, PanCancer Atlas)	0	ADAM2: Diploid	613
TCGA-B6-A1KC-01	Breast Invasive Carcinoma (TCGA, PanCancer Atlas)	0	ADAM2: Gain	614
TCGA-B6-A1KF-01	Breast Invasive Carcinoma (TCGA, PanCancer Atlas)	0	ADAM2: Shallow Deletion	615
TCGA-B6-A1KI-01	Breast Invasive Carcinoma (TCGA, PanCancer Atlas)	0	ADAM2: Diploid	616
TCGA-B6-A3ZX-01	Breast Invasive Carcinoma (TCGA, PanCancer Atlas)	0	ADAM2: Diploid	617
TCGA-B6-A400-01	Breast Invasive Carcinoma (TCGA, PanCancer Atlas)	0	ADAM2: Gain	618
TCGA-B6-A401-01	Breast Invasive Carcinoma (TCGA, PanCancer Atlas)	0	ADAM2: Gain	619
TCGA-B6-A402-01	Breast Invasive Carcinoma (TCGA, PanCancer Atlas)	0	ADAM2: Shallow Deletion	620
TCGA-B6-A408-01	Breast Invasive Carcinoma (TCGA, PanCancer Atlas)	0	ADAM2: Amplification	621
TCGA-B6-A409-01	Breast Invasive Carcinoma (TCGA, PanCancer Atlas)	0	ADAM2: Gain	622
TCGA-B6-A40B-01	Breast Invasive Carcinoma (TCGA, PanCancer Atlas)	0	ADAM2: Diploid	623
TCGA-B6-A40C-01	Breast Invasive Carcinoma (TCGA, PanCancer Atlas)	0	ADAM2: Diploid	624
TCGA-BH-A0AU-01	Breast Invasive Carcinoma (TCGA, PanCancer Atlas)	0	ADAM2: Shallow Deletion	625
TCGA-BH-A0AV-01	Breast Invasive Carcinoma (TCGA, PanCancer Atlas)	0	ADAM2: Shallow Deletion	626
TCGA-BH-A0AW-01	Breast Invasive Carcinoma (TCGA, PanCancer Atlas)	0	ADAM2: Diploid	627
TCGA-BH-A0AY-01	Breast Invasive Carcinoma (TCGA, PanCancer Atlas)	0	ADAM2: Gain	628
TCGA-BH-A0AZ-01	Breast Invasive Carcinoma (TCGA, PanCancer Atlas)	0	ADAM2: Diploid	629
TCGA-BH-A0B0-01	Breast Invasive Carcinoma (TCGA, PanCancer Atlas)	0	ADAM2: Diploid	630
TCGA-BH-A0B1-01	Breast Invasive Carcinoma (TCGA, PanCancer Atlas)	0	Not Profiled	631
TCGA-BH-A0B3-01	Breast Invasive Carcinoma (TCGA, PanCancer Atlas)	0	ADAM2: Diploid	632
TCGA-BH-A0B4-01	Breast Invasive Carcinoma (TCGA, PanCancer Atlas)	0	ADAM2: Diploid	633
TCGA-BH-A0B8-01	Breast Invasive Carcinoma (TCGA, PanCancer Atlas)	0	Not Profiled	634
TCGA-BH-A0B9-01	Breast Invasive Carcinoma (TCGA, PanCancer Atlas)	0	ADAM2: Diploid	635
TCGA-BH-A0BC-01	Breast Invasive Carcinoma (TCGA, PanCancer Atlas)	0	ADAM2: Diploid	636
TCGA-BH-A0BD-01	Breast Invasive Carcinoma (TCGA, PanCancer Atlas)	0	ADAM2: Gain	637
TCGA-BH-A0BF-01	Breast Invasive Carcinoma (TCGA, PanCancer Atlas)	0	ADAM2: Diploid	638
TCGA-BH-A0BG-01	Breast Invasive Carcinoma (TCGA, PanCancer Atlas)	0	ADAM2: Shallow Deletion	639
TCGA-BH-A0BL-01	Breast Invasive Carcinoma (TCGA, PanCancer Atlas)	0	ADAM2: Shallow Deletion	640
TCGA-BH-A0BM-01	Breast Invasive Carcinoma (TCGA, PanCancer Atlas)	0	ADAM2: Diploid	641
TCGA-BH-A0BO-01	Breast Invasive Carcinoma (TCGA, PanCancer Atlas)	0	ADAM2: Diploid	642
TCGA-BH-A0BP-01	Breast Invasive Carcinoma (TCGA, PanCancer Atlas)	0	ADAM2: Diploid	643
TCGA-BH-A0BQ-01	Breast Invasive Carcinoma (TCGA, PanCancer Atlas)	0	ADAM2: Diploid	644
TCGA-BH-A0BR-01	Breast Invasive Carcinoma (TCGA, PanCancer Atlas)	0	ADAM2: Shallow Deletion	645
TCGA-BH-A0BS-01	Breast Invasive Carcinoma (TCGA, PanCancer Atlas)	0	ADAM2: Diploid	646
TCGA-BH-A0BT-01	Breast Invasive Carcinoma (TCGA, PanCancer Atlas)	0	ADAM2: Gain	647
TCGA-BH-A0BV-01	Breast Invasive Carcinoma (TCGA, PanCancer Atlas)	0	ADAM2: Shallow Deletion	648
TCGA-BH-A0BW-01	Breast Invasive Carcinoma (TCGA, PanCancer Atlas)	0	ADAM2: Shallow Deletion	649
TCGA-BH-A0BZ-01	Breast Invasive Carcinoma (TCGA, PanCancer Atlas)	0	ADAM2: Gain	650
TCGA-BH-A0C0-01	Breast Invasive Carcinoma (TCGA, PanCancer Atlas)	0	ADAM2: Shallow Deletion	651
TCGA-BH-A0C1-01	Breast Invasive Carcinoma (TCGA, PanCancer Atlas)	0	ADAM2: Gain	652
TCGA-BH-A0C3-01	Breast Invasive Carcinoma (TCGA, PanCancer Atlas)	0	ADAM2: Diploid	653
TCGA-BH-A0DD-01	Breast Invasive Carcinoma (TCGA, PanCancer Atlas)	0	ADAM2: Diploid	654
TCGA-BH-A0DE-01	Breast Invasive Carcinoma (TCGA, PanCancer Atlas)	0	ADAM2: Diploid	655
TCGA-BH-A0DG-01	Breast Invasive Carcinoma (TCGA, PanCancer Atlas)	0	ADAM2: Shallow Deletion	656
TCGA-BH-A0DH-01	Breast Invasive Carcinoma (TCGA, PanCancer Atlas)	0	ADAM2: Diploid	657
TCGA-BH-A0DI-01	Breast Invasive Carcinoma (TCGA, PanCancer Atlas)	0	ADAM2: Amplification	658
TCGA-BH-A0DL-01	Breast Invasive Carcinoma (TCGA, PanCancer Atlas)	0	ADAM2: Shallow Deletion	659
TCGA-BH-A0DO-01	Breast Invasive Carcinoma (TCGA, PanCancer Atlas)	0	ADAM2: Diploid	660
TCGA-BH-A0DP-01	Breast Invasive Carcinoma (TCGA, PanCancer Atlas)	0	ADAM2: Gain	661
TCGA-BH-A0DS-01	Breast Invasive Carcinoma (TCGA, PanCancer Atlas)	0	ADAM2: Gain	662
TCGA-BH-A0DT-01	Breast Invasive Carcinoma (TCGA, PanCancer Atlas)	0	ADAM2: Gain	663
TCGA-BH-A0DV-01	Breast Invasive Carcinoma (TCGA, PanCancer Atlas)	0	ADAM2: Diploid	664
TCGA-BH-A0DX-01	Breast Invasive Carcinoma (TCGA, PanCancer Atlas)	0	ADAM2: Diploid	665
TCGA-BH-A0DZ-01	Breast Invasive Carcinoma (TCGA, PanCancer Atlas)	0	ADAM2: Diploid	666
TCGA-BH-A0E0-01	Breast Invasive Carcinoma (TCGA, PanCancer Atlas)	0	ADAM2: Diploid	667
TCGA-BH-A0E1-01	Breast Invasive Carcinoma (TCGA, PanCancer Atlas)	0	ADAM2: Gain	668
TCGA-BH-A0E6-01	Breast Invasive Carcinoma (TCGA, PanCancer Atlas)	0	ADAM2: Amplification	669
TCGA-BH-A0E7-01	Breast Invasive Carcinoma (TCGA, PanCancer Atlas)	0	ADAM2: Amplification	670
TCGA-BH-A0EA-01	Breast Invasive Carcinoma (TCGA, PanCancer Atlas)	0	ADAM2: Diploid	671
TCGA-BH-A0EB-01	Breast Invasive Carcinoma (TCGA, PanCancer Atlas)	0	ADAM2: Shallow Deletion	672
TCGA-BH-A0GZ-01	Breast Invasive Carcinoma (TCGA, PanCancer Atlas)	0	ADAM2: Gain	673
TCGA-BH-A0H0-01	Breast Invasive Carcinoma (TCGA, PanCancer Atlas)	0	ADAM2: Shallow Deletion	674
TCGA-BH-A0H3-01	Breast Invasive Carcinoma (TCGA, PanCancer Atlas)	0	ADAM2: Diploid	675
TCGA-BH-A0H5-01	Breast Invasive Carcinoma (TCGA, PanCancer Atlas)	0	ADAM2: Diploid	676
TCGA-BH-A0H6-01	Breast Invasive Carcinoma (TCGA, PanCancer Atlas)	0	ADAM2: Gain	677
TCGA-BH-A0HA-01	Breast Invasive Carcinoma (TCGA, PanCancer Atlas)	0	ADAM2: Diploid	678
TCGA-BH-A0HB-01	Breast Invasive Carcinoma (TCGA, PanCancer Atlas)	0	ADAM2: Gain	679
TCGA-BH-A0HF-01	Breast Invasive Carcinoma (TCGA, PanCancer Atlas)	0	Not Profiled	680
TCGA-BH-A0HI-01	Breast Invasive Carcinoma (TCGA, PanCancer Atlas)	0	ADAM2: Diploid	681
TCGA-BH-A0HK-01	Breast Invasive Carcinoma (TCGA, PanCancer Atlas)	0	ADAM2: Diploid	682
TCGA-BH-A0HL-01	Breast Invasive Carcinoma (TCGA, PanCancer Atlas)	0	Not Profiled	683
TCGA-BH-A0HN-01	Breast Invasive Carcinoma (TCGA, PanCancer Atlas)	0	Not Profiled	684
TCGA-BH-A0HO-01	Breast Invasive Carcinoma (TCGA, PanCancer Atlas)	0	ADAM2: Diploid	685
TCGA-BH-A0HP-01	Breast Invasive Carcinoma (TCGA, PanCancer Atlas)	0	ADAM2: Diploid	686
TCGA-BH-A0HQ-01	Breast Invasive Carcinoma (TCGA, PanCancer Atlas)	0	ADAM2: Gain	687
TCGA-BH-A0HU-01	Breast Invasive Carcinoma (TCGA, PanCancer Atlas)	0	ADAM2: Shallow Deletion	688
TCGA-BH-A0HW-01	Breast Invasive Carcinoma (TCGA, PanCancer Atlas)	0	ADAM2: Amplification	689
TCGA-BH-A0HY-01	Breast Invasive Carcinoma (TCGA, PanCancer Atlas)	0	ADAM2: Amplification	690
TCGA-BH-A0RX-01	Breast Invasive Carcinoma (TCGA, PanCancer Atlas)	0	ADAM2: Shallow Deletion	691
TCGA-BH-A0W3-01	Breast Invasive Carcinoma (TCGA, PanCancer Atlas)	0	ADAM2: Shallow Deletion	692
TCGA-BH-A0W4-01	Breast Invasive Carcinoma (TCGA, PanCancer Atlas)	0	ADAM2: Diploid	693
TCGA-BH-A0W5-01	Breast Invasive Carcinoma (TCGA, PanCancer Atlas)	0	ADAM2: Gain	694
TCGA-BH-A0WA-01	Breast Invasive Carcinoma (TCGA, PanCancer Atlas)	0	ADAM2: Gain	695
TCGA-BH-A18F-01	Breast Invasive Carcinoma (TCGA, PanCancer Atlas)	0	ADAM2: Shallow Deletion	696
TCGA-BH-A18G-01	Breast Invasive Carcinoma (TCGA, PanCancer Atlas)	0	ADAM2: Diploid	697
TCGA-BH-A18H-01	Breast Invasive Carcinoma (TCGA, PanCancer Atlas)	0	ADAM2: Deep Deletion	698
TCGA-BH-A18I-01	Breast Invasive Carcinoma (TCGA, PanCancer Atlas)	0	ADAM2: Shallow Deletion	699
TCGA-BH-A18J-01	Breast Invasive Carcinoma (TCGA, PanCancer Atlas)	0	ADAM2: Shallow Deletion	700
TCGA-BH-A18K-01	Breast Invasive Carcinoma (TCGA, PanCancer Atlas)	0	ADAM2: Shallow Deletion	701
TCGA-BH-A18L-01	Breast Invasive Carcinoma (TCGA, PanCancer Atlas)	0	ADAM2: Shallow Deletion	702
TCGA-BH-A18N-01	Breast Invasive Carcinoma (TCGA, PanCancer Atlas)	0	ADAM2: Shallow Deletion	703
TCGA-BH-A18P-01	Breast Invasive Carcinoma (TCGA, PanCancer Atlas)	0	ADAM2: Diploid	704
TCGA-BH-A18Q-01	Breast Invasive Carcinoma (TCGA, PanCancer Atlas)	0	ADAM2: Diploid	705
TCGA-BH-A18S-01	Breast Invasive Carcinoma (TCGA, PanCancer Atlas)	0	ADAM2: Gain	706
TCGA-BH-A18T-01	Breast Invasive Carcinoma (TCGA, PanCancer Atlas)	0	ADAM2: Shallow Deletion	707
TCGA-BH-A18U-01	Breast Invasive Carcinoma (TCGA, PanCancer Atlas)	0	ADAM2: Amplification	708
TCGA-BH-A1EN-01	Breast Invasive Carcinoma (TCGA, PanCancer Atlas)	0	ADAM2: Shallow Deletion	709
TCGA-BH-A1EO-01	Breast Invasive Carcinoma (TCGA, PanCancer Atlas)	0	ADAM2: Gain	710
TCGA-BH-A1ET-01	Breast Invasive Carcinoma (TCGA, PanCancer Atlas)	0	ADAM2: Diploid	711
TCGA-BH-A1EW-01	Breast Invasive Carcinoma (TCGA, PanCancer Atlas)	0	ADAM2: Diploid	712
TCGA-BH-A1EY-01	Breast Invasive Carcinoma (TCGA, PanCancer Atlas)	0	ADAM2: Shallow Deletion	713
TCGA-BH-A1F0-01	Breast Invasive Carcinoma (TCGA, PanCancer Atlas)	0	ADAM2: Gain	714
TCGA-BH-A1F5-01	Breast Invasive Carcinoma (TCGA, PanCancer Atlas)	0	ADAM2: Amplification	715
TCGA-BH-A1F6-01	Breast Invasive Carcinoma (TCGA, PanCancer Atlas)	0	ADAM2: Diploid	716
TCGA-BH-A1F8-01	Breast Invasive Carcinoma (TCGA, PanCancer Atlas)	0	ADAM2: Shallow Deletion	717
TCGA-BH-A1FB-01	Breast Invasive Carcinoma (TCGA, PanCancer Atlas)	0	ADAM2: Gain	718
TCGA-BH-A1FC-01	Breast Invasive Carcinoma (TCGA, PanCancer Atlas)	0	ADAM2: Gain	719
TCGA-BH-A1FE-01	Breast Invasive Carcinoma (TCGA, PanCancer Atlas)	0	ADAM2: Amplification	720
TCGA-BH-A1FG-01	Breast Invasive Carcinoma (TCGA, PanCancer Atlas)	0	ADAM2: Gain	721
TCGA-BH-A1FJ-01	Breast Invasive Carcinoma (TCGA, PanCancer Atlas)	0	ADAM2: Diploid	722
TCGA-BH-A1FL-01	Breast Invasive Carcinoma (TCGA, PanCancer Atlas)	0	ADAM2: Diploid	723
TCGA-BH-A1FN-01	Breast Invasive Carcinoma (TCGA, PanCancer Atlas)	0	ADAM2: Shallow Deletion	724
TCGA-BH-A1FR-01	Breast Invasive Carcinoma (TCGA, PanCancer Atlas)	0	ADAM2: Diploid	725
TCGA-BH-A1FU-01	Breast Invasive Carcinoma (TCGA, PanCancer Atlas)	0	ADAM2: Shallow Deletion	726
TCGA-BH-A201-01	Breast Invasive Carcinoma (TCGA, PanCancer Atlas)	0	ADAM2: Amplification	727
TCGA-BH-A203-01	Breast Invasive Carcinoma (TCGA, PanCancer Atlas)	0	ADAM2: Gain	728
TCGA-BH-A208-01	Breast Invasive Carcinoma (TCGA, PanCancer Atlas)	0	ADAM2: Diploid	729
TCGA-BH-A209-01	Breast Invasive Carcinoma (TCGA, PanCancer Atlas)	0	ADAM2: Gain	730
TCGA-BH-A28O-01	Breast Invasive Carcinoma (TCGA, PanCancer Atlas)	0	ADAM2: Diploid	731
TCGA-BH-A28Q-01	Breast Invasive Carcinoma (TCGA, PanCancer Atlas)	0	ADAM2: Diploid	732
TCGA-BH-A2L8-01	Breast Invasive Carcinoma (TCGA, PanCancer Atlas)	0	ADAM2: Diploid	733
TCGA-BH-A42T-01	Breast Invasive Carcinoma (TCGA, PanCancer Atlas)	0	ADAM2: Gain	734
TCGA-BH-A42U-01	Breast Invasive Carcinoma (TCGA, PanCancer Atlas)	0	ADAM2: Diploid	735
TCGA-BH-A42V-01	Breast Invasive Carcinoma (TCGA, PanCancer Atlas)	0	ADAM2: Gain	736
TCGA-BH-A5IZ-01	Breast Invasive Carcinoma (TCGA, PanCancer Atlas)	0	ADAM2: Diploid	737
TCGA-BH-A5J0-01	Breast Invasive Carcinoma (TCGA, PanCancer Atlas)	0	ADAM2: Shallow Deletion	738
TCGA-BH-A6R8-01	Breast Invasive Carcinoma (TCGA, PanCancer Atlas)	0	ADAM2: Gain	739
TCGA-BH-A6R9-01	Breast Invasive Carcinoma (TCGA, PanCancer Atlas)	0	ADAM2: Diploid	740
TCGA-BH-A8FY-01	Breast Invasive Carcinoma (TCGA, PanCancer Atlas)	0	ADAM2: Diploid	741
TCGA-BH-A8FZ-01	Breast Invasive Carcinoma (TCGA, PanCancer Atlas)	0	ADAM2: Shallow Deletion	742
TCGA-BH-A8G0-01	Breast Invasive Carcinoma (TCGA, PanCancer Atlas)	0	ADAM2: Diploid	743
TCGA-BH-AB28-01	Breast Invasive Carcinoma (TCGA, PanCancer Atlas)	0	ADAM2: Diploid	744
TCGA-C8-A12K-01	Breast Invasive Carcinoma (TCGA, PanCancer Atlas)	0	ADAM2: Diploid	745
TCGA-C8-A12M-01	Breast Invasive Carcinoma (TCGA, PanCancer Atlas)	0	ADAM2: Shallow Deletion	746
TCGA-C8-A12N-01	Breast Invasive Carcinoma (TCGA, PanCancer Atlas)	0	ADAM2: Shallow Deletion	747
TCGA-C8-A12O-01	Breast Invasive Carcinoma (TCGA, PanCancer Atlas)	0	ADAM2: Amplification	748
TCGA-C8-A12P-01	Breast Invasive Carcinoma (TCGA, PanCancer Atlas)	0	ADAM2: Gain	749
TCGA-C8-A12Q-01	Breast Invasive Carcinoma (TCGA, PanCancer Atlas)	0	ADAM2: Diploid	750
TCGA-C8-A12T-01	Breast Invasive Carcinoma (TCGA, PanCancer Atlas)	0	ADAM2: Gain	751
TCGA-C8-A12V-01	Breast Invasive Carcinoma (TCGA, PanCancer Atlas)	0	ADAM2: Gain	752
TCGA-C8-A12W-01	Breast Invasive Carcinoma (TCGA, PanCancer Atlas)	0	ADAM2: Shallow Deletion	753
TCGA-C8-A12X-01	Breast Invasive Carcinoma (TCGA, PanCancer Atlas)	0	ADAM2: Gain	754
TCGA-C8-A12Y-01	Breast Invasive Carcinoma (TCGA, PanCancer Atlas)	0	ADAM2: Diploid	755
TCGA-C8-A12Z-01	Breast Invasive Carcinoma (TCGA, PanCancer Atlas)	0	ADAM2: Shallow Deletion	756
TCGA-C8-A130-01	Breast Invasive Carcinoma (TCGA, PanCancer Atlas)	0	ADAM2: Shallow Deletion	757
TCGA-C8-A131-01	Breast Invasive Carcinoma (TCGA, PanCancer Atlas)	0	ADAM2: Shallow Deletion	758
TCGA-C8-A133-01	Breast Invasive Carcinoma (TCGA, PanCancer Atlas)	0	ADAM2: Diploid	759
TCGA-C8-A134-01	Breast Invasive Carcinoma (TCGA, PanCancer Atlas)	0	ADAM2: Diploid	760
TCGA-C8-A135-01	Breast Invasive Carcinoma (TCGA, PanCancer Atlas)	0	ADAM2: Shallow Deletion	761
TCGA-C8-A138-01	Breast Invasive Carcinoma (TCGA, PanCancer Atlas)	0	ADAM2: Shallow Deletion	762
TCGA-C8-A1HE-01	Breast Invasive Carcinoma (TCGA, PanCancer Atlas)	0	ADAM2: Diploid	763
TCGA-C8-A1HF-01	Breast Invasive Carcinoma (TCGA, PanCancer Atlas)	0	ADAM2: Diploid	764
TCGA-C8-A1HG-01	Breast Invasive Carcinoma (TCGA, PanCancer Atlas)	0	ADAM2: Gain	765
TCGA-C8-A1HI-01	Breast Invasive Carcinoma (TCGA, PanCancer Atlas)	0	ADAM2: Gain	766
TCGA-C8-A1HJ-01	Breast Invasive Carcinoma (TCGA, PanCancer Atlas)	0	ADAM2: Diploid	767
TCGA-C8-A1HK-01	Breast Invasive Carcinoma (TCGA, PanCancer Atlas)	0	ADAM2: Gain	768
TCGA-C8-A1HM-01	Breast Invasive Carcinoma (TCGA, PanCancer Atlas)	0	ADAM2: Shallow Deletion	769
TCGA-C8-A1HN-01	Breast Invasive Carcinoma (TCGA, PanCancer Atlas)	0	ADAM2: Gain	770
TCGA-C8-A26V-01	Breast Invasive Carcinoma (TCGA, PanCancer Atlas)	0	ADAM2: Diploid	771
TCGA-C8-A26Y-01	Breast Invasive Carcinoma (TCGA, PanCancer Atlas)	0	ADAM2: Diploid	772
TCGA-C8-A273-01	Breast Invasive Carcinoma (TCGA, PanCancer Atlas)	0	ADAM2: Gain	773
TCGA-C8-A274-01	Breast Invasive Carcinoma (TCGA, PanCancer Atlas)	0	ADAM2: Diploid	774
TCGA-C8-A275-01	Breast Invasive Carcinoma (TCGA, PanCancer Atlas)	0	ADAM2: Diploid	775
TCGA-C8-A278-01	Breast Invasive Carcinoma (TCGA, PanCancer Atlas)	0	ADAM2: Shallow Deletion	776
TCGA-C8-A27B-01	Breast Invasive Carcinoma (TCGA, PanCancer Atlas)	0	ADAM2: Diploid	777
TCGA-C8-A3M7-01	Breast Invasive Carcinoma (TCGA, PanCancer Atlas)	0	ADAM2: Diploid	778
TCGA-C8-A3M8-01	Breast Invasive Carcinoma (TCGA, PanCancer Atlas)	0	ADAM2: Gain	779
TCGA-C8-A8HP-01	Breast Invasive Carcinoma (TCGA, PanCancer Atlas)	0	ADAM2: Gain	780
TCGA-C8-A8HR-01	Breast Invasive Carcinoma (TCGA, PanCancer Atlas)	0	ADAM2: Gain	781
TCGA-D8-A13Y-01	Breast Invasive Carcinoma (TCGA, PanCancer Atlas)	0	ADAM2: Gain	782
TCGA-D8-A13Z-01	Breast Invasive Carcinoma (TCGA, PanCancer Atlas)	0	ADAM2: Shallow Deletion	783
TCGA-D8-A140-01	Breast Invasive Carcinoma (TCGA, PanCancer Atlas)	0	ADAM2: Shallow Deletion	784
TCGA-D8-A141-01	Breast Invasive Carcinoma (TCGA, PanCancer Atlas)	0	ADAM2: Gain	785
TCGA-D8-A142-01	Breast Invasive Carcinoma (TCGA, PanCancer Atlas)	0	ADAM2: Shallow Deletion	786
TCGA-D8-A143-01	Breast Invasive Carcinoma (TCGA, PanCancer Atlas)	0	ADAM2: Shallow Deletion	787
TCGA-D8-A147-01	Breast Invasive Carcinoma (TCGA, PanCancer Atlas)	0	ADAM2: Gain	788
TCGA-D8-A1J9-01	Breast Invasive Carcinoma (TCGA, PanCancer Atlas)	0	ADAM2: Shallow Deletion	789
TCGA-D8-A1JA-01	Breast Invasive Carcinoma (TCGA, PanCancer Atlas)	0	ADAM2: Diploid	790
TCGA-D8-A1JD-01	Breast Invasive Carcinoma (TCGA, PanCancer Atlas)	0	ADAM2: Shallow Deletion	791
TCGA-D8-A1JE-01	Breast Invasive Carcinoma (TCGA, PanCancer Atlas)	0	ADAM2: Diploid	792
TCGA-D8-A1JH-01	Breast Invasive Carcinoma (TCGA, PanCancer Atlas)	0	ADAM2: Gain	793
TCGA-D8-A1JI-01	Breast Invasive Carcinoma (TCGA, PanCancer Atlas)	0	ADAM2: Amplification	794
TCGA-D8-A1JJ-01	Breast Invasive Carcinoma (TCGA, PanCancer Atlas)	0	ADAM2: Shallow Deletion	795
TCGA-D8-A1JK-01	Breast Invasive Carcinoma (TCGA, PanCancer Atlas)	0	ADAM2: Amplification	796
TCGA-D8-A1JL-01	Breast Invasive Carcinoma (TCGA, PanCancer Atlas)	0	ADAM2: Gain	797
TCGA-D8-A1JM-01	Breast Invasive Carcinoma (TCGA, PanCancer Atlas)	0	ADAM2: Amplification	798
TCGA-D8-A1JN-01	Breast Invasive Carcinoma (TCGA, PanCancer Atlas)	0	ADAM2: Diploid	799
TCGA-D8-A1JP-01	Breast Invasive Carcinoma (TCGA, PanCancer Atlas)	0	ADAM2: Shallow Deletion	800
TCGA-D8-A1JS-01	Breast Invasive Carcinoma (TCGA, PanCancer Atlas)	0	ADAM2: Diploid	801
TCGA-D8-A1JT-01	Breast Invasive Carcinoma (TCGA, PanCancer Atlas)	0	ADAM2: Gain	802
TCGA-D8-A1JU-01	Breast Invasive Carcinoma (TCGA, PanCancer Atlas)	0	ADAM2: Gain	803
TCGA-D8-A1X5-01	Breast Invasive Carcinoma (TCGA, PanCancer Atlas)	0	ADAM2: Deep Deletion	804
TCGA-D8-A1X6-01	Breast Invasive Carcinoma (TCGA, PanCancer Atlas)	0	ADAM2: Gain	805
TCGA-D8-A1X7-01	Breast Invasive Carcinoma (TCGA, PanCancer Atlas)	0	ADAM2: Diploid	806
TCGA-D8-A1X8-01	Breast Invasive Carcinoma (TCGA, PanCancer Atlas)	0	ADAM2: Diploid	807
TCGA-D8-A1XA-01	Breast Invasive Carcinoma (TCGA, PanCancer Atlas)	0	ADAM2: Diploid	808
TCGA-D8-A1XC-01	Breast Invasive Carcinoma (TCGA, PanCancer Atlas)	0	ADAM2: Diploid	809
TCGA-D8-A1XF-01	Breast Invasive Carcinoma (TCGA, PanCancer Atlas)	0	ADAM2: Diploid	810
TCGA-D8-A1XG-01	Breast Invasive Carcinoma (TCGA, PanCancer Atlas)	0	ADAM2: Diploid	811
TCGA-D8-A1XJ-01	Breast Invasive Carcinoma (TCGA, PanCancer Atlas)	0	ADAM2: Shallow Deletion	812
TCGA-D8-A1XK-01	Breast Invasive Carcinoma (TCGA, PanCancer Atlas)	0	ADAM2: Gain	813
TCGA-D8-A1XL-01	Breast Invasive Carcinoma (TCGA, PanCancer Atlas)	0	ADAM2: Shallow Deletion	814
TCGA-D8-A1XM-01	Breast Invasive Carcinoma (TCGA, PanCancer Atlas)	0	ADAM2: Diploid	815
TCGA-D8-A1XO-01	Breast Invasive Carcinoma (TCGA, PanCancer Atlas)	0	ADAM2: Diploid	816
TCGA-D8-A1XQ-01	Breast Invasive Carcinoma (TCGA, PanCancer Atlas)	0	ADAM2: Shallow Deletion	817
TCGA-D8-A1XR-01	Breast Invasive Carcinoma (TCGA, PanCancer Atlas)	0	ADAM2: Diploid	818
TCGA-D8-A1XS-01	Breast Invasive Carcinoma (TCGA, PanCancer Atlas)	0	ADAM2: Diploid	819
TCGA-D8-A1XU-01	Breast Invasive Carcinoma (TCGA, PanCancer Atlas)	0	ADAM2: Shallow Deletion	820
TCGA-D8-A1XV-01	Breast Invasive Carcinoma (TCGA, PanCancer Atlas)	0	ADAM2: Diploid	821
TCGA-D8-A1XW-01	Breast Invasive Carcinoma (TCGA, PanCancer Atlas)	0	ADAM2: Diploid	822
TCGA-D8-A1XY-01	Breast Invasive Carcinoma (TCGA, PanCancer Atlas)	0	ADAM2: Gain	823
TCGA-D8-A1XZ-01	Breast Invasive Carcinoma (TCGA, PanCancer Atlas)	0	ADAM2: Shallow Deletion	824
TCGA-D8-A1Y0-01	Breast Invasive Carcinoma (TCGA, PanCancer Atlas)	0	ADAM2: Diploid	825
TCGA-D8-A1Y1-01	Breast Invasive Carcinoma (TCGA, PanCancer Atlas)	0	ADAM2: Gain	826
TCGA-D8-A1Y2-01	Breast Invasive Carcinoma (TCGA, PanCancer Atlas)	0	ADAM2: Amplification	827
TCGA-D8-A1Y3-01	Breast Invasive Carcinoma (TCGA, PanCancer Atlas)	0	ADAM2: Diploid	828
TCGA-D8-A27E-01	Breast Invasive Carcinoma (TCGA, PanCancer Atlas)	0	ADAM2: Diploid	829
TCGA-D8-A27F-01	Breast Invasive Carcinoma (TCGA, PanCancer Atlas)	0	ADAM2: Diploid	830
TCGA-D8-A27G-01	Breast Invasive Carcinoma (TCGA, PanCancer Atlas)	0	ADAM2: Diploid	831
TCGA-D8-A27H-01	Breast Invasive Carcinoma (TCGA, PanCancer Atlas)	0	ADAM2: Diploid	832
TCGA-D8-A27I-01	Breast Invasive Carcinoma (TCGA, PanCancer Atlas)	0	ADAM2: Gain	833
TCGA-D8-A27K-01	Breast Invasive Carcinoma (TCGA, PanCancer Atlas)	0	ADAM2: Diploid	834
TCGA-D8-A27L-01	Breast Invasive Carcinoma (TCGA, PanCancer Atlas)	0	ADAM2: Gain	835
TCGA-D8-A27M-01	Breast Invasive Carcinoma (TCGA, PanCancer Atlas)	0	ADAM2: Shallow Deletion	836
TCGA-D8-A27N-01	Breast Invasive Carcinoma (TCGA, PanCancer Atlas)	0	ADAM2: Diploid	837
TCGA-D8-A27P-01	Breast Invasive Carcinoma (TCGA, PanCancer Atlas)	0	ADAM2: Diploid	838
TCGA-D8-A27T-01	Breast Invasive Carcinoma (TCGA, PanCancer Atlas)	0	ADAM2: Diploid	839
TCGA-D8-A27V-01	Breast Invasive Carcinoma (TCGA, PanCancer Atlas)	0	ADAM2: Gain	840
TCGA-D8-A3Z5-01	Breast Invasive Carcinoma (TCGA, PanCancer Atlas)	0	ADAM2: Diploid	841
TCGA-D8-A3Z6-01	Breast Invasive Carcinoma (TCGA, PanCancer Atlas)	0	ADAM2: Shallow Deletion	842
TCGA-D8-A4Z1-01	Breast Invasive Carcinoma (TCGA, PanCancer Atlas)	0	ADAM2: Diploid	843
TCGA-D8-A73U-01	Breast Invasive Carcinoma (TCGA, PanCancer Atlas)	0	ADAM2: Shallow Deletion	844
TCGA-D8-A73W-01	Breast Invasive Carcinoma (TCGA, PanCancer Atlas)	0	ADAM2: Diploid	845
TCGA-D8-A73X-01	Breast Invasive Carcinoma (TCGA, PanCancer Atlas)	0	ADAM2: Diploid	846
TCGA-E2-A107-01	Breast Invasive Carcinoma (TCGA, PanCancer Atlas)	0	ADAM2: Gain	847
TCGA-E2-A108-01	Breast Invasive Carcinoma (TCGA, PanCancer Atlas)	0	ADAM2: Shallow Deletion	848
TCGA-E2-A10A-01	Breast Invasive Carcinoma (TCGA, PanCancer Atlas)	0	ADAM2: Amplification	849
TCGA-E2-A10B-01	Breast Invasive Carcinoma (TCGA, PanCancer Atlas)	0	ADAM2: Diploid	850
TCGA-E2-A10E-01	Breast Invasive Carcinoma (TCGA, PanCancer Atlas)	0	ADAM2: Diploid	851
TCGA-E2-A10F-01	Breast Invasive Carcinoma (TCGA, PanCancer Atlas)	0	ADAM2: Diploid	852
TCGA-E2-A14N-01	Breast Invasive Carcinoma (TCGA, PanCancer Atlas)	0	ADAM2: Gain	853
TCGA-E2-A14O-01	Breast Invasive Carcinoma (TCGA, PanCancer Atlas)	0	ADAM2: Gain	854
TCGA-E2-A14Q-01	Breast Invasive Carcinoma (TCGA, PanCancer Atlas)	0	ADAM2: Diploid	855
TCGA-E2-A14R-01	Breast Invasive Carcinoma (TCGA, PanCancer Atlas)	0	ADAM2: Diploid	856
TCGA-E2-A14S-01	Breast Invasive Carcinoma (TCGA, PanCancer Atlas)	0	ADAM2: Shallow Deletion	857
TCGA-E2-A14V-01	Breast Invasive Carcinoma (TCGA, PanCancer Atlas)	0	ADAM2: Shallow Deletion	858
TCGA-E2-A14W-01	Breast Invasive Carcinoma (TCGA, PanCancer Atlas)	0	ADAM2: Diploid	859
TCGA-E2-A14X-01	Breast Invasive Carcinoma (TCGA, PanCancer Atlas)	0	ADAM2: Gain	860
TCGA-E2-A14Y-01	Breast Invasive Carcinoma (TCGA, PanCancer Atlas)	0	ADAM2: Shallow Deletion	861
TCGA-E2-A14Z-01	Breast Invasive Carcinoma (TCGA, PanCancer Atlas)	0	ADAM2: Gain	862
TCGA-E2-A150-01	Breast Invasive Carcinoma (TCGA, PanCancer Atlas)	0	ADAM2: Shallow Deletion	863
TCGA-E2-A152-01	Breast Invasive Carcinoma (TCGA, PanCancer Atlas)	0	ADAM2: Shallow Deletion	864
TCGA-E2-A153-01	Breast Invasive Carcinoma (TCGA, PanCancer Atlas)	0	ADAM2: Diploid	865
TCGA-E2-A154-01	Breast Invasive Carcinoma (TCGA, PanCancer Atlas)	0	ADAM2: Gain	866
TCGA-E2-A155-01	Breast Invasive Carcinoma (TCGA, PanCancer Atlas)	0	ADAM2: Diploid	867
TCGA-E2-A156-01	Breast Invasive Carcinoma (TCGA, PanCancer Atlas)	0	ADAM2: Diploid	868
TCGA-E2-A158-01	Breast Invasive Carcinoma (TCGA, PanCancer Atlas)	0	ADAM2: Diploid	869
TCGA-E2-A159-01	Breast Invasive Carcinoma (TCGA, PanCancer Atlas)	0	ADAM2: Gain	870
TCGA-E2-A15C-01	Breast Invasive Carcinoma (TCGA, PanCancer Atlas)	0	ADAM2: Amplification	871
TCGA-E2-A15D-01	Breast Invasive Carcinoma (TCGA, PanCancer Atlas)	0	ADAM2: Gain	872
TCGA-E2-A15F-01	Breast Invasive Carcinoma (TCGA, PanCancer Atlas)	0	ADAM2: Amplification	873
TCGA-E2-A15G-01	Breast Invasive Carcinoma (TCGA, PanCancer Atlas)	0	ADAM2: Diploid	874
TCGA-E2-A15H-01	Breast Invasive Carcinoma (TCGA, PanCancer Atlas)	0	ADAM2: Shallow Deletion	875
TCGA-E2-A15I-01	Breast Invasive Carcinoma (TCGA, PanCancer Atlas)	0	ADAM2: Diploid	876
TCGA-E2-A15J-01	Breast Invasive Carcinoma (TCGA, PanCancer Atlas)	0	ADAM2: Deep Deletion	877
TCGA-E2-A15L-01	Breast Invasive Carcinoma (TCGA, PanCancer Atlas)	0	ADAM2: Diploid	878
TCGA-E2-A15M-01	Breast Invasive Carcinoma (TCGA, PanCancer Atlas)	0	ADAM2: Gain	879
TCGA-E2-A15P-01	Breast Invasive Carcinoma (TCGA, PanCancer Atlas)	0	ADAM2: Diploid	880
TCGA-E2-A15S-01	Breast Invasive Carcinoma (TCGA, PanCancer Atlas)	0	ADAM2: Gain	881
TCGA-E2-A15T-01	Breast Invasive Carcinoma (TCGA, PanCancer Atlas)	0	ADAM2: Shallow Deletion	882
TCGA-E2-A1AZ-01	Breast Invasive Carcinoma (TCGA, PanCancer Atlas)	0	ADAM2: Gain	883
TCGA-E2-A1B0-01	Breast Invasive Carcinoma (TCGA, PanCancer Atlas)	0	ADAM2: Gain	884
TCGA-E2-A1B4-01	Breast Invasive Carcinoma (TCGA, PanCancer Atlas)	0	ADAM2: Diploid	885
TCGA-E2-A1B5-01	Breast Invasive Carcinoma (TCGA, PanCancer Atlas)	0	ADAM2: Shallow Deletion	886
TCGA-E2-A1B6-01	Breast Invasive Carcinoma (TCGA, PanCancer Atlas)	0	ADAM2: Gain	887
TCGA-E2-A1BC-01	Breast Invasive Carcinoma (TCGA, PanCancer Atlas)	0	ADAM2: Shallow Deletion	888
TCGA-E2-A1BD-01	Breast Invasive Carcinoma (TCGA, PanCancer Atlas)	0	ADAM2: Gain	889
TCGA-E2-A1IF-01	Breast Invasive Carcinoma (TCGA, PanCancer Atlas)	0	ADAM2: Shallow Deletion	890
TCGA-E2-A1IG-01	Breast Invasive Carcinoma (TCGA, PanCancer Atlas)	0	ADAM2: Shallow Deletion	891
TCGA-E2-A1IH-01	Breast Invasive Carcinoma (TCGA, PanCancer Atlas)	0	ADAM2: Amplification	892
TCGA-E2-A1II-01	Breast Invasive Carcinoma (TCGA, PanCancer Atlas)	0	ADAM2: Gain	893
TCGA-E2-A1IJ-01	Breast Invasive Carcinoma (TCGA, PanCancer Atlas)	0	ADAM2: Diploid	894
TCGA-E2-A1IK-01	Breast Invasive Carcinoma (TCGA, PanCancer Atlas)	0	ADAM2: Diploid	895
TCGA-E2-A1IL-01	Breast Invasive Carcinoma (TCGA, PanCancer Atlas)	0	ADAM2: Diploid	896
TCGA-E2-A1IN-01	Breast Invasive Carcinoma (TCGA, PanCancer Atlas)	0	ADAM2: Gain	897
TCGA-E2-A1IO-01	Breast Invasive Carcinoma (TCGA, PanCancer Atlas)	0	ADAM2: Shallow Deletion	898
TCGA-E2-A1IU-01	Breast Invasive Carcinoma (TCGA, PanCancer Atlas)	0	ADAM2: Diploid	899
TCGA-E2-A1L6-01	Breast Invasive Carcinoma (TCGA, PanCancer Atlas)	0	ADAM2: Diploid	900
TCGA-E2-A1L7-01	Breast Invasive Carcinoma (TCGA, PanCancer Atlas)	0	ADAM2: Shallow Deletion	901
TCGA-E2-A1L8-01	Breast Invasive Carcinoma (TCGA, PanCancer Atlas)	0	ADAM2: Shallow Deletion	902
TCGA-E2-A1L9-01	Breast Invasive Carcinoma (TCGA, PanCancer Atlas)	0	ADAM2: Diploid	903
TCGA-E2-A1LA-01	Breast Invasive Carcinoma (TCGA, PanCancer Atlas)	0	ADAM2: Diploid	904
TCGA-E2-A1LE-01	Breast Invasive Carcinoma (TCGA, PanCancer Atlas)	0	ADAM2: Shallow Deletion	905
TCGA-E2-A1LG-01	Breast Invasive Carcinoma (TCGA, PanCancer Atlas)	0	ADAM2: Amplification	906
TCGA-E2-A1LH-01	Breast Invasive Carcinoma (TCGA, PanCancer Atlas)	0	ADAM2: Shallow Deletion	907
TCGA-E2-A1LI-01	Breast Invasive Carcinoma (TCGA, PanCancer Atlas)	0	ADAM2: Shallow Deletion	908
TCGA-E2-A1LK-01	Breast Invasive Carcinoma (TCGA, PanCancer Atlas)	0	ADAM2: Amplification	909
TCGA-E2-A1LL-01	Breast Invasive Carcinoma (TCGA, PanCancer Atlas)	0	ADAM2: Shallow Deletion	910
TCGA-E2-A1LS-01	Breast Invasive Carcinoma (TCGA, PanCancer Atlas)	0	Not Profiled	911
TCGA-E2-A2P5-01	Breast Invasive Carcinoma (TCGA, PanCancer Atlas)	0	ADAM2: Gain	912
TCGA-E2-A3DX-01	Breast Invasive Carcinoma (TCGA, PanCancer Atlas)	0	ADAM2: Diploid	913
TCGA-E2-A56Z-01	Breast Invasive Carcinoma (TCGA, PanCancer Atlas)	0	ADAM2: Shallow Deletion	914
TCGA-E2-A570-01	Breast Invasive Carcinoma (TCGA, PanCancer Atlas)	0	ADAM2: Diploid	915
TCGA-E2-A573-01	Breast Invasive Carcinoma (TCGA, PanCancer Atlas)	0	ADAM2: Gain	916
TCGA-E2-A576-01	Breast Invasive Carcinoma (TCGA, PanCancer Atlas)	0	ADAM2: Gain	917
TCGA-E9-A1N3-01	Breast Invasive Carcinoma (TCGA, PanCancer Atlas)	0	ADAM2: Diploid	918
TCGA-E9-A1N4-01	Breast Invasive Carcinoma (TCGA, PanCancer Atlas)	0	ADAM2: Diploid	919
TCGA-E9-A1N5-01	Breast Invasive Carcinoma (TCGA, PanCancer Atlas)	0	ADAM2: Gain	920
TCGA-E9-A1N6-01	Breast Invasive Carcinoma (TCGA, PanCancer Atlas)	0	ADAM2: Diploid	921
TCGA-E9-A1N8-01	Breast Invasive Carcinoma (TCGA, PanCancer Atlas)	0	ADAM2: Shallow Deletion	922
TCGA-E9-A1NC-01	Breast Invasive Carcinoma (TCGA, PanCancer Atlas)	0	ADAM2: Diploid	923
TCGA-E9-A1ND-01	Breast Invasive Carcinoma (TCGA, PanCancer Atlas)	0	ADAM2: Shallow Deletion	924
TCGA-E9-A1NF-01	Breast Invasive Carcinoma (TCGA, PanCancer Atlas)	0	ADAM2: Shallow Deletion	925
TCGA-E9-A1NG-01	Breast Invasive Carcinoma (TCGA, PanCancer Atlas)	0	ADAM2: Diploid	926
TCGA-E9-A1NH-01	Breast Invasive Carcinoma (TCGA, PanCancer Atlas)	0	ADAM2: Shallow Deletion	927
TCGA-E9-A1NI-01	Breast Invasive Carcinoma (TCGA, PanCancer Atlas)	0	ADAM2: Shallow Deletion	928
TCGA-E9-A1QZ-01	Breast Invasive Carcinoma (TCGA, PanCancer Atlas)	0	ADAM2: Diploid	929
TCGA-E9-A1R0-01	Breast Invasive Carcinoma (TCGA, PanCancer Atlas)	0	ADAM2: Diploid	930
TCGA-E9-A1R2-01	Breast Invasive Carcinoma (TCGA, PanCancer Atlas)	0	ADAM2: Amplification	931
TCGA-E9-A1R3-01	Breast Invasive Carcinoma (TCGA, PanCancer Atlas)	0	ADAM2: Gain	932
TCGA-E9-A1R4-01	Breast Invasive Carcinoma (TCGA, PanCancer Atlas)	0	ADAM2: Diploid	933
TCGA-E9-A1R5-01	Breast Invasive Carcinoma (TCGA, PanCancer Atlas)	0	ADAM2: Shallow Deletion	934
TCGA-E9-A1R6-01	Breast Invasive Carcinoma (TCGA, PanCancer Atlas)	0	ADAM2: Gain	935
TCGA-E9-A1R7-01	Breast Invasive Carcinoma (TCGA, PanCancer Atlas)	0	ADAM2: Gain	936
TCGA-E9-A1RA-01	Breast Invasive Carcinoma (TCGA, PanCancer Atlas)	0	ADAM2: Gain	937
TCGA-E9-A1RB-01	Breast Invasive Carcinoma (TCGA, PanCancer Atlas)	0	ADAM2: Amplification	938
TCGA-E9-A1RC-01	Breast Invasive Carcinoma (TCGA, PanCancer Atlas)	0	ADAM2: Gain	939
TCGA-E9-A1RD-01	Breast Invasive Carcinoma (TCGA, PanCancer Atlas)	0	ADAM2: Diploid	940
TCGA-E9-A1RF-01	Breast Invasive Carcinoma (TCGA, PanCancer Atlas)	0	ADAM2: Gain	941
TCGA-E9-A1RG-01	Breast Invasive Carcinoma (TCGA, PanCancer Atlas)	0	ADAM2: Shallow Deletion	942
TCGA-E9-A1RI-01	Breast Invasive Carcinoma (TCGA, PanCancer Atlas)	0	ADAM2: Diploid	943
TCGA-E9-A226-01	Breast Invasive Carcinoma (TCGA, PanCancer Atlas)	0	ADAM2: Shallow Deletion	944
TCGA-E9-A227-01	Breast Invasive Carcinoma (TCGA, PanCancer Atlas)	0	ADAM2: Diploid	945
TCGA-E9-A22A-01	Breast Invasive Carcinoma (TCGA, PanCancer Atlas)	0	ADAM2: Shallow Deletion	946
TCGA-E9-A22G-01	Breast Invasive Carcinoma (TCGA, PanCancer Atlas)	0	ADAM2: Diploid	947
TCGA-E9-A22H-01	Breast Invasive Carcinoma (TCGA, PanCancer Atlas)	0	ADAM2: Diploid	948
TCGA-E9-A243-01	Breast Invasive Carcinoma (TCGA, PanCancer Atlas)	0	ADAM2: Gain	949
TCGA-E9-A244-01	Breast Invasive Carcinoma (TCGA, PanCancer Atlas)	0	ADAM2: Diploid	950
TCGA-E9-A247-01	Breast Invasive Carcinoma (TCGA, PanCancer Atlas)	0	ADAM2: Gain	951
TCGA-E9-A249-01	Breast Invasive Carcinoma (TCGA, PanCancer Atlas)	0	ADAM2: Diploid	952
TCGA-E9-A24A-01	Breast Invasive Carcinoma (TCGA, PanCancer Atlas)	0	ADAM2: Diploid	953
TCGA-E9-A295-01	Breast Invasive Carcinoma (TCGA, PanCancer Atlas)	0	ADAM2: Gain	954
TCGA-E9-A2JS-01	Breast Invasive Carcinoma (TCGA, PanCancer Atlas)	0	ADAM2: Amplification	955
TCGA-E9-A2JT-01	Breast Invasive Carcinoma (TCGA, PanCancer Atlas)	0	ADAM2: Amplification	956
TCGA-E9-A3HO-01	Breast Invasive Carcinoma (TCGA, PanCancer Atlas)	0	ADAM2: Diploid	957
TCGA-E9-A3Q9-01	Breast Invasive Carcinoma (TCGA, PanCancer Atlas)	0	ADAM2: Diploid	958
TCGA-E9-A3QA-01	Breast Invasive Carcinoma (TCGA, PanCancer Atlas)	0	ADAM2: Gain	959
TCGA-E9-A3X8-01	Breast Invasive Carcinoma (TCGA, PanCancer Atlas)	0	ADAM2: Gain	960
TCGA-E9-A54X-01	Breast Invasive Carcinoma (TCGA, PanCancer Atlas)	0	ADAM2: Gain	961
TCGA-E9-A54Y-01	Breast Invasive Carcinoma (TCGA, PanCancer Atlas)	0	ADAM2: Shallow Deletion	962
TCGA-E9-A5FK-01	Breast Invasive Carcinoma (TCGA, PanCancer Atlas)	0	ADAM2: Gain	963
TCGA-E9-A5FL-01	Breast Invasive Carcinoma (TCGA, PanCancer Atlas)	0	ADAM2: Diploid	964
TCGA-E9-A5UO-01	Breast Invasive Carcinoma (TCGA, PanCancer Atlas)	0	ADAM2: Diploid	965
TCGA-E9-A5UP-01	Breast Invasive Carcinoma (TCGA, PanCancer Atlas)	0	ADAM2: Gain	966
TCGA-E9-A6HE-01	Breast Invasive Carcinoma (TCGA, PanCancer Atlas)	0	ADAM2: Diploid	967
TCGA-EW-A1IW-01	Breast Invasive Carcinoma (TCGA, PanCancer Atlas)	0	ADAM2: Diploid	968
TCGA-EW-A1IX-01	Breast Invasive Carcinoma (TCGA, PanCancer Atlas)	0	ADAM2: Amplification	969
TCGA-EW-A1IY-01	Breast Invasive Carcinoma (TCGA, PanCancer Atlas)	0	ADAM2: Gain	970
TCGA-EW-A1J1-01	Breast Invasive Carcinoma (TCGA, PanCancer Atlas)	0	ADAM2: Gain	971
TCGA-EW-A1J2-01	Breast Invasive Carcinoma (TCGA, PanCancer Atlas)	0	ADAM2: Diploid	972
TCGA-EW-A1J5-01	Breast Invasive Carcinoma (TCGA, PanCancer Atlas)	0	ADAM2: Diploid	973
TCGA-EW-A1J6-01	Breast Invasive Carcinoma (TCGA, PanCancer Atlas)	0	ADAM2: Gain	974
TCGA-EW-A1OV-01	Breast Invasive Carcinoma (TCGA, PanCancer Atlas)	0	ADAM2: Shallow Deletion	975
TCGA-EW-A1OW-01	Breast Invasive Carcinoma (TCGA, PanCancer Atlas)	0	ADAM2: Shallow Deletion	976
TCGA-EW-A1OX-01	Breast Invasive Carcinoma (TCGA, PanCancer Atlas)	0	ADAM2: Diploid	977
TCGA-EW-A1OY-01	Breast Invasive Carcinoma (TCGA, PanCancer Atlas)	0	ADAM2: Gain	978
TCGA-EW-A1OZ-01	Breast Invasive Carcinoma (TCGA, PanCancer Atlas)	0	ADAM2: Gain	979
TCGA-EW-A1P0-01	Breast Invasive Carcinoma (TCGA, PanCancer Atlas)	0	ADAM2: Gain	980
TCGA-EW-A1P3-01	Breast Invasive Carcinoma (TCGA, PanCancer Atlas)	0	ADAM2: Shallow Deletion	981
TCGA-EW-A1P4-01	Breast Invasive Carcinoma (TCGA, PanCancer Atlas)	0	ADAM2: Diploid	982
TCGA-EW-A1P5-01	Breast Invasive Carcinoma (TCGA, PanCancer Atlas)	0	ADAM2: Gain	983
TCGA-EW-A1P6-01	Breast Invasive Carcinoma (TCGA, PanCancer Atlas)	0	ADAM2: Gain	984
TCGA-EW-A1P7-01	Breast Invasive Carcinoma (TCGA, PanCancer Atlas)	0	ADAM2: Diploid	985
TCGA-EW-A1P8-01	Breast Invasive Carcinoma (TCGA, PanCancer Atlas)	0	ADAM2: Gain	986
TCGA-EW-A1PA-01	Breast Invasive Carcinoma (TCGA, PanCancer Atlas)	0	ADAM2: Amplification	987
TCGA-EW-A1PB-01	Breast Invasive Carcinoma (TCGA, PanCancer Atlas)	0	ADAM2: Gain	988
TCGA-EW-A1PC-01	Breast Invasive Carcinoma (TCGA, PanCancer Atlas)	0	ADAM2: Gain	989
TCGA-EW-A1PE-01	Breast Invasive Carcinoma (TCGA, PanCancer Atlas)	0	ADAM2: Shallow Deletion	990
TCGA-EW-A1PH-01	Breast Invasive Carcinoma (TCGA, PanCancer Atlas)	0	ADAM2: Gain	991
TCGA-EW-A2FS-01	Breast Invasive Carcinoma (TCGA, PanCancer Atlas)	0	ADAM2: Diploid	992
TCGA-EW-A3E8-01	Breast Invasive Carcinoma (TCGA, PanCancer Atlas)	0	ADAM2: Diploid	993
TCGA-EW-A3U0-01	Breast Invasive Carcinoma (TCGA, PanCancer Atlas)	0	ADAM2: Shallow Deletion	994
TCGA-EW-A424-01	Breast Invasive Carcinoma (TCGA, PanCancer Atlas)	0	ADAM2: Shallow Deletion	995
TCGA-EW-A6SB-01	Breast Invasive Carcinoma (TCGA, PanCancer Atlas)	0	ADAM2: Gain	996
TCGA-EW-A6SC-01	Breast Invasive Carcinoma (TCGA, PanCancer Atlas)	0	ADAM2: Diploid	997
TCGA-GI-A2C8-01	Breast Invasive Carcinoma (TCGA, PanCancer Atlas)	0	ADAM2: Gain	998
TCGA-GI-A2C9-01	Breast Invasive Carcinoma (TCGA, PanCancer Atlas)	0	ADAM2: Shallow Deletion	999
TCGA-GM-A2D9-01	Breast Invasive Carcinoma (TCGA, PanCancer Atlas)	0	ADAM2: Gain	1000
[truncated: 6,425 more rows]

## Sheet: LUAD
Sample Id	ADAM2: Putative copy-number alterations from GISTIC	ADAM2: mRNA expression (RNA Seq V2 RSEM) (log2(value + 1))	Mutations	Copy Number Alterations
TCGA-05-4382-01	Lung Adenocarcinoma (TCGA, PanCancer Atlas)	50.9718	ADAM2: Diploid	1
TCGA-44-8117-01	Lung Adenocarcinoma (TCGA, PanCancer Atlas)	48.2729	ADAM2: Gain	2
TCGA-55-6969-01	Lung Adenocarcinoma (TCGA, PanCancer Atlas)	44.8434	ADAM2: Amplification	3
TCGA-50-5051-01	Lung Adenocarcinoma (TCGA, PanCancer Atlas)	41.0534	ADAM2: Gain	4
TCGA-4B-A93V-01	Lung Adenocarcinoma (TCGA, PanCancer Atlas)	39.4502	ADAM2: Gain	5
TCGA-78-7161-01	Lung Adenocarcinoma (TCGA, PanCancer Atlas)	38.5799	ADAM2: Gain	6
TCGA-50-7109-01	Lung Adenocarcinoma (TCGA, PanCancer Atlas)	37.2218	ADAM2: Gain	7
TCGA-75-7031-01	Lung Adenocarcinoma (TCGA, PanCancer Atlas)	34.4086	ADAM2: Gain	8
TCGA-50-5072-01	Lung Adenocarcinoma (TCGA, PanCancer Atlas)	33.7182	ADAM2: Gain	9
TCGA-86-7701-01	Lung Adenocarcinoma (TCGA, PanCancer Atlas)	32.666	ADAM2: Gain	10
TCGA-55-7910-01	Lung Adenocarcinoma (TCGA, PanCancer Atlas)	29.6296	ADAM2: Diploid	11
TCGA-86-7955-01	Lung Adenocarcinoma (TCGA, PanCancer Atlas)	27.4117	ADAM2: Gain	12
TCGA-75-5146-01	Lung Adenocarcinoma (TCGA, PanCancer Atlas)	20.5528	ADAM2: Diploid	13
TCGA-55-8094-01	Lung Adenocarcinoma (TCGA, PanCancer Atlas)	16.093	ADAM2: Shallow Deletion	14
TCGA-NJ-A4YF-01	Lung Adenocarcinoma (TCGA, PanCancer Atlas)	14.5808	ADAM2: Gain	15
TCGA-55-5899-01	Lung Adenocarcinoma (TCGA, PanCancer Atlas)	13.7162	ADAM2: Gain	16
TCGA-55-8505-01	Lung Adenocarcinoma (TCGA, PanCancer Atlas)	12.3748	ADAM2: Diploid	17
TCGA-55-1592-01	Lung Adenocarcinoma (TCGA, PanCancer Atlas)	11.6379	ADAM2: Gain	18
TCGA-05-4390-01	Lung Adenocarcinoma (TCGA, PanCancer Atlas)	11.4961	ADAM2: Gain	19
TCGA-55-1596-01	Lung Adenocarcinoma (TCGA, PanCancer Atlas)	11.2493	ADAM2: Shallow Deletion	20
TCGA-86-7713-01	Lung Adenocarcinoma (TCGA, PanCancer Atlas)	10.3409	ADAM2: Shallow Deletion	21
TCGA-55-7570-01	Lung Adenocarcinoma (TCGA, PanCancer Atlas)	9.5861	ADAM2: Amplification	22
TCGA-05-4432-01	Lung Adenocarcinoma (TCGA, PanCancer Atlas)	9.5183	ADAM2: Gain	23
TCGA-80-5608-01	Lung Adenocarcinoma (TCGA, PanCancer Atlas)	8.5114	ADAM2: Diploid	24
TCGA-80-5611-01	Lung Adenocarcinoma (TCGA, PanCancer Atlas)	8.3612	ADAM2: Gain	25
TCGA-86-A4D0-01	Lung Adenocarcinoma (TCGA, PanCancer Atlas)	7.9107	ADAM2: Amplification	26
TCGA-55-8096-01	Lung Adenocarcinoma (TCGA, PanCancer Atlas)	7.4844	ADAM2: Gain	27
TCGA-05-4424-01	Lung Adenocarcinoma (TCGA, PanCancer Atlas)	7.1497	ADAM2: Gain	28
TCGA-62-A470-01	Lung Adenocarcinoma (TCGA, PanCancer Atlas)	6.1576	ADAM2: Gain	29
TCGA-62-A471-01	Lung Adenocarcinoma (TCGA, PanCancer Atlas)	6.1381	ADAM2: Gain	30
TCGA-50-6592-01	Lung Adenocarcinoma (TCGA, PanCancer Atlas)	5.5659	ADAM2: Gain	31
TCGA-44-8119-01	Lung Adenocarcinoma (TCGA, PanCancer Atlas)	5.5238	ADAM2: Amplification	32
TCGA-64-1679-01	Lung Adenocarcinoma (TCGA, PanCancer Atlas)	4.9333	ADAM2: Shallow Deletion	33
TCGA-NJ-A55R-01	Lung Adenocarcinoma (TCGA, PanCancer Atlas)	4.5654	ADAM2: Diploid	34
TCGA-49-AARE-01	Lung Adenocarcinoma (TCGA, PanCancer Atlas)	4.5517	ADAM2: Gain	35
TCGA-L4-A4E5-01	Lung Adenocarcinoma (TCGA, PanCancer Atlas)	4.5506	ADAM2: Shallow Deletion	36
TCGA-78-7536-01	Lung Adenocarcinoma (TCGA, PanCancer Atlas)	4.0945	ADAM2: Amplification	37
TCGA-69-7979-01	Lung Adenocarcinoma (TCGA, PanCancer Atlas)	4.0591	ADAM2: Gain	38
TCGA-49-4494-01	Lung Adenocarcinoma (TCGA, PanCancer Atlas)	3.9753	ADAM2: Diploid	39
TCGA-67-3771-01	Lung Adenocarcinoma (TCGA, PanCancer Atlas)	3.9088	ADAM2: Shallow Deletion	40
TCGA-55-6987-01	Lung Adenocarcinoma (TCGA, PanCancer Atlas)	3.8842	ADAM2: Diploid	41
TCGA-86-8054-01	Lung Adenocarcinoma (TCGA, PanCancer Atlas)	3.6633	ADAM2: Shallow Deletion	42
TCGA-MP-A4TD-01	Lung Adenocarcinoma (TCGA, PanCancer Atlas)	3.45	ADAM2: Diploid	43
TCGA-44-A4SU-01	Lung Adenocarcinoma (TCGA, PanCancer Atlas)	3.2868	ADAM2: Shallow Deletion	44
TCGA-55-8507-01	Lung Adenocarcinoma (TCGA, PanCancer Atlas)	3.2468	ADAM2: Gain	45
TCGA-53-7813-01	Lung Adenocarcinoma (TCGA, PanCancer Atlas)	3.0832	ADAM2: Shallow Deletion	46
TCGA-64-1678-01	Lung Adenocarcinoma (TCGA, PanCancer Atlas)	2.8096	ADAM2: Shallow Deletion	47
TCGA-93-A4JP-01	Lung Adenocarcinoma (TCGA, PanCancer Atlas)	2.7822	ADAM2: Diploid	48
TCGA-44-5644-01	Lung Adenocarcinoma (TCGA, PanCancer Atlas)	2.66	ADAM2: Shallow Deletion	49
TCGA-49-6767-01	Lung Adenocarcinoma (TCGA, PanCancer Atlas)	2.3669	ADAM2: Amplification	50
TCGA-55-A494-01	Lung Adenocarcinoma (TCGA, PanCancer Atlas)	2.2173	ADAM2: Gain	51
TCGA-44-7670-01	Lung Adenocarcinoma (TCGA, PanCancer Atlas)	2.164	ADAM2: Amplification	52
TCGA-44-7669-01	Lung Adenocarcinoma (TCGA, PanCancer Atlas)	2.1468	ADAM2: Gain	53
TCGA-86-7954-01	Lung Adenocarcinoma (TCGA, PanCancer Atlas)	2.1408	ADAM2: Gain	54
TCGA-55-8615-01	Lung Adenocarcinoma (TCGA, PanCancer Atlas)	2.139	ADAM2: Shallow Deletion	55
TCGA-75-5147-01	Lung Adenocarcinoma (TCGA, PanCancer Atlas)	2.0643	ADAM2: Shallow Deletion	56
TCGA-91-A4BC-01	Lung Adenocarcinoma (TCGA, PanCancer Atlas)	1.9582	ADAM2: Gain	57
TCGA-86-8669-01	Lung Adenocarcinoma (TCGA, PanCancer Atlas)	1.8904	ADAM2: Shallow Deletion	58
TCGA-53-7624-01	Lung Adenocarcinoma (TCGA, PanCancer Atlas)	1.7567	ADAM2: Diploid	59
TCGA-78-7159-01	Lung Adenocarcinoma (TCGA, PanCancer Atlas)	1.6529	ADAM2: Amplification	60
TCGA-97-8547-01	Lung Adenocarcinoma (TCGA, PanCancer Atlas)	1.5321	ADAM2: Shallow Deletion	61
TCGA-J2-8192-01	Lung Adenocarcinoma (TCGA, PanCancer Atlas)	1.5016	ADAM2: Shallow Deletion	62
TCGA-38-4627-01	Lung Adenocarcinoma (TCGA, PanCancer Atlas)	1.4593	ADAM2: Diploid	63
TCGA-69-8255-01	Lung Adenocarcinoma (TCGA, PanCancer Atlas)	1.387	ADAM2: Amplification	64
TCGA-49-AAR2-01	Lung Adenocarcinoma (TCGA, PanCancer Atlas)	1.2374	ADAM2: Diploid	65
TCGA-86-7953-01	Lung Adenocarcinoma (TCGA, PanCancer Atlas)	1.1818	ADAM2: Shallow Deletion	66
TCGA-99-8032-01	Lung Adenocarcinoma (TCGA, PanCancer Atlas)	1.1734	ADAM2: Gain	67
TCGA-78-7150-01	Lung Adenocarcinoma (TCGA, PanCancer Atlas)	1.1474	ADAM2: Diploid	68
TCGA-78-7542-01	Lung Adenocarcinoma (TCGA, PanCancer Atlas)	1.1155	ADAM2: Gain	69
TCGA-95-A4VP-01	Lung Adenocarcinoma (TCGA, PanCancer Atlas)	1.0484	ADAM2: Gain	70
TCGA-55-8208-01	Lung Adenocarcinoma (TCGA, PanCancer Atlas)	1.0315	ADAM2: Diploid	71
TCGA-49-AAR9-01	Lung Adenocarcinoma (TCGA, PanCancer Atlas)	0.9179	ADAM2: Gain	72
TCGA-75-6214-01	Lung Adenocarcinoma (TCGA, PanCancer Atlas)	0.9111	ADAM2: Gain	73
TCGA-50-5066-01	Lung Adenocarcinoma (TCGA, PanCancer Atlas)	0.8711	ADAM2: Shallow Deletion	74
TCGA-MP-A4TA-01	Lung Adenocarcinoma (TCGA, PanCancer Atlas)	0.8079	ADAM2: Amplification	75
TCGA-38-4631-01	Lung Adenocarcinoma (TCGA, PanCancer Atlas)	0.7848	ADAM2: Shallow Deletion	76
TCGA-05-4402-01	Lung Adenocarcinoma (TCGA, PanCancer Atlas)	0.7238	ADAM2: Shallow Deletion	77
TCGA-05-4418-01	Lung Adenocarcinoma (TCGA, PanCancer Atlas)	0.6647	ADAM2: Gain	78
TCGA-67-3774-01	Lung Adenocarcinoma (TCGA, PanCancer Atlas)	0.6387	ADAM2: Diploid	79
TCGA-78-7160-01	Lung Adenocarcinoma (TCGA, PanCancer Atlas)	0.6309	ADAM2: Diploid	80
TCGA-91-8499-01	Lung Adenocarcinoma (TCGA, PanCancer Atlas)	0.5908	ADAM2: Amplification	81
TCGA-78-8640-01	Lung Adenocarcinoma (TCGA, PanCancer Atlas)	0.5835	ADAM2: Shallow Deletion	82
TCGA-50-6590-01	Lung Adenocarcinoma (TCGA, PanCancer Atlas)	0.5435	ADAM2: Diploid	83
TCGA-55-A492-01	Lung Adenocarcinoma (TCGA, PanCancer Atlas)	0.5356	ADAM2: Diploid	84
TCGA-75-5125-01	Lung Adenocarcinoma (TCGA, PanCancer Atlas)	0.5155	ADAM2: Shallow Deletion	85
TCGA-35-4122-01	Lung Adenocarcinoma (TCGA, PanCancer Atlas)	0.5025	ADAM2: Gain	86
TCGA-64-5774-01	Lung Adenocarcinoma (TCGA, PanCancer Atlas)	0.4679	ADAM2: Diploid	87
TCGA-55-A4DF-01	Lung Adenocarcinoma (TCGA, PanCancer Atlas)	0.4623	ADAM2: Diploid	88
TCGA-62-A46S-01	Lung Adenocarcinoma (TCGA, PanCancer Atlas)	0.4415	ADAM2: Gain	89
TCGA-MP-A4TE-01	Lung Adenocarcinoma (TCGA, PanCancer Atlas)	0.4405	ADAM2: Gain	90
TCGA-93-A4JQ-01	Lung Adenocarcinoma (TCGA, PanCancer Atlas)	0.4359	ADAM2: Shallow Deletion	91
TCGA-99-8028-01	Lung Adenocarcinoma (TCGA, PanCancer Atlas)	0.4307	ADAM2: Diploid	92
TCGA-86-8055-01	Lung Adenocarcinoma (TCGA, PanCancer Atlas)	0.4286	ADAM2: Shallow Deletion	93
TCGA-44-7660-01	Lung Adenocarcinoma (TCGA, PanCancer Atlas)	0.4206	ADAM2: Gain	94
TCGA-MP-A5C7-01	Lung Adenocarcinoma (TCGA, PanCancer Atlas)	0.415	ADAM2: Diploid	95
TCGA-97-7937-01	Lung Adenocarcinoma (TCGA, PanCancer Atlas)	0.4018	ADAM2: Shallow Deletion	96
TCGA-86-8281-01	Lung Adenocarcinoma (TCGA, PanCancer Atlas)	0.3482	ADAM2: Diploid	97
TCGA-05-4389-01	Lung Adenocarcinoma (TCGA, PanCancer Atlas)	0.3356	ADAM2: Diploid	98
TCGA-49-AAQV-01	Lung Adenocarcinoma (TCGA, PanCancer Atlas)	0.328	ADAM2: Shallow Deletion	99
TCGA-69-7980-01	Lung Adenocarcinoma (TCGA, PanCancer Atlas)	0.3062	ADAM2: Shallow Deletion	100
TCGA-55-7995-01	Lung Adenocarcinoma (TCGA, PanCancer Atlas)	0.2829	ADAM2: Diploid	101
TCGA-05-4397-01	Lung Adenocarcinoma (TCGA, PanCancer Atlas)	0.2209	ADAM2: Diploid	102
TCGA-05-4244-01	Lung Adenocarcinoma (TCGA, PanCancer Atlas)	0	ADAM2: Shallow Deletion	103
TCGA-05-4249-01	Lung Adenocarcinoma (TCGA, PanCancer Atlas)	0	ADAM2: Shallow Deletion	104
TCGA-05-4250-01	Lung Adenocarcinoma (TCGA, PanCancer Atlas)	0	ADAM2: Gain	105
TCGA-05-4384-01	Lung Adenocarcinoma (TCGA, PanCancer Atlas)	0	ADAM2: Diploid	106
TCGA-05-4395-01	Lung Adenocarcinoma (TCGA, PanCancer Atlas)	0	ADAM2: Deep Deletion	107
TCGA-05-4396-01	Lung Adenocarcinoma (TCGA, PanCancer Atlas)	0	ADAM2: Diploid	108
TCGA-05-4398-01	Lung Adenocarcinoma (TCGA, PanCancer Atlas)	0	ADAM2: Gain	109
TCGA-05-4403-01	Lung Adenocarcinoma (TCGA, PanCancer Atlas)	0	ADAM2: Diploid	110
TCGA-05-4405-01	Lung Adenocarcinoma (TCGA, PanCancer Atlas)	0	ADAM2: Gain	111
TCGA-05-4410-01	Lung Adenocarcinoma (TCGA, PanCancer Atlas)	0	ADAM2: Shallow Deletion	112
TCGA-05-4415-01	Lung Adenocarcinoma (TCGA, PanCancer Atlas)	0	ADAM2: Diploid	113
TCGA-05-4417-01	Lung Adenocarcinoma (TCGA, PanCancer Atlas)	0	ADAM2: Gain	114
TCGA-05-4420-01	Lung Adenocarcinoma (TCGA, PanCancer Atlas)	0	ADAM2: Shallow Deletion	115
TCGA-05-4422-01	Lung Adenocarcinoma (TCGA, PanCancer Atlas)	0	ADAM2: Diploid	116
TCGA-05-4425-01	Lung Adenocarcinoma (TCGA, PanCancer Atlas)	0	ADAM2: Shallow Deletion	117
TCGA-05-4426-01	Lung Adenocarcinoma (TCGA, PanCancer Atlas)	0	ADAM2: Diploid	118
TCGA-05-4427-01	Lung Adenocarcinoma (TCGA, PanCancer Atlas)	0	ADAM2: Shallow Deletion	119
TCGA-05-4430-01	Lung Adenocarcinoma (TCGA, PanCancer Atlas)	0	ADAM2: Diploid	120
TCGA-05-4433-01	Lung Adenocarcinoma (TCGA, PanCancer Atlas)	0	ADAM2: Diploid	121
TCGA-05-4434-01	Lung Adenocarcinoma (TCGA, PanCancer Atlas)	0	ADAM2: Diploid	122
TCGA-05-5423-01	Lung Adenocarcinoma (TCGA, PanCancer Atlas)	0	ADAM2: Diploid	123
TCGA-05-5425-01	Lung Adenocarcinoma (TCGA, PanCancer Atlas)	0	ADAM2: Diploid	124
TCGA-05-5428-01	Lung Adenocarcinoma (TCGA, PanCancer Atlas)	0	ADAM2: Gain	125
TCGA-05-5429-01	Lung Adenocarcinoma (TCGA, PanCancer Atlas)	0	ADAM2: Diploid	126
TCGA-05-5715-01	Lung Adenocarcinoma (TCGA, PanCancer Atlas)	0	ADAM2: Diploid	127
TCGA-35-3615-01	Lung Adenocarcinoma (TCGA, PanCancer Atlas)	0	ADAM2: Diploid	128
TCGA-35-4123-01	Lung Adenocarcinoma (TCGA, PanCancer Atlas)	0	ADAM2: Diploid	129
TCGA-35-5375-01	Lung Adenocarcinoma (TCGA, PanCancer Atlas)	0	ADAM2: Gain	130
TCGA-38-4625-01	Lung Adenocarcinoma (TCGA, PanCancer Atlas)	0	ADAM2: Gain	131
TCGA-38-4626-01	Lung Adenocarcinoma (TCGA, PanCancer Atlas)	0	ADAM2: Diploid	132
TCGA-38-4628-01	Lung Adenocarcinoma (TCGA, PanCancer Atlas)	0	ADAM2: Amplification	133
TCGA-38-4632-01	Lung Adenocarcinoma (TCGA, PanCancer Atlas)	0	ADAM2: Shallow Deletion	134
TCGA-38-6178-01	Lung Adenocarcinoma (TCGA, PanCancer Atlas)	0	ADAM2: Shallow Deletion	135
TCGA-38-7271-01	Lung Adenocarcinoma (TCGA, PanCancer Atlas)	0	ADAM2: Diploid	136
TCGA-38-A44F-01	Lung Adenocarcinoma (TCGA, PanCancer Atlas)	0	ADAM2: Diploid	137
TCGA-44-2655-01	Lung Adenocarcinoma (TCGA, PanCancer Atlas)	0	ADAM2: Diploid	138
TCGA-44-2656-01	Lung Adenocarcinoma (TCGA, PanCancer Atlas)	0	ADAM2: Deep Deletion	139
TCGA-44-2657-01	Lung Adenocarcinoma (TCGA, PanCancer Atlas)	0	ADAM2: Shallow Deletion	140
TCGA-44-2659-01	Lung Adenocarcinoma (TCGA, PanCancer Atlas)	0	ADAM2: Diploid	141
TCGA-44-2662-01	Lung Adenocarcinoma (TCGA, PanCancer Atlas)	0	ADAM2: Shallow Deletion	142
TCGA-44-2665-01	Lung Adenocarcinoma (TCGA, PanCancer Atlas)	0	ADAM2: Diploid	143
TCGA-44-2666-01	Lung Adenocarcinoma (TCGA, PanCancer Atlas)	0	ADAM2: Diploid	144
TCGA-44-2668-01	Lung Adenocarcinoma (TCGA, PanCancer Atlas)	0	ADAM2: Shallow Deletion	145
TCGA-44-3396-01	Lung Adenocarcinoma (TCGA, PanCancer Atlas)	0	ADAM2: Diploid	146
TCGA-44-3398-01	Lung Adenocarcinoma (TCGA, PanCancer Atlas)	0	ADAM2: Diploid	147
TCGA-44-3918-01	Lung Adenocarcinoma (TCGA, PanCancer Atlas)	0	ADAM2: Gain	148
TCGA-44-3919-01	Lung Adenocarcinoma (TCGA, PanCancer Atlas)	0	ADAM2: Shallow Deletion	149
TCGA-44-4112-01	Lung Adenocarcinoma (TCGA, PanCancer Atlas)	0	ADAM2: Diploid	150
TCGA-44-5643-01	Lung Adenocarcinoma (TCGA, PanCancer Atlas)	0	ADAM2: Diploid	151
TCGA-44-5645-01	Lung Adenocarcinoma (TCGA, PanCancer Atlas)	0	ADAM2: Diploid	152
TCGA-44-6145-01	Lung Adenocarcinoma (TCGA, PanCancer Atlas)	0	ADAM2: Shallow Deletion	153
TCGA-44-6146-01	Lung Adenocarcinoma (TCGA, PanCancer Atlas)	0	ADAM2: Diploid	154
TCGA-44-6148-01	Lung Adenocarcinoma (TCGA, PanCancer Atlas)	0	ADAM2: Diploid	155
TCGA-44-6774-01	Lung Adenocarcinoma (TCGA, PanCancer Atlas)	0	ADAM2: Gain	156
TCGA-44-6775-01	Lung Adenocarcinoma (TCGA, PanCancer Atlas)	0	ADAM2: Shallow Deletion	157
TCGA-44-6776-01	Lung Adenocarcinoma (TCGA, PanCancer Atlas)	0	ADAM2: Diploid	158
TCGA-44-6777-01	Lung Adenocarcinoma (TCGA, PanCancer Atlas)	0	ADAM2: Deep Deletion	159
TCGA-44-6778-01	Lung Adenocarcinoma (TCGA, PanCancer Atlas)	0	ADAM2: Gain	160
TCGA-44-6779-01	Lung Adenocarcinoma (TCGA, PanCancer Atlas)	0	ADAM2: Diploid	161
TCGA-44-7659-01	Lung Adenocarcinoma (TCGA, PanCancer Atlas)	0	ADAM2: Diploid	162
TCGA-44-7661-01	Lung Adenocarcinoma (TCGA, PanCancer Atlas)	0	ADAM2: Diploid	163
TCGA-44-7662-01	Lung Adenocarcinoma (TCGA, PanCancer Atlas)	0	ADAM2: Diploid	164
TCGA-44-7667-01	Lung Adenocarcinoma (TCGA, PanCancer Atlas)	0	ADAM2: Diploid	165
TCGA-44-7671-01	Lung Adenocarcinoma (TCGA, PanCancer Atlas)	0	ADAM2: Gain	166
TCGA-44-7672-01	Lung Adenocarcinoma (TCGA, PanCancer Atlas)	0	ADAM2: Shallow Deletion	167
TCGA-44-8120-01	Lung Adenocarcinoma (TCGA, PanCancer Atlas)	0	ADAM2: Shallow Deletion	168
TCGA-44-A479-01	Lung Adenocarcinoma (TCGA, PanCancer Atlas)	0	ADAM2: Shallow Deletion	169
TCGA-44-A47A-01	Lung Adenocarcinoma (TCGA, PanCancer Atlas)	0	ADAM2: Diploid	170
TCGA-44-A47B-01	Lung Adenocarcinoma (TCGA, PanCancer Atlas)	0	ADAM2: Gain	171
TCGA-44-A47G-01	Lung Adenocarcinoma (TCGA, PanCancer Atlas)	0	ADAM2: Diploid	172
TCGA-44-A4SS-01	Lung Adenocarcinoma (TCGA, PanCancer Atlas)	0	ADAM2: Diploid	173
TCGA-49-4486-01	Lung Adenocarcinoma (TCGA, PanCancer Atlas)	0	ADAM2: Diploid	174
TCGA-49-4487-01	Lung Adenocarcinoma (TCGA, PanCancer Atlas)	0	ADAM2: Shallow Deletion	175
TCGA-49-4488-01	Lung Adenocarcinoma (TCGA, PanCancer Atlas)	0	ADAM2: Shallow Deletion	176
TCGA-49-4490-01	Lung Adenocarcinoma (TCGA, PanCancer Atlas)	0	ADAM2: Shallow Deletion	177
TCGA-49-4501-01	Lung Adenocarcinoma (TCGA, PanCancer Atlas)	0	ADAM2: Deep Deletion	178
TCGA-49-4505-01	Lung Adenocarcinoma (TCGA, PanCancer Atlas)	0	ADAM2: Shallow Deletion	179
TCGA-49-4506-01	Lung Adenocarcinoma (TCGA, PanCancer Atlas)	0	ADAM2: Diploid	180
TCGA-49-4507-01	Lung Adenocarcinoma (TCGA, PanCancer Atlas)	0	ADAM2: Shallow Deletion	181
TCGA-49-4510-01	Lung Adenocarcinoma (TCGA, PanCancer Atlas)	0	ADAM2: Shallow Deletion	182
TCGA-49-4512-01	Lung Adenocarcinoma (TCGA, PanCancer Atlas)	0	ADAM2: Gain	183
TCGA-49-4514-01	Lung Adenocarcinoma (TCGA, PanCancer Atlas)	0	ADAM2: Gain	184
TCGA-49-6742-01	Lung Adenocarcinoma (TCGA, PanCancer Atlas)	0	ADAM2: Gain	185
TCGA-49-6743-01	Lung Adenocarcinoma (TCGA, PanCancer Atlas)	0	ADAM2: Shallow Deletion	186
TCGA-49-6744-01	Lung Adenocarcinoma (TCGA, PanCancer Atlas)	0	ADAM2: Shallow Deletion	187
TCGA-49-6745-01	Lung Adenocarcinoma (TCGA, PanCancer Atlas)	0	ADAM2: Deep Deletion	188
TCGA-49-6761-01	Lung Adenocarcinoma (TCGA, PanCancer Atlas)	0	ADAM2: Shallow Deletion	189
TCGA-49-AAR0-01	Lung Adenocarcinoma (TCGA, PanCancer Atlas)	0	ADAM2: Diploid	190
TCGA-49-AAR3-01	Lung Adenocarcinoma (TCGA, PanCancer Atlas)	0	ADAM2: Diploid	191
TCGA-49-AAR4-01	Lung Adenocarcinoma (TCGA, PanCancer Atlas)	0	ADAM2: Diploid	192
TCGA-49-AARN-01	Lung Adenocarcinoma (TCGA, PanCancer Atlas)	0	ADAM2: Shallow Deletion	193
TCGA-49-AARO-01	Lung Adenocarcinoma (TCGA, PanCancer Atlas)	0	ADAM2: Shallow Deletion	194
TCGA-49-AARQ-01	Lung Adenocarcinoma (TCGA, PanCancer Atlas)	0	ADAM2: Shallow Deletion	195
TCGA-49-AARR-01	Lung Adenocarcinoma (TCGA, PanCancer Atlas)	0	ADAM2: Diploid	196
TCGA-50-5044-01	Lung Adenocarcinoma (TCGA, PanCancer Atlas)	0	ADAM2: Diploid	197
TCGA-50-5045-01	Lung Adenocarcinoma (TCGA, PanCancer Atlas)	0	ADAM2: Diploid	198
TCGA-50-5049-01	Lung Adenocarcinoma (TCGA, PanCancer Atlas)	0	ADAM2: Shallow Deletion	199
TCGA-50-5055-01	Lung Adenocarcinoma (TCGA, PanCancer Atlas)	0	ADAM2: Diploid	200
TCGA-50-5068-01	Lung Adenocarcinoma (TCGA, PanCancer Atlas)	0	ADAM2: Shallow Deletion	201
TCGA-50-5930-01	Lung Adenocarcinoma (TCGA, PanCancer Atlas)	0	ADAM2: Diploid	202
TCGA-50-5931-01	Lung Adenocarcinoma (TCGA, PanCancer Atlas)	0	ADAM2: Amplification	203
TCGA-50-5932-01	Lung Adenocarcinoma (TCGA, PanCancer Atlas)	0	ADAM2: Shallow Deletion	204
TCGA-50-5933-01	Lung Adenocarcinoma (TCGA, PanCancer Atlas)	0	ADAM2: Amplification	205
TCGA-50-5935-01	Lung Adenocarcinoma (TCGA, PanCancer Atlas)	0	ADAM2: Diploid	206
TCGA-50-5936-01	Lung Adenocarcinoma (TCGA, PanCancer Atlas)	0	ADAM2: Diploid	207
TCGA-50-5939-01	Lung Adenocarcinoma (TCGA, PanCancer Atlas)	0	ADAM2: Shallow Deletion	208
TCGA-50-5941-01	Lung Adenocarcinoma (TCGA, PanCancer Atlas)	0	ADAM2: Gain	209
TCGA-50-5942-01	Lung Adenocarcinoma (TCGA, PanCancer Atlas)	0	ADAM2: Diploid	210
TCGA-50-5944-01	Lung Adenocarcinoma (TCGA, PanCancer Atlas)	0	ADAM2: Gain	211
TCGA-50-5946-01	Lung Adenocarcinoma (TCGA, PanCancer Atlas)	0	ADAM2: Gain	212
TCGA-50-6591-01	Lung Adenocarcinoma (TCGA, PanCancer Atlas)	0	ADAM2: Shallow Deletion	213
TCGA-50-6593-01	Lung Adenocarcinoma (TCGA, PanCancer Atlas)	0	ADAM2: Gain	214
TCGA-50-6594-01	Lung Adenocarcinoma (TCGA, PanCancer Atlas)	0	ADAM2: Diploid	215
TCGA-50-6595-01	Lung Adenocarcinoma (TCGA, PanCancer Atlas)	0	ADAM2: Amplification	216
TCGA-50-6597-01	Lung Adenocarcinoma (TCGA, PanCancer Atlas)	0	ADAM2: Shallow Deletion	217
TCGA-50-6673-01	Lung Adenocarcinoma (TCGA, PanCancer Atlas)	0	ADAM2: Shallow Deletion	218
TCGA-50-8457-01	Lung Adenocarcinoma (TCGA, PanCancer Atlas)	0	ADAM2: Gain	219
TCGA-50-8459-01	Lung Adenocarcinoma (TCGA, PanCancer Atlas)	0	ADAM2: Diploid	220
TCGA-50-8460-01	Lung Adenocarcinoma (TCGA, PanCancer Atlas)	0	ADAM2: Diploid	221
TCGA-53-7626-01	Lung Adenocarcinoma (TCGA, PanCancer Atlas)	0	ADAM2: Shallow Deletion	222
TCGA-53-A4EZ-01	Lung Adenocarcinoma (TCGA, PanCancer Atlas)	0	ADAM2: Gain	223
TCGA-55-1594-01	Lung Adenocarcinoma (TCGA, PanCancer Atlas)	0	ADAM2: Diploid	224
TCGA-55-1595-01	Lung Adenocarcinoma (TCGA, PanCancer Atlas)	0	ADAM2: Shallow Deletion	225
TCGA-55-6543-01	Lung Adenocarcinoma (TCGA, PanCancer Atlas)	0	ADAM2: Diploid	226
TCGA-55-6642-01	Lung Adenocarcinoma (TCGA, PanCancer Atlas)	0	ADAM2: Gain	227
TCGA-55-6712-01	Lung Adenocarcinoma (TCGA, PanCancer Atlas)	0	ADAM2: Diploid	228
TCGA-55-6968-01	Lung Adenocarcinoma (TCGA, PanCancer Atlas)	0	ADAM2: Diploid	229
TCGA-55-6970-01	Lung Adenocarcinoma (TCGA, PanCancer Atlas)	0	ADAM2: Gain	230
TCGA-55-6971-01	Lung Adenocarcinoma (TCGA, PanCancer Atlas)	0	ADAM2: Gain	231
TCGA-55-6972-01	Lung Adenocarcinoma (TCGA, PanCancer Atlas)	0	ADAM2: Deep Deletion	232
TCGA-55-6975-01	Lung Adenocarcinoma (TCGA, PanCancer Atlas)	0	ADAM2: Shallow Deletion	233
TCGA-55-6978-01	Lung Adenocarcinoma (TCGA, PanCancer Atlas)	0	ADAM2: Gain	234
TCGA-55-6979-01	Lung Adenocarcinoma (TCGA, PanCancer Atlas)	0	ADAM2: Shallow Deletion	235
TCGA-55-6980-01	Lung Adenocarcinoma (TCGA, PanCancer Atlas)	0	ADAM2: Diploid	236
TCGA-55-6981-01	Lung Adenocarcinoma (TCGA, PanCancer Atlas)	0	ADAM2: Shallow Deletion	237
TCGA-55-6982-01	Lung Adenocarcinoma (TCGA, PanCancer Atlas)	0	ADAM2: Shallow Deletion	238
TCGA-55-6983-01	Lung Adenocarcinoma (TCGA, PanCancer Atlas)	0	ADAM2: Diploid	239
TCGA-55-6984-01	Lung Adenocarcinoma (TCGA, PanCancer Atlas)	0	ADAM2: Diploid	240
TCGA-55-6985-01	Lung Adenocarcinoma (TCGA, PanCancer Atlas)	0	ADAM2: Shallow Deletion	241
TCGA-55-6986-01	Lung Adenocarcinoma (TCGA, PanCancer Atlas)	0	ADAM2: Diploid	242
TCGA-55-7227-01	Lung Adenocarcinoma (TCGA, PanCancer Atlas)	0	Not Profiled	243
TCGA-55-7281-01	Lung Adenocarcinoma (TCGA, PanCancer Atlas)	0	ADAM2: Diploid	244
TCGA-55-7283-01	Lung Adenocarcinoma (TCGA, PanCancer Atlas)	0	ADAM2: Shallow Deletion	245
TCGA-55-7284-01	Lung Adenocarcinoma (TCGA, PanCancer Atlas)	0	ADAM2: Diploid	246
TCGA-55-7573-01	Lung Adenocarcinoma (TCGA, PanCancer Atlas)	0	ADAM2: Shallow Deletion	247
TCGA-55-7574-01	Lung Adenocarcinoma (TCGA, PanCancer Atlas)	0	ADAM2: Diploid	248
TCGA-55-7576-01	Lung Adenocarcinoma (TCGA, PanCancer Atlas)	0	ADAM2: Diploid	249
TCGA-55-7724-01	Lung Adenocarcinoma (TCGA, PanCancer Atlas)	0	ADAM2: Gain	250
TCGA-55-7725-01	Lung Adenocarcinoma (TCGA, PanCancer Atlas)	0	ADAM2: Diploid	251
TCGA-55-7726-01	Lung Adenocarcinoma (TCGA, PanCancer Atlas)	0	ADAM2: Shallow Deletion	252
TCGA-55-7727-01	Lung Adenocarcinoma (TCGA, PanCancer Atlas)	0	ADAM2: Diploid	253
TCGA-55-7728-01	Lung Adenocarcinoma (TCGA, PanCancer Atlas)	0	ADAM2: Diploid	254
TCGA-55-7815-01	Lung Adenocarcinoma (TCGA, PanCancer Atlas)	0	ADAM2: Diploid	255
TCGA-55-7816-01	Lung Adenocarcinoma (TCGA, PanCancer Atlas)	0	Not Profiled	256
TCGA-55-7903-01	Lung Adenocarcinoma (TCGA, PanCancer Atlas)	0	ADAM2: Gain	257
TCGA-55-7907-01	Lung Adenocarcinoma (TCGA, PanCancer Atlas)	0	ADAM2: Gain	258
TCGA-55-7911-01	Lung Adenocarcinoma (TCGA, PanCancer Atlas)	0	ADAM2: Diploid	259
TCGA-55-7913-01	Lung Adenocarcinoma (TCGA, PanCancer Atlas)	0	ADAM2: Shallow Deletion	260
TCGA-55-7914-01	Lung Adenocarcinoma (TCGA, PanCancer Atlas)	0	ADAM2: Shallow Deletion	261
TCGA-55-7994-01	Lung Adenocarcinoma (TCGA, PanCancer Atlas)	0	ADAM2: Shallow Deletion	262
TCGA-55-8085-01	Lung Adenocarcinoma (TCGA, PanCancer Atlas)	0	ADAM2: Diploid	263
TCGA-55-8087-01	Lung Adenocarcinoma (TCGA, PanCancer Atlas)	0	ADAM2: Diploid	264
TCGA-55-8089-01	Lung Adenocarcinoma (TCGA, PanCancer Atlas)	0	ADAM2: Diploid	265
TCGA-55-8090-01	Lung Adenocarcinoma (TCGA, PanCancer Atlas)	0	ADAM2: Diploid	266
TCGA-55-8091-01	Lung Adenocarcinoma (TCGA, PanCancer Atlas)	0	ADAM2: Diploid	267
TCGA-55-8092-01	Lung Adenocarcinoma (TCGA, PanCancer Atlas)	0	ADAM2: Gain	268
TCGA-55-8097-01	Lung Adenocarcinoma (TCGA, PanCancer Atlas)	0	ADAM2: Shallow Deletion	269
TCGA-55-8203-01	Lung Adenocarcinoma (TCGA, PanCancer Atlas)	0	ADAM2: Gain	270
TCGA-55-8204-01	Lung Adenocarcinoma (TCGA, PanCancer Atlas)	0	ADAM2: Gain	271
TCGA-55-8205-01	Lung Adenocarcinoma (TCGA, PanCancer Atlas)	0	ADAM2: Shallow Deletion	272
TCGA-55-8206-01	Lung Adenocarcinoma (TCGA, PanCancer Atlas)	0	ADAM2: Gain	273
TCGA-55-8207-01	Lung Adenocarcinoma (TCGA, PanCancer Atlas)	0	ADAM2: Shallow Deletion	274
TCGA-55-8299-01	Lung Adenocarcinoma (TCGA, PanCancer Atlas)	0	ADAM2: Diploid	275
TCGA-55-8301-01	Lung Adenocarcinoma (TCGA, PanCancer Atlas)	0	ADAM2: Shallow Deletion	276
TCGA-55-8302-01	Lung Adenocarcinoma (TCGA, PanCancer Atlas)	0	ADAM2: Shallow Deletion	277
TCGA-55-8506-01	Lung Adenocarcinoma (TCGA, PanCancer Atlas)	0	ADAM2: Shallow Deletion	278
TCGA-55-8508-01	Lung Adenocarcinoma (TCGA, PanCancer Atlas)	0	ADAM2: Diploid	279
TCGA-55-8510-01	Lung Adenocarcinoma (TCGA, PanCancer Atlas)	0	ADAM2: Shallow Deletion	280
TCGA-55-8511-01	Lung Adenocarcinoma (TCGA, PanCancer Atlas)	0	ADAM2: Diploid	281
TCGA-55-8512-01	Lung Adenocarcinoma (TCGA, PanCancer Atlas)	0	ADAM2: Diploid	282
TCGA-55-8513-01	Lung Adenocarcinoma (TCGA, PanCancer Atlas)	0	ADAM2: Diploid	283
TCGA-55-8514-01	Lung Adenocarcinoma (TCGA, PanCancer Atlas)	0	ADAM2: Gain	284
TCGA-55-8614-01	Lung Adenocarcinoma (TCGA, PanCancer Atlas)	0	ADAM2: Amplification	285
TCGA-55-8616-01	Lung Adenocarcinoma (TCGA, PanCancer Atlas)	0	ADAM2: Deep Deletion	286
TCGA-55-8619-01	Lung Adenocarcinoma (TCGA, PanCancer Atlas)	0	ADAM2: Diploid	287
TCGA-55-8620-01	Lung Adenocarcinoma (TCGA, PanCancer Atlas)	0	ADAM2: Gain	288
TCGA-55-8621-01	Lung Adenocarcinoma (TCGA, PanCancer Atlas)	0	ADAM2: Diploid	289
TCGA-55-A48X-01	Lung Adenocarcinoma (TCGA, PanCancer Atlas)	0	ADAM2: Diploid	290
TCGA-55-A48Y-01	Lung Adenocarcinoma (TCGA, PanCancer Atlas)	0	ADAM2: Diploid	291
TCGA-55-A48Z-01	Lung Adenocarcinoma (TCGA, PanCancer Atlas)	0	ADAM2: Shallow Deletion	292
TCGA-55-A490-01	Lung Adenocarcinoma (TCGA, PanCancer Atlas)	0	ADAM2: Shallow Deletion	293
TCGA-55-A491-01	Lung Adenocarcinoma (TCGA, PanCancer Atlas)	0	ADAM2: Gain	294
TCGA-55-A493-01	Lung Adenocarcinoma (TCGA, PanCancer Atlas)	0	ADAM2: Shallow Deletion	295
TCGA-55-A4DG-01	Lung Adenocarcinoma (TCGA, PanCancer Atlas)	0	ADAM2: Deep Deletion	296
TCGA-55-A57B-01	Lung Adenocarcinoma (TCGA, PanCancer Atlas)	0	ADAM2: Gain	297
TCGA-62-8394-01	Lung Adenocarcinoma (TCGA, PanCancer Atlas)	0	ADAM2: Shallow Deletion	298
TCGA-62-8395-01	Lung Adenocarcinoma (TCGA, PanCancer Atlas)	0	ADAM2: Shallow Deletion	299
TCGA-62-8397-01	Lung Adenocarcinoma (TCGA, PanCancer Atlas)	0	ADAM2: Diploid	300
TCGA-62-8398-01	Lung Adenocarcinoma (TCGA, PanCancer Atlas)	0	ADAM2: Gain	301
TCGA-62-8399-01	Lung Adenocarcinoma (TCGA, PanCancer Atlas)	0	ADAM2: Diploid	302
TCGA-62-8402-01	Lung Adenocarcinoma (TCGA, PanCancer Atlas)	0	ADAM2: Shallow Deletion	303
TCGA-62-A46O-01	Lung Adenocarcinoma (TCGA, PanCancer Atlas)	0	ADAM2: Shallow Deletion	304
TCGA-62-A46P-01	Lung Adenocarcinoma (TCGA, PanCancer Atlas)	0	ADAM2: Gain	305
TCGA-62-A46R-01	Lung Adenocarcinoma (TCGA, PanCancer Atlas)	0	ADAM2: Shallow Deletion	306
TCGA-62-A46U-01	Lung Adenocarcinoma (TCGA, PanCancer Atlas)	0	ADAM2: Shallow Deletion	307
TCGA-62-A46V-01	Lung Adenocarcinoma (TCGA, PanCancer Atlas)	0	ADAM2: Diploid	308
TCGA-62-A46Y-01	Lung Adenocarcinoma (TCGA, PanCancer Atlas)	0	ADAM2: Diploid	309
TCGA-62-A472-01	Lung Adenocarcinoma (TCGA, PanCancer Atlas)	0	ADAM2: Shallow Deletion	310
TCGA-64-1676-01	Lung Adenocarcinoma (TCGA, PanCancer Atlas)	0	ADAM2: Shallow Deletion	311
TCGA-64-1677-01	Lung Adenocarcinoma (TCGA, PanCancer Atlas)	0	ADAM2: Shallow Deletion	312
TCGA-64-1680-01	Lung Adenocarcinoma (TCGA, PanCancer Atlas)	0	ADAM2: Gain	313
TCGA-64-1681-01	Lung Adenocarcinoma (TCGA, PanCancer Atlas)	0	ADAM2: Diploid	314
TCGA-64-5775-01	Lung Adenocarcinoma (TCGA, PanCancer Atlas)	0	ADAM2: Gain	315
TCGA-64-5778-01	Lung Adenocarcinoma (TCGA, PanCancer Atlas)	0	ADAM2: Diploid	316
TCGA-64-5779-01	Lung Adenocarcinoma (TCGA, PanCancer Atlas)	0	ADAM2: Gain	317
TCGA-64-5781-01	Lung Adenocarcinoma (TCGA, PanCancer Atlas)	0	ADAM2: Diploid	318
TCGA-64-5815-01	Lung Adenocarcinoma (TCGA, PanCancer Atlas)	0	ADAM2: Shallow Deletion	319
TCGA-67-3770-01	Lung Adenocarcinoma (TCGA, PanCancer Atlas)	0	ADAM2: Shallow Deletion	320
TCGA-67-3772-01	Lung Adenocarcinoma (TCGA, PanCancer Atlas)	0	ADAM2: Shallow Deletion	321
TCGA-67-3773-01	Lung Adenocarcinoma (TCGA, PanCancer Atlas)	0	ADAM2: Diploid	322
TCGA-67-4679-01	Lung Adenocarcinoma (TCGA, PanCancer Atlas)	0	ADAM2: Diploid	323
TCGA-67-6215-01	Lung Adenocarcinoma (TCGA, PanCancer Atlas)	0	ADAM2: Diploid	324
TCGA-67-6216-01	Lung Adenocarcinoma (TCGA, PanCancer Atlas)	0	ADAM2: Diploid	325
TCGA-67-6217-01	Lung Adenocarcinoma (TCGA, PanCancer Atlas)	0	ADAM2: Shallow Deletion	326
TCGA-69-7760-01	Lung Adenocarcinoma (TCGA, PanCancer Atlas)	0	ADAM2: Gain	327
TCGA-69-7761-01	Lung Adenocarcinoma (TCGA, PanCancer Atlas)	0	ADAM2: Diploid	328
TCGA-69-7763-01	Lung Adenocarcinoma (TCGA, PanCancer Atlas)	0	ADAM2: Gain	329
TCGA-69-7764-01	Lung Adenocarcinoma (TCGA, PanCancer Atlas)	0	ADAM2: Gain	330
TCGA-69-7765-01	Lung Adenocarcinoma (TCGA, PanCancer Atlas)	0	ADAM2: Diploid	331
TCGA-69-7973-01	Lung Adenocarcinoma (TCGA, PanCancer Atlas)	0	ADAM2: Gain	332
TCGA-69-7974-01	Lung Adenocarcinoma (TCGA, PanCancer Atlas)	0	ADAM2: Gain	333
TCGA-69-7978-01	Lung Adenocarcinoma (TCGA, PanCancer Atlas)	0	ADAM2: Shallow Deletion	334
TCGA-69-8253-01	Lung Adenocarcinoma (TCGA, PanCancer Atlas)	0	ADAM2: Diploid	335
TCGA-69-8254-01	Lung Adenocarcinoma (TCGA, PanCancer Atlas)	0	ADAM2: Diploid	336
TCGA-69-8453-01	Lung Adenocarcinoma (TCGA, PanCancer Atlas)	0	ADAM2: Shallow Deletion	337
TCGA-69-A59K-01	Lung Adenocarcinoma (TCGA, PanCancer Atlas)	0	ADAM2: Shallow Deletion	338
TCGA-71-6725-01	Lung Adenocarcinoma (TCGA, PanCancer Atlas)	0	ADAM2: Shallow Deletion	339
TCGA-71-8520-01	Lung Adenocarcinoma (TCGA, PanCancer Atlas)	0	Not Profiled	340
TCGA-73-4658-01	Lung Adenocarcinoma (TCGA, PanCancer Atlas)	0	ADAM2: Gain	341
TCGA-73-4659-01	Lung Adenocarcinoma (TCGA, PanCancer Atlas)	0	ADAM2: Shallow Deletion	342
TCGA-73-4662-01	Lung Adenocarcinoma (TCGA, PanCancer Atlas)	0	ADAM2: Shallow Deletion	343
TCGA-73-4666-01	Lung Adenocarcinoma (TCGA, PanCancer Atlas)	0	ADAM2: Diploid	344
TCGA-73-4668-01	Lung Adenocarcinoma (TCGA, PanCancer Atlas)	0	ADAM2: Gain	345
TCGA-73-4670-01	Lung Adenocarcinoma (TCGA, PanCancer Atlas)	0	ADAM2: Shallow Deletion	346
TCGA-73-4675-01	Lung Adenocarcinoma (TCGA, PanCancer Atlas)	0	ADAM2: Gain	347
TCGA-73-4676-01	Lung Adenocarcinoma (TCGA, PanCancer Atlas)	0	ADAM2: Gain	348
TCGA-73-4677-01	Lung Adenocarcinoma (TCGA, PanCancer Atlas)	0	ADAM2: Gain	349
TCGA-73-7498-01	Lung Adenocarcinoma (TCGA, PanCancer Atlas)	0	ADAM2: Shallow Deletion	350
TCGA-73-7499-01	Lung Adenocarcinoma (TCGA, PanCancer Atlas)	0	ADAM2: Shallow Deletion	351
TCGA-73-A9RS-01	Lung Adenocarcinoma (TCGA, PanCancer Atlas)	0	ADAM2: Shallow Deletion	352
TCGA-75-5122-01	Lung Adenocarcinoma (TCGA, PanCancer Atlas)	0	ADAM2: Shallow Deletion	353
TCGA-75-5126-01	Lung Adenocarcinoma (TCGA, PanCancer Atlas)	0	ADAM2: Diploid	354
TCGA-75-6203-01	Lung Adenocarcinoma (TCGA, PanCancer Atlas)	0	ADAM2: Diploid	355
TCGA-75-6205-01	Lung Adenocarcinoma (TCGA, PanCancer Atlas)	0	ADAM2: Shallow Deletion	356
TCGA-75-6206-01	Lung Adenocarcinoma (TCGA, PanCancer Atlas)	0	ADAM2: Gain	357
TCGA-75-6207-01	Lung Adenocarcinoma (TCGA, PanCancer Atlas)	0	ADAM2: Shallow Deletion	358
TCGA-75-6211-01	Lung Adenocarcinoma (TCGA, PanCancer Atlas)	0	ADAM2: Diploid	359
TCGA-75-6212-01	Lung Adenocarcinoma (TCGA, PanCancer Atlas)	0	ADAM2: Shallow Deletion	360
TCGA-75-7025-01	Lung Adenocarcinoma (TCGA, PanCancer Atlas)	0	ADAM2: Shallow Deletion	361
TCGA-75-7027-01	Lung Adenocarcinoma (TCGA, PanCancer Atlas)	0	ADAM2: Gain	362
TCGA-75-7030-01	Lung Adenocarcinoma (TCGA, PanCancer Atlas)	0	ADAM2: Diploid	363
TCGA-78-7143-01	Lung Adenocarcinoma (TCGA, PanCancer Atlas)	0	ADAM2: Gain	364
TCGA-78-7145-01	Lung Adenocarcinoma (TCGA, PanCancer Atlas)	0	ADAM2: Diploid	365
TCGA-78-7146-01	Lung Adenocarcinoma (TCGA, PanCancer Atlas)	0	ADAM2: Shallow Deletion	366
TCGA-78-7147-01	Lung Adenocarcinoma (TCGA, PanCancer Atlas)	0	ADAM2: Diploid	367
TCGA-78-7148-01	Lung Adenocarcinoma (TCGA, PanCancer Atlas)	0	ADAM2: Gain	368
TCGA-78-7149-01	Lung Adenocarcinoma (TCGA, PanCancer Atlas)	0	ADAM2: Gain	369
TCGA-78-7152-01	Lung Adenocarcinoma (TCGA, PanCancer Atlas)	0	ADAM2: Shallow Deletion	370
TCGA-78-7153-01	Lung Adenocarcinoma (TCGA, PanCancer Atlas)	0	ADAM2: Gain	371
TCGA-78-7154-01	Lung Adenocarcinoma (TCGA, PanCancer Atlas)	0	ADAM2: Diploid	372
TCGA-78-7155-01	Lung Adenocarcinoma (TCGA, PanCancer Atlas)	0	ADAM2: Gain	373
TCGA-78-7156-01	Lung Adenocarcinoma (TCGA, PanCancer Atlas)	0	ADAM2: Diploid	374
TCGA-78-7158-01	Lung Adenocarcinoma (TCGA, PanCancer Atlas)	0	ADAM2: Gain	375
TCGA-78-7162-01	Lung Adenocarcinoma (TCGA, PanCancer Atlas)	0	ADAM2: Diploid	376
TCGA-78-7163-01	Lung Adenocarcinoma (TCGA, PanCancer Atlas)	0	ADAM2: Diploid	377
TCGA-78-7166-01	Lung Adenocarcinoma (TCGA, PanCancer Atlas)	0	ADAM2: Diploid	378
TCGA-78-7167-01	Lung Adenocarcinoma (TCGA, PanCancer Atlas)	0	ADAM2: Shallow Deletion	379
TCGA-78-7220-01	Lung Adenocarcinoma (TCGA, PanCancer Atlas)	0	ADAM2: Gain	380
TCGA-78-7535-01	Lung Adenocarcinoma (TCGA, PanCancer Atlas)	0	ADAM2: Gain	381
TCGA-78-7537-01	Lung Adenocarcinoma (TCGA, PanCancer Atlas)	0	ADAM2: Diploid	382
TCGA-78-7539-01	Lung Adenocarcinoma (TCGA, PanCancer Atlas)	0	ADAM2: Diploid	383
TCGA-78-7540-01	Lung Adenocarcinoma (TCGA, PanCancer Atlas)	0	ADAM2: Diploid	384
TCGA-78-7633-01	Lung Adenocarcinoma (TCGA, PanCancer Atlas)	0	ADAM2: Diploid	385
TCGA-78-8648-01	Lung Adenocarcinoma (TCGA, PanCancer Atlas)	0	ADAM2: Diploid	386
TCGA-78-8655-01	Lung Adenocarcinoma (TCGA, PanCancer Atlas)	0	ADAM2: Diploid	387
TCGA-78-8660-01	Lung Adenocarcinoma (TCGA, PanCancer Atlas)	0	ADAM2: Shallow Deletion	388
TCGA-78-8662-01	Lung Adenocarcinoma (TCGA, PanCancer Atlas)	0	ADAM2: Deep Deletion	389
TCGA-80-5607-01	Lung Adenocarcinoma (TCGA, PanCancer Atlas)	0	ADAM2: Gain	390
TCGA-83-5908-01	Lung Adenocarcinoma (TCGA, PanCancer Atlas)	0	ADAM2: Diploid	391
TCGA-86-6562-01	Lung Adenocarcinoma (TCGA, PanCancer Atlas)	0	ADAM2: Diploid	392
TCGA-86-6851-01	Lung Adenocarcinoma (TCGA, PanCancer Atlas)	0	ADAM2: Shallow Deletion	393
TCGA-86-7711-01	Lung Adenocarcinoma (TCGA, PanCancer Atlas)	0	ADAM2: Shallow Deletion	394
TCGA-86-7714-01	Lung Adenocarcinoma (TCGA, PanCancer Atlas)	0	ADAM2: Diploid	395
TCGA-86-8056-01	Lung Adenocarcinoma (TCGA, PanCancer Atlas)	0	ADAM2: Diploid	396
TCGA-86-8073-01	Lung Adenocarcinoma (TCGA, PanCancer Atlas)	0	ADAM2: Diploid	397
TCGA-86-8074-01	Lung Adenocarcinoma (TCGA, PanCancer Atlas)	0	ADAM2: Shallow Deletion	398
TCGA-86-8075-01	Lung Adenocarcinoma (TCGA, PanCancer Atlas)	0	ADAM2: Diploid	399
TCGA-86-8076-01	Lung Adenocarcinoma (TCGA, PanCancer Atlas)	0	ADAM2: Diploid	400
TCGA-86-8278-01	Lung Adenocarcinoma (TCGA, PanCancer Atlas)	0	ADAM2: Diploid	401
TCGA-86-8279-01	Lung Adenocarcinoma (TCGA, PanCancer Atlas)	0	ADAM2: Gain	402
TCGA-86-8280-01	Lung Adenocarcinoma (TCGA, PanCancer Atlas)	0	ADAM2: Shallow Deletion	403
TCGA-86-8358-01	Lung Adenocarcinoma (TCGA, PanCancer Atlas)	0	ADAM2: Diploid	404
TCGA-86-8359-01	Lung Adenocarcinoma (TCGA, PanCancer Atlas)	0	ADAM2: Shallow Deletion	405
TCGA-86-8585-01	Lung Adenocarcinoma (TCGA, PanCancer Atlas)	0	ADAM2: Gain	406
TCGA-86-8668-01	Lung Adenocarcinoma (TCGA, PanCancer Atlas)	0	ADAM2: Shallow Deletion	407
TCGA-86-8671-01	Lung Adenocarcinoma (TCGA, PanCancer Atlas)	0	ADAM2: Diploid	408
TCGA-86-8672-01	Lung Adenocarcinoma (TCGA, PanCancer Atlas)	0	ADAM2: Diploid	409
TCGA-86-8673-01	Lung Adenocarcinoma (TCGA, PanCancer Atlas)	0	ADAM2: Diploid	410
TCGA-86-8674-01	Lung Adenocarcinoma (TCGA, PanCancer Atlas)	0	ADAM2: Gain	411
TCGA-86-A456-01	Lung Adenocarcinoma (TCGA, PanCancer Atlas)	0	ADAM2: Shallow Deletion	412
TCGA-86-A4JF-01	Lung Adenocarcinoma (TCGA, PanCancer Atlas)	0	ADAM2: Shallow Deletion	413
TCGA-86-A4P7-01	Lung Adenocarcinoma (TCGA, PanCancer Atlas)	0	ADAM2: Gain	414
TCGA-86-A4P8-01	Lung Adenocarcinoma (TCGA, PanCancer Atlas)	0	ADAM2: Diploid	415
TCGA-91-6828-01	Lung Adenocarcinoma (TCGA, PanCancer Atlas)	0	ADAM2: Diploid	416
TCGA-91-6829-01	Lung Adenocarcinoma (TCGA, PanCancer Atlas)	0	ADAM2: Diploid	417
TCGA-91-6830-01	Lung Adenocarcinoma (TCGA, PanCancer Atlas)	0	ADAM2: Diploid	418
TCGA-91-6831-01	Lung Adenocarcinoma (TCGA, PanCancer Atlas)	0	ADAM2: Amplification	419
TCGA-91-6835-01	Lung Adenocarcinoma (TCGA, PanCancer Atlas)	0	ADAM2: Diploid	420
TCGA-91-6836-01	Lung Adenocarcinoma (TCGA, PanCancer Atlas)	0	ADAM2: Shallow Deletion	421
TCGA-91-6840-01	Lung Adenocarcinoma (TCGA, PanCancer Atlas)	0	ADAM2: Gain	422
TCGA-91-6847-01	Lung Adenocarcinoma (TCGA, PanCancer Atlas)	0	ADAM2: Shallow Deletion	423
TCGA-91-6848-01	Lung Adenocarcinoma (TCGA, PanCancer Atlas)	0	ADAM2: Amplification	424
TCGA-91-6849-01	Lung Adenocarcinoma (TCGA, PanCancer Atlas)	0	ADAM2: Diploid	425
TCGA-91-7771-01	Lung Adenocarcinoma (TCGA, PanCancer Atlas)	0	ADAM2: Gain	426
TCGA-91-8496-01	Lung Adenocarcinoma (TCGA, PanCancer Atlas)	0	ADAM2: Diploid	427
TCGA-91-8497-01	Lung Adenocarcinoma (TCGA, PanCancer Atlas)	0	ADAM2: Diploid	428
TCGA-91-A4BD-01	Lung Adenocarcinoma (TCGA, PanCancer Atlas)	0	ADAM2: Shallow Deletion	429
TCGA-93-7347-01	Lung Adenocarcinoma (TCGA, PanCancer Atlas)	0	ADAM2: Gain	430
TCGA-93-7348-01	Lung Adenocarcinoma (TCGA, PanCancer Atlas)	0	ADAM2: Diploid	431
TCGA-93-8067-01	Lung Adenocarcinoma (TCGA, PanCancer Atlas)	0	ADAM2: Shallow Deletion	432
TCGA-93-A4JN-01	Lung Adenocarcinoma (TCGA, PanCancer Atlas)	0	ADAM2: Diploid	433
TCGA-93-A4JO-01	Lung Adenocarcinoma (TCGA, PanCancer Atlas)	0	ADAM2: Gain	434
TCGA-95-7039-01	Lung Adenocarcinoma (TCGA, PanCancer Atlas)	0	ADAM2: Shallow Deletion	435
TCGA-95-7043-01	Lung Adenocarcinoma (TCGA, PanCancer Atlas)	0	ADAM2: Amplification	436
TCGA-95-7562-01	Lung Adenocarcinoma (TCGA, PanCancer Atlas)	0	ADAM2: Shallow Deletion	437
TCGA-95-7567-01	Lung Adenocarcinoma (TCGA, PanCancer Atlas)	0	ADAM2: Shallow Deletion	438
TCGA-95-7944-01	Lung Adenocarcinoma (TCGA, PanCancer Atlas)	0	ADAM2: Shallow Deletion	439
TCGA-95-7947-01	Lung Adenocarcinoma (TCGA, PanCancer Atlas)	0	ADAM2: Diploid	440
TCGA-95-7948-01	Lung Adenocarcinoma (TCGA, PanCancer Atlas)	0	ADAM2: Gain	441
TCGA-95-8039-01	Lung Adenocarcinoma (TCGA, PanCancer Atlas)	0	ADAM2: Shallow Deletion	442
TCGA-95-8494-01	Lung Adenocarcinoma (TCGA, PanCancer Atlas)	0	ADAM2: Shallow Deletion	443
TCGA-95-A4VK-01	Lung Adenocarcinoma (TCGA, PanCancer Atlas)	0	ADAM2: Shallow Deletion	444
TCGA-95-A4VN-01	Lung Adenocarcinoma (TCGA, PanCancer Atlas)	0	ADAM2: Gain	445
TCGA-97-7546-01	Lung Adenocarcinoma (TCGA, PanCancer Atlas)	0	ADAM2: Shallow Deletion	446
TCGA-97-7547-01	Lung Adenocarcinoma (TCGA, PanCancer Atlas)	0	ADAM2: Gain	447
TCGA-97-7552-01	Lung Adenocarcinoma (TCGA, PanCancer Atlas)	0	ADAM2: Diploid	448
TCGA-97-7553-01	Lung Adenocarcinoma (TCGA, PanCancer Atlas)	0	ADAM2: Gain	449
TCGA-97-7554-01	Lung Adenocarcinoma (TCGA, PanCancer Atlas)	0	ADAM2: Shallow Deletion	450
TCGA-97-7938-01	Lung Adenocarcinoma (TCGA, PanCancer Atlas)	0	ADAM2: Shallow Deletion	451
TCGA-97-7941-01	Lung Adenocarcinoma (TCGA, PanCancer Atlas)	0	ADAM2: Diploid	452
TCGA-97-8171-01	Lung Adenocarcinoma (TCGA, PanCancer Atlas)	0	ADAM2: Shallow Deletion	453
TCGA-97-8172-01	Lung Adenocarcinoma (TCGA, PanCancer Atlas)	0	ADAM2: Gain	454
TCGA-97-8174-01	Lung Adenocarcinoma (TCGA, PanCancer Atlas)	0	ADAM2: Diploid	455
TCGA-97-8175-01	Lung Adenocarcinoma (TCGA, PanCancer Atlas)	0	ADAM2: Diploid	456
TCGA-97-8176-01	Lung Adenocarcinoma (TCGA, PanCancer Atlas)	0	ADAM2: Gain	457
TCGA-97-8177-01	Lung Adenocarcinoma (TCGA, PanCancer Atlas)	0	ADAM2: Diploid	458
TCGA-97-8179-01	Lung Adenocarcinoma (TCGA, PanCancer Atlas)	0	ADAM2: Diploid	459
TCGA-97-8552-01	Lung Adenocarcinoma (TCGA, PanCancer Atlas)	0	ADAM2: Gain	460
TCGA-97-A4LX-01	Lung Adenocarcinoma (TCGA, PanCancer Atlas)	0	ADAM2: Diploid	461
TCGA-97-A4M0-01	Lung Adenocarcinoma (TCGA, PanCancer Atlas)	0	ADAM2: Shallow Deletion	462
TCGA-97-A4M1-01	Lung Adenocarcinoma (TCGA, PanCancer Atlas)	0	ADAM2: Diploid	463
TCGA-97-A4M2-01	Lung Adenocarcinoma (TCGA, PanCancer Atlas)	0	ADAM2: Gain	464
TCGA-97-A4M3-01	Lung Adenocarcinoma (TCGA, PanCancer Atlas)	0	ADAM2: Shallow Deletion	465
TCGA-97-A4M5-01	Lung Adenocarcinoma (TCGA, PanCancer Atlas)	0	ADAM2: Diploid	466
TCGA-97-A4M6-01	Lung Adenocarcinoma (TCGA, PanCancer Atlas)	0	ADAM2: Diploid	467
TCGA-97-A4M7-01	Lung Adenocarcinoma (TCGA, PanCancer Atlas)	0	ADAM2: Shallow Deletion	468
TCGA-99-7458-01	Lung Adenocarcinoma (TCGA, PanCancer Atlas)	0	ADAM2: Shallow Deletion	469
TCGA-99-8025-01	Lung Adenocarcinoma (TCGA, PanCancer Atlas)	0	ADAM2: Shallow Deletion	470
TCGA-99-8033-01	Lung Adenocarcinoma (TCGA, PanCancer Atlas)	0	ADAM2: Gain	471
TCGA-99-AA5R-01	Lung Adenocarcinoma (TCGA, PanCancer Atlas)	0	ADAM2: Diploid	472
TCGA-J2-8194-01	Lung Adenocarcinoma (TCGA, PanCancer Atlas)	0	ADAM2: Shallow Deletion	473
TCGA-J2-A4AD-01	Lung Adenocarcinoma (TCGA, PanCancer Atlas)	0	ADAM2: Diploid	474
TCGA-J2-A4AE-01	Lung Adenocarcinoma (TCGA, PanCancer Atlas)	0	ADAM2: Shallow Deletion	475
TCGA-J2-A4AG-01	Lung Adenocarcinoma (TCGA, PanCancer Atlas)	0	ADAM2: Diploid	476
TCGA-L4-A4E6-01	Lung Adenocarcinoma (TCGA, PanCancer Atlas)	0	ADAM2: Diploid	477
TCGA-L9-A443-01	Lung Adenocarcinoma (TCGA, PanCancer Atlas)	0	ADAM2: Diploid	478
TCGA-L9-A444-01	Lung Adenocarcinoma (TCGA, PanCancer Atlas)	0	ADAM2: Gain	479
TCGA-L9-A50W-01	Lung Adenocarcinoma (TCGA, PanCancer Atlas)	0	ADAM2: Shallow Deletion	480
TCGA-L9-A5IP-01	Lung Adenocarcinoma (TCGA, PanCancer Atlas)	0	ADAM2: Shallow Deletion	481
TCGA-L9-A743-01	Lung Adenocarcinoma (TCGA, PanCancer Atlas)	0	ADAM2: Diploid	482
TCGA-L9-A7SV-01	Lung Adenocarcinoma (TCGA, PanCancer Atlas)	0	ADAM2: Diploid	483
TCGA-L9-A8F4-01	Lung Adenocarcinoma (TCGA, PanCancer Atlas)	0	ADAM2: Shallow Deletion	484
TCGA-MN-A4N1-01	Lung Adenocarcinoma (TCGA, PanCancer Atlas)	0	ADAM2: Diploid	485
TCGA-MN-A4N4-01	Lung Adenocarcinoma (TCGA, PanCancer Atlas)	0	ADAM2: Deep Deletion	486
TCGA-MN-A4N5-01	Lung Adenocarcinoma (TCGA, PanCancer Atlas)	0	ADAM2: Diploid	487
TCGA-MP-A4SV-01	Lung Adenocarcinoma (TCGA, PanCancer Atlas)	0	ADAM2: Diploid	488
TCGA-MP-A4SW-01	Lung Adenocarcinoma (TCGA, PanCancer Atlas)	0	ADAM2: Shallow Deletion	489
TCGA-MP-A4SY-01	Lung Adenocarcinoma (TCGA, PanCancer Atlas)	0	ADAM2: Gain	490
TCGA-MP-A4T4-01	Lung Adenocarcinoma (TCGA, PanCancer Atlas)	0	ADAM2: Shallow Deletion	491
TCGA-MP-A4T6-01	Lung Adenocarcinoma (TCGA, PanCancer Atlas)	0	ADAM2: Diploid	492
TCGA-MP-A4T7-01	Lung Adenocarcinoma (TCGA, PanCancer Atlas)	0	ADAM2: Shallow Deletion	493
TCGA-MP-A4T8-01	Lung Adenocarcinoma (TCGA, PanCancer Atlas)	0	ADAM2: Shallow Deletion	494
TCGA-MP-A4T9-01	Lung Adenocarcinoma (TCGA, PanCancer Atlas)	0	ADAM2: Shallow Deletion	495
TCGA-MP-A4TC-01	Lung Adenocarcinoma (TCGA, PanCancer Atlas)	0	ADAM2: Shallow Deletion	496
TCGA-MP-A4TF-01	Lung Adenocarcinoma (TCGA, PanCancer Atlas)	0	ADAM2: Shallow Deletion	497
TCGA-MP-A4TH-01	Lung Adenocarcinoma (TCGA, PanCancer Atlas)	0	ADAM2: Gain	498
TCGA-MP-A4TI-01	Lung Adenocarcinoma (TCGA, PanCancer Atlas)	0	ADAM2: Diploid	499
TCGA-MP-A4TJ-01	Lung Adenocarcinoma (TCGA, PanCancer Atlas)	0	ADAM2: Shallow Deletion	500
TCGA-MP-A4TK-01	Lung Adenocarcinoma (TCGA, PanCancer Atlas)	0	ADAM2: Gain	501
TCGA-NJ-A4YG-01	Lung Adenocarcinoma (TCGA, PanCancer Atlas)	0	ADAM2: Gain	502
TCGA-NJ-A4YI-01	Lung Adenocarcinoma (TCGA, PanCancer Atlas)	0	ADAM2: Gain	503
TCGA-NJ-A4YP-01	Lung Adenocarcinoma (TCGA, PanCancer Atlas)	0	ADAM2: Diploid	504
TCGA-NJ-A4YQ-01	Lung Adenocarcinoma (TCGA, PanCancer Atlas)	0	ADAM2: Shallow Deletion	505
TCGA-NJ-A55A-01	Lung Adenocarcinoma (TCGA, PanCancer Atlas)	0	ADAM2: Diploid	506
TCGA-NJ-A55O-01	Lung Adenocarcinoma (TCGA, PanCancer Atlas)	0	ADAM2: Diploid	507
TCGA-NJ-A7XG-01	Lung Adenocarcinoma (TCGA, PanCancer Atlas)	0	ADAM2: Diploid	508
TCGA-O1-A52J-01	Lung Adenocarcinoma (TCGA, PanCancer Atlas)	0	ADAM2: Shallow Deletion	509
TCGA-S2-AA1A-01	Lung Adenocarcinoma (TCGA, PanCancer Atlas)	0	ADAM2: Diploid	510

## Sheet: LUSC
Sample Id	ADAM2: Putative copy-number alterations from GISTIC	ADAM2: mRNA expression (RNA Seq V2 RSEM)	Mutations	Copy Number Alterations
TCGA-85-6560-01	Amplification	497.109	-	ADAM2: Amplification	1
TCGA-22-A5C4-01	Amplification	58.4497	Not Profiled	ADAM2: Amplification	2
TCGA-43-2576-01	Amplification	43.0839	Not Profiled	ADAM2: Amplification	3
TCGA-85-A50Z-01	Amplification	19.5754	Not Profiled	ADAM2: Amplification	4
TCGA-85-A53L-01	Shallow Deletion	15.2344	Not Profiled	ADAM2: Shallow Deletion	5
TCGA-21-1082-01	Gain	8.9295	Not Profiled	ADAM2: Gain	6
TCGA-33-6738-01	Amplification	8.7771	Not Profiled	ADAM2: Amplification	7
TCGA-22-5478-01	Diploid	8.6865	-	ADAM2: Diploid	8
TCGA-66-2756-01	Amplification	8.1522	-	ADAM2: Amplification	9
TCGA-43-3394-01	Gain	6.8761	-	ADAM2: Gain	10
TCGA-39-5024-01	Gain	4.5519	-	ADAM2: Gain	11
TCGA-63-A5MI-01	Gain	2.7322	Not Profiled	ADAM2: Gain	12
TCGA-68-A59I-01	Shallow Deletion	2.4632	Not Profiled	ADAM2: Shallow Deletion	13
TCGA-96-8170-01	Shallow Deletion	2.0807	Not Profiled	ADAM2: Shallow Deletion	14
TCGA-90-7767-01	Gain	2.0144	Not Profiled	ADAM2: Gain	15
TCGA-33-AASB-01	Gain	2.0082	Not Profiled	ADAM2: Gain	16
TCGA-77-6845-01	Shallow Deletion	1.7428	Not Profiled	ADAM2: Shallow Deletion	17
TCGA-34-8456-01	Diploid	1.6402	Not Profiled	ADAM2: Diploid	18
TCGA-21-A5DI-01	Gain	1.3889	Not Profiled	ADAM2: Gain	19
TCGA-21-1083-01	Diploid	1.3826	Not Profiled	ADAM2: Diploid	20
TCGA-68-8251-01	Shallow Deletion	1.2526	Not Profiled	ADAM2: Shallow Deletion	21
TCGA-22-1017-01	Gain	1.1566	Not Profiled	ADAM2: Gain	22
TCGA-37-5819-01	Diploid	1.1342	-	ADAM2: Diploid	23
TCGA-21-5782-01	Shallow Deletion	1.1236	-	ADAM2: Shallow Deletion	24
TCGA-66-2789-01	Amplification	1.1207	ADAM2: S43L	ADAM2: Amplification	25
TCGA-94-8491-01	Diploid	1.0583	Not Profiled	ADAM2: Diploid	26
TCGA-22-4591-01	Gain	0.9197	-	ADAM2: Gain	27
TCGA-56-A5DR-01	Gain	0.8881	Not Profiled	ADAM2: Gain	28
TCGA-33-4547-01	Amplification	0.8866	-	ADAM2: Amplification	29
TCGA-85-8352-01	Shallow Deletion	0.8726	Not Profiled	ADAM2: Shallow Deletion	30
TCGA-85-7696-01	Diploid	0.8535	Not Profiled	ADAM2: Diploid	31
TCGA-90-6837-01	Diploid	0.8306	Not Profiled	ADAM2: Diploid	32
TCGA-58-A46J-01	Diploid	0.823	Not Profiled	ADAM2: Diploid	33
TCGA-37-3792-01	Shallow Deletion	0.7669	Not Profiled	ADAM2: Shallow Deletion	34
TCGA-98-8022-01	Shallow Deletion	0.6734	Not Profiled	ADAM2: Shallow Deletion	35
TCGA-46-3768-01	Shallow Deletion	0.6517	-	ADAM2: Shallow Deletion	36
TCGA-39-5034-01	Gain	0.5995	Not Profiled	ADAM2: Gain	37
TCGA-39-5022-01	Diploid	0.5743	-	ADAM2: Diploid	38
TCGA-NC-A5HD-01	Gain	0.5701	Not Profiled	ADAM2: Gain	39
TCGA-85-8048-01	Diploid	0.5685	Not Profiled	ADAM2: Diploid	40
TCGA-22-1011-01	Gain	0.551	-	ADAM2: Gain	41
TCGA-O2-A52N-01	Shallow Deletion	0.5464	Not Profiled	ADAM2: Shallow Deletion	42
TCGA-39-5035-01	Gain	0.545	-	ADAM2: Gain	43
TCGA-85-8276-01	Diploid	0.5397	Not Profiled	ADAM2: Diploid	44
TCGA-63-A5MH-01	Gain	0.5277	Not Profiled	ADAM2: Gain	45
TCGA-56-8622-01	Amplification	0.5047	Not Profiled	ADAM2: Amplification	46
TCGA-56-A5DS-01	Gain	0.5003	Not Profiled	ADAM2: Gain	47
TCGA-L3-A524-01	Shallow Deletion	0.471	Not Profiled	ADAM2: Shallow Deletion	48
TCGA-63-A5MY-01	Amplification	0.4633	Not Profiled	ADAM2: Amplification	49
TCGA-90-A4EE-01	Gain	0.4523	Not Profiled	ADAM2: Gain	50
TCGA-98-A53B-01	Gain	0.4466	Not Profiled	ADAM2: Gain	51
TCGA-37-4133-01	Diploid	0.4375	-	ADAM2: Diploid	52
TCGA-22-4594-01	Shallow Deletion	0.4373	Not Profiled	ADAM2: Shallow Deletion	53
TCGA-66-2785-01	Shallow Deletion	0.4073	-	ADAM2: Shallow Deletion	54
TCGA-63-5131-01	Amplification	0.4028	ADAM2: P733A	ADAM2: Amplification	55
TCGA-56-1622-01	Amplification	0.398	-	ADAM2: Amplification	56
TCGA-21-1078-01	Diploid	0.3894	-	ADAM2: Diploid	57
TCGA-37-4129-01	Diploid	0.3596	Not Profiled	ADAM2: Diploid	58
TCGA-46-3769-01	Shallow Deletion	0.3525	-	ADAM2: Shallow Deletion	59
TCGA-NC-A5HK-01	Amplification	0.3444	Not Profiled	ADAM2: Amplification	60
TCGA-66-2790-01	Shallow Deletion	0.3432	Not Profiled	ADAM2: Shallow Deletion	61
TCGA-37-A5EL-01	Gain	0.3334	Not Profiled	ADAM2: Gain	62
TCGA-77-8008-01	Amplification	0.3311	Not Profiled	ADAM2: Amplification	63
TCGA-37-4135-01	Deep Deletion	0	-	ADAM2: Deep Deletion	64
TCGA-43-7657-01	Deep Deletion	0	Not Profiled	ADAM2: Deep Deletion	65
TCGA-70-6722-01	Deep Deletion	0	ADAM2: R559*	ADAM2: Deep Deletion	66
TCGA-18-3419-01	Shallow Deletion	0	-	ADAM2: Shallow Deletion	67
TCGA-18-5592-01	Shallow Deletion	0	-	ADAM2: Shallow Deletion	68
TCGA-21-5786-01	Shallow Deletion	0	-	ADAM2: Shallow Deletion	69
TCGA-21-5787-01	Shallow Deletion	0	-	ADAM2: Shallow Deletion	70
TCGA-22-1000-01	Shallow Deletion	0	Not Profiled	ADAM2: Shallow Deletion	71
TCGA-22-1005-01	Shallow Deletion	0	Not Profiled	ADAM2: Shallow Deletion	72
TCGA-22-1016-01	Shallow Deletion	0	-	ADAM2: Shallow Deletion	73
TCGA-22-4599-01	Shallow Deletion	0	-	ADAM2: Shallow Deletion	74
TCGA-22-4605-01	Shallow Deletion	0	Not Profiled	ADAM2: Shallow Deletion	75
TCGA-22-4609-01	Shallow Deletion	0	Not Profiled	ADAM2: Shallow Deletion	76
TCGA-22-5471-01	Shallow Deletion	0	-	ADAM2: Shallow Deletion	77
TCGA-22-5481-01	Shallow Deletion	0	Not Profiled	ADAM2: Shallow Deletion	78
TCGA-22-5485-01	Shallow Deletion	0	-	ADAM2: Shallow Deletion	79
TCGA-22-5492-01	Shallow Deletion	0	-	ADAM2: Shallow Deletion	80
TCGA-33-4532-01	Shallow Deletion	0	-	ADAM2: Shallow Deletion	81
TCGA-33-4566-01	Shallow Deletion	0	-	ADAM2: Shallow Deletion	82
TCGA-33-4589-01	Shallow Deletion	0	Not Profiled	ADAM2: Shallow Deletion	83
TCGA-33-AAS8-01	Shallow Deletion	0	Not Profiled	ADAM2: Shallow Deletion	84
TCGA-33-AASJ-01	Shallow Deletion	0	Not Profiled	ADAM2: Shallow Deletion	85
TCGA-34-2600-01	Shallow Deletion	0	-	ADAM2: Shallow Deletion	86
TCGA-34-5927-01	Shallow Deletion	0	-	ADAM2: Shallow Deletion	87
TCGA-37-3783-01	Shallow Deletion	0	-	ADAM2: Shallow Deletion	88
TCGA-37-4141-01	Shallow Deletion	0	-	ADAM2: Shallow Deletion	89
TCGA-39-5011-01	Shallow Deletion	0	Not Profiled	ADAM2: Shallow Deletion	90
TCGA-39-5021-01	Shallow Deletion	0	-	ADAM2: Shallow Deletion	91
TCGA-39-5027-01	Shallow Deletion	0	-	ADAM2: Shallow Deletion	92
TCGA-43-2581-01	Shallow Deletion	0	Not Profiled	ADAM2: Shallow Deletion	93
TCGA-43-5668-01	Shallow Deletion	0	-	ADAM2: Shallow Deletion	94
TCGA-43-6771-01	Shallow Deletion	0	-	ADAM2: Shallow Deletion	95
TCGA-43-8115-01	Shallow Deletion	0	Not Profiled	ADAM2: Shallow Deletion	96
TCGA-43-A474-01	Shallow Deletion	0	Not Profiled	ADAM2: Shallow Deletion	97
TCGA-46-3766-01	Shallow Deletion	0	-	ADAM2: Shallow Deletion	98
TCGA-46-6025-01	Shallow Deletion	0	-	ADAM2: Shallow Deletion	99
TCGA-51-4080-01	Shallow Deletion	0	-	ADAM2: Shallow Deletion	100
TCGA-51-4081-01	Shallow Deletion	0	-	ADAM2: Shallow Deletion	101
TCGA-52-7622-01	Shallow Deletion	0	Not Profiled	ADAM2: Shallow Deletion	102
TCGA-52-7809-01	Shallow Deletion	0	Not Profiled	ADAM2: Shallow Deletion	103
TCGA-52-7812-01	Shallow Deletion	0	Not Profiled	ADAM2: Shallow Deletion	104
TCGA-56-6546-01	Shallow Deletion	0	-	ADAM2: Shallow Deletion	105
TCGA-56-7223-01	Shallow Deletion	0	Not Profiled	ADAM2: Shallow Deletion	106
TCGA-56-7579-01	Shallow Deletion	0	Not Profiled	ADAM2: Shallow Deletion	107
TCGA-56-7580-01	Shallow Deletion	0	Not Profiled	ADAM2: Shallow Deletion	108
TCGA-56-A4BW-01	Shallow Deletion	0	Not Profiled	ADAM2: Shallow Deletion	109
TCGA-56-A4BX-01	Shallow Deletion	0	Not Profiled	ADAM2: Shallow Deletion	110
TCGA-56-A4BY-01	Shallow Deletion	0	Not Profiled	ADAM2: Shallow Deletion	111
TCGA-56-A4ZK-01	Shallow Deletion	0	Not Profiled	ADAM2: Shallow Deletion	112
TCGA-58-8393-01	Shallow Deletion	0	Not Profiled	ADAM2: Shallow Deletion	113
TCGA-58-A46L-01	Shallow Deletion	0	Not Profiled	ADAM2: Shallow Deletion	114
TCGA-60-2698-01	Shallow Deletion	0	-	ADAM2: Shallow Deletion	115
TCGA-60-2703-01	Shallow Deletion	0	Not Profiled	ADAM2: Shallow Deletion	116
TCGA-60-2711-01	Shallow Deletion	0	-	ADAM2: Shallow Deletion	117
TCGA-60-2712-01	Shallow Deletion	0	-	ADAM2: Shallow Deletion	118
TCGA-60-2713-01	Shallow Deletion	0	-	ADAM2: Shallow Deletion	119
TCGA-60-2714-01	Shallow Deletion	0	Not Profiled	ADAM2: Shallow Deletion	120
TCGA-60-2719-01	Shallow Deletion	0	-	ADAM2: Shallow Deletion	121
TCGA-60-2723-01	Shallow Deletion	0	-	ADAM2: Shallow Deletion	122
TCGA-60-2726-01	Shallow Deletion	0	-	ADAM2: Shallow Deletion	123
TCGA-63-6202-01	Shallow Deletion	0	-	ADAM2: Shallow Deletion	124
TCGA-63-A5M9-01	Shallow Deletion	0	Not Profiled	ADAM2: Shallow Deletion	125
TCGA-63-A5MJ-01	Shallow Deletion	0	Not Profiled	ADAM2: Shallow Deletion	126
TCGA-63-A5ML-01	Shallow Deletion	0	Not Profiled	ADAM2: Shallow Deletion	127
TCGA-63-A5MM-01	Shallow Deletion	0	Not Profiled	ADAM2: Shallow Deletion	128
TCGA-63-A5MS-01	Shallow Deletion	0	Not Profiled	ADAM2: Shallow Deletion	129
TCGA-63-A5MT-01	Shallow Deletion	0	Not Profiled	ADAM2: Shallow Deletion	130
TCGA-63-A5MW-01	Shallow Deletion	0	Not Profiled	ADAM2: Shallow Deletion	131
TCGA-66-2758-01	Shallow Deletion	0	-	ADAM2: Shallow Deletion	132
TCGA-66-2766-01	Shallow Deletion	0	-	ADAM2: Shallow Deletion	133
TCGA-66-2777-01	Shallow Deletion	0	-	ADAM2: Shallow Deletion	134
TCGA-66-2780-01	Shallow Deletion	0	-	ADAM2: Shallow Deletion	135
TCGA-66-2783-01	Shallow Deletion	0	-	ADAM2: Shallow Deletion	136
TCGA-66-2787-01	Shallow Deletion	0	-	ADAM2: Shallow Deletion	137
TCGA-66-2791-01	Shallow Deletion	0	-	ADAM2: Shallow Deletion	138
TCGA-68-A59J-01	Shallow Deletion	0	Not Profiled	ADAM2: Shallow Deletion	139
TCGA-70-6723-01	Shallow Deletion	0	-	ADAM2: Shallow Deletion	140
TCGA-77-7138-01	Shallow Deletion	0	Not Profiled	ADAM2: Shallow Deletion	141
TCGA-77-7141-01	Shallow Deletion	0	Not Profiled	ADAM2: Shallow Deletion	142
TCGA-77-7465-01	Shallow Deletion	0	Not Profiled	ADAM2: Shallow Deletion	143
TCGA-77-8007-01	Shallow Deletion	0	Not Profiled	ADAM2: Shallow Deletion	144
TCGA-77-8009-01	Shallow Deletion	0	Not Profiled	ADAM2: Shallow Deletion	145
TCGA-77-8130-01	Shallow Deletion	0	Not Profiled	ADAM2: Shallow Deletion	146
TCGA-77-8144-01	Shallow Deletion	0	Not Profiled	ADAM2: Shallow Deletion	147
TCGA-77-8145-01	Shallow Deletion	0	Not Profiled	ADAM2: Shallow Deletion	148
TCGA-77-A5G6-01	Shallow Deletion	0	Not Profiled	ADAM2: Shallow Deletion	149
TCGA-85-6175-01	Shallow Deletion	0	-	ADAM2: Shallow Deletion	150
TCGA-85-6561-01	Shallow Deletion	0	ADAM2: S346C	ADAM2: Shallow Deletion	151
TCGA-85-7710-01	Shallow Deletion	0	Not Profiled	ADAM2: Shallow Deletion	152
TCGA-85-7844-01	Shallow Deletion	0	Not Profiled	ADAM2: Shallow Deletion	153
TCGA-85-7950-01	Shallow Deletion	0	Not Profiled	ADAM2: Shallow Deletion	154
TCGA-85-8277-01	Shallow Deletion	0	Not Profiled	ADAM2: Shallow Deletion	155
TCGA-85-8350-01	Shallow Deletion	0	Not Profiled	ADAM2: Shallow Deletion	156
TCGA-85-8353-01	Shallow Deletion	0	Not Profiled	ADAM2: Shallow Deletion	157
TCGA-85-8481-01	Shallow Deletion	0	Not Profiled	ADAM2: Shallow Deletion	158
TCGA-85-A4CN-01	Shallow Deletion	0	Not Profiled	ADAM2: Shallow Deletion	159
TCGA-85-A4QQ-01	Shallow Deletion	0	Not Profiled	ADAM2: Shallow Deletion	160
TCGA-85-A50M-01	Shallow Deletion	0	Not Profiled	ADAM2: Shallow Deletion	161
TCGA-85-A5B5-01	Shallow Deletion	0	Not Profiled	ADAM2: Shallow Deletion	162
TCGA-90-7766-01	Shallow Deletion	0	Not Profiled	ADAM2: Shallow Deletion	163
TCGA-90-A4ED-01	Shallow Deletion	0	Not Profiled	ADAM2: Shallow Deletion	164
TCGA-92-7341-01	Shallow Deletion	0	Not Profiled	ADAM2: Shallow Deletion	165
TCGA-92-8063-01	Shallow Deletion	0	Not Profiled	ADAM2: Shallow Deletion	166
TCGA-94-A5I6-01	Shallow Deletion	0	Not Profiled	ADAM2: Shallow Deletion	167
TCGA-96-8169-01	Shallow Deletion	0	Not Profiled	ADAM2: Shallow Deletion	168
TCGA-98-8020-01	Shallow Deletion	0	Not Profiled	ADAM2: Shallow Deletion	169
TCGA-98-A538-01	Shallow Deletion	0	Not Profiled	ADAM2: Shallow Deletion	170
TCGA-98-A53J-01	Shallow Deletion	0	Not Profiled	ADAM2: Shallow Deletion	171
TCGA-J1-A4AH-01	Shallow Deletion	0	Not Profiled	ADAM2: Shallow Deletion	172
TCGA-MF-A522-01	Shallow Deletion	0	Not Profiled	ADAM2: Shallow Deletion	173
TCGA-NC-A5HE-01	Shallow Deletion	0	Not Profiled	ADAM2: Shallow Deletion	174
TCGA-NC-A5HI-01	Shallow Deletion	0	Not Profiled	ADAM2: Shallow Deletion	175
TCGA-NC-A5HJ-01	Shallow Deletion	0	Not Profiled	ADAM2: Shallow Deletion	176
TCGA-NC-A5HP-01	Shallow Deletion	0	Not Profiled	ADAM2: Shallow Deletion	177
TCGA-NC-A5HQ-01	Shallow Deletion	0	Not Profiled	ADAM2: Shallow Deletion	178
TCGA-NC-A5HT-01	Shallow Deletion	0	Not Profiled	ADAM2: Shallow Deletion	179
TCGA-O2-A52Q-01	Shallow Deletion	0	Not Profiled	ADAM2: Shallow Deletion	180
TCGA-O2-A52S-01	Shallow Deletion	0	Not Profiled	ADAM2: Shallow Deletion	181
TCGA-18-3406-01	Diploid	0	-	ADAM2: Diploid	182
TCGA-18-3408-01	Diploid	0	-	ADAM2: Diploid	183
TCGA-18-3417-01	Diploid	0	-	ADAM2: Diploid	184
TCGA-18-4086-01	Diploid	0	ADAM2: X725_splice	ADAM2: Diploid	185
TCGA-21-1071-01	Diploid	0	-	ADAM2: Diploid	186
TCGA-21-1080-01	Diploid	0	Not Profiled	ADAM2: Diploid	187
TCGA-22-0940-01	Diploid	0	Not Profiled	ADAM2: Diploid	188
TCGA-22-0944-01	Diploid	0	-	ADAM2: Diploid	189
TCGA-22-1012-01	Diploid	0	-	ADAM2: Diploid	190
TCGA-22-4593-01	Diploid	0	-	ADAM2: Diploid	191
TCGA-22-4607-01	Diploid	0	-	ADAM2: Diploid	192
TCGA-22-4613-01	Diploid	0	ADAM2: I485L	ADAM2: Diploid	193
TCGA-33-4538-01	Diploid	0	-	ADAM2: Diploid	194
TCGA-33-A5GW-01	Diploid	0	Not Profiled	ADAM2: Diploid	195
TCGA-33-AASL-01	Diploid	0	Not Profiled	ADAM2: Diploid	196
TCGA-34-2608-01	Diploid	0	-	ADAM2: Diploid	197
TCGA-34-5234-01	Diploid	0	-	ADAM2: Diploid	198
TCGA-34-5236-01	Diploid	0	-	ADAM2: Diploid	199
TCGA-34-5240-01	Diploid	0	-	ADAM2: Diploid	200
TCGA-34-5929-01	Diploid	0	-	ADAM2: Diploid	201
TCGA-37-4130-01	Diploid	0	Not Profiled	ADAM2: Diploid	202
TCGA-39-5030-01	Diploid	0	-	ADAM2: Diploid	203
TCGA-39-5031-01	Diploid	0	-	ADAM2: Diploid	204
TCGA-39-5036-01	Diploid	0	-	ADAM2: Diploid	205
TCGA-39-5039-01	Diploid	0	-	ADAM2: Diploid	206
TCGA-43-6143-01	Diploid	0	-	ADAM2: Diploid	207
TCGA-43-6773-01	Diploid	0	Not Profiled	ADAM2: Diploid	208
TCGA-43-7656-01	Diploid	0	Not Profiled	ADAM2: Diploid	209
TCGA-43-7658-01	Diploid	0	Not Profiled	ADAM2: Diploid	210
TCGA-43-8118-01	Diploid	0	Not Profiled	ADAM2: Diploid	211
TCGA-43-A475-01	Diploid	0	Not Profiled	ADAM2: Diploid	212
TCGA-43-A56U-01	Diploid	0	Not Profiled	ADAM2: Diploid	213
TCGA-46-3767-01	Diploid	0	-	ADAM2: Diploid	214
TCGA-46-6026-01	Diploid	0	-	ADAM2: Diploid	215
TCGA-51-4079-01	Diploid	0	-	ADAM2: Diploid	216
TCGA-56-6545-01	Diploid	0	-	ADAM2: Diploid	217
TCGA-56-7221-01	Diploid	0	Not Profiled	ADAM2: Diploid	218
TCGA-56-7222-01	Diploid	0	Not Profiled	ADAM2: Diploid	219
TCGA-56-7582-01	Diploid	0	Not Profiled	ADAM2: Diploid	220
TCGA-56-7822-01	Diploid	0	Not Profiled	ADAM2: Diploid	221
TCGA-56-7823-01	Diploid	0	Not Profiled	ADAM2: Diploid	222
TCGA-56-8083-01	Diploid	0	Not Profiled	ADAM2: Diploid	223
TCGA-56-8305-01	Diploid	0	Not Profiled	ADAM2: Diploid	224
TCGA-56-8307-01	Diploid	0	Not Profiled	ADAM2: Diploid	225
TCGA-56-8309-01	Diploid	0	Not Profiled	ADAM2: Diploid	226
TCGA-56-8623-01	Diploid	0	Not Profiled	ADAM2: Diploid	227
TCGA-56-8624-01	Diploid	0	Not Profiled	ADAM2: Diploid	228
TCGA-56-8625-01	Diploid	0	Not Profiled	ADAM2: Diploid	229
TCGA-56-8626-01	Diploid	0	Not Profiled	ADAM2: Diploid	230
TCGA-56-A4ZJ-01	Diploid	0	Not Profiled	ADAM2: Diploid	231
TCGA-58-8386-01	Diploid	0	Not Profiled	ADAM2: Diploid	232
TCGA-58-8388-01	Diploid	0	Not Profiled	ADAM2: Diploid	233
TCGA-58-8390-01	Diploid	0	Not Profiled	ADAM2: Diploid	234
TCGA-58-8391-01	Diploid	0	Not Profiled	ADAM2: Diploid	235
TCGA-58-A46N-01	Diploid	0	Not Profiled	ADAM2: Diploid	236
TCGA-60-2696-01	Diploid	0	Not Profiled	ADAM2: Diploid	237
TCGA-60-2697-01	Diploid	0	Not Profiled	ADAM2: Diploid	238
TCGA-60-2704-01	Diploid	0	Not Profiled	ADAM2: Diploid	239
TCGA-60-2707-01	Diploid	0	-	ADAM2: Diploid	240
TCGA-60-2709-01	Diploid	0	-	ADAM2: Diploid	241
TCGA-60-2710-01	Diploid	0	-	ADAM2: Diploid	242
TCGA-60-2715-01	Diploid	0	-	ADAM2: Diploid	243
TCGA-60-2716-01	Diploid	0	Not Profiled	ADAM2: Diploid	244
TCGA-60-2721-01	Diploid	0	-	ADAM2: Diploid	245
TCGA-60-2724-01	Diploid	0	-	ADAM2: Diploid	246
TCGA-63-5128-01	Diploid	0	-	ADAM2: Diploid	247
TCGA-63-7021-01	Diploid	0	Not Profiled	ADAM2: Diploid	248
TCGA-63-7022-01	Diploid	0	Not Profiled	ADAM2: Diploid	249
TCGA-63-A5MB-01	Diploid	0	Not Profiled	ADAM2: Diploid	250
TCGA-63-A5MN-01	Diploid	0	Not Profiled	ADAM2: Diploid	251
TCGA-66-2737-01	Diploid	0	Not Profiled	ADAM2: Diploid	252
TCGA-66-2744-01	Diploid	0	-	ADAM2: Diploid	253
TCGA-66-2754-01	Diploid	0	-	ADAM2: Diploid	254
TCGA-66-2765-01	Diploid	0	-	ADAM2: Diploid	255
TCGA-66-2768-01	Diploid	0	-	ADAM2: Diploid	256
TCGA-66-2771-01	Diploid	0	-	ADAM2: Diploid	257
TCGA-66-2778-01	Diploid	0	-	ADAM2: Diploid	258
TCGA-66-2786-01	Diploid	0	-	ADAM2: Diploid	259
TCGA-66-2794-01	Diploid	0	-	ADAM2: Diploid	260
TCGA-66-2795-01	Diploid	0	-	ADAM2: Diploid	261
TCGA-68-7756-01	Diploid	0	Not Profiled	ADAM2: Diploid	262
TCGA-77-6843-01	Diploid	0	Not Profiled	ADAM2: Diploid	263
TCGA-77-7142-01	Diploid	0	Not Profiled	ADAM2: Diploid	264
TCGA-77-8131-01	Diploid	0	Not Profiled	ADAM2: Diploid	265
TCGA-77-8133-01	Diploid	0	Not Profiled	ADAM2: Diploid	266
TCGA-77-8153-01	Diploid	0	Not Profiled	ADAM2: Diploid	267
TCGA-77-8156-01	Diploid	0	Not Profiled	ADAM2: Diploid	268
TCGA-77-A5FZ-01	Diploid	0	Not Profiled	ADAM2: Diploid	269
TCGA-77-A5G1-01	Diploid	0	Not Profiled	ADAM2: Diploid	270
TCGA-77-A5GB-01	Diploid	0	Not Profiled	ADAM2: Diploid	271
TCGA-77-A5GF-01	Diploid	0	Not Profiled	ADAM2: Diploid	272
TCGA-79-5596-01	Diploid	0	Not Profiled	ADAM2: Diploid	273
TCGA-85-6798-01	Diploid	0	Not Profiled	ADAM2: Diploid	274
TCGA-85-7697-01	Diploid	0	Not Profiled	ADAM2: Diploid	275
TCGA-85-7698-01	Diploid	0	Not Profiled	ADAM2: Diploid	276
TCGA-85-8049-01	Diploid	0	Not Profiled	ADAM2: Diploid	277
TCGA-85-8071-01	Diploid	0	Not Profiled	ADAM2: Diploid	278
TCGA-85-8072-01	Diploid	0	Not Profiled	ADAM2: Diploid	279
TCGA-85-8288-01	Diploid	0	Not Profiled	ADAM2: Diploid	280
TCGA-85-8351-01	Diploid	0	Not Profiled	ADAM2: Diploid	281
TCGA-85-8354-01	Diploid	0	Not Profiled	ADAM2: Diploid	282
TCGA-85-8355-01	Diploid	0	Not Profiled	ADAM2: Diploid	283
TCGA-85-8479-01	Diploid	0	Not Profiled	ADAM2: Diploid	284
TCGA-85-8666-01	Diploid	0	Not Profiled	ADAM2: Diploid	285
TCGA-85-A4CL-01	Diploid	0	Not Profiled	ADAM2: Diploid	286
TCGA-85-A4PA-01	Diploid	0	Not Profiled	ADAM2: Diploid	287
TCGA-85-A512-01	Diploid	0	Not Profiled	ADAM2: Diploid	288
TCGA-90-7964-01	Diploid	0	Not Profiled	ADAM2: Diploid	289
TCGA-90-A59Q-01	Diploid	0	Not Profiled	ADAM2: Diploid	290
TCGA-92-8064-01	Diploid	0	Not Profiled	ADAM2: Diploid	291
TCGA-92-8065-01	Diploid	0	Not Profiled	ADAM2: Diploid	292
TCGA-94-7033-01	Diploid	0	Not Profiled	ADAM2: Diploid	293
TCGA-94-8035-01	Diploid	0	Not Profiled	ADAM2: Diploid	294
TCGA-94-8490-01	Diploid	0	Not Profiled	ADAM2: Diploid	295
TCGA-94-A4VJ-01	Diploid	0	Not Profiled	ADAM2: Diploid	296
TCGA-96-A4JL-01	Diploid	0	Not Profiled	ADAM2: Diploid	297
TCGA-98-7454-01	Diploid	0	Not Profiled	ADAM2: Diploid	298
TCGA-98-A53C-01	Diploid	0	Not Profiled	ADAM2: Diploid	299
TCGA-98-A53D-01	Diploid	0	Not Profiled	ADAM2: Diploid	300
TCGA-98-A53H-01	Diploid	0	Not Profiled	ADAM2: Diploid	301
TCGA-98-A53I-01	Diploid	0	Not Profiled	ADAM2: Diploid	302
TCGA-LA-A7SW-01	Diploid	0	Not Profiled	ADAM2: Diploid	303
TCGA-NC-A5HF-01	Diploid	0	Not Profiled	ADAM2: Diploid	304
TCGA-NC-A5HN-01	Diploid	0	Not Profiled	ADAM2: Diploid	305
TCGA-NC-A5HO-01	Diploid	0	Not Profiled	ADAM2: Diploid	306
TCGA-NK-A5CT-01	Diploid	0	Not Profiled	ADAM2: Diploid	307
TCGA-NK-A5D1-01	Diploid	0	Not Profiled	ADAM2: Diploid	308
TCGA-NK-A7XE-01	Diploid	0	Not Profiled	ADAM2: Diploid	309
TCGA-O2-A52V-01	Diploid	0	Not Profiled	ADAM2: Diploid	310
TCGA-O2-A5IB-01	Diploid	0	Not Profiled	ADAM2: Diploid	311
TCGA-18-3407-01	Gain	0	-	ADAM2: Gain	312
TCGA-18-3409-01	Gain	0	-	ADAM2: Gain	313
TCGA-18-3410-01	Gain	0	-	ADAM2: Gain	314
TCGA-18-3411-01	Gain	0	-	ADAM2: Gain	315
TCGA-18-3412-01	Gain	0	-	ADAM2: Gain	316
TCGA-18-3414-01	Gain	0	-	ADAM2: Gain	317
TCGA-18-3415-01	Gain	0	-	ADAM2: Gain	318
TCGA-18-3421-01	Gain	0	-	ADAM2: Gain	319
TCGA-18-4083-01	Gain	0	-	ADAM2: Gain	320
TCGA-21-1070-01	Gain	0	-	ADAM2: Gain	321
TCGA-21-1072-01	Gain	0	Not Profiled	ADAM2: Gain	322
TCGA-21-1075-01	Gain	0	Not Profiled	ADAM2: Gain	323
TCGA-21-1077-01	Gain	0	-	ADAM2: Gain	324
TCGA-21-1079-01	Gain	0	Not Profiled	ADAM2: Gain	325
TCGA-21-1081-01	Gain	0	-	ADAM2: Gain	326
TCGA-21-5783-01	Gain	0	Not Profiled	ADAM2: Gain	327
TCGA-21-5784-01	Gain	0	-	ADAM2: Gain	328
TCGA-22-1002-01	Gain	0	-	ADAM2: Gain	329
TCGA-22-4595-01	Gain	0	-	ADAM2: Gain	330
TCGA-22-4596-01	Gain	0	Not Profiled	ADAM2: Gain	331
TCGA-22-4604-01	Gain	0	-	ADAM2: Gain	332
TCGA-22-5472-01	Gain	0	ADAM2: S568C	ADAM2: Gain	333
TCGA-22-5474-01	Gain	0	-	ADAM2: Gain	334
TCGA-22-5477-01	Gain	0	-	ADAM2: Gain	335
TCGA-22-5479-01	Gain	0	Not Profiled	ADAM2: Gain	336
TCGA-22-5480-01	Gain	0	-	ADAM2: Gain	337
TCGA-22-5482-01	Gain	0	-	ADAM2: Gain	338
TCGA-22-5483-01	Gain	0	Not Profiled	ADAM2: Gain	339
TCGA-22-5489-01	Gain	0	-	ADAM2: Gain	340
TCGA-22-5491-01	Gain	0	-	ADAM2: Gain	341
TCGA-33-4533-01	Gain	0	-	ADAM2: Gain	342
TCGA-33-4582-01	Gain	0	-	ADAM2: Gain	343
TCGA-33-4583-01	Gain	0	-	ADAM2: Gain	344
TCGA-33-4586-01	Gain	0	ADAM2: X672_splice	ADAM2: Gain	345
TCGA-33-4587-01	Gain	0	Not Profiled	ADAM2: Gain	346
TCGA-33-6737-01	Gain	0	-	ADAM2: Gain	347
TCGA-33-AASD-01	Gain	0	Not Profiled	ADAM2: Gain	348
TCGA-33-AASI-01	Gain	0	Not Profiled	ADAM2: Gain	349
TCGA-34-2596-01	Gain	0	-	ADAM2: Gain	350
TCGA-34-5232-01	Gain	0	-	ADAM2: Gain	351
TCGA-34-5239-01	Gain	0	-	ADAM2: Gain	352
TCGA-34-5241-01	Gain	0	-	ADAM2: Gain	353
TCGA-34-7107-01	Gain	0	Not Profiled	ADAM2: Gain	354
TCGA-34-8455-01	Gain	0	Not Profiled	ADAM2: Gain	355
TCGA-34-A5IX-01	Gain	0	Not Profiled	ADAM2: Gain	356
TCGA-37-3789-01	Gain	0	-	ADAM2: Gain	357
TCGA-39-5016-01	Gain	0	-	ADAM2: Gain	358
TCGA-39-5028-01	Gain	0	-	ADAM2: Gain	359
TCGA-39-5037-01	Gain	0	-	ADAM2: Gain	360
TCGA-39-5040-01	Gain	0	Not Profiled	ADAM2: Gain	361
TCGA-43-3920-01	Gain	0	-	ADAM2: Gain	362
TCGA-43-5670-01	Gain	0	Not Profiled	ADAM2: Gain	363
TCGA-43-6647-01	Gain	0	-	ADAM2: Gain	364
TCGA-43-6770-01	Gain	0	-	ADAM2: Gain	365
TCGA-43-8116-01	Gain	0	Not Profiled	ADAM2: Gain	366
TCGA-43-A56V-01	Gain	0	Not Profiled	ADAM2: Gain	367
TCGA-46-3765-01	Gain	0	-	ADAM2: Gain	368
TCGA-52-7810-01	Gain	0	Not Profiled	ADAM2: Gain	369
TCGA-52-7811-01	Gain	0	Not Profiled	ADAM2: Gain	370
TCGA-56-5897-01	Gain	0	-	ADAM2: Gain	371
TCGA-56-5898-01	Gain	0	ADAM2: S275*	ADAM2: Gain	372
TCGA-56-7730-01	Gain	0	Not Profiled	ADAM2: Gain	373
TCGA-56-7731-01	Gain	0	Not Profiled	ADAM2: Gain	374
TCGA-56-8082-01	Gain	0	Not Profiled	ADAM2: Gain	375
TCGA-56-8201-01	Gain	0	Not Profiled	ADAM2: Gain	376
TCGA-56-8304-01	Gain	0	Not Profiled	ADAM2: Gain	377
TCGA-56-8308-01	Gain	0	Not Profiled	ADAM2: Gain	378
TCGA-56-8503-01	Gain	0	Not Profiled	ADAM2: Gain	379
TCGA-56-8504-01	Gain	0	Not Profiled	ADAM2: Gain	380
TCGA-56-8629-01	Gain	0	Not Profiled	ADAM2: Gain	381
TCGA-56-A62T-01	Gain	0	Not Profiled	ADAM2: Gain	382
TCGA-58-8392-01	Gain	0	Not Profiled	ADAM2: Gain	383
TCGA-58-A46K-01	Gain	0	Not Profiled	ADAM2: Gain	384
TCGA-58-A46M-01	Gain	0	Not Profiled	ADAM2: Gain	385
TCGA-60-2695-01	Gain	0	Not Profiled	ADAM2: Gain	386
TCGA-60-2706-01	Gain	0	Not Profiled	ADAM2: Gain	387
TCGA-60-2708-01	Gain	0	-	ADAM2: Gain	388
TCGA-60-2720-01	Gain	0	ADAM2: C644*	ADAM2: Gain	389
TCGA-60-2722-01	Gain	0	-	ADAM2: Gain	390
TCGA-60-2725-01	Gain	0	-	ADAM2: Gain	391
TCGA-63-7020-01	Gain	0	Not Profiled	ADAM2: Gain	392
TCGA-63-7023-01	Gain	0	Not Profiled	ADAM2: Gain	393
TCGA-63-A5MG-01	Gain	0	Not Profiled	ADAM2: Gain	394
TCGA-63-A5MR-01	Gain	0	Not Profiled	ADAM2: Gain	395
TCGA-63-A5MV-01	Gain	0	Not Profiled	ADAM2: Gain	396
TCGA-66-2742-01	Gain	0	-	ADAM2: Gain	397
TCGA-66-2753-01	Gain	0	Not Profiled	ADAM2: Gain	398
TCGA-66-2755-01	Gain	0	-	ADAM2: Gain	399
TCGA-66-2757-01	Gain	0	-	ADAM2: Gain	400
TCGA-66-2759-01	Gain	0	-	ADAM2: Gain	401
TCGA-66-2767-01	Gain	0	-	ADAM2: Gain	402
TCGA-66-2769-01	Gain	0	Not Profiled	ADAM2: Gain	403
TCGA-66-2770-01	Gain	0	-	ADAM2: Gain	404
TCGA-66-2773-01	Gain	0	-	ADAM2: Gain	405
TCGA-66-2788-01	Gain	0	-	ADAM2: Gain	406
TCGA-66-2792-01	Gain	0	-	ADAM2: Gain	407
TCGA-66-2793-01	Gain	0	-	ADAM2: Gain	408
TCGA-68-7755-01	Gain	0	Not Profiled	ADAM2: Gain	409
TCGA-68-8250-01	Gain	0	Not Profiled	ADAM2: Gain	410
TCGA-6A-AB49-01	Gain	0	Not Profiled	ADAM2: Gain	411
TCGA-77-6842-01	Gain	0	Not Profiled	ADAM2: Gain	412
TCGA-77-6844-01	Gain	0	Not Profiled	ADAM2: Gain	413
TCGA-77-7139-01	Gain	0	Not Profiled	ADAM2: Gain	414
TCGA-77-7140-01	Gain	0	Not Profiled	ADAM2: Gain	415
TCGA-77-7335-01	Gain	0	Not Profiled	ADAM2: Gain	416
TCGA-77-7338-01	Gain	0	Not Profiled	ADAM2: Gain	417
TCGA-77-8136-01	Gain	0	Not Profiled	ADAM2: Gain	418
TCGA-77-8138-01	Gain	0	Not Profiled	ADAM2: Gain	419
TCGA-77-8139-01	Gain	0	Not Profiled	ADAM2: Gain	420
TCGA-77-8148-01	Gain	0	Not Profiled	ADAM2: Gain	421
TCGA-77-8150-01	Gain	0	Not Profiled	ADAM2: Gain	422
TCGA-77-A5G3-01	Gain	0	Not Profiled	ADAM2: Gain	423
TCGA-77-A5G7-01	Gain	0	Not Profiled	ADAM2: Gain	424
TCGA-77-A5G8-01	Gain	0	Not Profiled	ADAM2: Gain	425
TCGA-77-A5GA-01	Gain	0	Not Profiled	ADAM2: Gain	426
TCGA-77-A5GH-01	Gain	0	Not Profiled	ADAM2: Gain	427
TCGA-85-7699-01	Gain	0	Not Profiled	ADAM2: Gain	428
TCGA-85-8052-01	Gain	0	Not Profiled	ADAM2: Gain	429
TCGA-85-8070-01	Gain	0	Not Profiled	ADAM2: Gain	430
TCGA-85-8287-01	Gain	0	Not Profiled	ADAM2: Gain	431
TCGA-85-8580-01	Gain	0	Not Profiled	ADAM2: Gain	432
TCGA-85-8582-01	Gain	0	Not Profiled	ADAM2: Gain	433
TCGA-85-8584-01	Gain	0	Not Profiled	ADAM2: Gain	434
TCGA-85-A4JC-01	Gain	0	Not Profiled	ADAM2: Gain	435
TCGA-85-A510-01	Gain	0	Not Profiled	ADAM2: Gain	436
TCGA-85-A511-01	Gain	0	Not Profiled	ADAM2: Gain	437
TCGA-85-A513-01	Gain	0	Not Profiled	ADAM2: Gain	438
TCGA-90-7769-01	Gain	0	Not Profiled	ADAM2: Gain	439
TCGA-92-7340-01	Gain	0	Not Profiled	ADAM2: Gain	440
TCGA-94-7557-01	Gain	0	Not Profiled	ADAM2: Gain	441
TCGA-94-7943-01	Gain	0	Not Profiled	ADAM2: Gain	442
TCGA-96-7545-01	Gain	0	Not Profiled	ADAM2: Gain	443
TCGA-96-A4JK-01	Gain	0	Not Profiled	ADAM2: Gain	444
TCGA-98-8023-01	Gain	0	Not Profiled	ADAM2: Gain	445
TCGA-98-A539-01	Gain	0	Not Profiled	ADAM2: Gain	446
TCGA-98-A53A-01	Gain	0	Not Profiled	ADAM2: Gain	447
TCGA-L3-A4E7-01	Gain	0	Not Profiled	ADAM2: Gain	448
TCGA-LA-A446-01	Gain	0	Not Profiled	ADAM2: Gain	449
TCGA-NC-A5HG-01	Gain	0	Not Profiled	ADAM2: Gain	450
TCGA-NC-A5HH-01	Gain	0	Not Profiled	ADAM2: Gain	451
TCGA-NC-A5HM-01	Gain	0	Not Profiled	ADAM2: Gain	452
TCGA-NC-A5HR-01	Gain	0	Not Profiled	ADAM2: Gain	453
TCGA-NK-A5CR-01	Gain	0	Not Profiled	ADAM2: Gain	454
TCGA-NK-A5CX-01	Gain	0	Not Profiled	ADAM2: Gain	455
TCGA-O2-A52W-01	Gain	0	Not Profiled	ADAM2: Gain	456
TCGA-18-3416-01	Amplification	0	-	ADAM2: Amplification	457
TCGA-18-4721-01	Amplification	0	-	ADAM2: Amplification	458
TCGA-18-5595-01	Amplification	0	-	ADAM2: Amplification	459
TCGA-21-1076-01	Amplification	0	ADAM2: D264N	ADAM2: Amplification	460
TCGA-22-4601-01	Amplification	0	-	ADAM2: Amplification	461
TCGA-22-5473-01	Amplification	0	ADAM2: H193Y	ADAM2: Amplification	462
TCGA-33-A4WN-01	Amplification	0	Not Profiled	ADAM2: Amplification	463
TCGA-34-5231-01	Amplification	0	-	ADAM2: Amplification	464
TCGA-34-5928-01	Amplification	0	-	ADAM2: Amplification	465
TCGA-34-8454-01	Amplification	0	Not Profiled	ADAM2: Amplification	466
TCGA-37-4132-01	Amplification	0	Not Profiled	ADAM2: Amplification	467
TCGA-37-A5EN-01	Amplification	0	Not Profiled	ADAM2: Amplification	468
TCGA-39-5019-01	Amplification	0	-	ADAM2: Amplification	469
TCGA-39-5029-01	Amplification	0	-	ADAM2: Amplification	470
TCGA-43-2578-01	Amplification	0	-	ADAM2: Amplification	471
TCGA-56-8628-01	Amplification	0	Not Profiled	ADAM2: Amplification	472
TCGA-56-A49D-01	Amplification	0	Not Profiled	ADAM2: Amplification	473
TCGA-58-8387-01	Amplification	0	Not Profiled	ADAM2: Amplification	474
TCGA-63-A5MP-01	Amplification	0	Not Profiled	ADAM2: Amplification	475
TCGA-63-A5MU-01	Amplification	0	Not Profiled	ADAM2: Amplification	476
TCGA-66-2727-01	Amplification	0	-	ADAM2: Amplification	477
TCGA-66-2734-01	Amplification	0	-	ADAM2: Amplification	478
TCGA-66-2763-01	Amplification	0	-	ADAM2: Amplification	479
TCGA-66-2781-01	Amplification	0	-	ADAM2: Amplification	480
TCGA-66-2782-01	Amplification	0	-	ADAM2: Amplification	481
TCGA-66-2800-01	Amplification	0	-	ADAM2: Amplification	482
TCGA-68-7757-01	Amplification	0	Not Profiled	ADAM2: Amplification	483
TCGA-77-7337-01	Amplification	0	Not Profiled	ADAM2: Amplification	484
TCGA-77-7463-01	Amplification	0	Not Profiled	ADAM2: Amplification	485
TCGA-77-8128-01	Amplification	0	Not Profiled	ADAM2: Amplification	486
TCGA-77-8140-01	Amplification	0	Not Profiled	ADAM2: Amplification	487
TCGA-77-8143-01	Amplification	0	Not Profiled	ADAM2: Amplification	488
TCGA-77-8154-01	Amplification	0	Not Profiled	ADAM2: Amplification	489
TCGA-85-7843-01	Amplification	0	Not Profiled	ADAM2: Amplification	490
TCGA-85-8664-01	Amplification	0	Not Profiled	ADAM2: Amplification	491
TCGA-85-A4JB-01	Amplification	0	Not Profiled	ADAM2: Amplification	492
TCGA-85-A4QR-01	Amplification	0	Not Profiled	ADAM2: Amplification	493
TCGA-94-A5I4-01	Amplification	0	Not Profiled	ADAM2: Amplification	494
TCGA-96-7544-01	Amplification	0	Not Profiled	ADAM2: Amplification	495
TCGA-98-8021-01	Amplification	0	Not Profiled	ADAM2: Amplification	496
TCGA-NC-A5HL-01	Amplification	0	Not Profiled	ADAM2: Amplification	497
TCGA-XC-AA0X-01	Amplification	0	Not Profiled	ADAM2: Amplification	498
