# Supplementary material for: In vivo CRISPR screens reveal Serpinb9 and Adam2 as regulators of immune therapy response in lung cancer
Source: Nat Commun. 2023 May 31;14:3150. doi: 10.1038/s41467-023-38841-7 (PMC10232477; doi:10.1038/s41467-023-38841-7)
Supplement: Supplementary file 9 — Supplementary Data 6 [file 41467_2023_38841_MOESM9_ESM.xlsx]

## Sheet: Pan Cancer ADAM2 expression
Adrenocortical Carcinoma	Bladder Urothelial Carcinoma	Brain Lower Grade Glioma	Breast Invasive Carcinoma	Cervical Squamous Cell Carcinoma	Cholangiocarcinoma	Colorectal Adenocarcinoma	Diffuse Large B-Cell Lymphoma	Glioblastoma Multiforme	Head and Neck Squamous Cell Carcinoma	Kidney Chromophobe	Kidney Renal Clear Cell Carcinoma	Kidney Renal Papillary Cell Carcinoma	Liver Hepatocellular Carcinoma	Lung Adenocarcinoma	Lung Squamous Cell Carcinoma	Mesothelioma	Pancreatic Adenocarcinoma	Pheochromocytoma and Paraganglioma	Prostate Adenocarcinoma	Sarcoma	Skin Cutaneous Melanoma	Testicular Germ Cell Tumors	Thymoma	Thyroid Carcinoma	Uterine Carcinosarcoma	Uterine Corpus Endometrial Carcinoma	Uveal Melanoma
45.7627	1583.11		1867.29	118.039	0	16.1486	7.5577	0.4162	2.9895	500.911	174.399	45.8438	11.9641	50.9718	497.109	1.3882	24.3323	5.8213	1442.67	6.9615	2.414	251.889	46.3755	0.4873	46.3755	136.214	0
4.2283	511.102	0.5354	1867.29	118.039	0	7.2614	7.0876	0	2.8369	339.223	100.937	8.1352	3.922	50.9718	497.109	1.3882	17.3556	3.0321	892.281	3.0876	0.8068	63.2928	28.0899	0.4287	28.0899	126.158	0
1.801	163.804	0.5167	698.072	93.1018	0	7.1328	3.7467	0	1.4154	334.303	67.3756	1.207	1.8298	48.2729	58.4497	1.0971	11.269	1.0331	662.241	2.1518	0.8035	59.6056	3.5149	0.2612	3.5149	58.2986	0
1.4094	110.762	0.4948	667.214	13.2108	0	6.9587	3.4401	0	1.3236	241.987	66.0219	0.7394	1.4294	44.8434	43.0839	0.9597	9.8259	0.7838	446.784	1.9305	0.4583	10.5066	3.2157	0	3.2157	44.8267	0
1.3552	83.3069	0.4594	299.903	2.7027	0	6.4795	0	0	0.9197	208.881	57.004	0.5869	1.3569	41.0534	19.5754	0.7981	1.6477	0.5447	396.694	1.442	0.3774	4.401	2.8321	0	2.8321	44.1114	0
1.0801	55.8464	0.4532	260.902	1.1514	0	3.0303	0	0	0.8	198.302	53.1873	0.392	0.9294	39.4502	15.2344	0.6297	1.218	0.5092	304.061	0.9785	0.3754	2.943	2.0367	0	2.0367	42.098	0
1.0384	45.3614	0.4327	260.697	0.9718	0	2.5253	0	0	0.6494	196.673	20.5379	0.2258	0.8698	38.5799	8.9295	0.5313	1.1225	0.4482	282.273	0.9742	0	1.4131	1.771	0	1.771	38.4148	0
0.7475	36.0248	0.3509	192.456	0.9524	0	1.8237	0	0	0.6259	179.473	17.1233	0	0.646	37.2218	8.7771	0.5113	1.0455	0.4318	267.291	0.5485	0	1.3219	1.0041	0	1.0041	33.3511	0
0.6486	34.713	0	175.409	0.561	0	1.7657	0	0	0.602	137.058	9.4188	0	0.6112	34.4086	8.6865	0.4973	0.5981	0	255.742	0.5333	0	1.232		0	0.8414	23.8338	0
0.6361	34.306	0	157.321	0.5048	0	1.7153	0	0	0.5675	120.544	6.1073	0	0.5695	33.7182	8.1522	0.4263	0	0	244.807	0.5036	0	1.1413		0	0.8091	14.6648	0
0.5925	32.8608	0	144.717	0.3474	0	1.5699	0	0	0.5559	115.151	5.0204	0	0.564	32.666	6.8761	0.41	0	0	240.132	0.4583	0	1.032		0	0.7015	14.3921	0
0.4631	25.683	0	135.129	0.28	0	1.4205	0	0	0.4371	108.118	4.6602	0	0.5387	29.6296	4.5519	0	0	0	232.439	0.4386	0	1.0111		0	0.646	12.352	0
0.3857	25.5923	0	110.853	0	0	1.3903	0	0	0.432	103.71	2.7613	0	0.5221	27.4117	2.7322	0	0	0	221.311	0.4212	0	0.9723		0	0.5074	11.4123	0
0	23.8305	0	101.167	0	0	1.2302	0	0	0.3995	89.3023	1.3532	0	0.4742	20.5528	2.4632	0	0	0	217.47	0.4143	0	0.9109		0	0.497	10.788	0
0	20.4651	0	99.4719	0	0	1.0295	0	0	0.359	87.5617	1.3324	0	0	16.093	2.0807	0	0	0	206.536	0.4023	0	0.8819		0	0.4963	6.2943	0
0	19.7287	0	74.2834	0	0	0.8811	0	0	0.3437	67.9339	1.2747	0	0	14.5808	2.0144	0	0	0	193.574	0.3925	0	0.8368		0	0.4617	5.8224	0
0	17.902	0	60.7966	0	0	0.8514	0	0	0.3434	56.5041	0.9667	0	0	13.7162	2.0082	0	0	0	186.664	0.3712	0	0.7899		0	0.4488	4.7733	0
0	17.0301	0	60.6299	0	0	0.6724	0	0	0.3214	53.7424	0.9175	0	0	12.3748	1.7428	0	0	0	185.253	0.3271	0	0.5776		0	0.4446	4.6574	0
0	16.2761	0	56.2218	0	0	0.6562	0	0	0	49.3421	0.8807	0	0	11.6379	1.6402	0	0	0	168.382	0	0	0.5456		0	0.4174	4.548	0
0	16.0956	0	44.2833	0	0	0.5559	0	0	0	49.0122	0.8639	0	0	11.4961	1.2526	0	0	0	166.999	0	0	0.5376		0	0.4131	3.9196	0
0	13.5046	0	38.0795	0	0	0.5495	0	0	0	44.7713	0.8127	0	0	11.2493	1.1566	0	0	0	166.724	0	0	0.5144		0	0.3953	3.844	0
0	12.685	0	35.3728	0	0	0.5441	0	0	0	42.8046	0.7008	0	0	10.3409	1.1342	0	0	0	159.936	0	0	0.4924		0	0.3592	3.4876	0
0	12.5254	0	33.908	0	0	0.5299	0	0	0	37.0538	0.6991	0	0	9.5861	1.1236	0	0	0	149.677	0	0	0.4781		0	0	3.34	0
0	12.1359	0	31.6201	0	0	0.4698	0	0	0	34.6292	0.6532	0	0	9.5183	1.1207	0	0	0	142.946	0	0	0.4329		0	0	3.2668	0
0	11.3872	0	30.4537	0	0	0.4581	0	0	0	34.1854	0.6207	0	0	8.5114	1.0583	0	0	0	136.267	0	0	0.4101		0	0	3.1621	0
0	10.6628	0	29.4479	0	0	0.457	0	0	0	30.5643	0.6151	0	0	8.3612	0.9197	0	0	0	134.134	0	0	0.4051		0	0	3.137	0
0	10.2719	0	24.6028	0	0	0.4562	0	0	0	30.3612	0.564	0	0	7.9107	0.8881	0	0	0	128.428	0	0	0.4033		0	0	3.1008	0
0	10.0865	0	23.6484	0	0	0.4266	0	0	0	26.6907	0.5409	0	0	7.4844	0.8866	0	0	0	123.13	0	0	0.3098		0	0	2.8504	0
0	9.9773	0	21.6306	0	0	0.4254	0	0	0	25.283	0.5	0	0	7.1497	0.8726	0	0	0	121.491	0	0	0		0	0	2.4194	0
0	8.9643	0	21.4999	0	0	0.3994	0	0	0	24.906	0.4899	0	0	6.1576	0.8535	0	0	0	121.254	0	0	0		0	0	2.1862	0
0	8.9158	0	17.8139	0	0	0.3556	0	0	0	23.0437	0.4845	0	0	6.1381	0.8306	0	0	0	120.841	0	0	0		0	0	1.9086	0
0	7.8813	0	16.6236	0	0	0.3002	0	0	0	22.9508	0.48	0	0	5.5659	0.823	0	0	0	112.395	0	0	0		0	0	1.8379	0
0	7.2352	0	15.1715	0	0	0	0	0	0	22.7372	0.4302	0	0	5.5238	0.7669	0	0	0	103.744	0	0	0		0	0	1.7737	0
0	6.7783	0	14.6237	0	0	0	0	0	0	22.093	0.4232	0	0	4.9333	0.6734	0	0	0	102.707	0	0	0		0	0	1.6207	0
0	5.5096	0	13.4718	0	0	0	0	0	0	21.8182	0.4087	0	0	4.5654	0.6517	0	0	0	101.175	0	0	0		0	0	1.5979	0
0	5.0251	0	11.4286	0	0	0	0	0	0	21.6006	0.3891	0	0	4.5517	0.5995	0	0	0	100.091	0	0	0		0	0	1.5924	0
0	4.8685	0	11.1221	0		0	0	0	0	20.5664	0.3672	0	0	4.5506	0.5743	0	0	0	96.5228	0	0	0		0	0	1.4333	0
0	4.7893	0	10.897	0		0	0	0	0	20.5115	0.3646	0	0	4.0945	0.5701	0	0	0	96.2925	0	0	0		0	0	1.325	0
0	4.7333	0	9.8361	0		0	0	0	0	18.6722	0.3613	0	0	4.0591	0.5685	0	0	0	90.1979	0	0	0		0	0	1.2953	0
0	4.4924	0	9.3973	0		0	0	0	0	18.4816	0.3368	0	0	3.9753	0.551	0	0	0	89.9614	0	0	0		0	0	1.1691	0
0	3.748	0	9.0377	0		0	0	0	0	18.1343	0.3304	0	0	3.9088	0.5464	0	0	0	87.7698	0	0	0		0	0	0.9095	0
0	3.6934	0	8.8837	0		0	0	0	0	9.155	0.3256	0	0	3.8842	0.545	0	0	0	87.7428	0	0	0		0	0	0.9033	0
0	3.681	0	8.7276	0		0	0	0	0	7.283	0.2703	0	0	3.6633	0.5397	0	0	0	85.8289	0	0	0		0	0	0.8598	0
0	3.1813	0	8.6281	0		0	0	0	0	6.8428	0	0	0	3.45	0.5277	0	0	0	84.7027	0	0	0		0	0	0.6873	0
0	2.8515	0	7.8194	0		0	0	0	0	6.6038	0	0	0	3.2868	0.5047	0	0	0	83.1667	0	0	0		0	0	0.6246	0
0	2.8492	0	7.073	0		0	0	0	0	4.8476	0	0	0	3.2468	0.5003	0	0	0	82.6878	0	0	0		0	0	0.5597	0
0	2.7694	0	6.5379	0		0	0	0	0	4.7281	0	0	0	3.0832	0.471	0	0	0	82.3534	0	0	0		0	0	0.5325	0
0	2.6933	0	5.8774	0		0	0	0	0	2.1044	0	0	0	2.8096	0.4633	0	0	0	82.0038	0	0	0		0	0	0.528	0
0	2.3346	0	5.3258	0		0		0	0	0.3508	0	0	0	2.7822	0.4523	0	0	0	80.1644	0	0	0		0	0	0.5157	0
0	2.274	0	5.0837	0		0		0	0	0.2957	0	0	0	2.66	0.4466	0	0	0	76.6374	0	0	0		0	0	0.5028	0
0	2.2645	0	4.7226	0		0		0	0	0	0	0	0	2.3669	0.4375	0	0	0	75.7736	0	0	0		0	0	0.4803	0
0	2.2456	0	4.5286	0		0		0	0	0	0	0	0	2.2173	0.4373	0	0	0	75.2103	0	0	0		0	0	0.4698	0
0	2.2063	0	4.4743	0		0		0	0	0	0	0	0	2.164	0.4073	0	0	0	75.1271	0	0	0		0	0	0.455	0
0	2.1067	0	3.9356	0		0		0	0	0	0	0	0	2.1468	0.4028	0	0	0	75.1065	0	0	0		0	0	0.4412	0
0	2.0807	0	3.8631	0		0		0	0	0	0	0	0	2.1408	0.398	0	0	0	73.4609	0	0	0		0	0	0.4354	0
0	2.0214	0	3.7741	0		0		0	0	0	0	0	0	2.139	0.3596	0	0	0	73.4568	0	0	0		0	0	0.4218	0
0	1.9362	0	3.5564	0		0		0	0	0	0	0	0	2.0643	0.3525	0	0	0	73.4212	0	0	0		0	0	0.3994	0
0	1.7126	0	3.4984	0		0		0	0	0	0	0	0	1.9582	0.3444	0	0	0	72.5019	0	0	0		0		0.3851	0
0	1.6901	0	3.2966	0		0		0	0	0	0	0	0	1.8904	0.3432	0	0	0	71.8082	0	0	0		0		0.3711	0
0	1.6225	0	3.1903	0		0		0	0	0	0	0	0	1.7567	0.3334	0	0	0	71.4286	0	0	0		0		0.3428	0
0	1.553	0	3.1774	0		0		0	0	0	0	0	0	1.6529	0.3311	0	0	0	68.7907	0	0	0		0		0.3063	0
0	1.5513	0	2.8058	0		0		0	0	0	0	0	0	1.5321	0	0	0	0	67.246	0	0	0		0		0	0
0	1.5244	0	2.7488	0		0		0	0	0	0	0	0	1.5016	0	0	0	0	62.4702	0	0	0		0		0	0
0	1.4689	0	2.6679	0		0		0	0	0	0	0	0	1.4593	0	0	0	0	61.8132	0	0	0		0		0	0
0	1.4067	0	2.6322	0		0		0	0	0	0	0	0	1.387	0	0	0	0	61.7859	0	0	0		0		0	0
0	1.1001	0	2.5952	0		0		0	0		0	0	0	1.2374	0	0	0	0	61.7142	0	0	0		0		0	0
0	1.0655	0	2.5304	0		0		0	0		0	0	0	1.1818	0	0	0	0	61.0063	0	0	0		0		0	0
0	1.039	0	2.5115	0		0		0	0		0	0	0	1.1734	0	0	0	0	60.7218	0	0	0		0		0	0
0	0.9579	0	2.4936	0		0		0	0		0	0	0	1.1474	0	0	0	0	60.4915	0	0	0		0		0	0
0	0.9521	0	2.4653	0		0		0	0		0	0	0	1.1155	0	0	0	0	60.2316	0	0	0		0		0	0
0	0.9434	0	2.4235	0		0		0	0		0	0	0	1.0484	0	0	0	0	59.008	0	0	0		0		0	0
0	0.8819	0	2.4138	0		0		0	0		0	0	0	1.0315	0	0	0	0	58.8399	0	0	0		0		0	0
0	0.7968	0	2.3529	0		0		0	0		0	0	0	0.9179	0	0	0	0	57.9604	0	0	0		0		0	0
0	0.757	0	2.3445	0		0		0	0		0	0	0	0.9111	0	0	0	0	57.3852	0	0	0		0		0	0
0	0.7513	0	2.2362	0		0		0	0		0	0	0	0.8711	0	0	0	0	56.8439	0	0	0		0		0	0
0	0.7505	0	2.1592	0		0		0	0		0	0	0	0.8079	0	0	0	0	55.9937	0	0	0		0		0	0
0	0.7477	0	2.0433	0		0		0	0		0	0	0	0.7848	0	0	0	0	55.5355	0	0	0		0		0	0
0	0.7252	0	2.0178	0		0		0	0		0	0	0	0.7238	0	0	0	0	55.5329	0	0	0		0		0	0
	0.7199	0	1.9961	0		0		0	0		0	0	0	0.6647	0	0	0	0	54.6448	0	0	0		0		0	0
	0.7199	0	1.9713	0		0		0	0		0	0	0	0.6387	0	0	0	0	54.5836	0	0	0		0		0	0
	0.6794	0	1.9064	0		0		0	0		0	0	0	0.6309	0	0	0	0	54.4273	0	0	0		0		0
	0.5967	0	1.7844	0		0		0	0		0	0	0	0.5908	0	0	0	0	53.0742	0	0	0		0		0
	0.5672	0	1.7833	0		0		0	0		0	0	0	0.5835	0	0	0	0	51.8349	0	0	0		0		0
	0.561	0	1.7504	0		0		0	0		0	0	0	0.5435	0	0	0	0	50.1497	0	0	0		0		0
	0.5591	0	1.741	0		0		0	0		0	0	0	0.5356	0	0	0	0	49.4332	0	0	0		0		0
	0.5325	0	1.6186	0		0		0	0		0	0	0	0.5155	0	0	0	0	49.407	0	0	0		0		0
	0.5283	0	1.5859	0		0		0	0		0	0	0	0.5025	0	0	0	0	48.875	0	0	0		0		0
	0.5145	0	1.5699	0		0		0	0		0	0	0	0.4679	0	0	0	0	48.7068	0	0	0		0		0
	0.4985	0	1.504	0		0		0	0		0	0	0	0.4623	0		0	0	48.6238	0	0	0		0		0
	0.4958	0	1.4971	0		0		0	0		0	0	0	0.4415	0		0	0	48.4491	0	0	0		0		0
	0.4912	0	1.4404	0		0		0	0		0	0	0	0.4405	0		0	0	48.3997	0	0	0		0		0
	0.4764	0	1.4346	0		0		0	0		0	0	0	0.4359	0		0	0	47.5921	0	0	0		0		0
	0.4728	0	1.364	0		0		0	0		0	0	0	0.4307	0		0	0	47.3962	0	0	0		0		0
	0.4307	0	1.3501	0		0		0	0		0	0	0	0.4286	0		0	0	46.6439	0	0	0		0		0
	0.4216	0	1.2825	0		0		0	0		0	0	0	0.4206	0		0	0	46.4206	0	0	0		0		0
	0.4206	0	1.2492	0		0		0	0		0	0	0	0.415	0		0	0	46.0133	0	0	0		0		0
	0.4122	0	1.1658	0		0		0	0		0	0	0	0.4018	0		0	0	45.6261	0	0	0		0		0
	0.4117	0	1.1472	0		0		0	0		0	0	0	0.3482	0		0	0	45.5225	0	0	0		0		0
	0.4082	0	1.0956	0		0		0	0		0	0	0	0.3356	0		0	0	45.4691	0	0	0		0		0
	0.4072	0	1.0942	0		0		0	0		0	0	0	0.328	0		0	0	45.2291	0	0	0		0		0
	0.3946	0	1.0621	0		0		0	0		0	0	0	0.3062	0		0	0	45.0751	0	0	0		0		0
	0.3926	0	1.0447	0		0		0	0		0	0	0	0.2829	0		0	0	44.5986	0	0	0		0		0
	0.3919	0	1.0208	0		0		0	0		0	0	0	0.2209	0		0	0	44.3376	0	0	0		0		0
	0.3678	0	1.0102	0		0		0	0		0	0	0	0	0		0	0	43.9737	0	0	0		0		0
	0.3371	0	0.996	0		0		0	0		0	0	0	0	0		0	0	43.664	0	0	0		0		0
	0.3155	0	0.9849	0		0		0	0		0	0	0	0	0		0	0	42.8016	0	0	0		0		0
	0	0	0.9761	0		0		0	0		0	0	0	0	0		0	0	42.617	0	0	0		0		0
	0	0	0.9615	0		0		0	0		0	0	0	0	0		0	0	42.5101	0	0	0		0		0
	0	0	0.9062	0		0		0	0		0	0	0	0	0		0	0	42.4855	0	0	0		0		0
	0	0	0.8998	0		0		0	0		0	0	0	0	0		0	0	42.1706	0	0	0		0		0
	0	0	0.8918	0		0		0	0		0	0	0	0	0		0	0	42.0404	0	0	0		0		0
	0	0	0.8751	0		0		0	0		0	0	0	0	0		0	0	41.8712	0	0	0		0		0
	0	0	0.8552	0		0		0	0		0	0	0	0	0		0	0	41.5539	0	0	0		0		0
	0	0	0.838	0		0		0	0		0	0	0	0	0		0	0	41.4904	0	0	0		0		0
	0	0	0.801	0		0		0	0		0	0	0	0	0		0	0	41.1218	0	0	0		0		0
	0	0	0.7488	0		0		0	0		0	0	0	0	0		0	0	40.9939	0	0	0		0		0
	0	0	0.7344	0		0		0	0		0	0	0	0	0		0	0	40.7027	0	0	0		0		0
	0	0	0.7205	0		0		0	0		0	0	0	0	0		0	0	40.6298	0	0	0		0		0
	0	0	0.7189	0		0		0	0		0	0	0	0	0		0	0	40.2231	0	0	0		0		0
	0	0	0.706	0		0		0	0		0	0	0	0	0		0	0	39.4098	0	0	0		0		0
	0	0	0.7057	0		0		0	0		0	0	0	0	0		0	0	39.1335	0	0	0		0		0
	0	0	0.6969	0		0		0	0		0	0	0	0	0		0	0	39.027	0	0	0		0		0
	0	0	0.6752	0		0		0	0		0	0	0	0	0		0	0	38.9336	0	0	0		0		0
	0	0	0.674	0		0		0	0		0	0	0	0	0		0	0	38.6506	0	0	0		0		0
	0	0	0.6677	0		0		0	0		0	0	0	0	0		0	0	38.5595	0	0	0		0		0
	0	0	0.6567	0		0		0	0		0	0	0	0	0		0	0	38.114	0	0	0		0		0
	0	0	0.6314	0		0		0	0		0	0	0	0	0		0	0	38.1044	0	0	0		0		0
	0	0	0.6237	0		0		0	0		0	0	0	0	0		0	0	37.931	0	0	0		0		0
	0	0	0.6233	0		0		0	0		0	0	0	0	0		0	0	37.0729	0	0	0		0		0
	0	0	0.6027	0		0		0	0		0	0	0	0	0		0	0	36.5535	0	0	0		0		0
	0	0	0.5886	0		0		0	0		0	0	0	0	0		0	0	36.2954	0	0	0		0		0
	0	0	0.5635	0		0		0	0		0	0	0	0	0		0	0	36.2754	0	0	0		0		0
	0	0	0.5566	0		0		0	0		0	0	0	0	0		0	0	36.1825	0	0	0		0		0
	0	0	0.5525	0		0		0	0		0	0	0	0	0		0	0	35.8871	0	0	0		0		0
	0	0	0.5516	0		0		0	0		0	0	0	0	0		0	0	35.4462	0	0	0		0		0
	0	0	0.5476	0		0		0	0		0	0	0	0	0		0	0	35.3431	0	0	0		0		0
	0	0	0.5325	0		0		0	0		0	0	0	0	0		0	0	35.0799	0	0	0		0		0
	0	0	0.5292	0		0		0	0		0	0	0	0	0		0	0	34.8178	0	0	0		0		0
	0	0	0.5291	0		0		0	0		0	0	0	0	0		0	0	34.6706	0	0	0		0		0
	0	0	0.5174	0		0		0	0		0	0	0	0	0		0	0	34.5996	0	0	0		0		0
	0	0	0.5163	0		0		0	0		0	0	0	0	0		0	0	34.5423	0	0	0		0		0
	0	0	0.5071	0		0		0	0		0	0	0	0	0		0	0	33.8664	0	0	0		0		0
	0	0	0.5055	0		0		0	0		0	0	0	0	0		0	0	33.8016	0	0	0		0		0
	0	0	0.4983	0		0		0	0		0	0	0	0	0		0	0	33.5172	0	0	0		0		0
	0	0	0.477	0		0		0	0		0	0	0	0	0		0	0	33.1162	0	0	0		0		0
	0	0	0.4757	0		0		0	0		0	0	0	0	0		0	0	32.7294	0	0	0		0		0
	0	0	0.46	0		0		0	0		0	0	0	0	0		0	0	32.7103	0	0	0		0		0
	0	0	0.4572	0		0		0	0		0	0	0	0	0		0	0	32.6598	0	0	0		0		0
	0	0	0.4509	0		0		0	0		0	0	0	0	0		0	0	32.6023	0	0	0		0		0
	0	0	0.4451	0		0		0	0		0	0	0	0	0		0	0	32.5706	0	0			0		0
	0	0	0.416	0		0		0	0		0	0	0	0	0		0	0	32.4818	0	0			0		0
	0	0	0.4129	0		0		0	0		0	0	0	0	0		0	0	31.2637	0	0			0		0
	0	0	0.4078	0		0		0	0		0	0	0	0	0		0	0	31.2409	0	0			0		0
	0	0	0.4034	0		0		0	0		0	0	0	0	0		0	0	31.1668	0	0			0		0
	0	0	0.3957	0		0		0	0		0	0	0	0	0		0	0	31.0026	0	0			0		0
	0	0	0.3934	0		0		0	0		0	0	0	0	0		0	0	30.1788	0	0			0		0
	0	0	0.3888	0		0		0	0		0	0	0	0	0		0	0	30.0825	0	0			0		0
	0	0	0.3881	0		0		0	0		0	0	0	0	0		0	0	29.2125	0	0			0		0
	0	0	0.3861	0		0		0	0		0	0	0	0	0		0	0	28.9355	0	0			0		0
	0	0	0.3858	0		0		0	0		0	0	0	0	0		0	0	28.5124	0	0			0		0
	0	0	0.3827	0		0			0		0	0	0	0	0		0	0	27.978	0	0			0		0
	0	0	0.3722	0		0			0		0	0	0	0	0		0	0	27.0433	0	0			0		0
	0	0	0.3673	0		0			0		0	0	0	0	0		0	0	26.584	0	0			0		0
	0	0	0.3659	0		0			0		0	0	0	0	0		0	0	26.5698	0	0			0		0
	0	0	0.3625	0		0			0		0	0	0	0	0		0	0	26.4463	0	0			0		0
	0	0	0.3598	0		0			0		0	0	0	0	0		0	0	26.257	0	0			0		0
	0	0	0.3574	0		0			0		0	0	0	0	0		0	0	26.2441	0	0			0		0
	0	0	0.3551	0		0			0		0	0	0	0	0		0	0	26.1086	0	0			0		0
	0	0	0.3539	0		0			0		0	0	0	0	0		0	0	25.8403	0	0			0		0
	0	0	0.3427	0		0			0		0	0	0	0	0		0	0	25.7376	0	0			0		0
	0	0	0.3345	0		0			0		0	0	0	0	0		0	0	25.1876	0	0			0		0
	0	0	0.3336	0		0			0		0	0	0	0	0		0	0	25.0482	0	0			0		0
	0	0	0.3316	0		0			0		0	0	0	0	0		0	0	24.211	0	0			0		0
	0	0	0.3314	0		0			0		0	0	0	0	0		0	0	24.1608	0	0			0
	0	0	0.3305	0		0			0		0	0	0	0	0		0	0	23.2793	0	0			0
	0	0	0.3287	0		0			0		0	0	0	0	0		0	0	22.3464	0	0			0
	0	0	0.3272	0		0			0		0	0	0	0	0		0	0	22.1388	0	0			0
	0	0	0.3192	0		0			0		0	0	0	0	0			0	21.94	0	0			0
	0	0	0.3177	0		0			0		0	0	0	0	0				21.9361	0	0			0
	0	0	0.3104	0		0			0		0	0	0	0	0				21.7584	0	0			0
	0	0	0.3097	0		0			0		0	0	0	0	0				21.6006	0	0			0
	0	0	0.3092	0		0			0		0	0	0	0	0				20.6166	0	0			0
	0	0	0.3073	0		0			0		0	0	0	0	0				20.3798	0	0			0
	0	0	0.3057	0		0			0		0	0	0	0	0				20.3279	0	0			0
	0	0	0.2967	0		0			0		0	0	0	0	0				20.1784	0	0			0
	0	0	0.2939	0		0			0		0	0	0	0	0				20.0929	0	0			0
	0	0	0.2909	0		0			0		0	0	0	0	0				19.4435	0	0			0
	0	0	0.2847	0		0			0		0	0	0	0	0				18.8031	0	0			0
	0	0	0.2722	0		0			0		0	0	0	0	0				18.7919	0	0			0
	0	0	0.2673	0		0			0		0	0	0	0	0				18.3637	0	0			0
	0	0	0.267	0		0			0		0	0	0	0	0				18.2588	0	0			0
	0	0	0.2634	0		0			0		0	0	0	0	0				18.1842	0	0			0
	0	0	0.2608	0		0			0		0	0	0	0	0				17.6106	0	0			0
	0	0	0.2578	0		0			0		0	0	0	0	0				17.5035	0	0			0
	0	0	0.2361	0		0			0		0	0	0	0	0				16.9895	0	0			0
	0	0	0.227	0		0			0		0	0	0	0	0				16.6932	0	0			0
	0	0	0	0		0			0		0	0	0	0	0				16.3103	0	0			0
	0	0	0	0		0			0		0	0	0	0	0				16.1625	0	0			0
	0	0	0	0		0			0		0	0	0	0	0				16.1169	0	0			0
	0	0	0	0		0			0		0	0	0	0	0				15.8494	0	0			0
	0	0	0	0		0			0		0	0	0	0	0				15.752	0	0			0
	0	0	0	0		0			0		0	0	0	0	0				15.7098	0	0			0
	0	0	0	0		0			0		0	0	0	0	0				15.625	0	0			0
	0	0	0	0		0			0		0	0	0	0	0				15.4904	0	0			0
	0	0	0	0		0			0		0	0	0	0	0				15.3846	0	0			0
	0	0	0	0		0			0		0	0	0	0	0				15.0479	0	0			0
	0	0	0	0		0			0		0	0	0	0	0				15.0442	0	0			0
	0	0	0	0		0			0		0	0	0	0	0				14.8883	0	0			0
	0	0	0	0		0			0		0	0	0	0	0				14.8331	0	0			0
	0	0	0	0		0			0		0	0	0	0	0				14.6118	0	0			0
	0	0	0	0		0			0		0	0	0	0	0				14.5879	0	0			0
	0	0	0	0		0			0		0	0	0	0	0				14.4836	0	0			0
	0	0	0	0		0			0		0	0	0	0	0				13.6674	0	0			0
	0	0	0	0		0			0		0	0	0	0	0				13.5823	0	0			0
	0	0	0	0		0			0		0	0	0	0	0				13.5106	0	0			0
	0	0	0	0		0			0		0	0	0	0	0				12.9096	0	0			0
	0	0	0	0		0			0		0	0	0	0	0				12.6342	0	0			0
	0	0	0	0		0			0		0	0	0	0	0				12.6019	0	0			0
	0	0	0	0		0			0		0	0	0	0	0				12.5405	0	0			0
	0	0	0	0		0			0		0	0	0	0	0				12.4345	0	0			0
	0	0	0	0		0			0		0	0	0	0	0				12.2132	0	0			0
	0	0	0	0		0			0		0	0	0	0	0				11.9703	0	0			0
	0	0	0	0		0			0		0	0	0	0	0				11.3288	0	0			0
	0	0	0	0		0			0		0	0	0	0	0				10.9696	0	0			0
	0	0	0	0		0			0		0	0	0	0	0				10.9696	0	0			0
	0	0	0	0		0			0		0	0	0	0	0				10.8911	0	0			0
	0	0	0	0		0			0		0	0	0	0	0				10.5747	0	0			0
	0	0	0	0		0			0		0	0	0	0	0				10.472	0	0			0
	0	0	0	0		0			0		0	0	0	0	0				10.2702	0	0			0
	0	0	0	0		0			0		0	0	0	0	0				10.0351	0	0			0
	0	0	0	0		0			0		0	0	0	0	0				9.7826	0	0			0
	0	0	0	0		0			0		0	0	0	0	0				9.7169	0	0			0
	0	0	0	0		0			0		0	0	0	0	0				9.6154	0	0			0
	0	0	0	0		0			0		0	0	0	0	0				9.6154	0	0			0
	0	0	0	0		0			0		0	0	0	0	0				9.3826	0	0			0
	0	0	0	0		0			0		0	0	0	0	0				9.3768	0	0			0
	0	0	0	0		0			0		0	0	0	0	0				9.361	0	0			0
	0	0	0	0		0			0		0	0	0	0	0				9.27	0	0			0
	0	0	0	0		0			0		0	0	0	0	0				8.843	0	0			0
	0	0	0	0		0			0		0	0	0	0	0				8.8414	0	0			0
	0	0	0	0		0			0		0	0	0	0	0				8.6207	0	0			0
	0	0	0	0		0			0		0	0	0	0	0				8.5887	0	0			0
	0	0	0	0		0			0		0	0	0	0	0				8.4754	0	0			0
	0	0	0	0		0			0		0	0	0	0	0				8.39871	0	0			0
	0	0	0	0		0			0		0	0	0	0	0				7.8496	0	0			0
	0	0	0	0		0			0		0	0	0	0	0				7.817	0	0			0
	0	0	0	0		0			0		0	0	0	0	0				7.6947	0	0			0
	0	0	0	0		0			0		0	0	0	0	0				7.5457	0	0			0
	0	0	0	0		0			0		0	0	0	0	0				7.4384	0	0			0
	0	0	0	0		0			0		0	0	0	0	0				7.2578	0	0			0
	0	0	0	0		0			0		0	0	0	0	0				6.9145	0	0			0
	0	0	0	0		0			0		0	0	0	0	0				6.8966	0	0			0
	0	0	0	0		0			0		0	0	0	0	0				6.8519	0	0			0
	0	0	0	0		0			0		0	0	0	0	0				6.5327		0			0
	0	0	0	0		0			0		0	0	0	0	0				6.4935		0			0
	0	0	0	0		0			0		0	0	0	0	0				6.2965		0			0
	0	0	0	0		0			0		0	0	0	0	0				6.2484		0			0
	0	0	0	0		0			0		0	0	0	0	0				5.9619		0			0
	0	0	0	0		0			0		0	0	0	0	0				5.74621		0			0
	0	0	0	0		0			0		0	0	0	0	0				5.5532		0			0
	0	0	0	0		0			0		0	0	0	0	0				5.4081		0			0
	0	0	0	0		0			0		0	0	0	0	0				5.3571		0			0
	0	0	0	0		0			0		0	0	0	0	0				5.2953		0			0
	0	0	0	0		0			0		0	0	0	0	0				5.2604		0			0
	0	0	0	0		0			0		0	0	0	0	0				5.2516		0			0
	0	0	0	0		0			0		0	0	0	0	0				5.1665		0			0
	0	0	0	0		0			0		0	0	0	0	0				5.1348		0			0
	0	0	0	0		0			0		0	0	0	0	0				5.1177		0			0
	0	0	0	0		0			0		0	0	0	0	0				5.062		0			0
	0	0	0	0		0			0		0	0	0	0	0				4.9677		0			0
	0	0	0	0		0			0		0	0	0	0	0				4.9241		0			0
	0	0	0	0		0			0		0	0	0	0	0				4.914		0			0
	0	0	0	0		0			0		0	0	0	0	0				4.902		0			0
	0	0	0	0		0			0		0	0	0	0	0				4.8863		0			0
	0	0	0	0		0			0		0	0	0	0	0				4.6733		0			0
	0	0	0	0		0			0		0	0	0	0	0				4.6102		0			0
	0	0	0	0		0			0		0	0	0	0	0				4.3215		0			0
	0	0	0	0		0			0		0	0	0	0	0				4.146		0			0
	0	0	0	0		0			0		0	0	0	0	0				4.075		0			0
	0	0	0	0		0			0		0	0	0	0	0				4.047		0			0
	0	0	0	0		0			0		0	0	0	0	0				4.0377		0			0
	0	0	0	0		0			0		0	0	0	0	0				4.0273		0			0
	0	0	0	0		0			0		0	0	0	0	0				4.0209		0			0
	0	0	0	0		0			0		0		0	0	0				3.996		0			0
	0	0	0	0		0			0		0		0	0	0				3.913		0			0
	0	0	0	0		0			0		0		0	0	0				3.861		0			0
	0	0	0	0		0			0		0		0	0	0				3.7922		0			0
	0	0	0	0		0			0		0		0	0	0				3.6982		0			0
	0	0	0	0		0			0		0		0	0	0				3.6557		0			0
	0	0	0	0		0			0		0		0	0	0				3.6121		0			0
	0	0	0	0		0			0		0		0	0	0				3.5983		0			0
	0	0	0	0		0			0		0		0	0	0				3.465		0			0
	0	0	0	0		0			0		0		0	0	0				3.4503		0			0
	0	0	0	0		0			0		0		0	0	0				3.3671		0			0
	0	0	0	0		0			0		0		0	0	0				3.3569		0			0
	0	0	0			0			0		0		0	0	0				3.3378		0			0
	0	0	0			0			0		0		0	0	0				3.327		0			0
	0	0	0			0			0		0		0	0	0				3.2515		0			0
	0	0	0			0			0		0		0	0	0				3.1797		0			0
	0	0	0			0			0		0		0	0	0				2.9528		0			0
	0	0	0			0			0		0		0	0	0				2.8297		0			0
	0	0	0			0			0		0		0	0	0				2.7326		0			0
	0	0	0			0			0		0		0	0	0				2.6898		0			0
	0	0	0			0			0		0		0	0	0				2.6667		0			0
	0	0	0			0			0		0		0	0	0				2.6512		0			0
	0	0	0			0			0		0		0	0	0				2.6511		0			0
	0	0	0			0			0		0		0	0	0				2.6217		0			0
	0	0	0			0			0		0		0	0	0				2.6128		0			0
	0	0	0			0			0		0		0	0	0				2.5762		0			0
	0	0	0			0			0		0		0	0	0				2.5532		0			0
	0	0	0			0			0		0		0	0	0				2.5469		0			0
	0	0	0			0			0		0		0	0	0				2.4077		0			0
	0	0	0			0			0		0		0	0	0				2.2972		0			0
	0	0	0			0			0		0		0	0	0				2.2539		0			0
	0	0	0			0			0		0		0	0	0				2.2489		0			0
	0	0	0			0			0		0		0	0	0				2.2119		0			0
	0	0	0			0			0		0		0	0	0				2.1978		0			0
	0	0	0			0			0		0		0	0	0				2.1639		0			0
	0	0	0			0			0		0		0	0	0				2.1636		0			0
	0	0	0			0			0		0		0	0	0				2.0438		0			0
	0	0	0			0			0		0		0	0	0				2.0115		0			0
	0	0	0			0			0		0		0	0	0				1.95572		0			0
	0	0	0			0			0		0		0	0	0				1.9533		0			0
	0	0	0			0			0		0		0	0	0				1.9432		0			0
	0	0	0			0			0		0		0	0	0				1.9124		0			0
	0	0	0			0			0		0		0	0	0				1.912		0			0
	0	0	0			0			0		0		0	0	0				1.8171		0			0
	0	0	0			0			0		0		0	0	0				1.8		0			0
	0	0	0			0			0		0		0	0	0				1.7371		0			0
	0	0	0			0			0		0		0	0	0				1.7311		0			0
	0	0	0			0			0		0		0	0	0				1.6713		0			0
	0	0	0			0			0		0		0	0	0				1.67005		0			0
	0	0	0			0			0		0		0	0	0				1.65203		0			0
	0	0	0			0			0		0		0	0	0				1.6207		0			0
	0	0	0			0			0		0		0	0	0				1.6086		0			0
	0	0	0			0			0		0		0	0	0				1.5781		0			0
	0	0	0			0			0		0		0	0	0				1.4837		0			0
	0	0	0			0			0		0		0	0	0				1.4745		0			0
	0	0	0			0			0		0		0	0	0				1.4532		0			0
	0	0	0			0			0		0		0	0	0				1.4111		0			0
	0	0	0			0			0		0		0	0	0				1.3807		0			0
	0	0	0			0			0		0		0	0	0				1.3527		0			0
	0	0	0			0			0		0		0	0	0				1.3457		0			0
	0	0	0			0			0		0		0	0	0				1.3298		0			0
	0	0	0			0			0		0		0	0	0				1.304		0			0
	0	0	0			0			0		0		0	0	0				1.3004		0			0
	0	0	0			0			0		0		0	0	0				1.2993		0			0
	0	0	0			0			0		0		0	0	0				1.2899		0			0
	0	0	0			0			0		0		0	0	0				1.2874		0			0
	0	0	0			0			0		0		0	0	0				1.2419		0			0
	0	0	0			0			0		0		0	0	0				1.2267		0			0
	0	0	0			0			0		0		0	0	0				1.2107		0			0
	0	0	0			0			0		0		0	0	0				1.1655		0			0
	0	0	0			0			0		0		0	0	0				1.12229		0			0
	0	0	0			0			0		0		0	0	0				1.1006		0			0
	0	0	0			0			0		0		0	0	0				1.0895		0			0
	0	0	0			0			0		0		0	0	0				1.0273		0			0
	0	0	0			0			0		0		0	0	0				0.9875		0			0
	0	0	0			0			0		0		0	0	0				0.9524		0			0
	0	0	0			0			0		0		0	0	0				0.9264		0			0
	0	0	0			0			0		0		0	0	0				0.9223		0			0
	0	0	0			0			0		0		0	0	0				0.9185		0			0
	0	0	0			0			0		0		0	0	0				0.9155		0			0
	0	0	0			0			0		0		0	0	0				0.9086		0			0
	0	0	0			0			0		0		0	0	0				0.905		0			0
	0	0	0						0		0		0	0	0				0.8706		0			0
	0	0	0						0		0			0	0				0.8681		0			0
	0	0	0						0		0			0	0				0.867		0			0
	0	0	0						0		0			0	0				0.863432		0			0
	0	0	0						0		0			0	0				0.844227		0			0
	0	0	0						0		0			0	0				0.8152		0			0
	0	0	0						0		0			0	0				0.7115		0			0
	0	0	0						0		0			0	0				0.7072		0			0
	0	0	0						0		0			0	0				0.6799		0			0
	0	0	0						0		0			0	0				0.6687		0			0
	0	0	0						0		0			0	0				0.6481		0			0
	0	0	0						0		0			0	0				0.6472		0			0
	0	0	0						0		0			0	0				0.5953		0			0
	0	0	0						0		0			0	0				0.5706		0			0
	0	0	0						0		0			0	0				0.547295		0			0
	0	0	0						0		0			0	0				0.5408		0			0
	0	0	0						0		0			0	0				0.5038		0			0
	0	0	0						0		0			0	0				0.4919		0			0
	0	0	0						0		0			0	0				0.4907		0			0
	0	0	0						0		0			0	0				0.489		0			0
	0	0	0						0		0			0	0				0.4831		0			0
	0	0	0						0		0			0	0				0.4823		0			0
	0	0	0						0		0			0	0				0.4789		0			0
	0	0	0						0		0			0	0				0.4673		0			0
	0	0	0						0		0			0	0				0.4579		0			0
	0	0	0						0		0			0	0				0.4544		0			0
	0	0	0						0		0			0	0				0.4149		0			0
	0	0	0						0		0			0	0				0.4096		0			0
	0	0	0						0		0			0	0				0.3986		0			0
	0	0	0						0		0			0	0				0.3959		0			0
	0	0	0						0		0			0	0				0.3946		0			0
	0	0	0						0		0			0	0				0.3932		0			0
	0	0	0						0		0			0	0				0.3922		0			0
	0	0	0						0		0			0	0				0.3843		0			0
	0	0	0						0		0			0	0				0.383291		0			0
	0	0	0						0		0			0	0				0.3469		0			0
	0	0	0						0		0			0	0				0.337		0			0
	0	0	0						0		0			0	0				0.323		0			0
	0	0	0						0		0			0	0				0.318		0			0
	0	0	0						0		0			0	0				0.2987		0			0
	0	0	0						0		0			0	0				0.2739		0			0
	0	0	0						0		0			0	0				0.2575		0			0
		0	0						0		0			0	0				0		0			0
		0	0						0		0			0	0				0		0			0
		0	0						0		0			0	0				0		0			0
		0	0						0		0			0	0				0		0			0
		0	0						0		0			0	0				0		0			0
		0	0						0		0			0	0				0		0			0
		0	0						0		0			0	0				0		0			0
		0	0						0		0			0	0				0		0			0
		0	0						0		0			0	0				0		0			0
		0	0						0		0			0	0				0		0			0
		0	0						0		0			0	0				0		0			0
		0	0						0		0			0	0				0		0			0
		0	0						0		0			0	0				0		0			0
		0	0						0		0			0	0				0		0			0
		0	0						0		0			0	0				0		0			0
		0	0						0		0			0	0				0		0			0
		0	0						0		0			0	0				0		0			0
		0	0						0		0			0	0				0		0			0
		0	0						0		0			0	0				0		0			0
		0	0						0		0			0	0				0		0			0
		0	0						0		0			0	0				0		0			0
		0	0						0		0			0	0				0		0			0
		0	0						0		0			0	0				0		0			0
		0	0						0		0			0	0				0		0			0
		0	0						0		0			0	0				0		0			0
		0	0						0		0			0	0				0		0			0
		0	0						0		0			0	0				0		0			0
		0	0						0		0			0	0				0		0			0
		0	0						0		0			0	0				0		0			0
		0	0						0		0			0	0				0		0			0
		0	0						0		0			0	0				0		0			0
		0	0						0		0			0	0				0		0			0
		0	0						0		0			0	0				0		0			0
		0	0						0		0			0	0				0		0			0
		0	0						0		0			0	0				0		0			0
		0	0						0		0			0	0				0		0			0
		0	0						0		0			0	0				0					0
		0	0						0		0			0	0				0					0
		0	0						0		0			0	0				0					0
		0	0						0		0			0	0				0					0
		0	0						0		0			0	0				0					0
		0	0						0		0			0	0				0					0
		0	0						0		0			0	0				0					0
		0	0						0		0			0	0				0					0
		0	0						0		0			0	0				0					0
		0	0						0		0			0	0				0					0
		0	0						0		0			0	0				0					0
		0	0						0		0			0	0				0					0
		0	0						0		0			0	0				0					0
		0	0						0		0			0	0				0					0
		0	0						0		0			0	0				0					0
		0	0						0		0			0	0				0					0
		0	0						0		0			0	0				0					0
		0	0						0		0			0	0				0					0
		0	0						0		0			0	0				0					0
		0	0						0		0			0	0				0					0
		0	0						0		0			0	0				0					0
		0	0						0		0			0	0				0					0
		0	0						0		0			0	0				0					0
		0	0						0		0			0	0				0					0
		0	0						0		0			0	0				0					0
		0	0						0		0			0	0				0					0
		0	0						0		0			0	0				0					0
		0	0						0		0			0	0				0					0
		0	0						0		0			0	0				0					0
		0	0						0		0				0				0					0
		0	0						0		0				0				0					0
		0	0						0		0				0				0					0
		0	0						0		0				0				0					0
		0	0						0		0				0				0					0
		0	0						0		0				0				0					0
		0	0						0		0				0				0					0
		0	0						0		0				0				0					0
		0	0						0		0				0				0					0
		0	0						0		0				0				0					0
		0	0						0		0				0				0					0
		0	0						0		0				0				0					0
		0	0						0		0				0				0					0
		0	0						0		0								0					0
		0	0						0		0								0					0
		0	0						0		0								-0.043907					0
		0	0						0		0								-0.043907					0
		0	0						0		0								-0.043907					0
		0	0						0		0								-0.043907					0
		0	0						0		0								-0.043907					0
		0	0						0		0								-0.043907					0
		0	0						0		0													0
		0	0						0		0													0
		0	0						0		0													0
		0	0						0		0													0
		0	0						0		0													0
		0	0						0		0
		0	0						0		0
		0	0						0		0
		0	0						0		0
		0	0						0		0
		0	0						0		0
		0	0						0		0
		0	0						0		0
		0	0						0		0
		0	0						0		0
		0	0						0		0
		0	0						0		0
		0	0						0
		0	0						0
		0	0						0
		0	0						0
		0	0						0
			0
			0
			0
			0
			0
			0
			0
			0
			0
			0
			0
			0
			0
			0
			0
			0
			0
			0
			0
			0
			0
			0
			0
			0
			0
			0
			0
			0
			0
			0
			0
			0
			0
			0
			0
			0
			0
			0
			0
			0
			0
			0
			0
			0
			0
			0
			0
			0
			0
			0
			0
			0
			0
			0
			0
			0
			0
			0
			0
			0
			0
			0
			0
			0
			0
			0
			0
			0
			0
			0
			0
			0
			0
			0
			0
			0
			0
			0
			0
			0
			0
			0
			0
			0
			0
			0
			0
			0
			0
			0
			0
			0
			0
			0
			0
			0
			0
			0
			0
			0
			0
			0
			0
			0
			0
			0
			0
			0
			0
			0
			0
			0
			0
			0
			0
			0
			0
			0
			0
			0
			0
			0
			0
			0
			0
			0
			0
			0
			0
			0
			0
			0
			0
			0
			0
			0
			0
			0
			0
			0
			0
			0
			0
			0
			0
			0
			0
			0
			0
			0
			0
			0
			0
			0
			0
			0
			0
			0
			0
			0
			0
			0
			0
			0
			0
			0
			0
			0
			0
			0
			0
			0
			0
			0
			0
			0
			0
			0
			0
			0
			0
			0
			0
			0
			0
			0
			0
			0
			0
			0
			0
			0
			0
			0
			0
			0
			0
			0
			0
			0
			0
			0
			0
			0
			0
			0
			0
			0
			0
			0
			0
			0
			0
			0
			0
			0
			0
			0
			0
			0
			0
			0
			0
			0
			0
			0
			0
			0
			0
			0
			0
			0
			0
			0
			0
			0
			0
			0
			0
			0
			0
			0
			0
			0
			0
			0
			0
			0
			0
			0
			0
			0
			0
			0
			0
			0
			0
			0
			0
			0
			0
			0
			0
			0
			0
			0
			0
			0
			0
			0
			0
			0
			0
			0
			0
			0
			0
			0
			0
			0
			0
			0
			0
			0
			0
			0
			0
			0
			0
			0
			0
			0
			0
			0
			0
			0
			0
			0
			0
			0
			0
			0
			0
			0
			0
			0
			0
			0
			0
			0
			0
			0
			0
			0
			0
			0
			0
			0
			0
			0
			0
			0
			0
			0
			0
			0
			0
			0
			0
			0
			0
			0
			0
			0
			0
			0
			0
			0
			0
			0
			0
			0
			0
			0
			0
			0
			0
			0
			0
			0
			0
			0
			0
			0
			0
			0
			0
			0
			0
			0
			0
			0
			0
			0
			0
			0
			0
			0
			0
			0
			0
			0
			0
			0
			0
			0
			0
			0
			0
			0
			0
			0
			0
			0
			0
			0
			0
			0
			0
			0
			0
			0
			0
			0
			0
			0
			0
			0
			0
			0
			0
			0
			0
			0
			0
			0
			0
			0
			0
			0
			0
			0
			0
			0
			0
			0
			0
			0
			0
			0
			0
			0
			0
			0
			0
			0
			0
			0
			0
			0
			0
			0
			0
			0
			0
			0
			0
			0
			0
			0
			0
			0
			0
			0
			0
			0
			0
			0
			0
			0
			0
			0
			0
			0
			0
			0
			0
			0
			0
			0
			0
			0
			0
			0
			0
			0
			0
			0
			0
			0
			0
			0
			0
			0
			0
			0
			0
			0
			0
			0
			0
			0
			0
			0
			0
			0
			0
			0
			0
			0
			0
			0
			0
			0
			0
			0
			0
			0
			0
			0
			0
			0
			0
			0
			0
			0
			0
			0
			0
			0
			0
			0
			0
			0
			0
			0
			0
			0
			0
			0
			0
			0
			0
			0
			0
			0
			0
			0
			0
			0
			0
			0
			0
			0
			0
			0
			0
			0
			0
			0
			0
			0
			0
			0
			0
			0
			0
			0
			0
			0
			0
			0
			0
			0
			0
			0
			0
			0
			0
			0
			0
			0
			0
			0
			0
			0
			0
			0

## Sheet: plot
	Sample Id	ADAM2: mRNA expression (RNA Seq V2 RSEM)	KRAS: Mutations	Mutations		Sample Id	ADAM2: mRNA expression (RNA Seq V2 RSEM)	KRAS: Mutations	Mutations		Adam2 expreesion in	KRas LUAD	BRaf LUAD
1	TCGA-05-4249-01	0	Missense	BRAF: A762E	12/74	TCGA-55-7903-01	0	No mutation	BRAF: V600E, R146W	1 out of 19		12out of 74	1 out of 19
2	TCGA-05-4390-01	11.4961	Missense		0.162	TCGA-44-2666-01	0	No mutation	BRAF: V600E	0.052		0.162	0.052
3	TCGA-05-4395-01	0	Missense	-		TCGA-50-5942-01	0	No mutation	BRAF: V600E
4	TCGA-05-4403-01	0	Missense	-		TCGA-80-5607-01	0	No mutation	BRAF: V600E
5	TCGA-05-4405-01	0	Missense	-		TCGA-86-7714-01	0	No mutation	BRAF: V600E
6	TCGA-05-4415-01	0	Missense	-		TCGA-55-6979-01	0	No mutation	BRAF: P367R
7	TCGA-05-4417-01	0	Missense	-		TCGA-44-2662-01	0	No mutation	BRAF: N581S
8	TCGA-05-4418-01	0.6647	Missense	-		TCGA-44-6774-01	0	No mutation	BRAF: N581S
9	TCGA-05-4430-01	0	Missense	-
10	TCGA-05-4433-01	0	Missense	-		TCGA-05-4389-01	0.3356	No mutation	BRAF: G469V
11	TCGA-35-3615-01	0	Missense	-		TCGA-69-7765-01	0	No mutation	BRAF: G469V
12	TCGA-38-4626-01	0	Missense	-		TCGA-75-5146-01	20.5528	No mutation	BRAF: G469V
13	TCGA-44-6145-01	0	Missense	-		TCGA-78-7633-01	0	No mutation	BRAF: G469L
14	TCGA-44-6146-01	0	Missense	-		TCGA-05-4410-01	0	No mutation	BRAF: G466V
15	TCGA-44-6776-01	0	Missense	-		TCGA-78-7537-01	0	No mutation	BRAF: G466V
16	TCGA-44-6777-01	0	Missense	-		TCGA-78-7153-01	0	No mutation	BRAF: G466A
17	TCGA-44-7659-01	0	Missense	-		TCGA-05-5428-01	0	No mutation	BRAF: D594N
18	TCGA-44-7671-01	0	Missense	-		TCGA-50-5044-01	0	No mutation	BRAF: D594H
19	TCGA-44-7672-01	0	Missense	-		TCGA-05-4384-01	0	No mutation	-
20	TCGA-49-4505-01	0	Missense	-		TCGA-05-4396-01	0	No mutation	-
21	TCGA-49-4510-01	0	Missense	-		TCGA-05-4398-01	0	No mutation	-
22	TCGA-49-6744-01	0	Missense	-		TCGA-05-4402-01	0.7238	No mutation	-
23	TCGA-49-6761-01	0	Missense	-		TCGA-05-4420-01	0	No mutation	-
24	TCGA-50-5051-01	41.0534	Missense	-		TCGA-05-4422-01	0	No mutation	-
25	TCGA-50-5932-01	0	Missense	-		TCGA-05-4424-01	7.1497	No mutation	-
26	TCGA-50-5933-01	0	Missense	-		TCGA-05-4425-01	0	No mutation	-
27	TCGA-50-5936-01	0	Missense	-		TCGA-05-4426-01	0	No mutation	-
28	TCGA-50-5941-01	0	Missense	BRAF: X327_splice		TCGA-05-4432-01	9.5183	No mutation	-
29	TCGA-50-7109-01	37.2218	Missense	-		TCGA-05-5420-01	0	No mutation	-
30	TCGA-53-7813-01	3.0832	Missense	-		TCGA-05-5423-01	0	No mutation	-
31	TCGA-55-6642-01	0	Missense	-		TCGA-05-5429-01	0	No mutation	-
32	TCGA-55-6970-01	0	Missense	-		TCGA-05-5715-01	0	No mutation	-
33	TCGA-55-6983-01	0	Missense	-		TCGA-38-4627-01	1.4593	No mutation	-
34	TCGA-55-7281-01	0	Missense	-		TCGA-38-4628-01	0	No mutation	-
35	TCGA-55-7283-01	0	Missense	-		TCGA-38-4631-01	0.7848	No mutation	-
36	TCGA-55-7576-01	0	Missense	-		TCGA-38-4632-01	0	No mutation	-
37	TCGA-55-7725-01	0	Missense	-		TCGA-38-6178-01	0	No mutation	-
38	TCGA-55-7726-01	0	Missense	-		TCGA-44-2655-01	0	No mutation	-
39	TCGA-55-7728-01	0	Missense	-		TCGA-44-2656-01	0	No mutation	-
40	TCGA-55-7815-01	0	Missense	-		TCGA-44-2657-01	0	No mutation	-
41	TCGA-55-7907-01	0	Missense	-		TCGA-44-2659-01	0	No mutation	-
42	TCGA-55-7914-01	0	Missense	-		TCGA-44-2661-01	0	No mutation	-
43	TCGA-64-1677-01	0	Missense	-		TCGA-44-2665-01	0	No mutation	-
44	TCGA-64-5774-01	0.4679	Missense	-		TCGA-44-3396-01	0	No mutation	-
45	TCGA-64-5775-01	0	Missense	-		TCGA-44-3919-01	0	No mutation	-
46	TCGA-64-5778-01	0	Missense	-		TCGA-44-4112-01	0	No mutation	-
47	TCGA-67-3773-01	0	Missense	-		TCGA-44-5645-01	0	No mutation	-
48	TCGA-67-3774-01	0.6387	Missense	-		TCGA-44-6147-01	0	No mutation	-
49	TCGA-69-7980-01	0.3062	Missense	-		TCGA-44-6775-01	0	No mutation	-
50	TCGA-73-4659-01	0	Missense	-		TCGA-44-6779-01	0	No mutation	-
51	TCGA-73-4662-01	0	Missense	-		TCGA-44-7662-01	0	No mutation	-
52	TCGA-73-7498-01	0	Missense	-		TCGA-44-7670-01	2.164	No mutation	-
53	TCGA-75-5126-01	0	Missense	-		TCGA-49-4486-01	0	No mutation	-
54	TCGA-75-7027-01	0	Missense	-		TCGA-49-4487-01	0	No mutation	-
55	TCGA-75-7030-01	0	Missense	-		TCGA-49-4488-01	0	No mutation	-
56	TCGA-78-7145-01	0	Missense	-		TCGA-49-4490-01	0	No mutation	-
57	TCGA-78-7148-01	0	Missense	-		TCGA-49-4494-01	3.9753	No mutation	-
58	TCGA-78-7160-01	0.6309	Missense	-		TCGA-49-4501-01	0	No mutation	-
59	TCGA-78-7161-01	38.5799	Missense	-		TCGA-49-4506-01	0	No mutation	-
60	TCGA-78-7166-01	0	Missense	-		TCGA-49-4507-01	0	No mutation	-
61	TCGA-78-7167-01	0	Missense	-		TCGA-49-4512-01	0	No mutation	-
62	TCGA-78-7539-01	0	Missense	BRAF: S394*		TCGA-49-4514-01	0	No mutation	-
63	TCGA-78-7540-01	0	Missense	-		TCGA-49-6742-01	0	No mutation	-
64	TCGA-80-5608-01	8.5114	Missense	-		TCGA-49-6745-01	0	No mutation	-
65	TCGA-86-7713-01	10.3409	Missense	-		TCGA-49-6767-01	2.3669	No mutation	-
66	TCGA-91-6828-01	0	Missense	-		TCGA-50-5049-01	0	No mutation	-
67	TCGA-91-6849-01	0	Missense	-		TCGA-50-5055-01	0	No mutation	-
68	TCGA-93-7347-01	0	Missense	-		TCGA-50-5068-01	0	No mutation	-
69	TCGA-95-7039-01	0	Missense	BRAF: X565_splice		TCGA-50-5072-01	33.7182	No mutation	-
70	TCGA-95-7567-01	0	Missense	-		TCGA-50-5931-01	0	No mutation	-
71	TCGA-97-7554-01	0	Missense	-		TCGA-50-5935-01	0	No mutation	-
72	TCGA-97-7938-01	0	Missense	-		TCGA-50-5939-01	0	No mutation	-
73	TCGA-97-7941-01	0	Missense	-		TCGA-50-5944-01	0	No mutation	-
74	TCGA-99-7458-01	0	Missense	-		TCGA-50-6593-01	0	No mutation	-
	TCGA-05-4382-01	50.9718	No mutation	BRAF: L613F		TCGA-50-6595-01	0	No mutation	-
	TCGA-05-4384-01	0	No mutation	-		TCGA-50-6597-01	0	No mutation	-
	TCGA-05-4389-01	0.3356	No mutation	BRAF: G469V		TCGA-50-6673-01	0	No mutation	-
	TCGA-05-4396-01	0	No mutation	-		TCGA-53-7626-01	0	No mutation	-
	TCGA-05-4398-01	0	No mutation	-		TCGA-55-1592-01	11.6379	No mutation	-
	TCGA-05-4402-01	0.7238	No mutation	-		TCGA-55-1594-01	0	No mutation	-
	TCGA-05-4410-01	0	No mutation	BRAF: G466V		TCGA-55-1596-01	11.2493	No mutation	-
	TCGA-05-4420-01	0	No mutation	-		TCGA-55-6543-01	0	No mutation	-
	TCGA-05-4422-01	0	No mutation	-		TCGA-55-6712-01	0	No mutation	-
	TCGA-05-4424-01	7.1497	No mutation	-		TCGA-55-6971-01	0	No mutation	-
	TCGA-05-4425-01	0	No mutation	-		TCGA-55-6972-01	0	No mutation	-
	TCGA-05-4426-01	0	No mutation	-		TCGA-55-6978-01	0	No mutation	-
	TCGA-05-4432-01	9.5183	No mutation	-		TCGA-55-6980-01	0	No mutation	-
	TCGA-05-5420-01	0	No mutation	-		TCGA-55-6981-01	0	No mutation	-
	TCGA-05-5423-01	0	No mutation	-		TCGA-55-6982-01	0	No mutation	-
	TCGA-05-5428-01	0	No mutation	BRAF: D594N		TCGA-55-6985-01	0	No mutation	-
	TCGA-05-5429-01	0	No mutation	-		TCGA-55-6986-01	0	No mutation	-
	TCGA-05-5715-01	0	No mutation	-		TCGA-55-7573-01	0	No mutation	-
	TCGA-38-4627-01	1.4593	No mutation	-		TCGA-55-7574-01	0	No mutation	-
	TCGA-38-4628-01	0	No mutation	-		TCGA-55-7724-01	0	No mutation	-
	TCGA-38-4631-01	0.7848	No mutation	-		TCGA-55-7727-01	0	No mutation	-
	TCGA-38-4632-01	0	No mutation	-		TCGA-64-1676-01	0	No mutation	-
	TCGA-38-6178-01	0	No mutation	-		TCGA-64-1678-01	2.8096	No mutation	-
	TCGA-44-2655-01	0	No mutation	-		TCGA-64-1679-01	4.9333	No mutation	-
	TCGA-44-2656-01	0	No mutation	-		TCGA-64-1680-01	0	No mutation	-
	TCGA-44-2657-01	0	No mutation	-		TCGA-64-1681-01	0	No mutation	-
	TCGA-44-2659-01	0	No mutation	-		TCGA-64-5781-01	0	No mutation	-
	TCGA-44-2661-01	0	No mutation	-		TCGA-67-3771-01	3.9088	No mutation	-
	TCGA-44-2662-01	0	No mutation	BRAF: N581S		TCGA-67-3772-01	0	No mutation	-
	TCGA-44-2665-01	0	No mutation	-		TCGA-67-6215-01	0	No mutation	-
	TCGA-44-2666-01	0	No mutation	BRAF: V600E		TCGA-67-6216-01	0	No mutation	-
	TCGA-44-3396-01	0	No mutation	-		TCGA-67-6217-01	0	No mutation	-
	TCGA-44-3919-01	0	No mutation	-		TCGA-69-7760-01	0	No mutation	-
	TCGA-44-4112-01	0	No mutation	-		TCGA-69-7761-01	0	No mutation	-
	TCGA-44-5645-01	0	No mutation	-		TCGA-69-7763-01	0	No mutation	-
	TCGA-44-6147-01	0	No mutation	-		TCGA-69-7764-01	0	No mutation	-
	TCGA-44-6774-01	0	No mutation	BRAF: N581S		TCGA-71-6725-01	0	No mutation	-
	TCGA-44-6775-01	0	No mutation	-		TCGA-73-4658-01	0	No mutation	-
	TCGA-44-6779-01	0	No mutation	-		TCGA-73-4675-01	0	No mutation	-
	TCGA-44-7662-01	0	No mutation	-		TCGA-73-4676-01	0	No mutation	-
	TCGA-44-7670-01	2.164	No mutation	-		TCGA-73-7499-01	0	No mutation	-
	TCGA-49-4486-01	0	No mutation	-		TCGA-75-5122-01	0	No mutation	-
	TCGA-49-4487-01	0	No mutation	-		TCGA-75-5147-01	2.0643	No mutation	-
	TCGA-49-4488-01	0	No mutation	-		TCGA-75-6203-01	0	No mutation	-
	TCGA-49-4490-01	0	No mutation	-		TCGA-75-6205-01	0	No mutation	-
	TCGA-49-4494-01	3.9753	No mutation	-		TCGA-75-6207-01	0	No mutation	-
	TCGA-49-4501-01	0	No mutation	-		TCGA-75-6211-01	0	No mutation	-
	TCGA-49-4506-01	0	No mutation	-		TCGA-75-6212-01	0	No mutation	-
	TCGA-49-4507-01	0	No mutation	-		TCGA-75-6214-01	0.9111	No mutation	-
	TCGA-49-4512-01	0	No mutation	-		TCGA-75-7025-01	0	No mutation	-
	TCGA-49-4514-01	0	No mutation	-		TCGA-75-7031-01	34.4086	No mutation	-
	TCGA-49-6742-01	0	No mutation	-		TCGA-78-7143-01	0	No mutation	-
	TCGA-49-6745-01	0	No mutation	-		TCGA-78-7147-01	0	No mutation	-
	TCGA-49-6767-01	2.3669	No mutation	-		TCGA-78-7149-01	0	No mutation	-
	TCGA-50-5044-01	0	No mutation	BRAF: D594H		TCGA-78-7150-01	1.1474	No mutation	-
	TCGA-50-5049-01	0	No mutation	-		TCGA-78-7152-01	0	No mutation	-
	TCGA-50-5055-01	0	No mutation	-		TCGA-78-7154-01	0	No mutation	-
	TCGA-50-5068-01	0	No mutation	-		TCGA-78-7155-01	0	No mutation	-
	TCGA-50-5072-01	33.7182	No mutation	-		TCGA-78-7156-01	0	No mutation	-
	TCGA-50-5931-01	0	No mutation	-		TCGA-78-7158-01	0	No mutation	-
	TCGA-50-5935-01	0	No mutation	-		TCGA-78-7159-01	1.6529	No mutation	-
	TCGA-50-5939-01	0	No mutation	-		TCGA-78-7162-01	0	No mutation	-
	TCGA-50-5942-01	0	No mutation	BRAF: V600E		TCGA-78-7163-01	0	No mutation	-
	TCGA-50-5944-01	0	No mutation	-		TCGA-78-7535-01	0	No mutation	-
	TCGA-50-6593-01	0	No mutation	-		TCGA-78-7536-01	4.0945	No mutation	-
	TCGA-50-6595-01	0	No mutation	-		TCGA-78-7542-01	1.1155	No mutation	-
	TCGA-50-6597-01	0	No mutation	-		TCGA-86-6562-01	0	No mutation	-
	TCGA-50-6673-01	0	No mutation	-		TCGA-86-6851-01	0	No mutation	-
	TCGA-53-7626-01	0	No mutation	-		TCGA-91-6829-01	0	No mutation	-
	TCGA-55-1592-01	11.6379	No mutation	-		TCGA-91-6835-01	0	No mutation	-
	TCGA-55-1594-01	0	No mutation	-		TCGA-91-6840-01	0	No mutation	-
	TCGA-55-1596-01	11.2493	No mutation	-		TCGA-91-6847-01	0	No mutation	-
	TCGA-55-6543-01	0	No mutation	-		TCGA-91-7771-01	0	No mutation	-
	TCGA-55-6712-01	0	No mutation	-		TCGA-93-7348-01	0	No mutation	-
	TCGA-55-6971-01	0	No mutation	-		TCGA-95-7043-01	0	No mutation	-
	TCGA-55-6972-01	0	No mutation	-		TCGA-95-7947-01	0	No mutation	-
	TCGA-55-6978-01	0	No mutation	-		TCGA-95-7948-01	0	No mutation	-
	TCGA-55-6979-01	0	No mutation	BRAF: P367R		TCGA-97-7546-01	0	No mutation	-
	TCGA-55-6980-01	0	No mutation	-		TCGA-97-7552-01	0	No mutation	-
	TCGA-55-6981-01	0	No mutation	-		TCGA-97-7553-01	0	No mutation	-
	TCGA-55-6982-01	0	No mutation	-		TCGA-97-7937-01	0.4018	No mutation	-
	TCGA-55-6985-01	0	No mutation	-		TCGA-05-4382-01	50.9718	No mutation	BRAF: L613F
	TCGA-55-6986-01	0	No mutation	-
	TCGA-55-7573-01	0	No mutation	-
	TCGA-55-7574-01	0	No mutation	-
	TCGA-55-7724-01	0	No mutation	-
	TCGA-55-7727-01	0	No mutation	-
	TCGA-55-7903-01	0	No mutation	BRAF: V600E, R146W
	TCGA-64-1676-01	0	No mutation	-
	TCGA-64-1678-01	2.8096	No mutation	-
	TCGA-64-1679-01	4.9333	No mutation	-
	TCGA-64-1680-01	0	No mutation	-
	TCGA-64-1681-01	0	No mutation	-
	TCGA-64-5781-01	0	No mutation	-
	TCGA-67-3771-01	3.9088	No mutation	-
	TCGA-67-3772-01	0	No mutation	-
	TCGA-67-6215-01	0	No mutation	-
	TCGA-67-6216-01	0	No mutation	-
	TCGA-67-6217-01	0	No mutation	-
	TCGA-69-7760-01	0	No mutation	-
	TCGA-69-7761-01	0	No mutation	-
	TCGA-69-7763-01	0	No mutation	-
	TCGA-69-7764-01	0	No mutation	-
	TCGA-69-7765-01	0	No mutation	BRAF: G469V
	TCGA-71-6725-01	0	No mutation	-
	TCGA-73-4658-01	0	No mutation	-
	TCGA-73-4675-01	0	No mutation	-
	TCGA-73-4676-01	0	No mutation	-
	TCGA-73-7499-01	0	No mutation	-
	TCGA-75-5122-01	0	No mutation	-
	TCGA-75-5146-01	20.5528	No mutation	BRAF: G469V
	TCGA-75-5147-01	2.0643	No mutation	-
	TCGA-75-6203-01	0	No mutation	-
	TCGA-75-6205-01	0	No mutation	-
	TCGA-75-6207-01	0	No mutation	-
	TCGA-75-6211-01	0	No mutation	-
	TCGA-75-6212-01	0	No mutation	-
	TCGA-75-6214-01	0.9111	No mutation	-
	TCGA-75-7025-01	0	No mutation	-
	TCGA-75-7031-01	34.4086	No mutation	-
	TCGA-78-7143-01	0	No mutation	-
	TCGA-78-7147-01	0	No mutation	-
	TCGA-78-7149-01	0	No mutation	-
	TCGA-78-7150-01	1.1474	No mutation	-
	TCGA-78-7152-01	0	No mutation	-
	TCGA-78-7153-01	0	No mutation	BRAF: G466A
	TCGA-78-7154-01	0	No mutation	-
	TCGA-78-7155-01	0	No mutation	-
	TCGA-78-7156-01	0	No mutation	-
	TCGA-78-7158-01	0	No mutation	-
	TCGA-78-7159-01	1.6529	No mutation	-
	TCGA-78-7162-01	0	No mutation	-
	TCGA-78-7163-01	0	No mutation	-
	TCGA-78-7535-01	0	No mutation	-
	TCGA-78-7536-01	4.0945	No mutation	-
	TCGA-78-7537-01	0	No mutation	BRAF: G466V
	TCGA-78-7542-01	1.1155	No mutation	-
	TCGA-78-7633-01	0	No mutation	BRAF: G469L
	TCGA-80-5607-01	0	No mutation	BRAF: V600E
	TCGA-86-6562-01	0	No mutation	-
	TCGA-86-6851-01	0	No mutation	-
	TCGA-86-7714-01	0	No mutation	BRAF: V600E
	TCGA-91-6829-01	0	No mutation	-
	TCGA-91-6835-01	0	No mutation	-
	TCGA-91-6840-01	0	No mutation	-
	TCGA-91-6847-01	0	No mutation	-
	TCGA-91-7771-01	0	No mutation	-
	TCGA-93-7348-01	0	No mutation	-
	TCGA-95-7043-01	0	No mutation	-
	TCGA-95-7947-01	0	No mutation	-
	TCGA-95-7948-01	0	No mutation	-
	TCGA-97-7546-01	0	No mutation	-
	TCGA-97-7552-01	0	No mutation	-
	TCGA-97-7553-01	0	No mutation	-
	TCGA-97-7937-01	0.4018	No mutation	-
