# Supplementary material for: In vivo CRISPR screens reveal Serpinb9 and Adam2 as regulators of immune therapy response in lung cancer
Source: Nat Commun. 2023 May 31;14:3150. doi: 10.1038/s41467-023-38841-7 (PMC10232477; doi:10.1038/s41467-023-38841-7)
Supplement: Supplementary file 10 — Supplementary Data 7 [file 41467_2023_38841_MOESM10_ESM.xls]

## Sheet: Differential_expression_results
Gene	pvalue	padj	log2FoldChange	lfcSE	baseMean	stat
WNT16	6.91424e-75	1.29573e-70	5.07985	0.277439	148.197	18.3098
ADAM2	1.79865e-62	1.68533e-58	5.8931	0.35328	12.2562	16.6811
NTNG2	2.12395e-48	1.32676e-44	3.09285	0.211564	295.48	14.619
SLC38A11	5.46099e-47	2.55847e-43	3.34856	0.232599	87.3647	14.3963
KCNH6	1.68148e-42	6.30219e-39	3.82301	0.279801	50.4617	13.6633
MEP1B	3.31921e-40	1.0367e-36	3.24443	0.244438	3.79202	13.273
AP003071.5	5.10757e-40	1.36737e-36	2.48375	0.187585	59.0531	13.2407
AVPR1A	8.07632e-37	1.89188e-33	2.50289	0.197458	176.524	12.6756
VSIG1	6.18451e-36	1.28775e-32	-3.98507	0.318425	2846.22	-12.515
ALB	5.68821e-35	1.06597e-31	4.7035	0.381235	557.283	12.3375
RERGL	6.9577e-35	1.18534e-31	3.87215	0.314265	114.323	12.3213
GNRH2	6.46252e-34	1.00923e-30	2.76269	0.227564	10.0423	12.1403
TF	7.1408e-34	1.02937e-30	4.0283	0.332037	1822.02	12.1321
SEC11C	2.38638e-33	3.05244e-30	1.78339	0.14821	5442.61	12.0329
SLC25A21	2.44326e-33	3.05244e-30	2.36177	0.196308	110.169	12.031
VWA5B2	5.64041e-33	6.60633e-30	2.72956	0.228192	51.8212	11.9617
PERCC1	1.38362e-32	1.52524e-29	4.14321	0.348551	40.8359	11.887
IL37	1.89499e-31	1.97289e-28	-4.18987	0.359144	464.727	-11.6663
SHISA3	8.98531e-31	8.86236e-28	-3.63637	0.315299	988.141	-11.5331
LIPC	3.80061e-30	3.56117e-27	2.04172	0.178968	51.5268	11.4083
MTMR7	1.39167e-29	1.2419e-26	2.58806	0.229136	309.262	11.2948
IVL	1.00668e-28	8.57505e-26	-4.04204	0.363504	442.663	-11.1196
SCG2	6.29607e-28	5.12993e-25	2.60039	0.237373	308.964	10.9549
C8G	7.80361e-28	6.09332e-25	2.06697	0.189016	57.1035	10.9354
MUCL3	1.07858e-26	8.08504e-24	-3.13188	0.292846	777.553	-10.6946
MMP28	2.54463e-26	1.83409e-23	-2.51193	0.236645	1690.25	-10.6148
TPH1	1.24741e-25	8.65794e-23	2.03555	0.194506	43.8466	10.4653
APOA2	2.43344e-25	1.62867e-22	3.20211	0.307842	6.02278	10.4018
PROC	1.83821e-24	1.18787e-21	2.3478	0.23001	250.331	10.2073
ST18	2.1506e-24	1.34341e-21	2.22427	0.218234	44.8918	10.1921
SMKR1	4.44642e-24	2.68793e-21	2.12396	0.209851	212.5	10.1213
CA5A	7.55694e-24	4.42553e-21	2.60245	0.258456	10.2913	10.0692
MYO16	8.02104e-24	4.55498e-21	2.10826	0.209499	105.566	10.0634
TPD52	1.3509e-23	7.44587e-21	1.10103	0.109971	5107.83	10.0119
MAGEA8	2.25833e-23	1.20918e-20	4.09182	0.410785	51.6377	9.96098
HPD	2.48242e-23	1.29224e-20	1.61382	0.162168	37.7152	9.95157
SCGB3A1	1.77271e-22	8.97853e-20	-3.22537	0.33067	14110.3	-9.75404
RAB27A	2.02772e-22	9.99987e-20	-0.885347	0.0908944	3583.86	-9.74039
WDR45B	3.02509e-22	1.4536e-19	0.714757	0.0736889	7185.31	9.69966
AGTR1	3.19097e-22	1.49497e-19	1.97185	0.203405	113.688	9.69421
AMACR	4.46305e-22	2.03994e-19	1.11487	0.115412	88.4326	9.6599
CYP2E1	5.32669e-22	2.37672e-19	1.86372	0.193296	113.373	9.64176
CHGB	6.95786e-22	3.03233e-19	3.61117	0.375604	1515.23	9.6143
CALCB	1.12844e-21	4.80611e-19	3.38132	0.353532	64.6555	9.56441
MEGF11	1.16218e-21	4.83982e-19	-2.74075	0.286649	168.878	-9.56136
KL	1.22975e-21	5.00989e-19	1.80398	0.18879	194.976	9.55551
TDG	1.67248e-21	6.66856e-19	0.734688	0.0771438	1236.07	9.52362
CYP2A6	1.95208e-21	7.62123e-19	2.58311	0.27169	49.9217	9.50755
VGF	2.00205e-21	7.65682e-19	2.6565	0.279487	106.93	9.50492
LCT	3.89283e-21	1.45903e-18	-3.06058	0.32437	70.8403	-9.43546
ZFAT	6.98487e-21	2.5666e-18	0.980869	0.104637	706.023	9.37398
BMP6	8.12152e-21	2.92687e-18	2.17095	0.231987	809.678	9.35806
CCDC154	1.21717e-20	4.30373e-18	2.08605	0.22394	126.357	9.31521
ZG16	1.2869e-20	4.46601e-18	3.11061	0.33414	18.1212	9.30929
FAM24B	2.12417e-20	7.23761e-18	1.10473	0.119354	87.7548	9.25591
C1orf116	2.62539e-20	8.78568e-18	-1.6213	0.175594	11919.8	-9.23325
TXNDC2	1.6643e-19	5.47174e-17	2.11078	0.233664	9.77319	9.03339
APOB	2.02692e-19	6.54905e-17	2.63019	0.29186	51.6505	9.01181
XG	2.11265e-19	6.71034e-17	2.3284	0.258503	73.1982	9.00726
SLC45A2	2.35719e-19	7.3623e-17	1.97703	0.219787	10.0914	8.99524
NAXD	4.91483e-19	1.5099e-16	0.792156	0.0888648	2226.66	8.91417
RAB7B	5.73037e-19	1.73205e-16	-1.46152	0.164268	1263.49	-8.89714
SYT4	7.27665e-19	2.09791e-16	4.41354	0.497548	103.527	8.87058
SPRR1B	7.17638e-19	2.09791e-16	-3.62666	0.40877	284.869	-8.87212
KRT6A	7.14957e-19	2.09791e-16	-3.28678	0.370445	2879.39	-8.87254
SLC29A4	7.42777e-19	2.10904e-16	1.70268	0.191996	1475.8	8.86829
NEB	7.86413e-19	2.19961e-16	1.79812	0.202904	310.322	8.86193
CALY	1.26601e-18	3.43841e-16	3.01652	0.342448	73.2603	8.8087
REG4	1.25828e-18	3.43841e-16	-4.23887	0.481176	235.836	-8.80939
HHLA2	1.34706e-18	3.60628e-16	-3.08026	0.34996	1635.37	-8.80174
HSP90B1	1.78688e-18	4.71636e-16	0.674659	0.0769282	43897.3	8.76999
TAC1	1.87525e-18	4.88086e-16	4.83021	0.551108	20.5859	8.76455
GP2	2.26578e-18	5.81655e-16	4.83314	0.552788	261.193	8.74321
HPX	2.4175e-18	6.12216e-16	1.99071	0.227878	115.088	8.73589
PCSK2	3.61211e-18	9.02545e-16	-3.70429	0.426252	1125.58	-8.69039
HMGB3	4.29385e-18	1.05877e-15	1.37833	0.158963	14954	8.67072
SMIM38	4.88553e-18	1.18902e-15	1.87487	0.216598	15.9046	8.65601
APOF	5.35847e-18	1.28741e-15	2.92501	0.338329	6.78296	8.64547
EIF4E1B	5.46913e-18	1.29736e-15	-5.04531	0.583736	12.0665	-8.64313
BHLHA15	5.73116e-18	1.34253e-15	1.57037	0.181802	727.707	8.63779
PIPOX	6.79173e-18	1.57132e-15	1.67519	0.194375	184.386	8.61836
FAS	8.9451e-18	2.04428e-15	-1.048	0.122048	1134.26	-8.58677
KCNN4	1.04539e-17	2.36032e-15	-1.50628	0.175786	2811.46	-8.56883
GALR1	1.16877e-17	2.60747e-15	4.00159	0.467696	6.70812	8.55597
CD1E	1.253e-17	2.7625e-15	-1.83572	0.214756	201.873	-8.54794
CELF3	1.29377e-17	2.81921e-15	2.84596	0.333085	187.974	8.54425
BAALC	1.35687e-17	2.92274e-15	2.14861	0.25163	393.21	8.53875
LEPR	1.5456e-17	3.29142e-15	1.34766	0.158108	1013.65	8.52368
FAM163A	1.72372e-17	3.6295e-15	1.79483	0.210882	16.7728	8.51105
LRFN2	2.59534e-17	5.40408e-15	2.85858	0.337756	17.8356	8.46347
LCN15	2.80034e-17	5.76685e-15	4.41288	0.52195	47.1312	8.4546
MYBPH	3.05756e-17	6.22811e-15	-2.53796	0.300551	173.504	-8.44434
HYKK	3.32017e-17	6.69033e-15	0.936847	0.11107	210.172	8.43471
ZNF385B	5.57659e-17	1.11176e-14	-2.10725	0.251647	773.386	-8.37385
HTR1F	6.49131e-17	1.26716e-14	1.6255	0.194533	22.7909	8.35594
FMN1	6.44194e-17	1.26716e-14	-1.14786	0.137355	1232.37	-8.35684
TRPM6	7.50655e-17	1.45024e-14	1.7065	0.204646	39.6658	8.33877
SPRR3	7.74969e-17	1.48193e-14	-3.71958	0.44626	65.6776	-8.335
IL17C	1.09438e-16	2.05086e-14	2.29327	0.276495	41.7007	8.29407
CD1B	1.09273e-16	2.05086e-14	-1.85699	0.223888	58.6301	-8.29425
RET	1.15231e-16	2.13804e-14	2.36925	0.285867	672.825	8.28794
TMEM243	1.21446e-16	2.23127e-14	-0.876857	0.105879	1243.61	-8.28168
NOTUM	1.25642e-16	2.28595e-14	2.40509	0.290552	662.938	8.27764
CALCA	1.34332e-16	2.42056e-14	4.35848	0.527045	12640.1	8.26967
CFAP221	1.45262e-16	2.58334e-14	-1.59113	0.192622	782.289	-8.26034
GPT2	1.46123e-16	2.58334e-14	1.31161	0.158797	3742.95	8.25963
PLLP	1.68763e-16	2.95571e-14	-1.21367	0.147247	1542.45	-8.24242
NAIF1	1.7053e-16	2.95902e-14	0.411559	0.0499394	511.018	8.24117
KREMEN1	1.76587e-16	3.036e-14	1.07676	0.130723	2952.68	8.237
MUC6	2.13015e-16	3.629e-14	-3.32677	0.404986	1135.26	-8.21452
MOV10L1	2.94158e-16	4.93001e-14	1.66235	0.203329	43.2471	8.1757
AC093323.1	2.94643e-16	4.93001e-14	0.669477	0.0818882	906.689	8.1755
ANKRD44	3.02806e-16	5.02175e-14	-0.868463	0.10627	1183.66	-8.1722
CCL17	3.98898e-16	6.55733e-14	-1.86274	0.228869	172.207	-8.1389
SLC26A4	4.43053e-16	7.21983e-14	2.28472	0.281156	358.854	8.12617
PTPN13	4.50579e-16	7.27919e-14	-1.49615	0.184161	3764.98	-8.12413
MSI1	4.67935e-16	7.49496e-14	2.09149	0.257587	223.654	8.11954
GRAMD4	4.79855e-16	7.62075e-14	0.828213	0.102041	3692.54	8.11649
CHRNA3	5.85796e-16	9.22505e-14	1.62869	0.201266	37.3456	8.09224
PDE6A	6.01499e-16	9.3934e-14	1.47034	0.181769	25.024	8.08901
FAM222A	6.22084e-16	9.6346e-14	1.23441	0.15268	193.799	8.08491
CLGN	8.68625e-16	1.33426e-13	1.9073	0.237105	332.234	8.04413
PRLHR	8.95423e-16	1.36425e-13	4.56807	0.568139	8.94305	8.0404
ADGRF1	1.05615e-15	1.59301e-13	-2.05821	0.25663	4036.46	-8.02015
LRRK2	1.06258e-15	1.59301e-13	-1.7316	0.215926	4880.48	-8.01941
CH25H	1.48626e-15	2.21052e-13	-1.56566	0.196245	626.15	-7.97808
INSM1	1.53313e-15	2.26228e-13	3.26647	0.409627	208.329	7.97425
RDH10	1.56419e-15	2.27624e-13	1.32523	0.166241	6025.21	7.97177
MED27	1.56689e-15	2.27624e-13	0.655095	0.082179	847.106	7.97156
BRINP1	2.01266e-15	2.90132e-13	-2.69064	0.338847	418.242	-7.94056
ALPP	2.40356e-15	3.43838e-13	-2.45025	0.309433	97.9216	-7.91852
PTGES3L	3.10951e-15	4.41456e-13	1.13119	0.143436	21.2552	7.88643
LAIR2	3.50576e-15	4.93969e-13	2.06005	0.261712	77.7492	7.87144
RNFT2	3.57179e-15	4.99517e-13	1.27674	0.162247	345.149	7.86911
RAX	3.75009e-15	5.20568e-13	3.71175	0.472052	8.14475	7.86301
ENO3	3.9054e-15	5.34213e-13	1.77497	0.225883	735.348	7.85793
LGALS9C	3.87921e-15	5.34213e-13	-2.05733	0.261787	33.8087	-7.85877
SCN3A	5.01637e-15	6.81209e-13	2.54594	0.325298	267.22	7.8265
OR51E2	5.1356e-15	6.92382e-13	2.64541	0.338134	7.40564	7.82355
VPS37A	5.35536e-15	7.12355e-13	0.680752	0.087072	1607.32	7.81827
CEACAM16	5.35977e-15	7.12355e-13	2.13707	0.273347	4.99519	7.81817
TTC39C	5.45546e-15	7.19967e-13	0.964154	0.123357	1511.66	7.81594
NFILZ	5.73493e-15	7.51556e-13	3.01702	0.38632	2.57071	7.80965
PEBP4	6.32776e-15	8.23488e-13	-2.17304	0.278693	1171.94	-7.79724
CPNE2	6.40591e-15	8.27909e-13	-0.643864	0.0825923	2798.08	-7.79569
ADGRB1	7.2796e-15	9.34381e-13	2.14375	0.275563	636.161	7.77953
TIPARP	9.26421e-15	1.18103e-12	-1.09922	0.141854	3617.33	-7.74897
LRRC75A	1.04486e-14	1.32302e-12	1.21904	0.157627	254.12	7.73367
MLLT11	1.15878e-14	1.45742e-12	1.66949	0.216242	438.849	7.7205
BDKRB1	1.25825e-14	1.56156e-12	1.44018	0.186793	49.4636	7.70999
TTLL7	1.25781e-14	1.56156e-12	1.33423	0.173051	309.199	7.71004
APPL2	1.42735e-14	1.75977e-12	0.512476	0.0666082	1781.58	7.69388
FFAR2	1.44737e-14	1.7728e-12	1.81835	0.236392	144.581	7.6921
PAPOLA	1.47415e-14	1.79387e-12	0.465515	0.060537	9699.21	7.68976
NSG2	1.49942e-14	1.81285e-12	2.36224	0.30728	15.4031	7.68758
COLEC11	1.5348e-14	1.84372e-12	1.55372	0.202186	120.7	7.6846
CDC42BPA	1.56838e-14	1.87206e-12	-0.892266	0.116153	4385.82	-7.68183
ADGRE5	1.80909e-14	2.14572e-12	-0.78836	0.102872	5053.83	-7.66352
NEUROD1	2.01669e-14	2.37352e-12	5.09702	0.666316	161.089	7.64956
PCP4	2.02648e-14	2.37352e-12	2.45762	0.321303	880.442	7.64894
ARHGAP31	2.15977e-14	2.4984e-12	-0.879327	0.115084	1838.33	-7.64074
RAB3C	2.15192e-14	2.4984e-12	1.77139	0.231821	48.0381	7.64121
NEURL1	2.24728e-14	2.58368e-12	1.99631	0.261447	178.616	7.63562
PTP4A3	2.28967e-14	2.61637e-12	0.97939	0.128306	4130.04	7.63322
PNN	2.42012e-14	2.74867e-12	0.678553	0.0889781	4690.26	7.62607
HOXD1	2.45658e-14	2.77327e-12	-1.9492	0.255661	100.774	-7.62414
IDH2	2.65748e-14	2.98211e-12	0.763742	0.100308	7740.38	7.614
MSN	3.05425e-14	3.40694e-12	-0.668266	0.087976	31858.4	-7.596
RGS3	3.1379e-14	3.47954e-12	-0.545592	0.0718593	3289.75	-7.5925
B3GALT2	3.35089e-14	3.69387e-12	1.72766	0.227804	137.816	7.58399
EGLN3	3.74412e-14	4.1032e-12	1.50289	0.198543	3460.74	7.56959
TTLL8	4.18728e-14	4.56219e-12	2.7386	0.362486	2.60239	7.55504
TMEM43	4.33947e-14	4.70068e-12	-0.528273	0.0699663	5050.81	-7.55039
GUCY2C	4.55284e-14	4.90346e-12	1.78926	0.237172	49.7812	7.54414
GPR26	5.18633e-14	5.55382e-12	2.90902	0.386471	3.52217	7.52714
HHATL	5.4999e-14	5.85615e-12	-2.83974	0.377652	22.6858	-7.51947
ERVH48-1	5.98221e-14	6.33371e-12	2.81039	0.374295	261.709	7.50847
TLR2	6.39361e-14	6.73125e-12	-1.04093	0.138795	2379.74	-7.49976
KLK14	6.49215e-14	6.79681e-12	2.83119	0.377605	414.059	7.49775
SCG3	6.74878e-14	7.02623e-12	2.65624	0.354512	196.952	7.49267
SMAD9	6.78961e-14	7.02969e-12	1.15203	0.153771	413.984	7.49188
MYADML2	7.18032e-14	7.39336e-12	1.42566	0.19048	5.33012	7.48453
CT55	7.43448e-14	7.61323e-12	2.93058	0.39179	4.02885	7.47996
SLIT1	7.73287e-14	7.87576e-12	1.57973	0.211341	93.0075	7.47479
FRMD1	7.84661e-14	7.9484e-12	2.57475	0.344546	16.7621	7.47287
SCN2A	8.03171e-14	8.09217e-12	2.07308	0.277529	76.0454	7.4698
SLC16A7	1.00425e-13	1.0064e-11	-1.19975	0.161249	1144.23	-7.44034
UGT2B4	1.03622e-13	1.03291e-11	2.87214	0.386238	203.221	7.4362
EREG	1.06699e-13	1.05796e-11	-2.53838	0.341532	1572.36	-7.43233
HLA-DQB2	1.11933e-13	1.10401e-11	-1.54445	0.207978	3741.01	-7.426
IDO2	1.13541e-13	1.11401e-11	1.34491	0.181154	31.9005	7.42411
IFT57	1.14493e-13	1.1175e-11	-1.00731	0.135701	4494.46	-7.423
HAS3	1.15784e-13	1.12221e-11	-1.57132	0.211725	2246.96	-7.42152
INHBE	1.16174e-13	1.12221e-11	2.29341	0.30904	23.9724	7.42107
BPIFB2	1.17798e-13	1.12709e-11	3.18106	0.428758	1351.99	7.41924
FCHO2	1.17881e-13	1.12709e-11	-0.692035	0.0932769	3050.35	-7.41914
CLCA2	1.2452e-13	1.18452e-11	-2.07905	0.280503	76.2908	-7.41188
OAT	1.26218e-13	1.19461e-11	0.866617	0.116951	6914.76	7.41009
PROX1	1.38705e-13	1.3062e-11	1.58248	0.213919	435.248	7.39756
INTS8	1.4233e-13	1.33363e-11	0.520216	0.0703552	1946.42	7.39414
MUC5AC	1.52217e-13	1.41918e-11	-3.09392	0.418935	7265.01	-7.38521
CDKL2	1.56115e-13	1.44831e-11	-1.39209	0.188583	891.532	-7.38184
ATP13A4	1.61298e-13	1.48902e-11	-1.64655	0.223186	3129.72	-7.37749
ANXA1	1.65984e-13	1.52477e-11	-1.26896	0.172093	19638.1	-7.37368
FAM83F	1.70347e-13	1.55722e-11	1.90685	0.258724	554.25	7.37022
LRRTM1	1.80613e-13	1.64305e-11	-2.93457	0.398588	50.8059	-7.36241
CHEK2	1.82788e-13	1.6548e-11	0.773955	0.105145	726.554	7.36082
ROS1	1.88065e-13	1.69357e-11	-1.52382	0.207125	4301.2	-7.35702
RBM46	1.88877e-13	1.69357e-11	2.46853	0.33556	6.02279	7.35644
PROZ	1.93115e-13	1.71515e-11	1.31318	0.17858	9.11265	7.35348
PHF8	1.92451e-13	1.71515e-11	0.628375	0.0854474	2482.02	7.35394
S100B	1.96957e-13	1.74103e-11	-1.47526	0.200693	530.292	-7.35085
SST	2.01636e-13	1.77402e-11	5.03034	0.684613	578.755	7.34771
SLPI	2.1974e-13	1.92318e-11	-1.6487	0.224735	18422.5	-7.3362
MRPL48	2.20729e-13	1.92318e-11	0.619145	0.0844027	1111.81	7.3356
ECT2L	2.21669e-13	1.92318e-11	-1.81141	0.246954	92.1066	-7.33503
ARHGAP20	2.41466e-13	2.08529e-11	-1.28558	0.17554	434.862	-7.32357
AKR7A3	2.70989e-13	2.32951e-11	2.02577	0.277196	534.152	7.30808
TTC6	3.23924e-13	2.77184e-11	1.2502	0.171636	197.613	7.28406
SLC6A20	3.42688e-13	2.91908e-11	-1.98722	0.273103	459.934	-7.27646
HAP1	3.48827e-13	2.94461e-11	1.6167	0.222255	54.8245	7.27407
ZNF658	3.47576e-13	2.94461e-11	-0.677472	0.093129	77.0787	-7.27455
TENM1	3.59526e-13	3.02131e-11	2.16503	0.297804	499.485	7.26999
MYBPHL	3.71214e-13	3.1056e-11	-2.04147	0.280975	210.261	-7.26566
CCL22	4.08852e-13	3.40528e-11	-1.33749	0.184415	793.938	-7.2526
HOPX	4.18749e-13	3.47228e-11	-1.50447	0.207532	18317.7	-7.24936
SERPIND1	4.349e-13	3.59032e-11	-2.27328	0.313805	733.011	-7.24423
HLA-DPB1	4.59135e-13	3.77377e-11	-0.970958	0.134168	17196.9	-7.23688
ARHGEF39	4.92436e-13	4.0298e-11	0.846808	0.117167	294.778	7.22737
CFAP57	5.69054e-13	4.63655e-11	-1.5102	0.209526	205.906	-7.2077
SNRPF	5.7387e-13	4.65555e-11	0.621654	0.0862624	2013.32	7.20655
PPP6R3	5.96367e-13	4.8172e-11	0.343234	0.0476627	4831.6	7.20131
STUM	6.00066e-13	4.82628e-11	2.18287	0.303156	466.132	7.20047
THPO	6.0285e-13	4.82795e-11	1.78614	0.24808	137.057	7.19984
TMED6	6.60234e-13	5.26501e-11	1.47768	0.205592	87.6567	7.18743
KRT13	6.73946e-13	5.35159e-11	-2.1851	0.304136	85.7343	-7.18462
NPC1L1	6.79852e-13	5.3757e-11	2.25159	0.313443	262.95	7.18343
ACSS3	7.52952e-13	5.92871e-11	1.18517	0.165308	557.922	7.16946
MBNL1	7.7089e-13	6.04455e-11	-0.512894	0.0715709	8560.91	-7.16623
DNAJC12	8.15451e-13	6.36731e-11	1.6561	0.231346	1336.48	7.15853
CD1C	8.5244e-13	6.62852e-11	-1.39387	0.19488	293.52	-7.15245
CFLAR	8.59517e-13	6.65593e-11	-0.557775	0.0779962	7412.62	-7.15131
UMODL1	9.01818e-13	6.95476e-11	2.05774	0.288009	371.882	7.14472
PLCD1	9.26372e-13	7.11484e-11	-0.718916	0.100674	863.596	-7.14103
NSG1	9.73324e-13	7.41467e-11	-1.5438	0.216394	73.1209	-7.13423
GAS2L2	9.70892e-13	7.41467e-11	-1.86875	0.261929	137.238	-7.13457
MR1	1.10131e-12	8.35566e-11	-0.606311	0.0851894	2971.93	-7.11721
INSL6	1.14795e-12	8.67445e-11	1.86632	0.262437	16.6	7.11149
DHRS9	1.1706e-12	8.81008e-11	-1.57051	0.220925	598.199	-7.1088
C12orf73	1.25172e-12	9.3829e-11	0.543659	0.0765766	336.035	7.09954
PDIA4	1.27045e-12	9.48537e-11	0.644721	0.0908379	24163.4	7.09749
PAG1	1.29333e-12	9.61788e-11	-0.87694	0.123599	2339.38	-7.09502
ZNF442	1.30286e-12	9.65042e-11	-0.700531	0.0987498	82.2537	-7.094
NIPAL3	1.32901e-12	9.80538e-11	-0.589572	0.0831407	2316.21	-7.09126
CGA	1.34733e-12	9.90156e-11	3.71752	0.52438	168.322	7.08936
SPP2	1.36623e-12	1.00013e-10	2.44758	0.345341	68.7321	7.08743
CRY1	1.38034e-12	1.00262e-10	0.495367	0.0699077	1109.9	7.08601
ADORA1	1.3791e-12	1.00262e-10	-1.51029	0.213134	500.961	-7.08613
INSYN1	1.42589e-12	1.03171e-10	-1.45025	0.204793	111.963	-7.08151
FGL1	1.45489e-12	1.04864e-10	2.59748	0.366942	2335.39	7.07872
TNMD	1.5775e-12	1.12833e-10	-3.30873	0.468161	6.16153	-7.0675
FOXQ1	1.57301e-12	1.12833e-10	-1.56642	0.221625	1951.97	-7.0679
FABP3	1.61963e-12	1.15406e-10	-1.49871	0.212166	1051.38	-7.06384
CHCHD7	1.64022e-12	1.15992e-10	0.585234	0.0828698	1828.53	7.06209
HLA-DRB1	1.63558e-12	1.15992e-10	-1.0036	0.142104	42383.4	-7.06248
SUDS3	1.65385e-12	1.16516e-10	0.468339	0.0663281	2909.89	7.06094
LRP4	1.69039e-12	1.18644e-10	1.37703	0.195105	769.29	7.0579
RFX6	1.81424e-12	1.26861e-10	3.69921	0.524854	33.9285	7.04806
VTN	1.83846e-12	1.28077e-10	1.53153	0.217355	55.1286	7.04622
SPRR2D	1.86871e-12	1.29702e-10	-2.99071	0.424579	112.773	-7.04395
TEX11	1.92947e-12	1.33426e-10	1.44158	0.204784	17.1525	7.03949
CRTAP	1.94238e-12	1.33824e-10	-0.477125	0.0677873	6985.03	-7.03856
C12orf42	1.96006e-12	1.34547e-10	1.39184	0.197781	28.302	7.0373
ASCL2	2.05084e-12	1.40265e-10	1.39916	0.199	170.636	7.03098
TFF2	2.07263e-12	1.41241e-10	-4.55553	0.648058	486.925	-7.02951
TSNARE1	2.11068e-12	1.43312e-10	0.84379	0.120079	872.407	7.02697
FAT2	2.287e-12	1.54723e-10	-1.94445	0.277155	259.471	-7.01576
SLC30A10	2.32202e-12	1.56528e-10	2.97609	0.42433	13.6389	7.01364
NLRP13	2.3449e-12	1.57503e-10	4.53619	0.646894	2.3285	7.01227
ARG2	2.49554e-12	1.67023e-10	1.08025	0.154243	248.368	7.00355
GANC	2.60072e-12	1.73443e-10	-0.648632	0.0926912	1056.79	-6.99777
CALB1	3.04831e-12	2.02572e-10	2.35655	0.337833	93.4427	6.97548
CHST4	3.07023e-12	2.03308e-10	-1.84217	0.264131	94.3602	-6.97447
BAIAP2	3.13629e-12	2.06951e-10	-0.708298	0.101599	2754	-6.97148
RHEX	3.27674e-12	2.1546e-10	-1.28572	0.184588	69.1208	-6.96531
ABCC3	3.51076e-12	2.30041e-10	-1.01736	0.146265	12732.9	-6.9556
DDX55	3.53496e-12	2.30819e-10	0.477881	0.0687141	1051.24	6.95463
ANAPC7	3.62814e-12	2.36081e-10	0.428124	0.0615921	2056.38	6.95096
LRRTM3	3.682e-12	2.38757e-10	3.87952	0.558294	12.2994	6.94888
AREG	3.69878e-12	2.39018e-10	-1.68928	0.243123	2992.06	-6.94824
TLR3	3.84125e-12	2.47371e-10	-0.904874	0.130331	823.774	-6.9429
TAS1R1	3.94522e-12	2.53197e-10	1.70965	0.246378	43.4781	6.93913
DUSP7	3.97899e-12	2.54492e-10	-0.617716	0.0890346	1506.58	-6.93793
CD1A	4.02452e-12	2.56529e-10	-1.82464	0.263056	493.157	-6.93632
DCBLD2	4.04892e-12	2.57209e-10	-1.1304	0.162988	6240.97	-6.93546
ADGRF5	4.09405e-12	2.59198e-10	-1.19624	0.172521	11853.1	-6.9339
SFTPD	4.45652e-12	2.81196e-10	-1.68995	0.244146	8925.72	-6.92189
P2RY12	4.4782e-12	2.81616e-10	-1.28628	0.185846	77.9798	-6.9212
SCGB1A1	4.56507e-12	2.86119e-10	-2.5396	0.367074	1747.51	-6.91848
CCNJ	4.80701e-12	3.00278e-10	0.528396	0.0764555	602.489	6.91116
RBM43	4.91485e-12	3.05523e-10	-0.568214	0.0822543	668.046	-6.90801
C17orf50	4.92359e-12	3.05523e-10	-1.5852	0.229481	14.8209	-6.90776
BANP	5.27959e-12	3.26533e-10	0.440578	0.0638718	640.211	6.89785
AZU1	5.31923e-12	3.27903e-10	-1.77725	0.257692	35.4355	-6.89679
C5	5.37392e-12	3.30188e-10	1.49668	0.217057	2124.66	6.89533
CA6	6.08674e-12	3.72763e-10	2.23718	0.325284	11.7919	6.8776
SEPHS2	6.15267e-12	3.75573e-10	0.609937	0.0887044	5419.44	6.87607
SMARCA2	6.34644e-12	3.86144e-10	-0.582057	0.0847042	3969.3	-6.87165
FAM216B	7.3671e-12	4.46795e-10	-2.06947	0.302097	295.893	-6.85035
CTSO	7.43875e-12	4.49685e-10	-0.624683	0.0912085	2555	-6.84896
ATP2A3	7.65614e-12	4.61338e-10	1.06406	0.155455	4875.67	6.84484
VPS37C	7.68681e-12	4.61701e-10	0.403008	0.0588826	2054.13	6.84427
GRP	7.80683e-12	4.67412e-10	1.91804	0.280332	91.771	6.84205
ABCA4	8.16468e-12	4.87281e-10	-1.85619	0.271547	1149.14	-6.83563
NUDT16	8.3559e-12	4.9711e-10	-0.571318	0.08362	2757.41	-6.83231
CEBPA	8.4508e-12	5.01164e-10	-1.14181	0.167159	565.664	-6.83069
PLCH2	8.50857e-12	5.02999e-10	-1.30488	0.191059	340.7	-6.82971
CCDC77	8.76715e-12	5.16656e-10	0.591754	0.0866987	440.837	6.82541
CEACAM8	9.05997e-12	5.32238e-10	-2.22263	0.325866	21.2666	-6.8207
TMEM120B	9.35953e-12	5.48117e-10	0.53462	0.0784358	861.785	6.81602
KSR1	9.56907e-12	5.58643e-10	0.89139	0.13084	1807.65	6.81284
OR7D2	9.76697e-12	5.68425e-10	-2.14159	0.314481	5.9935	-6.8099
LAPTM4B	1.00274e-11	5.81776e-10	0.808705	0.11882	17078.8	6.80611
NFIX	1.06257e-11	6.14583e-10	-0.930732	0.136917	3877.79	-6.79776
UST	1.08759e-11	6.27124e-10	-1.04659	0.154037	473.601	-6.79441
FHOD1	1.09937e-11	6.31968e-10	-0.658679	0.0969664	2774	-6.79285
KIAA1841	1.10895e-11	6.35525e-10	0.600321	0.0883917	744.052	6.7916
STING1	1.13616e-11	6.49134e-10	-0.709553	0.104529	5543.33	-6.78811
RNF175	1.2043e-11	6.85977e-10	-1.00251	0.14787	96.1924	-6.77969
SNAP25	1.22056e-11	6.93128e-10	1.60636	0.237005	170.794	6.77776
SERPINA11	1.25536e-11	7.10737e-10	2.84172	0.419524	4.63854	6.77369
CLIC3	1.27601e-11	7.20255e-10	-1.24803	0.184311	954.357	-6.77133
PCSK1	1.29652e-11	7.29633e-10	2.80671	0.41464	2560.3	6.76903
CEACAM4	1.3608e-11	7.63512e-10	-1.25282	0.185274	82.8889	-6.76202
ICAM5	1.47726e-11	8.23927e-10	-1.23279	0.182632	494.592	-6.75012
MAP1LC3C	1.4752e-11	8.23927e-10	-1.37078	0.203069	107.982	-6.75032
MTERF2	1.52245e-11	8.46608e-10	0.583091	0.0864383	358.025	6.74574
ELANE	1.57741e-11	8.74575e-10	-1.92748	0.285951	22.1326	-6.74059
CNTN4	1.60728e-11	8.88508e-10	1.23633	0.183491	173.703	6.73787
AMBP	1.72598e-11	9.5132e-10	2.14322	0.318576	449.247	6.7275
XAGE1A	1.74622e-11	9.59655e-10	-2.45105	0.364425	10.9905	-6.72581
KRT5	1.81455e-11	9.94289e-10	-1.99109	0.296283	613.83	-6.72022
AGO2	1.94972e-11	1.06524e-09	0.574384	0.0856045	3036.3	6.70974
RAB26	2.03181e-11	1.10686e-09	1.19093	0.177652	198.771	6.70372
CDH20	2.05392e-11	1.11567e-09	-1.84226	0.274876	28.7728	-6.70214
MET	2.1037e-11	1.1394e-09	-1.2887	0.192382	13831.6	-6.69864
C2CD4B	2.11067e-11	1.13988e-09	1.34634	0.201002	215.492	6.69816
SLC6A4	2.18155e-11	1.17478e-09	-1.89523	0.283153	119.246	-6.69333
ANXA8	2.19087e-11	1.17642e-09	-2.01051	0.300403	122.589	-6.6927
HLA-DRA	2.23839e-11	1.1985e-09	-0.92098	0.137674	75062.8	-6.68956
OBP2A	2.37012e-11	1.26541e-09	2.77173	0.414856	56.0902	6.68119
C1orf87	2.40818e-11	1.28208e-09	-2.23886	0.335217	81.8744	-6.67885
EPHB6	2.46336e-11	1.30542e-09	-1.29766	0.194391	370.203	-6.67553
MYCL	2.46596e-11	1.30542e-09	1.1391	0.170642	786.209	6.67538
RAP1GAP2	2.50803e-11	1.32396e-09	0.805042	0.120644	1521.77	6.6729
CMTM7	2.51513e-11	1.32398e-09	-0.624344	0.0935699	1471.2	-6.67248
PPP2R1B	2.64712e-11	1.38955e-09	0.627476	0.0941453	2004.91	6.66497
LGALS2	2.68391e-11	1.40493e-09	-1.12048	0.168166	162.388	-6.66295
ALPG	2.7462e-11	1.43353e-09	-2.29452	0.344545	153.521	-6.65958
C3	2.75669e-11	1.43501e-09	-1.13236	0.170049	57867.3	-6.65901
ATP10A	2.92308e-11	1.51741e-09	-0.964382	0.145011	1366.01	-6.65039
FZD3	3.03731e-11	1.57235e-09	0.821364	0.123611	670.506	6.64475
RPS6KA1	3.12886e-11	1.61305e-09	-0.45419	0.0683982	4524.56	-6.64037
FOXA1	3.13315e-11	1.61305e-09	0.926269	0.139495	4122.02	6.64017
PIF1	3.23907e-11	1.66302e-09	0.987723	0.14886	209.362	6.63527
HLA-DPA1	3.28087e-11	1.67987e-09	-0.941367	0.141914	26707.6	-6.63338
RAD54B	3.34595e-11	1.70853e-09	0.736929	0.111143	87.2705	6.63048
MAPK10	3.43813e-11	1.75083e-09	-1.10345	0.166522	381.684	-6.62647
PPBP	3.49249e-11	1.77369e-09	-1.93642	0.292328	67.1487	-6.62415
SPRED1	3.50949e-11	1.77751e-09	-0.626375	0.0945696	3860.42	-6.62343
CD82	3.81262e-11	1.92583e-09	-0.732493	0.110796	3224.05	-6.61118
TMEM70	3.87014e-11	1.94964e-09	0.594188	0.0899064	1570.37	6.60897
ARL6IP5	3.91759e-11	1.96825e-09	-0.550819	0.0833669	9568.66	-6.60716
RASGRF1	3.93265e-11	1.97053e-09	-1.53897	0.232945	759.1	-6.60659
BRI3BP	4.05021e-11	2.02402e-09	0.602733	0.0912924	1513.36	6.60223
KAT2B	4.216e-11	2.10127e-09	-0.580139	0.0879494	1061.36	-6.59628
MAMSTR	4.24645e-11	2.11084e-09	0.983305	0.149094	115.393	6.59521
SGMS2	4.2904e-11	2.12704e-09	-0.717993	0.108891	3112.99	-6.59369
NPC2	4.45543e-11	2.20303e-09	-0.947143	0.143766	20562.8	-6.58808
AACS	4.5058e-11	2.22207e-09	0.55607	0.0844269	2200.75	6.58641
KLK13	4.67072e-11	2.29736e-09	2.23927	0.340259	489.543	6.58107
CD300LG	4.74926e-11	2.32987e-09	-1.9099	0.290321	29.4315	-6.57859
MACROD2	4.87643e-11	2.38602e-09	-1.54455	0.234925	1146.21	-6.57466
HLA-DQB1	4.89838e-11	2.39051e-09	-1.04194	0.158494	12761	-6.57399
DNAH9	5.21323e-11	2.53756e-09	-2.07202	0.315629	291.644	-6.56472
CRYBG1	5.27144e-11	2.55924e-09	-0.925562	0.141026	2944.87	-6.56306
SCARF1	5.47656e-11	2.65196e-09	-0.805002	0.122763	952.151	-6.55737
WFDC5	5.54678e-11	2.67904e-09	-3.26817	0.498541	15.6617	-6.55547
CYBRD1	5.62577e-11	2.68946e-09	-0.901986	0.137637	6572.83	-6.55336
FIP1L1	5.61552e-11	2.68946e-09	0.378299	0.0577236	655.618	6.55363
ANK3	5.60845e-11	2.68946e-09	-0.859665	0.13117	1829.32	-6.55382
ASGR2	5.58935e-11	2.68946e-09	1.03218	0.15748	47.417	6.55433
CXCL14	5.7028e-11	2.71935e-09	-1.93254	0.294984	7805.96	-6.55133
SEMA3B	5.82848e-11	2.77223e-09	-1.21411	0.185414	1925.65	-6.54807
SHH	6.05279e-11	2.87163e-09	-1.40127	0.214183	367.492	-6.54243
NLRP11	6.17541e-11	2.9224e-09	2.255	0.344831	23.9428	6.53943
FRMPD1	6.39977e-11	3.02095e-09	1.57295	0.24073	12.9555	6.53409
TPH2	6.66066e-11	3.1362e-09	2.54607	0.390017	3.378	6.52811
REG1A	6.68328e-11	3.13896e-09	-3.89301	0.596392	71.1756	-6.5276
IFT81	6.72632e-11	3.15128e-09	0.589837	0.0903739	920.735	6.52664
TMEM232	6.75252e-11	3.15566e-09	-1.43929	0.220545	84.3947	-6.52605
RRAD	6.83157e-11	3.18467e-09	-1.28499	0.196954	1385.3	-6.52431
TNFSF11	6.91013e-11	3.2133e-09	1.55824	0.238898	134.686	6.52259
SHROOM4	7.2548e-11	3.36522e-09	-0.884707	0.135789	1167.73	-6.51529
SCTR	7.38249e-11	3.416e-09	-1.6339	0.25088	1056.11	-6.51267
UBA7	7.40868e-11	3.41967e-09	-0.624763	0.0959382	2704.98	-6.51214
ICAM1	7.70553e-11	3.54795e-09	-0.934613	0.143649	12998.9	-6.50624
RNF183	7.82846e-11	3.59572e-09	1.77163	0.272397	183.499	6.50386
RDH11	8.0589e-11	3.69251e-09	0.474709	0.0730378	3028.28	6.4995
NECTIN3	8.47888e-11	3.87547e-09	-1.0897	0.167857	819.73	-6.49185
MGLL	8.92993e-11	4.0717e-09	-0.79473	0.122567	10183.5	-6.48404
CHRNB2	8.95314e-11	4.07237e-09	1.48434	0.228937	17.4728	6.48365
SLC6A14	9.28115e-11	4.21135e-09	-1.3741	0.212111	4565.23	-6.47822
TMEM74	9.30747e-11	4.21309e-09	1.56966	0.242315	46.7107	6.47779
TRIM46	9.39162e-11	4.24094e-09	0.933185	0.144089	307.731	6.47643
SFXN3	9.54752e-11	4.30097e-09	-0.575597	0.0889098	3147.52	-6.47395
UTP20	9.61775e-11	4.32222e-09	0.578243	0.0893337	1824.18	6.47284
GGH	1.02996e-10	4.61759e-09	1.12873	0.174659	1453.1	6.46249
ITGB6	1.03918e-10	4.64779e-09	-1.00696	0.155849	7257.81	-6.46114
HLF	1.05377e-10	4.70184e-09	-1.35925	0.210442	1047.99	-6.45903
DLGAP2	1.07538e-10	4.78686e-09	1.41875	0.219758	15.1727	6.45596
ELAVL4	1.10489e-10	4.90656e-09	1.37853	0.213664	43.9181	6.45186
PTDSS2	1.12327e-10	4.97638e-09	0.472165	0.0732112	1372.56	6.44936
MIPOL1	1.14122e-10	5.044e-09	0.763589	0.118442	635.796	6.44695
MTFR1	1.1557e-10	5.09595e-09	0.640068	0.0993117	1878.94	6.44504
FAM136A	1.16481e-10	5.12407e-09	0.422808	0.0656142	2205.94	6.44385
ERICH3	1.16836e-10	5.12764e-09	-2.07969	0.322764	222.693	-6.44339
CHRDL2	1.18107e-10	5.15925e-09	1.46563	0.227521	262.151	6.44175
DRP2	1.17918e-10	5.15925e-09	1.35012	0.209581	60.959	6.44199
GPAT4	1.18659e-10	5.17133e-09	0.584936	0.090814	3510.79	6.44104
GSAP	1.20583e-10	5.243e-09	-0.635116	0.0986421	1629.72	-6.4386
ADSL	1.24995e-10	5.42224e-09	0.507079	0.0788229	264.067	6.43314
BTD	1.25601e-10	5.43595e-09	-0.462867	0.0719586	1371.63	-6.4324
CHI3L1	1.29776e-10	5.60369e-09	-1.39876	0.217623	9533.35	-6.42743
MRPL42	1.34815e-10	5.80791e-09	0.449714	0.0700311	2503.02	6.42164
C2CD4A	1.35275e-10	5.81434e-09	1.41972	0.221102	845.61	6.42112
NFYB	1.37049e-10	5.87711e-09	0.345013	0.0537475	1436.26	6.41914
TERT	1.39134e-10	5.95288e-09	1.55246	0.241935	53.1818	6.41684
CHD7	1.42183e-10	6.0695e-09	0.724244	0.112924	1809.19	6.41354
AURKA	1.45458e-10	6.19517e-09	0.912125	0.142296	1197.79	6.41007
OMG	1.48174e-10	6.29657e-09	-1.45379	0.226898	171.114	-6.40724
INPP5B	1.51982e-10	6.44375e-09	-0.577585	0.0902001	1106.32	-6.40337
JADE2	1.56211e-10	6.60812e-09	-0.548374	0.0856944	2954.2	-6.39918
C2CD4D	1.57156e-10	6.63311e-09	1.0062	0.157262	99.7747	6.39826
IL27RA	1.6405e-10	6.90855e-09	-0.762361	0.119274	1917.32	-6.3917
CLPB	1.66749e-10	7.00643e-09	0.451917	0.0707313	1174.6	6.38921
P3H2	1.67626e-10	7.02754e-09	-1.30495	0.204269	1599.1	-6.3884
CASP1	1.6918e-10	7.07685e-09	-0.718353	0.112471	1254.03	-6.38699
FAT4	1.75106e-10	7.30844e-09	-0.903715	0.14161	754.24	-6.38172
NDUFAF6	1.76279e-10	7.34105e-09	0.586909	0.0919819	916.57	6.3807
MLNR	1.7791e-10	7.39255e-09	1.53871	0.241204	3.83121	6.37929
ANKRD33	1.81678e-10	7.53239e-09	1.89307	0.296901	5.00701	6.37608
DLEC1	1.87171e-10	7.74301e-09	-1.42294	0.223328	287.093	-6.37151
TNIK	1.89695e-10	7.83012e-09	-0.974237	0.152954	1326.92	-6.36946
CTNND2	1.92977e-10	7.94811e-09	2.21083	0.347242	487.605	6.36683
CD74	1.98542e-10	8.15939e-09	-0.840622	0.132122	190665	-6.36246
HCAR2	1.99656e-10	8.18721e-09	1.30002	0.204354	355.879	6.36161
TRAPPC9	2.035e-10	8.3266e-09	0.523546	0.0823358	2345.37	6.35868
EPDR1	2.07814e-10	8.48462e-09	-0.944144	0.148557	2929.28	-6.35545
SEC61A2	2.10012e-10	8.55569e-09	0.560001	0.088136	338.268	6.35384
MPZL2	2.1177e-10	8.60861e-09	-0.838636	0.132016	8970.21	-6.35255
HPGDS	2.14198e-10	8.68848e-09	-1.12128	0.176557	155.848	-6.3508
VEPH1	2.15282e-10	8.71356e-09	-1.28252	0.201971	644.777	-6.35002
PROSER1	2.17669e-10	8.79121e-09	0.489573	0.0771184	2552.09	6.34833
SEC14L3	2.18404e-10	8.79778e-09	-2.03688	0.32088	24.1201	-6.34781
RGS22	2.18771e-10	8.79778e-09	-1.40102	0.220719	98.6187	-6.34755
TPK1	2.22357e-10	8.92276e-09	-0.719889	0.113457	262.158	-6.34505
APOBEC3C	2.22831e-10	8.92276e-09	-0.633497	0.0998463	2411.38	-6.34472
COL17A1	2.31512e-10	9.2506e-09	-1.77355	0.279792	3248.19	-6.33883
RIPOR2	2.35807e-10	9.39971e-09	-0.932021	0.147099	854.718	-6.336
GALNT8	2.36247e-10	9.39971e-09	1.58596	0.250321	11.2428	6.33571
LGALS3	2.38251e-10	9.45939e-09	-0.677238	0.106914	17981.8	-6.33441
PPIL2	2.4128e-10	9.55938e-09	0.42757	0.0675203	2386.56	6.33246
TNXB	2.42319e-10	9.58028e-09	-1.20875	0.190901	1153.59	-6.3318
PAH	2.44569e-10	9.64888e-09	2.47485	0.390948	257.952	6.33037
PPARGC1A	2.56818e-10	1.01109e-08	1.53031	0.242029	494.737	6.32283
CHRD	2.60333e-10	1.02277e-08	1.1788	0.186498	660.687	6.32073
BDKRB2	2.6448e-10	1.0369e-08	0.92491	0.146386	755.354	6.31829
TSPAN4	2.68119e-10	1.04897e-08	-0.654573	0.103634	3078.37	-6.31617
MAPKAPK5	2.76046e-10	1.07532e-08	0.313578	0.0496823	1722.49	6.31167
SRSF9	2.76577e-10	1.07532e-08	0.390593	0.0618872	2253.95	6.31137
TTC16	2.75516e-10	1.07532e-08	-1.24229	0.196815	63.4362	-6.31196
GALNT12	2.77535e-10	1.07681e-08	-0.754192	0.119507	1032.9	-6.31083
ECHDC1	2.83497e-10	1.09567e-08	-0.528992	0.0838666	2910.72	-6.30754
PTPRG	2.83566e-10	1.09567e-08	-0.710228	0.1126	1900.64	-6.30751
NFATC2	2.86187e-10	1.10353e-08	-0.629556	0.0998331	1113.46	-6.30608
BX276092.9	2.88901e-10	1.11171e-08	3.33671	0.529248	19.2567	6.30462
IGSF6	2.9424e-10	1.12993e-08	-0.833192	0.132215	1162.54	-6.30178
SLC16A14	2.94967e-10	1.13041e-08	1.47423	0.233952	1913.38	6.3014
LGALS9B	2.95982e-10	1.13198e-08	-1.88305	0.298856	25.3037	-6.30087
CCR10	2.96998e-10	1.13355e-08	1.18013	0.187313	50.001	6.30034
TRAF2	2.99324e-10	1.14011e-08	0.575697	0.0913932	1624.86	6.29913
C12orf45	3.01126e-10	1.14464e-08	0.442703	0.0702904	723.357	6.2982
UCN3	3.03106e-10	1.14984e-08	-2.17359	0.345168	192.536	-6.29718
RASAL1	3.04024e-10	1.15099e-08	1.11676	0.177356	572.942	6.29671
SLC40A1	3.07909e-10	1.16335e-08	-0.873374	0.138747	9798.55	-6.29474
PARPBP	3.11392e-10	1.17414e-08	0.837178	0.133033	221.864	6.293
TTPA	3.14473e-10	1.18338e-08	1.64282	0.261118	21.8592	6.29147
AC007906.2	3.17851e-10	1.19369e-08	-1.61258	0.256379	395.252	-6.28981
CX3CL1	3.20364e-10	1.19833e-08	-1.1179	0.177766	4970.74	-6.28859
MEF2C	3.19962e-10	1.19833e-08	-0.687327	0.109294	1573	-6.28878
NELFCD	3.23247e-10	1.2067e-08	0.447478	0.0711729	4414.25	6.2872
RASSF5	3.25738e-10	1.21358e-08	-0.572232	0.0910327	2286.5	-6.28601
NR3C2	3.29088e-10	1.22363e-08	-0.905385	0.144068	805.365	-6.28442
SLC25A35	3.32148e-10	1.23256e-08	0.630405	0.100335	436.88	6.28298
CTSH	3.394e-10	1.25574e-08	-1.07205	0.170719	28797	-6.27962
SH2D6	3.39734e-10	1.25574e-08	1.39538	0.222212	22.488	6.27947
CCDC181	3.64677e-10	1.34245e-08	1.17643	0.187675	91.715	6.26844
PTGFR	3.6534e-10	1.34245e-08	-1.50387	0.239922	172.658	-6.26816
BCL2	3.64349e-10	1.34245e-08	0.919655	0.146709	866.73	6.26858
MAGI3	3.83253e-10	1.40551e-08	-0.703872	0.112427	2166.18	-6.2607
PLPP1	3.87197e-10	1.41447e-08	0.672284	0.107409	1077.51	6.2591
FCER1A	3.87204e-10	1.41447e-08	-1.50073	0.239767	305.431	-6.2591
RSPO2	4.03537e-10	1.47126e-08	-1.58231	0.253062	64.7867	-6.25265
SLC39A8	4.07072e-10	1.48127e-08	-0.808571	0.129345	5783.69	-6.25129
CPA3	4.21875e-10	1.53216e-08	-1.17343	0.187878	1206	-6.24571
SLC1A6	4.23019e-10	1.53334e-08	2.14612	0.343638	6.20353	6.24529
SYP	4.4437e-10	1.60763e-08	1.28308	0.205702	217.574	6.23759
LGI2	4.67073e-10	1.6865e-08	1.20444	0.193336	733.076	6.22979
SLC36A4	4.6901e-10	1.69024e-08	0.546708	0.0877663	1094.91	6.22914
ZCCHC8	4.75939e-10	1.71192e-08	0.307055	0.0493115	1388.86	6.22684
FNIP2	4.84782e-10	1.7352e-08	-0.730798	0.117417	3510.42	-6.22395
CHRM5	4.84548e-10	1.7352e-08	1.14078	0.183286	8.8885	6.22403
HEPACAM2	4.85191e-10	1.7352e-08	2.3795	0.382322	165.651	6.22382
PNPLA7	4.89121e-10	1.74593e-08	1.07276	0.172399	642.541	6.22256
CD207	5.0211e-10	1.78889e-08	-1.75082	0.281552	641.217	-6.21844
S100A2	5.20755e-10	1.85179e-08	-1.5204	0.244723	1920.1	-6.21272
RUNDC3A	5.37598e-10	1.90807e-08	1.55306	0.250182	120.004	6.20772
MAPKAPK3	5.51023e-10	1.95202e-08	-0.523843	0.0844386	3291.44	-6.20384
PARP3	5.54434e-10	1.9567e-08	-0.480586	0.077478	1380.7	-6.20287
SRARP	5.53515e-10	1.9567e-08	2.5513	0.411293	6.35515	6.20313
SOX8	5.5811e-10	1.96597e-08	-1.25868	0.202952	57.6216	-6.20183
EMC9	5.61618e-10	1.97462e-08	0.56295	0.090786	471.022	6.20084
SLC7A5	5.74669e-10	2.01672e-08	1.0126	0.163396	6575.26	6.19723
HHIP	5.7975e-10	2.03075e-08	-1.74499	0.281639	690.529	-6.19584
CAMKK2	6.02846e-10	2.10771e-08	0.282473	0.0456361	2832.76	6.18968
SHMT2	6.09278e-10	2.12623e-08	0.610957	0.0987323	5274.69	6.18801
GPR12	6.28583e-10	2.18953e-08	-2.56272	0.414473	16.4854	-6.18309
EDN3	6.29777e-10	2.18961e-08	-2.41425	0.390479	8.89471	-6.18279
DNAJC10	6.33724e-10	2.19926e-08	0.503125	0.081388	7842.84	6.18181
PLD4	6.39208e-10	2.21228e-08	-1.00253	0.16221	274.309	-6.18045
PLCXD1	6.39839e-10	2.21228e-08	0.953274	0.154244	1817.12	6.18029
CREBRF	6.57207e-10	2.26815e-08	-0.460012	0.0744831	1338.1	-6.17606
SGK3	6.76295e-10	2.32974e-08	0.46302	0.0750252	428.574	6.17154
PAK1IP1	6.84135e-10	2.35242e-08	0.515005	0.083473	1081.61	6.16971
NEUROG3	6.94272e-10	2.3829e-08	2.09797	0.340171	6.01499	6.16739
DCLRE1A	7.12975e-10	2.44262e-08	0.502925	0.0816016	835.333	6.16318
PHGDH	7.18968e-10	2.45866e-08	1.15574	0.187564	1625.74	6.16186
CUZD1	7.24876e-10	2.47435e-08	1.28371	0.208375	2.76758	6.16056
PTH2R	7.26479e-10	2.47531e-08	1.82511	0.296273	42.8913	6.16021
GLP1R	7.29215e-10	2.48012e-08	-1.63951	0.26617	54.0516	-6.15962
GRIN2B	7.46978e-10	2.53594e-08	1.85578	0.301468	4.86292	6.1558
SPRY2	7.51261e-10	2.54586e-08	-0.616036	0.100089	1528.42	-6.1549
LST1	7.64458e-10	2.58591e-08	-0.863718	0.140393	866.763	-6.15214
N4BP2L1	7.6969e-10	2.59892e-08	-0.622083	0.101134	620.848	-6.15106
GEMIN2	7.7817e-10	2.62282e-08	0.66215	0.107679	513.404	6.14932
SVOP	8.06769e-10	2.71434e-08	2.12473	0.345845	5.21792	6.14359
KLK15	8.08688e-10	2.71592e-08	2.9873	0.486276	1.41878	6.14321
KLHL20	8.20112e-10	2.74936e-08	-0.343842	0.0559913	1088.28	-6.14099
EPHA7	8.24758e-10	2.75999e-08	1.81511	0.295617	106.982	6.14009
XAGE1B	8.27421e-10	2.76397e-08	-2.06403	0.336185	18.1072	-6.13958
CLEC10A	8.47291e-10	2.82531e-08	-0.979782	0.159683	427.283	-6.1358
DACT2	8.49073e-10	2.82622e-08	1.79014	0.291769	532.297	6.13547
TMEM229A	8.72155e-10	2.89791e-08	2.89745	0.472575	73.2841	6.13121
CAVIN2	9.13372e-10	3.02949e-08	-0.967274	0.157952	1753	-6.12386
TXNIP	9.20147e-10	3.04656e-08	-0.711484	0.116205	35471.1	-6.12268
N4BP1	9.22811e-10	3.05e-08	-0.336096	0.0548977	3189.72	-6.12222
KMT5B	9.58923e-10	3.16377e-08	0.334061	0.05462	2843.03	6.1161
PLEKHA1	9.75125e-10	3.21157e-08	0.493831	0.0807781	2819.63	6.11343
SOSTDC1	9.8552e-10	3.24011e-08	-1.82689	0.298915	136.177	-6.11174
HLA-DMB	9.91316e-10	3.25346e-08	-0.790364	0.129339	3396.96	-6.1108
SYNJ1	1.00563e-09	3.29085e-08	-0.445112	0.0728675	790.082	-6.10851
TMEM135	1.00622e-09	3.29085e-08	0.463219	0.0758329	1354.94	6.10842
QPCT	1.01473e-09	3.30192e-08	1.34526	0.220279	2430.07	6.10708
PYY	1.01489e-09	3.30192e-08	1.18519	0.194069	10.5256	6.10705
MARCHF6	1.01316e-09	3.30192e-08	0.456959	0.0748215	9472.08	6.10732
COX6C	1.04051e-09	3.37941e-08	0.56111	0.0919391	3617.13	6.10307
USP28	1.05921e-09	3.43417e-08	0.475643	0.0779715	1530.59	6.10022
PRKAA2	1.06206e-09	3.43748e-08	1.01705	0.166735	657.497	6.09979
PITPNC1	1.0669e-09	3.44719e-08	0.8282	0.135791	2127.34	6.09907
TFF3	1.07847e-09	3.47857e-08	1.84664	0.302859	6841.78	6.09734
IMPA2	1.08612e-09	3.49724e-08	0.779109	0.127802	4113.28	6.09621
FOXC1	1.09126e-09	3.50447e-08	-0.985349	0.161653	663.192	-6.09546
GLB1L3	1.09211e-09	3.50447e-08	-2.05351	0.336898	1153.85	-6.09533
CITED2	1.10861e-09	3.55134e-08	-0.79892	0.131122	6140.05	-6.09293
SIGLEC6	1.11695e-09	3.57196e-08	-1.05644	0.173422	88.2361	-6.09173
ASCL1	1.1589e-09	3.69981e-08	2.86741	0.471162	1816.3	6.08583
CHI3L2	1.18563e-09	3.77087e-08	-1.24473	0.204652	933.415	-6.08217
ZDHHC15	1.1872e-09	3.77087e-08	-1.03991	0.170982	132.175	-6.08196
SELENOI	1.18393e-09	3.77087e-08	0.575117	0.0945543	2747.1	6.08241
ZNF22	1.22783e-09	3.89332e-08	0.426367	0.0701658	982.483	6.07657
CCDC170	1.26405e-09	4.00142e-08	-1.16555	0.191958	386.677	-6.0719
TGFBR2	1.26882e-09	4.00972e-08	-0.600373	0.0988872	8675.73	-6.0713
EEF1E1	1.32149e-09	4.16914e-08	0.539744	0.0889967	289.539	6.06476
PDHX	1.33153e-09	4.19377e-08	0.389161	0.0641805	1441.23	6.06355
NCKAP5	1.3695e-09	4.30612e-08	1.25437	0.207025	272.2	6.05902
DLL3	1.37683e-09	4.30985e-08	2.0881	0.344675	223.508	6.05817
HEATR5A	1.37989e-09	4.30985e-08	0.497245	0.0820833	1482.92	6.05781
ZMAT4	1.37305e-09	4.30985e-08	2.56075	0.422663	83.4065	6.05861
MILR1	1.37783e-09	4.30985e-08	-0.797393	0.131625	358.36	-6.05805
TCF21	1.38917e-09	4.33161e-08	-1.14055	0.188311	164.208	-6.05673
EFCAB2	1.40125e-09	4.36202e-08	0.67094	0.110801	677.917	6.05534
ZNF670-ZNF695	1.40422e-09	4.36403e-08	1.45952	0.241045	5.06148	6.05499
RGS13	1.4205e-09	4.40732e-08	-1.09118	0.180267	58.053	-6.05314
INSR	1.42463e-09	4.41282e-08	0.587265	0.0970257	3875.65	6.05267
TRIM22	1.43489e-09	4.43726e-08	-0.675674	0.111654	3905.04	-6.05152
KIAA2012	1.44927e-09	4.47434e-08	-1.57473	0.26029	44.1656	-6.04991
PRKN	1.45824e-09	4.49466e-08	0.936352	0.154797	90.769	6.04892
MUC2	1.46161e-09	4.49763e-08	-2.39522	0.396	75.1822	-6.04854
RBKS	1.47247e-09	4.52361e-08	-0.590024	0.0975674	317.381	-6.04735
SCFD1	1.49203e-09	4.57622e-08	0.413529	0.0684059	2930.18	6.04522
GADD45G	1.50188e-09	4.59888e-08	0.952969	0.157668	989.915	6.04416
ABCC8	1.5145e-09	4.6149e-08	1.77599	0.293902	60.496	6.04281
SH3RF2	1.51365e-09	4.6149e-08	-1.25774	0.208135	690.814	-6.0429
XKR7	1.51111e-09	4.6149e-08	2.00347	0.331526	6.53135	6.04317
TBX15	1.52395e-09	4.63618e-08	1.31414	0.217507	549.423	6.04181
SLC41A1	1.53428e-09	4.64768e-08	-0.562619	0.0931378	2547.11	-6.04072
HCN1	1.53388e-09	4.64768e-08	-2.12478	0.351741	36.4522	-6.04076
TMEM132C	1.53765e-09	4.64768e-08	-1.79996	0.297988	21.7631	-6.04037
CASTOR2	1.53752e-09	4.64768e-08	0.665224	0.11013	742.779	6.04038
DPYD	1.56839e-09	4.73295e-08	-0.771752	0.127833	2771.17	-6.03717
SMARCD1	1.57974e-09	4.75954e-08	0.362737	0.0600955	3038.64	6.03601
CACNB2	1.60901e-09	4.83653e-08	1.00052	0.16584	151.338	6.03304
TMEM100	1.61046e-09	4.83653e-08	-1.34786	0.223418	408.905	-6.0329
THBS4	1.61996e-09	4.84954e-08	-1.52958	0.25358	355.258	-6.03195
CCL19	1.61906e-09	4.84954e-08	-1.22586	0.203225	1170.01	-6.03204
AADAC	1.63716e-09	4.86989e-08	-1.81988	0.301793	238.962	-6.03024
GGTLC1	1.63309e-09	4.86989e-08	-1.68658	0.279669	822.161	-6.03064
RASA2	1.62993e-09	4.86989e-08	-0.386756	0.0641284	1166.15	-6.03096
GREM2	1.63696e-09	4.86989e-08	1.63791	0.271614	267.733	6.03026
SCGB3A2	1.64969e-09	4.8994e-08	-1.94338	0.322339	18628.4	-6.02901
TMED2	1.65905e-09	4.9194e-08	0.47182	0.0782702	18196.8	6.02809
EXTL1	1.66374e-09	4.92551e-08	0.95703	0.158774	45.6332	6.02764
ST3GAL5	1.7498e-09	5.16398e-08	-0.874825	0.145332	4605.84	-6.01948
HLA-DOA	1.74949e-09	5.16398e-08	-0.921935	0.153158	3433.12	-6.01951
MGAT4C	1.79206e-09	5.28037e-08	1.828	0.303875	11.4773	6.01561
GINS2	1.81944e-09	5.35264e-08	0.86756	0.144277	618.573	6.01316
CCKAR	1.82819e-09	5.36995e-08	3.3214	0.552426	4.94445	6.01238
DTHD1	1.85813e-09	5.44936e-08	-1.42423	0.236987	202.552	-6.00975
CNTFR	1.90777e-09	5.58619e-08	-1.48781	0.247743	20.9589	-6.00547
FOLR1	1.94951e-09	5.69951e-08	-1.34567	0.224205	8113.23	-6.00196
ZNF540	2.0005e-09	5.83946e-08	-0.812379	0.135447	91.2963	-5.99777
MRPS28	2.05035e-09	5.97567e-08	0.698226	0.116492	224.412	5.99377
KCNK10	2.06327e-09	6.00398e-08	2.03933	0.340301	30.5267	5.99275
PARP8	2.10174e-09	6.10644e-08	-0.442477	0.0738725	1853.58	-5.98974
FOXF2	2.12092e-09	6.15265e-08	-0.889354	0.148516	336.814	-5.98826
GNG12	2.18741e-09	6.3357e-08	-0.577901	0.0965867	5464.73	-5.98324
HNMT	2.22295e-09	6.42872e-08	-0.659353	0.110248	2627.28	-5.98062
FKBP10	2.27911e-09	6.58099e-08	0.933449	0.156185	7107.62	5.97655
TIMELESS	2.29551e-09	6.61813e-08	0.607912	0.101736	2334.55	5.97538
PPM1E	2.33865e-09	6.73216e-08	1.25368	0.209914	90.1768	5.97235
GPR157	2.37853e-09	6.83644e-08	0.630011	0.105537	1295.41	5.96959
GLDC	2.395e-09	6.87325e-08	1.51318	0.25353	318.47	5.96846
IL6R	2.4075e-09	6.89855e-08	-0.685577	0.114883	2834.94	-5.96761
C9orf24	2.45755e-09	7.03123e-08	-1.65937	0.27822	196.622	-5.96425
CELF2	2.499e-09	7.13891e-08	-0.697136	0.116939	3622.37	-5.96152
ITGA3	2.53076e-09	7.21864e-08	-0.788597	0.132327	26812.8	-5.95946
GVQW3	2.53839e-09	7.22938e-08	0.727671	0.122114	292.865	5.95897
HRH1	2.562e-09	7.28556e-08	-0.588311	0.0987521	692.272	-5.95745
TOR1AIP1	2.56928e-09	7.2952e-08	-0.321839	0.0540271	3588.75	-5.95699
TMEM37	2.58847e-09	7.33856e-08	-0.896017	0.150445	1041.15	-5.95577
CHRNA5	2.66165e-09	7.53463e-08	1.22641	0.206078	125.547	5.95121
SEPHS1	2.66574e-09	7.53485e-08	0.344664	0.0579174	2497.94	5.95096
MARS1	2.68664e-09	7.58248e-08	0.456389	0.0767082	5596.45	5.94968
CCDC38	2.71878e-09	7.66164e-08	1.11693	0.187791	5.77215	5.94774
ANGPTL3	2.72995e-09	7.67004e-08	1.57615	0.265029	10.1654	5.94706
RAB3B	2.72847e-09	7.67004e-08	1.66962	0.280743	446.328	5.94715
AURKB	2.77031e-09	7.77179e-08	0.933592	0.157047	721.442	5.94466
CLCNKA	2.79371e-09	7.82572e-08	1.33801	0.22513	49.2272	5.94328
IP6K3	2.81139e-09	7.86349e-08	1.66061	0.279458	259.876	5.94225
TNFSF14	2.8605e-09	7.98892e-08	-0.947896	0.159594	214.135	-5.93941
EHD2	2.87804e-09	8.02595e-08	-0.640319	0.107827	7547.65	-5.93841
STEAP3	2.90493e-09	8.08892e-08	-0.694114	0.116916	3872.32	-5.93688
CFAP77	2.91701e-09	8.11049e-08	-1.73188	0.29175	75.7357	-5.9362
HYLS1	2.94417e-09	8.17388e-08	0.539496	0.0909056	331.992	5.93468
LARP1B	2.96683e-09	8.22462e-08	0.379067	0.0638868	1113.05	5.93342
CHFR	2.99307e-09	8.2851e-08	0.375426	0.0632886	1592.14	5.93198
CHST9	3.02768e-09	8.36853e-08	-2.10265	0.354574	287.99	-5.93009
PRX	3.12587e-09	8.62722e-08	-0.837815	0.141407	629.803	-5.92485
CSF2	3.14186e-09	8.65859e-08	-1.36305	0.230089	102.868	-5.92401
SLC35A2	3.24332e-09	8.92509e-08	0.515347	0.0870697	3137.03	5.91878
HLA-DQA1	3.30483e-09	9.08101e-08	-0.918236	0.15522	13757.9	-5.91569
DNMT3A	3.31513e-09	9.08268e-08	0.476062	0.0804814	2590.03	5.91518
MYOF	3.31448e-09	9.08268e-08	-0.650677	0.110001	12856.7	-5.91521
PSMD3	3.37226e-09	9.2257e-08	0.392884	0.0664513	7650.53	5.91237
HES6	3.40828e-09	9.31067e-08	1.23029	0.20815	1257.46	5.91062
TEX101	3.41721e-09	9.32146e-08	2.0975	0.354895	10.6968	5.91019
PAGE2B	3.47571e-09	9.46726e-08	2.83342	0.479639	6.59969	5.90739
HLA-DRB5	3.56058e-09	9.68437e-08	-1.0512	0.178067	16206.3	-5.90341
NRGN	3.57283e-09	9.70359e-08	-1.19815	0.202978	1392.38	-5.90285
CTDSPL	3.65291e-09	9.90673e-08	-0.497214	0.0842852	2614.64	-5.89919
TMEM241	3.68517e-09	9.97979e-08	0.485973	0.0823998	929.04	5.89774
PLCB1	3.7104e-09	1.00336e-07	0.84361	0.143067	1037.32	5.89661
GPX1	3.76783e-09	1.01742e-07	-0.576689	0.0978421	13885.1	-5.89408
HLA-DMA	3.82931e-09	1.03254e-07	-0.737907	0.125252	7138.83	-5.8914
ONECUT3	3.91829e-09	1.05501e-07	-2.71485	0.461113	30.0462	-5.88761
ALDH5A1	4.06586e-09	1.09317e-07	-0.613944	0.104386	1707.41	-5.88149
MYH15	4.08038e-09	1.0955e-07	-1.19455	0.203123	56.9644	-5.8809
GNAI2	4.10578e-09	1.10075e-07	-0.375065	0.0637879	15276.2	-5.87987
ZNF430	4.14169e-09	1.10879e-07	-0.467373	0.0795064	489.591	-5.87843
FASTKD1	4.24656e-09	1.13363e-07	0.387925	0.0660378	933.5	5.87429
PRR29	4.24316e-09	1.13363e-07	-0.93328	0.158872	219.327	-5.87442
HOATZ	4.33022e-09	1.15431e-07	-1.68738	0.287406	75.3762	-5.87106
PPIL6	4.42477e-09	1.17784e-07	-0.964135	0.164319	265.552	-5.86748
DENR	4.51496e-09	1.20015e-07	0.346746	0.0591301	3637.86	5.86413
NXPH4	4.54006e-09	1.20511e-07	1.53324	0.261501	290.701	5.86321
BRAP	4.55146e-09	1.20643e-07	0.273439	0.0466397	1328.4	5.86279
MEST	4.56385e-09	1.208e-07	0.635689	0.108436	2904.41	5.86234
ERO1B	4.5764e-09	1.20962e-07	1.03222	0.17609	1462.74	5.86189
TCEA3	4.58878e-09	1.21118e-07	-0.801837	0.136799	3308.23	-5.86144
CHKA	4.69335e-09	1.23704e-07	0.602288	0.10282	1170.67	5.8577
TRIM14	4.81314e-09	1.26683e-07	-0.490459	0.0837889	2616.03	-5.85351
FOXI3	4.85064e-09	1.27491e-07	2.1593	0.368971	155.288	5.85222
PDSS1	4.89757e-09	1.28544e-07	0.508461	0.0869073	230.449	5.85062
NAA25	4.91212e-09	1.28566e-07	0.402532	0.0688074	1493.32	5.85012
MS4A2	4.9083e-09	1.28566e-07	-1.0889	0.186128	215.329	-5.85025
HRH3	5.06975e-09	1.32507e-07	2.91893	0.499401	3.14001	5.84487
SUSD2	5.27736e-09	1.3773e-07	-1.38912	0.237937	9236.55	-5.83818
EFEMP1	5.29166e-09	1.3773e-07	-0.820468	0.140546	5556.16	-5.83773
ARHGEF2	5.28918e-09	1.3773e-07	-0.507653	0.0869595	5601.12	-5.83781
STAT5A	5.36424e-09	1.39426e-07	-0.475502	0.0814849	1672.65	-5.83546
RNF186	5.42016e-09	1.40684e-07	1.81686	0.311441	31.2092	5.83373
CDCA3	5.52594e-09	1.43231e-07	0.862632	0.147951	550.613	5.83051
TUBB1	5.54951e-09	1.43643e-07	0.938572	0.160996	22.6182	5.8298
MUC12	5.61622e-09	1.4517e-07	1.31112	0.224976	40.2058	5.8278
RNF34	5.65655e-09	1.46011e-07	0.314507	0.0539777	1503.33	5.82661
C8orf37	5.67802e-09	1.46363e-07	0.477263	0.0819198	226.635	5.82597
DENND2B	5.69811e-09	1.46679e-07	-0.496197	0.0851785	2693.4	-5.82539
TPSAB1	5.71082e-09	1.46805e-07	-1.01457	0.174175	730.146	-5.82501
GALNTL6	5.77332e-09	1.48208e-07	1.62063	0.278306	110.025	5.82319
SLC39A5	5.78173e-09	1.48221e-07	1.8224	0.312968	82.5138	5.82295
PSRC1	5.79619e-09	1.48389e-07	0.674885	0.115909	382.021	5.82253
DHX37	5.82153e-09	1.48834e-07	0.420501	0.0722286	1476.25	5.82181
CLC	5.89188e-09	1.50357e-07	-1.96839	0.338223	12.8253	-5.8198
KIF13A	5.89715e-09	1.50357e-07	-0.498083	0.0855865	2945.15	-5.81965
SUSD3	5.95476e-09	1.5162e-07	-0.697748	0.119929	264.905	-5.81802
NOS2	6.0174e-09	1.52871e-07	1.19907	0.206158	117.518	5.81627
SMURF2	6.02252e-09	1.52871e-07	-0.546485	0.0939603	3193.98	-5.81613
SLC27A1	6.02835e-09	1.52871e-07	-0.560601	0.09639	1429.36	-5.81597
PGAM5	6.05021e-09	1.53217e-07	0.490956	0.084424	2600.69	5.81536
FOXB1	6.06062e-09	1.53274e-07	1.89524	0.325918	76.4755	5.81508
SDC4	6.07654e-09	1.53469e-07	-0.573168	0.0985733	26172.3	-5.81464
TRIM8	6.29903e-09	1.58875e-07	-0.482737	0.083107	8079.41	-5.80862
C2orf83	6.40014e-09	1.6088e-07	1.77596	0.305886	0.822996	5.80595
NFATC1	6.40429e-09	1.6088e-07	-0.540475	0.0930915	761.77	-5.80584
BAAT	6.40126e-09	1.6088e-07	-1.58043	0.27221	201.611	-5.80592
NAA30	6.44512e-09	1.61689e-07	0.460258	0.0792895	1374.76	5.80478
TUBB2B	6.64908e-09	1.66583e-07	1.6219	0.27966	687.002	5.79956
NR1I2	6.66424e-09	1.6674e-07	-1.5206	0.262209	38.4206	-5.79917
EDARADD	6.77853e-09	1.69373e-07	1.28798	0.222207	157.413	5.79632
VDR	6.8832e-09	1.71759e-07	-0.638262	0.110164	2797.25	-5.79375
OGFRL1	7.08104e-09	1.76461e-07	-0.589925	0.101905	1861.98	-5.78899
TRPV6	7.09926e-09	1.7668e-07	-1.47353	0.254558	68.2086	-5.78856
RNF141	7.16286e-09	1.78026e-07	-0.443269	0.0765965	3009.26	-5.78706
ZNF561	7.18435e-09	1.78324e-07	-0.352146	0.0608559	1334.79	-5.78656
TUBA4B	7.26226e-09	1.8002e-07	-1.65294	0.285741	96.3414	-5.78474
TESMIN	7.27356e-09	1.80061e-07	1.11163	0.192175	266.471	5.78448
CFAP58	7.3069e-09	1.80648e-07	-1.22218	0.211313	57.2689	-5.78371
C8orf76	7.32761e-09	1.80922e-07	0.581116	0.100483	172.857	5.78324
KIF5C	7.36433e-09	1.81589e-07	1.285	0.222226	200.972	5.7824
STAU2	7.46047e-09	1.83718e-07	0.482706	0.08351	2591.31	5.78022
HBEGF	7.49214e-09	1.84256e-07	-0.818351	0.141595	1280.32	-5.7795
FRMD4B	7.60834e-09	1.86868e-07	-0.504675	0.0873606	1522.51	-5.77691
CHORDC1	7.83088e-09	1.91831e-07	0.450805	0.0781012	1364.16	5.77206
CHST1	7.82759e-09	1.91831e-07	1.04833	0.181619	367.45	5.77213
G6PC	7.89314e-09	1.93088e-07	2.60303	0.451074	2.40908	5.77072
CIB3	7.90281e-09	1.93088e-07	1.3691	0.237257	1.52017	5.77052
ECEL1	7.91915e-09	1.93235e-07	1.74078	0.301687	281.032	5.77017
CPT1C	7.97171e-09	1.94265e-07	0.979742	0.169827	231.957	5.76906
NPPB	8.13176e-09	1.97908e-07	2.5609	0.444161	1.7115	5.7657
ZMYND10	8.21403e-09	1.99564e-07	-1.3289	0.230552	365.851	-5.76401
BPIFB6	8.22109e-09	1.99564e-07	3.53629	0.613528	3.54363	5.76386
TMC2	8.35541e-09	2.02562e-07	1.32557	0.230089	15.5835	5.76113
RIN1	8.45182e-09	2.04635e-07	-0.750495	0.130313	480.78	-5.75919
CASR	8.6488e-09	2.09133e-07	-2.08271	0.361877	48.4261	-5.7553
KIF1A	8.8867e-09	2.14333e-07	2.20798	0.383949	1851.4	5.75071
CIITA	8.88337e-09	2.14333e-07	-0.78342	0.136229	2719.39	-5.75078
POLE	8.90116e-09	2.14406e-07	0.527642	0.0917569	2092.14	5.75044
SORL1	8.95721e-09	2.15479e-07	0.793418	0.138001	6863.04	5.74938
SDK1	8.9719e-09	2.15556e-07	1.03127	0.179378	2146.59	5.7491
TSPAN11	9.0026e-09	2.16016e-07	1.29818	0.225829	1416.59	5.74852
MOB3B	9.33382e-09	2.23677e-07	-0.642611	0.111906	727.059	-5.74241
YDJC	9.35614e-09	2.23926e-07	0.555983	0.0968274	1148.92	5.74201
CERT1	9.42417e-09	2.25267e-07	-0.409148	0.0712705	2356	-5.74078
PSMB5	9.55584e-09	2.28123e-07	0.469539	0.0818235	5844.24	5.73843
PRTFDC1	9.64254e-09	2.299e-07	0.730571	0.127346	484.138	5.7369
DKC1	9.76936e-09	2.32627e-07	0.406179	0.0708284	3785.9	5.73469
STMN4	9.78249e-09	2.32645e-07	1.58402	0.276228	1.15574	5.73446
CEL	9.82868e-09	2.33447e-07	1.35002	0.235455	84.6141	5.73366
ECRG4	1.00199e-08	2.37687e-07	-1.51388	0.264184	110.923	-5.73039
ZFP36L1	1.02624e-08	2.43132e-07	-0.562547	0.0982386	24145.8	-5.72633
SPINK5	1.03032e-08	2.436e-07	-1.5895	0.27761	1443.49	-5.72566
CAMK2D	1.03081e-08	2.436e-07	-0.539723	0.0942652	3407.65	-5.72558
CD44	1.03373e-08	2.43982e-07	-0.657792	0.114896	15560.6	-5.7251
UCP1	1.0445e-08	2.46213e-07	1.38453	0.241909	1.28883	5.72334
SPATS2	1.0572e-08	2.48895e-07	0.449665	0.0785951	1692.34	5.72129
AL121758.1	1.05878e-08	2.48953e-07	1.31434	0.229739	3.86876	5.72103
REPIN1	1.09048e-08	2.56086e-07	0.396769	0.0694135	5022.53	5.71602
CST2	1.10403e-08	2.58944e-07	-1.37769	0.241111	127.963	-5.71392
PPP1R3B	1.10601e-08	2.59083e-07	0.685551	0.119985	3565.84	5.71361
MSLN	1.11569e-08	2.61023e-07	-1.72886	0.302665	25598.1	-5.71213
JAML	1.13273e-08	2.6455e-07	-0.766365	0.134225	1189.13	-5.70955
PLA2G1B	1.13358e-08	2.6455e-07	-1.6239	0.284424	220.217	-5.70943
CD69	1.14849e-08	2.67363e-07	-0.900649	0.157809	558.855	-5.7072
MUC21	1.14747e-08	2.67363e-07	-1.67928	0.294231	4855.22	-5.70735
MEGF6	1.15177e-08	2.67794e-07	-0.771971	0.135274	2708.36	-5.70672
SPRR2E	1.1709e-08	2.71904e-07	-3.55601	0.623435	5.20057	-5.70391
TPSB2	1.1844e-08	2.74698e-07	-1.11283	0.195167	887.105	-5.70196
H1-0	1.21213e-08	2.80782e-07	0.505765	0.0887616	16257.9	5.69801
STOM	1.23566e-08	2.85528e-07	-0.543456	0.0954313	12988.9	-5.69473
TRIM72	1.23527e-08	2.85528e-07	1.96043	0.344251	122.551	5.69479
CPA5	1.24124e-08	2.86464e-07	1.24867	0.219297	9.96255	5.69396
SYCP2L	1.25631e-08	2.89584e-07	1.31474	0.230984	53.5564	5.6919
PLA2G6	1.26063e-08	2.90223e-07	0.798385	0.140281	744.073	5.69132
H3C11	1.27174e-08	2.92422e-07	1.49575	0.262881	1.44416	5.68982
ABLIM2	1.27351e-08	2.9247e-07	0.86549	0.152118	280.994	5.68958
CPT1A	1.30154e-08	2.98543e-07	0.51618	0.0907831	3356.32	5.68586
DNAI3	1.31069e-08	3.00273e-07	-1.25142	0.220139	86.3228	-5.68467
TERF1	1.32549e-08	3.03294e-07	0.343311	0.0604129	1181.64	5.68275
KRT27	1.3308e-08	3.04136e-07	-1.52463	0.268323	9.12597	-5.68206
NDNF	1.335e-08	3.04725e-07	-1.08792	0.191484	3465.67	-5.68152
SH3RF1	1.33811e-08	3.05063e-07	-0.508894	0.0895763	2434.97	-5.68113
NARF	1.37098e-08	3.12177e-07	0.409919	0.0722074	3666.92	5.67697
NHLH2	1.39312e-08	3.16834e-07	1.82877	0.322294	40.5452	5.67423
OTOGL	1.42311e-08	3.23263e-07	1.34414	0.237038	34.2812	5.67058
DSCAM	1.43706e-08	3.26035e-07	1.82723	0.322325	27.7478	5.66891
ARRDC3	1.43904e-08	3.26089e-07	-0.66273	0.116911	9189.51	-5.66868
LYZ	1.44211e-08	3.2639e-07	-1.06379	0.187673	16865.6	-5.66831
NDUFV2	1.45556e-08	3.29037e-07	0.748848	0.132148	46.3203	5.66672
CHIA	1.4607e-08	3.29801e-07	-1.7544	0.309631	553.194	-5.66612
SRRM4	1.46479e-08	3.30326e-07	1.7928	0.316435	7.90596	5.66564
GOT1	1.47838e-08	3.3299e-07	0.59651	0.105315	2964.97	5.66405
SLC25A46	1.48983e-08	3.35167e-07	-0.390214	0.0689092	2125.33	-5.66273
CD300LF	1.53613e-08	3.45169e-07	-0.818271	0.144635	447.937	-5.65748
C8orf34	1.53922e-08	3.45449e-07	-1.1367	0.200932	152.203	-5.65713
SPCS2	1.54823e-08	3.47056e-07	0.353389	0.0624789	2555.72	5.65613
CDK8	1.5598e-08	3.48814e-07	0.397538	0.0703003	734.146	5.65485
SNRPD1	1.55846e-08	3.48814e-07	0.478568	0.0846274	2295.81	5.655
ATF4	1.56723e-08	3.49641e-07	0.402193	0.0711338	12778.4	5.65404
SNTN	1.56582e-08	3.49641e-07	-1.55404	0.274847	311.307	-5.65419
DOCK1	1.57083e-08	3.50027e-07	0.482164	0.0852838	3554.64	5.65364
NOD1	1.58463e-08	3.52264e-07	-0.579323	0.102496	1037.76	-5.65214
RAC2	1.58321e-08	3.52264e-07	-0.62527	0.110622	3534.79	-5.65229
MCM4	1.58948e-08	3.52507e-07	0.672083	0.118919	4484.54	5.65161
ITGA2	1.58774e-08	3.52507e-07	-0.972103	0.171999	5431.23	-5.6518
EFCAB1	1.60677e-08	3.5592e-07	-1.58777	0.281033	218.96	-5.64975
FXYD5	1.6103e-08	3.56282e-07	-0.684839	0.121224	5392.79	-5.64938
LBR	1.61673e-08	3.57282e-07	0.399754	0.0707692	3602.85	5.64869
FAM216A	1.61962e-08	3.57499e-07	0.616269	0.109105	183.085	5.64839
GNGT2	1.62219e-08	3.57646e-07	-0.673392	0.119224	111.356	-5.64811
ETV1	1.63252e-08	3.595e-07	-0.838375	0.148463	1981.01	-5.64702
PHYHIPL	1.68309e-08	3.702e-07	1.71679	0.304301	45.0114	5.64177
SLC10A2	1.70282e-08	3.74102e-07	-2.974	0.527326	18.8657	-5.63977
KLHL25	1.71985e-08	3.774e-07	0.538937	0.0955892	470.672	5.63805
MORC3	1.73073e-08	3.78899e-07	-0.289152	0.0512958	1463.52	-5.63697
CDH2	1.73015e-08	3.78899e-07	1.46749	0.26033	374.71	5.63702
RBMS2	1.76404e-08	3.85294e-07	-0.439296	0.0779768	3248.21	-5.63368
OBP2B	1.76359e-08	3.85294e-07	2.33347	0.414196	2.01118	5.63372
IL7	1.78969e-08	3.90244e-07	-0.708716	0.125855	173.955	-5.63119
TMPO	1.79087e-08	3.90244e-07	0.514933	0.0914449	5096.73	5.63108
PTGES2	1.83994e-08	4.00471e-07	0.401026	0.0712755	2248.94	5.62641
TRPM3	1.84269e-08	4.00512e-07	1.22559	0.217838	17.4342	5.62616
SHC3	1.84654e-08	4.00512e-07	-0.931924	0.165652	441.047	-5.6258
ZACN	1.84449e-08	4.00512e-07	0.979475	0.174098	7.86311	5.62599
CHIT1	1.85943e-08	4.0284e-07	-1.41034	0.250745	4056.64	-5.6246
SH3BP4	1.86912e-08	4.04473e-07	0.567249	0.100868	3997.82	5.6237
SLC26A9	1.94388e-08	4.20166e-07	-1.40665	0.250431	2905.11	-5.61692
AQP1	1.95137e-08	4.21297e-07	-1.22393	0.217925	19392.8	-5.61626
CDC42EP1	1.95902e-08	4.21978e-07	-0.743826	0.132458	6541.62	-5.61558
SLC15A5	1.95738e-08	4.21978e-07	1.8393	0.327527	4.95607	5.61573
PAIP2B	1.99407e-08	4.29034e-07	0.694008	0.123654	652.648	5.61252
STK17A	2.00603e-08	4.31112e-07	-0.553704	0.0986735	2814.72	-5.61148
NT5E	2.05734e-08	4.41632e-07	-1.06941	0.190723	3877.98	-5.60711
NAB2	2.07375e-08	4.44646e-07	-0.528731	0.0943197	2081.36	-5.60573
CSPP1	2.08119e-08	4.45103e-07	0.465268	0.0830078	891.969	5.60511
SLC5A9	2.07895e-08	4.45103e-07	-1.19059	0.212404	100.028	-5.6053
PAXIP1	2.08301e-08	4.45103e-07	0.395496	0.0705618	714.331	5.60496
OSR1	2.08774e-08	4.45607e-07	-0.819216	0.146169	293.847	-5.60457
IMMT	2.09804e-08	4.47296e-07	0.274639	0.0490101	4128.84	5.60372
ACTL6B	2.10242e-08	4.47484e-07	1.70527	0.30433	1.90438	5.60335
TCERG1L	2.1037e-08	4.47484e-07	1.95546	0.348986	16.3227	5.60325
PTGER4	2.13789e-08	4.54241e-07	-0.707723	0.126369	674.676	-5.60046
CDC42EP3	2.15325e-08	4.56987e-07	-0.678	0.121088	4008.93	-5.59921
RBM17	2.15873e-08	4.5763e-07	0.306301	0.0547086	3441.09	5.59877
IL5RA	2.24752e-08	4.75378e-07	-1.2491	0.223381	98.9256	-5.59178
CD99L2	2.24576e-08	4.75378e-07	0.554057	0.0990818	4233.41	5.59192
PPP1CC	2.28818e-08	4.83432e-07	0.341903	0.0611779	6546.93	5.58867
TEF	2.31099e-08	4.87701e-07	-0.628456	0.112487	1439.06	-5.58695
PRR19	2.35469e-08	4.96366e-07	0.751626	0.134611	91.0476	5.58369
GBP6	2.38079e-08	5.01304e-07	-1.46654	0.262738	176.407	-5.58177
GSC	2.39235e-08	5.02899e-07	1.69851	0.304342	19.4752	5.58093
AKAP13	2.39374e-08	5.02899e-07	-0.54734	0.0980751	7693.35	-5.58083
TEX48	2.41936e-08	5.07713e-07	1.5408	0.27618	7.9644	5.57898
HSD17B6	2.4329e-08	5.09985e-07	-1.20669	0.216329	1181.63	-5.57801
SNRPA1	2.44568e-08	5.12091e-07	0.419043	0.0751364	1498.08	5.57709
TEX45	2.44888e-08	5.12188e-07	1.1627	0.208486	29.4879	5.57687
CCDC69	2.46701e-08	5.15405e-07	-0.658008	0.118016	2287.38	-5.57558
FAM237B	2.47695e-08	5.16906e-07	-1.29671	0.232599	10.1999	-5.57488
FSBP	2.48846e-08	5.18729e-07	0.584357	0.104835	148.627	5.57408
CCDC178	2.51126e-08	5.229e-07	1.29826	0.232977	7.84135	5.57249
ARHGDIB	2.52248e-08	5.24653e-07	-0.556703	0.0999159	11971.5	-5.57171
PER3	2.53259e-08	5.26172e-07	-0.740116	0.132851	1080.49	-5.57102
LIN7A	2.62958e-08	5.45718e-07	0.940742	0.169062	192.499	5.56446
S100A13	2.63395e-08	5.46021e-07	-0.621701	0.111733	764.885	-5.56418
COPS5	2.64712e-08	5.48144e-07	0.411322	0.0739348	1973.75	5.56331
KLHL4	2.67923e-08	5.54182e-07	-1.07158	0.192689	82.0725	-5.5612
VILL	2.69858e-08	5.57568e-07	-1.17524	0.211376	1208.33	-5.55995
CNGA4	2.73534e-08	5.6454e-07	-1.40153	0.252183	47.0015	-5.55758
CD83	2.7564e-08	5.68261e-07	-0.624884	0.112465	1320.9	-5.55624
LMO7	2.7658e-08	5.69572e-07	-0.59669	0.107402	10995.1	-5.55565
JADE3	2.79117e-08	5.74167e-07	0.423774	0.0762999	885.587	5.55406
GFRA3	2.83374e-08	5.82283e-07	1.65836	0.298727	1250.23	5.55141
CCR4	2.84594e-08	5.8415e-07	-0.90603	0.163229	240.225	-5.55066
DACH2	2.87427e-08	5.8932e-07	1.85842	0.334915	11.2094	5.54893
APLP2	2.91432e-08	5.96878e-07	-0.496677	0.0895477	54713.1	-5.54651
FAM184A	2.92406e-08	5.97566e-07	-0.912651	0.164562	524.909	-5.54592
ZHX1-C8orf76	2.92158e-08	5.97566e-07	0.717863	0.129436	5.91678	5.54607
CCKBR	2.9492e-08	6.02049e-07	1.904	0.343408	6.07878	5.54443
CCDC167	2.96661e-08	6.04942e-07	0.557069	0.100492	839.884	5.5434
ALS2	2.97035e-08	6.04995e-07	0.30289	0.054642	1400.08	5.54318
ATXN7	2.97332e-08	6.04995e-07	-0.382213	0.0689541	1811.31	-5.543
NPY1R	2.98536e-08	6.06787e-07	1.29407	0.23349	72.8721	5.54229
ANXA13	3.03342e-08	6.15887e-07	1.85019	0.333999	65.3508	5.5395
RANGRF	3.05007e-08	6.18597e-07	0.56514	0.102038	36.8603	5.53854
CD59	3.09332e-08	6.2669e-07	-0.549998	0.099348	13871.2	-5.53607
RBMS3	3.11226e-08	6.29847e-07	-0.699551	0.126387	730.582	-5.535
CLIC5	3.19008e-08	6.44898e-07	-1.11569	0.201727	1705.5	-5.53067
C13orf46	3.2016e-08	6.4653e-07	-1.24471	0.225082	106.993	-5.53004
LGR6	3.25337e-08	6.56278e-07	-1.20082	0.217255	310.851	-5.52722
DAPP1	3.27374e-08	6.59676e-07	-0.674315	0.122023	887.003	-5.52613
TMEM92	3.30018e-08	6.6429e-07	-0.764811	0.138435	1079.18	-5.52472
GNAQ	3.34682e-08	6.72955e-07	-0.382554	0.069275	4193.65	-5.52225
ZNF511	3.36243e-08	6.75369e-07	0.507748	0.0919595	368.486	5.52143
LTO1	3.37694e-08	6.77557e-07	0.440279	0.0797508	776.681	5.52068
XBP1	3.38174e-08	6.77794e-07	0.560301	0.101496	23902.4	5.52043
RMDN2	3.41014e-08	6.81302e-07	-0.688608	0.124771	488.779	-5.51896
DSG1	3.4098e-08	6.81302e-07	2.11883	0.383917	11.5137	5.51898
FILIP1L	3.40394e-08	6.81302e-07	-0.695033	0.125928	2471.96	-5.51928
RBM38	3.44849e-08	6.88228e-07	0.571249	0.103544	1940.86	5.51699
AGER	3.45462e-08	6.88719e-07	-1.38623	0.25128	3596.07	-5.51668
FAM81B	3.47414e-08	6.91874e-07	-1.26944	0.230151	190.78	-5.51569
PRDM15	3.47868e-08	6.92042e-07	0.456855	0.0828317	622.993	5.51546
RPN2	3.51177e-08	6.97885e-07	0.387423	0.0702643	22256.1	5.5138
RCOR2	3.64611e-08	7.23049e-07	1.08203	0.196475	257.503	5.50719
SNRNP48	3.64377e-08	7.23049e-07	0.415998	0.0755358	755.613	5.5073
COL26A1	3.67593e-08	7.28192e-07	1.0908	0.19812	64.8178	5.50575
ABHD12	3.69258e-08	7.30718e-07	0.400842	0.0728147	4312.73	5.50496
PAICS	3.71024e-08	7.32666e-07	0.490043	0.0890322	6558.26	5.50412
AC008397.2	3.70635e-08	7.32666e-07	-1.27721	0.232038	9.39281	-5.5043
NBPF4	3.74269e-08	7.38295e-07	2.53572	0.460823	3.76958	5.50258
RIMBP2	3.77808e-08	7.44492e-07	1.85905	0.337952	169.93	5.50092
KRT6C	3.86813e-08	7.61078e-07	-2.35772	0.428928	22.3938	-5.49677
BRSK2	3.87037e-08	7.61078e-07	1.22763	0.223341	110.695	5.49667
TIMM17B	3.89346e-08	7.64815e-07	0.50384	0.0916803	2129.68	5.49562
CTSG	3.91752e-08	7.68736e-07	-1.23614	0.224977	66.3778	-5.49453
TBX18	4.07439e-08	7.98683e-07	1.7366	0.316459	157.211	5.4876
THG1L	4.11854e-08	8.06493e-07	-0.428175	0.078053	568.464	-5.48569
ADARB2	4.15091e-08	8.11984e-07	1.19646	0.21816	45.466	5.48431
SPN	4.19504e-08	8.1976e-07	-0.738787	0.134755	1140.31	-5.48244
AKNAD1	4.22192e-08	8.24154e-07	0.982404	0.179228	9.42772	5.48131
SLC35A5	4.22928e-08	8.24732e-07	-0.349909	0.0638404	1530.71	-5.481
LRRC71	4.25815e-08	8.29498e-07	-1.59651	0.291345	66.5918	-5.4798
NOS3	4.2759e-08	8.32091e-07	0.961885	0.175556	842.478	5.47906
MBLAC1	4.29972e-08	8.35859e-07	0.572172	0.104448	64.1673	5.47808
TOR4A	4.35502e-08	8.45732e-07	-0.574218	0.104864	2122.74	-5.47582
GCH1	4.39281e-08	8.52186e-07	0.557977	0.101927	1009.91	5.47429
IFNGR1	4.40695e-08	8.52283e-07	-0.496242	0.090659	5817.05	-5.47372
TET1	4.40607e-08	8.52283e-07	0.757903	0.138461	147.315	5.47375
S100A7	4.40454e-08	8.52283e-07	-2.50991	0.458531	49.3612	-5.47381
C1orf105	4.4171e-08	8.53365e-07	1.35512	0.247587	5.68613	5.47331
IMMP1L	4.55338e-08	8.78788e-07	0.401705	0.0734657	161.091	5.46792
MGAT4A	4.57856e-08	8.82127e-07	0.501774	0.0917832	2741.62	5.46695
BTN3A3	4.58009e-08	8.82127e-07	-0.509607	0.093217	1753.85	-5.46689
ITGA2B	4.60216e-08	8.8456e-07	1.08599	0.198679	98.3011	5.46603
ZNF441	4.60151e-08	8.8456e-07	-0.454058	0.0830686	263.23	-5.46606
HOXB4	4.65742e-08	8.94264e-07	0.9548	0.174746	214.651	5.46392
RPAP3	4.66435e-08	8.94677e-07	0.307822	0.0563399	1486.94	5.46365
PICK1	4.75822e-08	9.10818e-07	0.444337	0.0813787	1301.59	5.46012
CDKL1	4.75661e-08	9.10818e-07	-0.529542	0.0969826	260.374	-5.46018
TBC1D31	4.7787e-08	9.13804e-07	0.544739	0.0997808	435.806	5.45935
RGS18	4.80519e-08	9.17934e-07	-0.756421	0.13858	111.37	-5.45837
ZNF431	4.82183e-08	9.20174e-07	-0.583861	0.106978	1191.5	-5.45776
RBM19	4.83922e-08	9.22553e-07	0.331166	0.0606852	1412.67	5.45712
KCNH7	4.87925e-08	9.2924e-07	1.35245	0.247898	9.45899	5.45566
P2RY13	4.9215e-08	9.36333e-07	-0.791461	0.145112	337.235	-5.45412
SMARCA1	4.92788e-08	9.36597e-07	0.59453	0.10901	4029.57	5.45389
DIRAS3	5.01019e-08	9.50395e-07	-1.2437	0.228163	180.891	-5.45095
UBE2V2	5.01062e-08	9.50395e-07	0.397777	0.072974	2665.75	5.45093
KCNC2	5.02582e-08	9.52315e-07	2.89274	0.53074	25.4676	5.45039
SLCO1A2	5.04015e-08	9.54065e-07	1.91869	0.352061	80.0127	5.44989
PRG4	5.07308e-08	9.59329e-07	-1.35903	0.249421	348.687	-5.44873
SPRR1A	5.10474e-08	9.64344e-07	-2.09639	0.384827	17.4584	-5.44762
FGL2	5.11801e-08	9.64904e-07	-0.794125	0.145787	2160.6	-5.44716
GPR171	5.11784e-08	9.64904e-07	-1.03394	0.189812	255.12	-5.44717
E2F5	5.20261e-08	9.79868e-07	0.558869	0.102653	578.271	5.44424
N6AMT1	5.2376e-08	9.84479e-07	-0.381478	0.0700854	484.736	-5.44305
DCBLD1	5.23578e-08	9.84479e-07	-0.614474	0.11289	1565.93	-5.44311
SMUG1	5.26603e-08	9.88832e-07	0.427367	0.07853	1686.11	5.44209
CTXND1	5.2973e-08	9.93707e-07	-1.23034	0.226122	53.8296	-5.44103
TTC29	5.31761e-08	9.96521e-07	-1.68099	0.308985	61.6647	-5.44035
PRKCE	5.33719e-08	9.99191e-07	-0.430741	0.0791848	817.282	-5.43969
PTCRA	5.35567e-08	1.00165e-06	-0.935319	0.171963	23.2574	-5.43908
SNX25	5.36845e-08	1.00304e-06	-0.639026	0.117497	1684.26	-5.43865
SHLD1	5.37411e-08	1.0031e-06	0.518273	0.0952977	331.451	5.43847
KCNK9	5.39987e-08	1.0069e-06	1.80104	0.331219	51.5456	5.43761
DLL1	5.46443e-08	1.01793e-06	0.863539	0.15887	387.756	5.4355
MYO5C	5.49583e-08	1.0218e-06	-0.580331	0.106787	3021.63	-5.43447
GAS2	5.49612e-08	1.0218e-06	1.1265	0.207287	155.193	5.43446
ZBTB7C	5.53775e-08	1.02852e-06	-1.03072	0.189711	742.737	-5.43312
CCNB2	5.56764e-08	1.0315e-06	0.782594	0.144067	1022.31	5.43216
FAM240C	5.56275e-08	1.0315e-06	1.23752	0.227808	5.11693	5.43232
PRODH2	5.57032e-08	1.0315e-06	3.10274	0.57119	1.4138	5.43207
PTPRN	5.60639e-08	1.03716e-06	1.62471	0.299159	149.413	5.43092
PTMS	5.6751e-08	1.04883e-06	0.504467	0.0929251	8494.41	5.42875
CAPN3	5.74421e-08	1.06056e-06	-0.997416	0.183802	278.855	-5.42659
GLRX5	5.78465e-08	1.06697e-06	0.340404	0.0627435	1758.02	5.42533
AK1	5.83394e-08	1.075e-06	-0.738542	0.136166	550.69	-5.42382
DRD4	5.85491e-08	1.07629e-06	0.910631	0.167915	39.9361	5.42318
EVA1C	5.84705e-08	1.07629e-06	-0.748795	0.138067	1227.49	-5.42342
SYNDIG1L	5.85814e-08	1.07629e-06	-1.30959	0.241484	45.0124	-5.42308
AARD	5.87404e-08	1.07815e-06	-1.31034	0.241645	93.4438	-5.42259
FANCA	5.96304e-08	1.09342e-06	0.595471	0.109867	706.285	5.41991
CBFA2T2	5.97513e-08	1.09456e-06	0.433222	0.0799369	1860.13	5.41954
HRC	5.99665e-08	1.09743e-06	0.880075	0.162408	57.1686	5.4189
TARS1	6.0066e-08	1.09818e-06	0.479798	0.0885464	5180.39	5.4186
PUS1	6.01373e-08	1.09841e-06	0.473204	0.087333	1163.52	5.41839
ESPL1	6.03956e-08	1.10206e-06	0.832846	0.153729	759.551	5.41763
TOGARAM2	6.07046e-08	1.10662e-06	-1.12132	0.207012	190.914	-5.41671
CCBE1	6.0767e-08	1.10668e-06	-1.20144	0.221809	339.659	-5.41653
HSPD1	6.12899e-08	1.11404e-06	0.472438	0.0872462	16936.7	5.415
CDKAL1	6.1265e-08	1.11404e-06	0.383382	0.0707991	1048.6	5.41507
NFIC	6.14157e-08	1.11524e-06	-0.445061	0.082196	6653.99	-5.41463
NRXN3	6.22611e-08	1.1295e-06	0.989449	0.182819	384.598	5.41218
C2orf73	6.29113e-08	1.14019e-06	-1.41778	0.262051	19.5007	-5.41032
SLC5A12	6.34924e-08	1.14855e-06	1.70132	0.314554	59.1251	5.40868
ANXA8L1	6.34951e-08	1.14855e-06	-1.61147	0.297942	60.0989	-5.40867
POU3F1	6.4295e-08	1.1619e-06	-1.00224	0.18538	20.6933	-5.40643
GABRR3	6.54351e-08	1.18136e-06	1.8729	0.346623	2.00087	5.40327
SLC38A8	6.5863e-08	1.18794e-06	2.19418	0.406172	29.9054	5.40211
SLC34A2	6.68662e-08	1.20488e-06	-1.02286	0.189439	97088.6	-5.39939
PARD6B	6.72827e-08	1.21122e-06	-0.526326	0.0974988	877.559	-5.39828
CYP4F22	6.83883e-08	1.22994e-06	-1.0105	0.18729	19.4547	-5.39535
HOXB9	7.01983e-08	1.26128e-06	2.22086	0.411983	645.914	5.39066
BASP1	7.03166e-08	1.26199e-06	0.948942	0.176044	4676.11	5.39036
SS18L1	7.03725e-08	1.26199e-06	0.478431	0.0887592	1178.44	5.39022
PITX2	7.10989e-08	1.2738e-06	1.67453	0.310767	393.212	5.38837
ID2	7.15715e-08	1.28104e-06	0.63397	0.117681	2195.24	5.38718
ABI3BP	7.23494e-08	1.29126e-06	-0.86132	0.159941	1331.56	-5.38524
ASB5	7.23115e-08	1.29126e-06	1.6506	0.306499	4.94361	5.38533
CSRP2	7.22193e-08	1.29126e-06	0.65835	0.122244	549.365	5.38556
SEMA5B	7.3087e-08	1.30319e-06	0.931506	0.173033	147.952	5.38341
CLDN19	7.38439e-08	1.31543e-06	1.74669	0.324569	2.33202	5.38156
SUV39H1	7.40235e-08	1.31738e-06	0.475713	0.0884041	492.841	5.38112
RTL8A	7.47734e-08	1.32946e-06	0.443913	0.0825224	2416.7	5.37931
CHRAC1	7.60864e-08	1.35153e-06	0.377999	0.0703101	2185.84	5.37617
SNX16	7.61932e-08	1.35214e-06	0.496039	0.0922706	501.717	5.37592
CRB1	7.63419e-08	1.3535e-06	-1.32834	0.247107	13.9901	-5.37557
HROB	7.64976e-08	1.35498e-06	0.735564	0.136844	335.075	5.3752
BPIFA2	7.67863e-08	1.35881e-06	1.8679	0.347547	279.95	5.37452
TTLL9	7.6881e-08	1.3592e-06	-1.19479	0.222316	60.7567	-5.3743
LY86	7.72812e-08	1.36499e-06	-0.738139	0.13737	480.294	-5.37336
CHRDL1	7.82566e-08	1.38091e-06	-1.10399	0.205542	947.11	-5.3711
PLS3	7.88791e-08	1.39059e-06	-0.642228	0.119603	20169.1	-5.36967
ADK	7.91139e-08	1.39342e-06	-0.534145	0.0994843	2834	-5.36914
CNGB3	7.94999e-08	1.3989e-06	1.47459	0.274687	22.107	5.36826
CASP7	8.00474e-08	1.40721e-06	0.363987	0.0678192	2001.13	5.36702
IGFBP4	8.09276e-08	1.42135e-06	-0.540645	0.100772	22759.4	-5.36505
OPRD1	8.12802e-08	1.42537e-06	1.28981	0.240445	94.8703	5.36426
ZNF474	8.13083e-08	1.42537e-06	-1.13036	0.210723	44.8723	-5.3642
SNX18	8.30698e-08	1.45489e-06	-0.469005	0.0874956	2256.97	-5.36033
PPP3CA	8.6218e-08	1.50861e-06	-0.383369	0.0716094	3520.79	-5.35361
CPNE7	8.63951e-08	1.5103e-06	-1.01312	0.189254	413.774	-5.35324
CCL13	8.68935e-08	1.5176e-06	-1.08562	0.202836	682.275	-5.3522
MCF2L	8.76668e-08	1.52968e-06	0.783665	0.146463	1959.47	5.35059
ATP8B1	8.88226e-08	1.5484e-06	0.631791	0.118131	3214.26	5.34822
AC113554.1	8.90921e-08	1.55166e-06	2.52717	0.472574	0.773123	5.34767
FAM72B	8.92476e-08	1.55292e-06	0.846872	0.158372	53.731	5.34736
YBX2	9.01462e-08	1.5671e-06	1.36116	0.254635	301.619	5.34554
ANO9	9.02892e-08	1.56814e-06	0.755643	0.141367	1959.55	5.34526
F7	9.06578e-08	1.57308e-06	1.61896	0.302919	62.5508	5.34452
S100A6	9.10017e-08	1.57759e-06	-0.761017	0.14241	77893.8	-5.34383
PHF20L1	9.11231e-08	1.57823e-06	0.348815	0.0652773	2133.67	5.34359
CHD9	9.30704e-08	1.61047e-06	-0.357391	0.0669303	2146.97	-5.33976
TNFRSF19	9.39883e-08	1.62485e-06	0.855737	0.160311	1643.82	5.33798
TBC1D7	9.418e-08	1.62667e-06	0.480821	0.0900817	848.788	5.33761
C1QTNF3	9.60588e-08	1.65759e-06	0.913144	0.171192	346.286	5.33403
APOBEC2	9.63727e-08	1.66148e-06	-1.2519	0.234726	32.7696	-5.33343
ELOVL4	9.65733e-08	1.6634e-06	1.16031	0.217569	113.348	5.33306
MYLK3	9.69367e-08	1.66813e-06	1.07087	0.200824	52.333	5.33237
TSKS	9.73608e-08	1.67389e-06	1.06	0.198816	17.8568	5.33158
SEMA3E	9.76575e-08	1.67745e-06	1.24948	0.234378	620.142	5.33103
PKD1L1	9.9692e-08	1.71083e-06	0.702967	0.131956	45.8403	5.32728
AIMP2	9.99232e-08	1.71323e-06	0.427319	0.0802196	744.359	5.32686
NDUFB9	1.00164e-07	1.71579e-06	0.555416	0.104276	5025.06	5.32643
PDE4A	1.00844e-07	1.72586e-06	-0.453661	0.0851915	1914.79	-5.3252
MTPAP	1.02008e-07	1.74419e-06	0.337144	0.0633359	1113.11	5.32311
KCNH8	1.02306e-07	1.74768e-06	1.37532	0.258393	65.143	5.32258
TRIT1	1.03395e-07	1.76308e-06	0.421741	0.0792648	1155.53	5.32065
TGFBI	1.03339e-07	1.76308e-06	-0.94112	0.176877	16175.1	-5.32075
CACNB1	1.03824e-07	1.76878e-06	-0.768139	0.14439	869.058	-5.3199
RNF39	1.04101e-07	1.77189e-06	-0.871867	0.163903	435.105	-5.31942
IRF2	1.05654e-07	1.7967e-06	-0.267637	0.0503388	2115.45	-5.31672
MVP	1.06683e-07	1.81255e-06	-0.498836	0.0938551	18511.5	-5.31496
BCCIP	1.07596e-07	1.8264e-06	0.350363	0.0659395	2161.44	5.3134
CATSPERB	1.07726e-07	1.82695e-06	1.0958	0.206241	223.202	5.31318
EYA2	1.08089e-07	1.83145e-06	1.31958	0.248388	844.779	5.31257
CLECL1	1.08253e-07	1.83258e-06	-0.782348	0.147271	49.8508	-5.31229
CNKSR3	1.08624e-07	1.8372e-06	0.63889	0.12028	729.234	5.31167
TXNL4A	1.09079e-07	1.8432e-06	0.373895	0.0704012	2073.03	5.31091
RCAN1	1.09176e-07	1.8432e-06	-0.535023	0.100743	1776.04	-5.31075
AOX1	1.09896e-07	1.85369e-06	1.02362	0.192789	492.522	5.30955
LIPA	1.10113e-07	1.85401e-06	-0.582731	0.109759	7525.86	-5.30919
GALNT13	1.10082e-07	1.85401e-06	1.34644	0.253602	165.495	5.30924
CFAP61	1.11069e-07	1.86843e-06	-1.20504	0.22704	68.4081	-5.30761
ANGPTL7	1.12601e-07	1.89251e-06	-1.35867	0.256105	7.7718	-5.30512
ATP6AP1	1.12756e-07	1.89341e-06	0.296514	0.0558948	10438	5.30487
CARD16	1.14825e-07	1.92642e-06	-0.612209	0.115477	380.651	-5.30155
HAS2	1.14982e-07	1.92734e-06	-0.924241	0.174342	373.955	-5.3013
TCTEX1D1	1.1613e-07	1.94484e-06	-1.03874	0.196008	69.3626	-5.29948
LTBP4	1.16468e-07	1.94876e-06	-0.631773	0.119226	4863.19	-5.29895
RFC5	1.17987e-07	1.97241e-06	0.450657	0.0850844	751.73	5.29659
GASK1B	1.18406e-07	1.97765e-06	0.765282	0.144504	2481.59	5.29594
ZNF664	1.19765e-07	1.99857e-06	0.373568	0.0705664	7538.61	5.29385
ACTR6	1.21357e-07	2.02154e-06	0.36557	0.0690871	1071.61	5.29144
SMIM13	1.2131e-07	2.02154e-06	0.403374	0.0762304	812.16	5.29151
MAML2	1.21978e-07	2.03008e-06	-0.603523	0.114077	1277.92	-5.29051
C1orf158	1.23819e-07	2.05889e-06	-1.8478	0.349449	48.8656	-5.28777
CCAR1	1.24462e-07	2.06775e-06	0.270675	0.0511982	3502.72	5.28682
TRANK1	1.25281e-07	2.07951e-06	-0.498305	0.0942756	2028.19	-5.28562
DDC	1.26672e-07	2.09888e-06	1.79878	0.340445	546.778	5.2836
POMP	1.266e-07	2.09888e-06	0.406079	0.0768549	4040.98	5.2837
MS4A15	1.27881e-07	2.11517e-06	-1.72056	0.325749	988.39	-5.28186
GFRA2	1.27782e-07	2.11517e-06	-0.857777	0.162396	61.0322	-5.282
CFAP73	1.28831e-07	2.129e-06	-1.38368	0.262036	82.3294	-5.2805
SPACA3	1.28967e-07	2.12938e-06	-1.46725	0.277871	8.84425	-5.28031
SLC22A23	1.29297e-07	2.13294e-06	0.724668	0.137252	2199.77	5.27984
ZNF330	1.30241e-07	2.14662e-06	0.482198	0.0913511	1738.69	5.27851
CYP2S1	1.30781e-07	2.15364e-06	-0.952509	0.180476	1299.35	-5.27775
SPIB	1.31979e-07	2.17145e-06	-1.14294	0.216628	227.042	-5.27608
RBIS	1.32196e-07	2.17311e-06	0.49736	0.0942725	612.431	5.27578
CKAP4	1.32593e-07	2.17773e-06	0.459939	0.0871884	7669.09	5.27523
NDUFB11	1.33942e-07	2.19796e-06	0.426232	0.0808272	4217.92	5.27337
CD200R1	1.3448e-07	2.20486e-06	-0.682144	0.129374	123.069	-5.27263
TEKT1	1.35256e-07	2.21565e-06	-1.68017	0.318723	235.678	-5.27158
JADE1	1.36262e-07	2.23018e-06	0.558647	0.106001	1807.39	5.27022
ACSM1	1.37113e-07	2.24215e-06	-0.887946	0.16852	55.34	-5.26907
ANKRD54	1.39045e-07	2.27176e-06	0.35793	0.0679636	1063.05	5.26651
PSME4	1.39978e-07	2.28501e-06	0.318485	0.0604878	4603.59	5.26528
PDCL3	1.40165e-07	2.28577e-06	0.344921	0.0655117	1145.96	5.26503
CD52	1.40268e-07	2.28577e-06	-0.764772	0.145259	1531.7	-5.2649
USP4	1.40827e-07	2.29288e-06	-0.247018	0.0469244	3095.39	-5.26417
ELK3	1.41093e-07	2.29521e-06	-0.492884	0.0936362	3555.91	-5.26382
RASSF2	1.42055e-07	2.30837e-06	-0.576706	0.109586	1710.88	-5.26257
PARP4	1.42148e-07	2.30837e-06	-0.391953	0.0744811	5109.81	-5.26245
ADORA2B	1.42342e-07	2.30951e-06	-0.661594	0.125726	569.269	-5.2622
ANKRD55	1.4274e-07	2.31396e-06	-0.960362	0.18252	17.3395	-5.26169
TRIM4	1.44404e-07	2.33637e-06	-0.36398	0.0692035	1861.3	-5.25956
EYS	1.44496e-07	2.33637e-06	1.0251	0.194907	68.3855	5.25944
ZNF429	1.44291e-07	2.33637e-06	-0.509754	0.0969169	691.79	-5.2597
CD47	1.46035e-07	2.35922e-06	-0.486086	0.092456	11794.1	-5.25749
LCTL	1.46738e-07	2.36853e-06	0.659267	0.125417	10.9464	5.25661
KRT6B	1.47201e-07	2.37396e-06	-2.02345	0.384978	148.54	-5.25603
TBC1D8	1.47826e-07	2.38199e-06	0.605627	0.115242	2047.85	5.25525
HS6ST1	1.48161e-07	2.38534e-06	0.524503	0.0998136	2100.69	5.25483
EIF2AK3	1.48567e-07	2.38982e-06	0.345151	0.0656889	1370.59	5.25433
TMEM150C	1.48922e-07	2.39144e-06	0.972902	0.185178	1171.25	5.25389
H3Y1	1.48817e-07	2.39144e-06	3.69454	0.703185	1.02058	5.25402
TSHZ1	1.4977e-07	2.40299e-06	-0.525683	0.100076	1373.17	-5.25284
KSR2	1.5e-07	2.40462e-06	0.957009	0.182199	165.404	5.25256
PBK	1.50667e-07	2.41119e-06	0.898092	0.171008	489.74	5.25174
CTSE	1.50545e-07	2.41119e-06	-1.45014	0.276117	17060.6	-5.25189
MNDA	1.51138e-07	2.41666e-06	-0.724181	0.137909	899.955	-5.25117
VEGFD	1.5163e-07	2.42247e-06	-1.28357	0.244463	227.844	-5.25057
ODF2	1.53338e-07	2.44767e-06	0.350639	0.0668074	1958.1	5.24851
SLC15A2	1.53668e-07	2.45085e-06	-0.828474	0.157861	1254.76	-5.24811
SELENBP1	1.54671e-07	2.46475e-06	-0.871339	0.166067	10041.1	-5.24691
IL20RB	1.54816e-07	2.46495e-06	-1.42483	0.271565	458.905	-5.24674
CYP4B1	1.55118e-07	2.46766e-06	-1.395	0.265897	5096.84	-5.24638
TBC1D2B	1.55282e-07	2.46817e-06	-0.41445	0.0790003	2464.78	-5.24618
SERPINF1	1.55441e-07	2.46862e-06	0.751788	0.143307	7066.65	5.24599
CLEC2L	1.59082e-07	2.52429e-06	1.92554	0.367349	34.0665	5.24173
PDE10A	1.59811e-07	2.53373e-06	1.26792	0.241928	738.035	5.24088
SOCS7	1.60866e-07	2.5483e-06	0.497579	0.0949639	1450.83	5.23967
KHDRBS3	1.63936e-07	2.59473e-06	0.879141	0.167897	704.533	5.23618
CD5L	1.65804e-07	2.62194e-06	-1.36432	0.260661	8.41409	-5.23408
GNAT1	1.65935e-07	2.62194e-06	2.05484	0.392599	2.15043	5.23394
ELP3	1.66215e-07	2.62416e-06	0.397493	0.0759497	1623.99	5.23363
TMPRSS11D	1.67292e-07	2.63893e-06	-1.75174	0.334785	16.951	-5.23243
SUMO3	1.67533e-07	2.64052e-06	-0.391334	0.0747938	5697.2	-5.23217
KRT79	1.68446e-07	2.65267e-06	-1.41424	0.270349	10.9709	-5.23116
SP100	1.6911e-07	2.66088e-06	-0.336373	0.0643106	4349.81	-5.23044
PTTG1IP	1.69564e-07	2.6658e-06	-0.377373	0.0721563	20695.2	-5.22994
EIF2B1	1.71773e-07	2.69356e-06	0.261423	0.0500088	2643.52	5.22755
PNPT1	1.71905e-07	2.69356e-06	0.398187	0.0761729	1948.77	5.22741
FEM1C	1.71685e-07	2.69356e-06	-0.364623	0.069749	1719.97	-5.22764
SPINK13	1.71764e-07	2.69356e-06	-1.51609	0.290019	49.1574	-5.22756
KIF3C	1.72593e-07	2.7014e-06	0.747527	0.143022	1006.03	5.22667
LEMD1	1.72694e-07	2.7014e-06	-1.28948	0.246716	177.824	-5.22656
CAPRIN2	1.7308e-07	2.70519e-06	0.556404	0.106465	906.737	5.22615
SLC7A9	1.738e-07	2.71417e-06	1.43649	0.274907	57.5372	5.22538
MTHFD2	1.74227e-07	2.718e-06	0.613406	0.1174	3232.12	5.22492
EFNB1	1.74335e-07	2.718e-06	-0.695812	0.133175	1584.78	-5.22481
CD40LG	1.74535e-07	2.71886e-06	-0.842502	0.161257	91.6798	-5.2246
GDF5	1.76251e-07	2.7433e-06	-1.22244	0.234058	53.6005	-5.22279
IL22RA2	1.79879e-07	2.79746e-06	-1.22039	0.233836	78.3005	-5.21901
CAPN2	1.8027e-07	2.80121e-06	-0.430079	0.0824126	24194.5	-5.21861
CISH	1.81664e-07	2.82054e-06	-0.669012	0.128232	2371.23	-5.21718
TREM2	1.82119e-07	2.82526e-06	-0.794225	0.152246	1213.41	-5.21672
ZNF195	1.82926e-07	2.83544e-06	0.383535	0.0735318	1230.54	5.2159
EMX1	1.83523e-07	2.84233e-06	-1.62805	0.312167	10.0662	-5.2153
HLA-E	1.84495e-07	2.85502e-06	-0.464423	0.0890669	43362.6	-5.21432
FRMPD4	1.86343e-07	2.88125e-06	-1.62621	0.311984	4.16454	-5.21247
DUSP1	1.88639e-07	2.91194e-06	-0.80427	0.154364	15905.3	-5.2102
TMEM145	1.88586e-07	2.91194e-06	1.15631	0.22193	70.3122	5.21025
TBP	1.89581e-07	2.92408e-06	0.284562	0.054626	649.927	5.20927
DDHD2	1.90398e-07	2.93426e-06	0.543079	0.104268	2074.81	5.20848
DSCC1	1.91841e-07	2.95407e-06	0.698801	0.134202	378.481	5.20707
CDK5RAP1	1.95704e-07	3.01108e-06	0.314092	0.0603631	1510.14	5.20337
AGXT	1.9612e-07	3.015e-06	2.11514	0.406526	6.17187	5.20298
LDLRAP1	1.97277e-07	3.0303e-06	-0.39443	0.0758244	2117.34	-5.20189
PDGFRL	2.00552e-07	3.07808e-06	0.717618	0.138035	833.992	5.19883
PF4V1	2.02436e-07	3.10213e-06	1.75528	0.337743	10.926	5.19709
VPS54	2.02449e-07	3.10213e-06	0.27352	0.0526295	2146.05	5.19707
NOL7	2.0263e-07	3.10235e-06	0.289983	0.0557991	2449.84	5.19691
ZNF706	2.03483e-07	3.11288e-06	0.368013	0.0708246	3268.07	5.19613
TMEM212	2.04163e-07	3.12073e-06	-1.84787	0.355668	36.033	-5.19551
NLRP8	2.06607e-07	3.15551e-06	2.8196	0.542931	3.13233	5.19329
ADGB	2.08652e-07	3.18406e-06	-1.65971	0.319699	40.9539	-5.19146
SYT14	2.08816e-07	3.18406e-06	1.76636	0.340253	52.5895	5.19131
FOXI2	2.09093e-07	3.1857e-06	-1.47177	0.283521	7.79431	-5.19107
TMEM80	2.13286e-07	3.24693e-06	0.599719	0.115611	1080.18	5.18737
BLM	2.14249e-07	3.25895e-06	0.619676	0.119478	349.607	5.18653
DENND1B	2.14438e-07	3.25918e-06	-0.361927	0.0697843	1436.44	-5.18637
CBX2	2.15705e-07	3.27578e-06	0.92818	0.179003	943.289	5.18527
TNFSF12	2.16126e-07	3.27952e-06	-0.432315	0.0833796	871.033	-5.1849
AIFM1	2.19379e-07	3.32619e-06	0.337661	0.0651588	2454.39	5.18212
CFAP46	2.20049e-07	3.33364e-06	-1.3393	0.258475	121.785	-5.18155
ACKR4	2.21487e-07	3.35272e-06	-0.963222	0.185938	57.5635	-5.18034
GPR3	2.23229e-07	3.37636e-06	0.669481	0.129271	82.3219	5.17887
ORC6	2.24148e-07	3.3848e-06	0.69127	0.133499	388.188	5.17811
RASGRP4	2.24107e-07	3.3848e-06	-0.646178	0.124789	144.993	-5.17814
GRB14	2.25447e-07	3.40168e-06	0.973499	0.188042	480.956	5.17703
NME5	2.26689e-07	3.41491e-06	-0.899557	0.173794	169.194	-5.176
ZNF697	2.26588e-07	3.41491e-06	0.518051	0.100085	396.232	5.17609
KIRREL1	2.29227e-07	3.45038e-06	-0.592322	0.114482	2276.09	-5.17392
MAT2B	2.359e-07	3.54596e-06	-0.363753	0.070378	3940.63	-5.16856
ACTL9	2.35956e-07	3.54596e-06	3.35572	0.649261	0.586068	5.16852
PML	2.38413e-07	3.58001e-06	-0.451533	0.0873949	4845.16	-5.16658
TMEM273	2.39278e-07	3.59013e-06	-0.599626	0.116074	545.078	-5.16591
TCN1	2.41036e-07	3.61361e-06	-1.95994	0.379499	1254.53	-5.16454
F10	2.41651e-07	3.61994e-06	0.859123	0.166366	155.994	5.16406
RILPL2	2.4343e-07	3.64367e-06	-0.415727	0.0805254	1237.51	-5.16269
BTN3A1	2.50912e-07	3.74968e-06	-0.457647	0.0887425	2764.4	-5.15702
KCNE1B	2.50892e-07	3.74968e-06	-1.51895	0.294539	9.6366	-5.15703
CFAP43	2.51279e-07	3.75217e-06	-1.18279	0.229368	330.729	-5.15675
STAC2	2.51558e-07	3.75334e-06	-1.18677	0.230148	47.8904	-5.15654
HOXD8	2.52375e-07	3.76253e-06	1.20477	0.233667	87.3377	5.15593
NAPSA	2.52741e-07	3.76499e-06	-1.12734	0.21866	39107.5	-5.15566
KIF23	2.53407e-07	3.77192e-06	0.743404	0.144206	909.98	5.15517
CTSS	2.55254e-07	3.7964e-06	-0.539845	0.104747	13135.2	-5.1538
PRPF40B	2.57621e-07	3.82856e-06	0.461429	0.0895618	421.921	5.15207
SULT1B1	2.63509e-07	3.91296e-06	-1.10927	0.215483	110.182	-5.14784
UGT3A1	2.65088e-07	3.93329e-06	3.5618	0.692053	125.887	5.14671
NANOS3	2.65634e-07	3.93828e-06	0.793201	0.154129	21.4068	5.14633
FCGBP	2.6778e-07	3.96696e-06	-1.1502	0.223565	4147.7	-5.14482
WDR88	2.68506e-07	3.97457e-06	0.588048	0.11431	51.338	5.14431
TFCP2	2.72141e-07	4.0226e-06	0.26522	0.0515814	2008.81	5.14178
ZNF493	2.7218e-07	4.0226e-06	-0.635842	0.123662	466.208	-5.14176
DUOXA2	2.73673e-07	4.04148e-06	-1.4296	0.278092	55.5409	-5.14073
CHST8	2.75866e-07	4.07066e-06	-1.36928	0.266437	14.9468	-5.13923
VDAC3	2.76723e-07	4.08009e-06	0.493959	0.0961263	4561.42	5.13865
CST5	2.77363e-07	4.08631e-06	-1.35575	0.263857	21.6613	-5.13821
RETNLB	2.82406e-07	4.15734e-06	1.99533	0.388589	5.99284	5.13483
TK2	2.83103e-07	4.16433e-06	-0.424258	0.0826311	1284.95	-5.13436
RHOBTB1	2.88278e-07	4.23712e-06	0.493006	0.0960847	1080.72	5.13095
BTNL8	2.93463e-07	4.30995e-06	-1.15287	0.224836	16.7468	-5.1276
ICAM2	2.94124e-07	4.31628e-06	-0.518284	0.101086	338.126	-5.12717
LNPEP	2.94802e-07	4.32284e-06	-0.32085	0.0625836	2696.68	-5.12674
TFCP2L1	2.96683e-07	4.34702e-06	0.929489	0.181345	3715.56	5.12554
TMEM245	2.98573e-07	4.37129e-06	-0.433358	0.0845684	5240.68	-5.12435
CMC2	3.05949e-07	4.47229e-06	0.400336	0.0781944	582.879	5.11975
CLTRN	3.05875e-07	4.47229e-06	-1.21389	0.237097	203.826	-5.11979
S1PR4	3.08232e-07	4.49865e-06	-0.616184	0.120388	294.958	-5.11834
SELENOS	3.08073e-07	4.49865e-06	0.381504	0.0745352	3505.27	5.11844
PPT2	3.09415e-07	4.5124e-06	0.579858	0.113306	227.857	5.11762
GTPBP4	3.10401e-07	4.52327e-06	0.422281	0.0825248	3067.99	5.11702
IGHMBP2	3.12896e-07	4.55608e-06	0.32711	0.0639447	1011.28	5.11551
CASP4	3.1378e-07	4.5654e-06	-0.448635	0.0877101	4157.08	-5.11498
ZBED1	3.15004e-07	4.57966e-06	0.394836	0.0772033	4051.71	5.11424
TSLP	3.19431e-07	4.64042e-06	-0.992789	0.194223	30.5366	-5.11161
MYD88	3.22338e-07	4.67902e-06	-0.320727	0.0627658	3578.39	-5.10989
STN1	3.248e-07	4.70891e-06	-0.446867	0.0874759	1711.26	-5.10846
AIF1L	3.24899e-07	4.70891e-06	-0.804232	0.157433	1480.13	-5.1084
IFIT5	3.36666e-07	4.87567e-06	-0.437707	0.0857968	1547.08	-5.10167
METTL21A	3.38376e-07	4.89665e-06	0.355657	0.069727	823.883	5.10071
MAST3	3.40132e-07	4.91827e-06	-0.386436	0.0757757	825.81	-5.09973
UMOD	3.40581e-07	4.92096e-06	3.98422	0.781299	1.42682	5.09948
NARS2	3.4609e-07	4.99671e-06	0.391904	0.0768975	911.862	5.09645
SOD3	3.47245e-07	5.00953e-06	-0.72008	0.141308	2002.98	-5.09581
LRRC55	3.49298e-07	5.03527e-06	-1.21304	0.238098	55.7962	-5.0947
PIK3IP1	3.54778e-07	5.10641e-06	-0.479092	0.0940919	2661.58	-5.09175
IL33	3.54551e-07	5.10641e-06	-0.860046	0.168906	1206.82	-5.09187
SPPL2B	3.56518e-07	5.12751e-06	0.491926	0.0966301	1961.98	5.09082
PSMD14	3.57173e-07	5.13299e-06	0.400702	0.0787161	3810	5.09047
MOB3C	3.59706e-07	5.16543e-06	-0.332849	0.0654038	1124.82	-5.08913
GAPT	3.60091e-07	5.16701e-06	-0.754614	0.148285	134.791	-5.08893
GLCCI1	3.60712e-07	5.17196e-06	-0.686726	0.134954	1628.67	-5.0886
MBOAT2	3.62043e-07	5.18707e-06	-0.6057	0.119047	3222.8	-5.0879
NPR1	3.63199e-07	5.19966e-06	-0.80377	0.157995	662.089	-5.0873
DPYSL2	3.66042e-07	5.23636e-06	-0.556222	0.109367	7439.3	-5.08582
LGALS9	3.68992e-07	5.27453e-06	-0.611907	0.120352	3824.3	-5.0843
PGBD1	3.71148e-07	5.30131e-06	0.599638	0.117965	238.393	5.08319
DBF4B	3.73283e-07	5.32705e-06	0.499378	0.0982621	476.154	5.0821
CDHR4	3.73519e-07	5.32705e-06	-1.50525	0.296194	153.663	-5.08198
PANX3	3.74655e-07	5.33919e-06	2.39189	0.470715	1.67856	5.0814
CAPG	3.75807e-07	5.35153e-06	-0.503818	0.0991608	10979.1	-5.08082
OPLAH	3.76235e-07	5.35357e-06	0.635623	0.125108	1407.25	5.0806
CRYBA2	3.78998e-07	5.38879e-06	1.85562	0.365336	12.4154	5.07921
LGI3	3.81292e-07	5.41321e-06	-1.6157	0.318172	244.354	-5.07807
ADCK5	3.81293e-07	5.41321e-06	0.562837	0.110837	707.634	5.07807
RSPH4A	3.82395e-07	5.42475e-06	-1.2299	0.242225	215.733	-5.07752
CHAD	3.84205e-07	5.44629e-06	-1.12433	0.221472	108.567	-5.07662
TM4SF4	3.86799e-07	5.47893e-06	-1.92174	0.378642	892.812	-5.07534
DUSP2	3.87904e-07	5.49042e-06	-0.667619	0.131556	483.335	-5.0748
CX3CR1	3.89484e-07	5.50863e-06	-0.946337	0.186506	247.447	-5.07403
GPR183	3.91572e-07	5.53398e-06	-0.716593	0.141256	1004.72	-5.07301
POLK	3.92606e-07	5.54441e-06	-0.36089	0.0711462	830.976	-5.07251
GLA	3.95318e-07	5.57851e-06	0.474613	0.0935898	1572.78	5.0712
FGF18	3.95939e-07	5.58307e-06	1.105	0.217911	111.998	5.0709
SBNO1	3.98847e-07	5.61562e-06	0.336182	0.0663146	2442.64	5.06951
GSN	3.98576e-07	5.61562e-06	-0.528389	0.104226	22480.2	-5.06964
HOXD9	3.99983e-07	5.62738e-06	1.16913	0.230645	97.9535	5.06897
NT5C3A	4.00703e-07	5.6333e-06	0.417766	0.082422	1592.3	5.06862
C10orf82	4.01728e-07	5.64347e-06	2.18966	0.432043	11.8816	5.06814
HOXB3	4.05996e-07	5.69915e-06	0.932791	0.184123	752.133	5.06612
ABCB6	4.08375e-07	5.72825e-06	0.748269	0.147733	44.2359	5.06501
C18orf63	4.13602e-07	5.79724e-06	-1.76846	0.34932	5.88501	-5.06259
ACAD10	4.16928e-07	5.83949e-06	0.366459	0.0724075	1357.3	5.06106
RSPH1	4.21716e-07	5.90114e-06	-1.07368	0.212237	398.246	-5.05888
MROH6	4.2196e-07	5.90114e-06	-0.783075	0.154795	2271.06	-5.05877
NPAS3	4.23215e-07	5.91428e-06	1.53056	0.302588	253.859	5.05821
FBRSL1	4.23637e-07	5.91577e-06	0.425066	0.0840381	2957.21	5.05802
ALKBH8	4.32331e-07	6.03267e-06	-0.395023	0.0781583	449.975	-5.05414
EGR1	4.35143e-07	6.06739e-06	-0.784188	0.155196	11164.1	-5.0529
MROH9	4.36036e-07	6.07416e-06	-1.49414	0.295723	19.8951	-5.05251
LBP	4.36277e-07	6.07416e-06	1.82325	0.360868	97.4859	5.05241
NIPSNAP1	4.36723e-07	6.07586e-06	0.433773	0.0858581	3109.54	5.05221
LDLR	4.41426e-07	6.13674e-06	-0.593392	0.1175	4603.17	-5.05017
ITPKA	4.42688e-07	6.14972e-06	-1.27023	0.25155	741.683	-5.04962
KCNK5	4.44523e-07	6.17064e-06	-0.766981	0.151913	3232.42	-5.04883
ATP7B	4.46977e-07	6.20011e-06	0.832281	0.164881	585.279	5.04778
CCNDBP1	4.47401e-07	6.2014e-06	-0.370841	0.0734689	2393.21	-5.0476
LRTM1	4.55213e-07	6.30502e-06	1.79958	0.356755	0.632455	5.04429
RUNX1	4.61871e-07	6.39251e-06	-0.373904	0.0741651	7030.74	-5.04151
CAMKV	4.63092e-07	6.39996e-06	1.48743	0.295066	4.88635	5.04101
CYBC1	4.62785e-07	6.39996e-06	0.31099	0.0616905	4936.97	5.04113
HOOK1	4.6916e-07	6.47721e-06	0.459242	0.0911463	1997.85	5.03851
NXF3	4.69373e-07	6.47721e-06	-1.25603	0.24929	51.6699	-5.03843
PLAT	4.70257e-07	6.48463e-06	-1.1467	0.227607	8092.16	-5.03807
FOXJ3	4.77382e-07	6.57804e-06	0.306625	0.0608965	3306.96	5.03519
KNTC1	4.80689e-07	6.61875e-06	0.556016	0.110455	1427.61	5.03386
ZNF264	4.84966e-07	6.67273e-06	-0.341671	0.0678973	1486.55	-5.03217
RAB44	4.87006e-07	6.69589e-06	-0.870153	0.172946	25.6347	-5.03136
CD37	4.88558e-07	6.7123e-06	-0.636275	0.126477	1572.55	-5.03075
DOCK8	4.94222e-07	6.78514e-06	-0.57121	0.113594	2336.68	-5.02854
TMEM72	4.98754e-07	6.84236e-06	1.27158	0.252961	20.6844	5.02679
CFAP52	5.02294e-07	6.88588e-06	-1.24996	0.248728	130.996	-5.02543
HNF1B	5.03246e-07	6.89388e-06	-0.82072	0.163325	1528.21	-5.02507
SV2A	5.04988e-07	6.91269e-06	0.977404	0.194531	447.626	5.02441
LARGE2	5.07999e-07	6.94884e-06	0.767514	0.152792	1830.69	5.02327
ZNF286A	5.13125e-07	7.01384e-06	0.459457	0.0915008	189.48	5.02134
AFG3L2	5.14241e-07	7.02396e-06	0.347961	0.0693022	1777.84	5.02092
HSDL1	5.18103e-07	7.06641e-06	0.378453	0.0753969	1593.49	5.01948
UNC80	5.17763e-07	7.06641e-06	1.26333	0.251679	13.1559	5.01961
FBXO33	5.19909e-07	7.08428e-06	0.379325	0.0755806	953.625	5.01882
CYRIA	5.20169e-07	7.08428e-06	-0.569967	0.113568	804.317	-5.01872
GBP2	5.22413e-07	7.10967e-06	-0.580801	0.115746	5100.73	-5.01789
ANXA10	5.26305e-07	7.15745e-06	-1.97532	0.393766	162.661	-5.01647
RHBDD3	5.32471e-07	7.23604e-06	0.414428	0.0826504	1170.22	5.01423
EZH2	5.36854e-07	7.29033e-06	0.593978	0.118496	1043.68	5.01265
PTPRJ	5.42163e-07	7.35709e-06	-0.452828	0.0903711	2768.71	-5.01076
TSC22D3	5.45061e-07	7.39106e-06	-0.680157	0.135767	11213.8	-5.00973
PCDHB3	5.47264e-07	7.41556e-06	0.87878	0.175442	71.2155	5.00895
GPA33	5.48667e-07	7.4292e-06	-1.12648	0.224916	85.8261	-5.00846
PTK2B	5.56488e-07	7.52967e-06	-0.456107	0.0911168	2661.97	-5.00574
CYLD	5.57982e-07	7.54443e-06	-0.342186	0.0683659	2491.9	-5.00522
FADS2	5.62171e-07	7.58466e-06	0.788971	0.157675	4866.11	5.00378
DCUN1D3	5.61605e-07	7.58466e-06	-0.399672	0.0798709	964.969	-5.00397
POTEI	5.61971e-07	7.58466e-06	0.972817	0.194414	2.40962	5.00385
SPAG6	5.66737e-07	7.64075e-06	-1.44598	0.289067	345.331	-5.00222
SQLE	5.70764e-07	7.68951e-06	0.59589	0.119158	3405.77	5.00086
SNX24	5.75519e-07	7.74801e-06	-0.335352	0.0670805	784.749	-4.99926
RNASEL	5.78027e-07	7.775e-06	-0.385396	0.0771035	916.854	-4.99842
TMEM65	5.78354e-07	7.775e-06	0.534112	0.106859	1759.32	4.99831
PON2	5.8252e-07	7.82539e-06	-0.554942	0.111057	9165.85	-4.99692
TESPA1	5.86237e-07	7.86968e-06	-0.669098	0.133935	204.749	-4.9957
DEFA5	5.89251e-07	7.90448e-06	5.20918	1.04294	2.36095	4.99471
TAZ	5.91317e-07	7.92652e-06	0.406556	0.0814084	1380.9	4.99403
GRIPAP1	5.95327e-07	7.97003e-06	0.362623	0.0726302	3091.73	4.99273
HOXB2	5.95413e-07	7.97003e-06	1.06267	0.212845	544.346	4.9927
FKBP9	6.0086e-07	8.0372e-06	0.394434	0.07903	6234.3	4.99094
KCNQ5	6.04948e-07	8.08611e-06	-1.09927	0.22031	237.986	-4.98963
CACNG5	6.06425e-07	8.10008e-06	1.42577	0.285773	9.26132	4.98916
GLP2R	6.13174e-07	8.18439e-06	-1.5099	0.302766	25.1298	-4.98702
THAP12	6.13957e-07	8.18901e-06	0.354935	0.0711753	2058.01	4.98677
LGALS8	6.17032e-07	8.22417e-06	0.343955	0.0689868	3045.12	4.98581
PSORS1C1	6.18328e-07	8.23559e-06	-0.777506	0.155956	157.369	-4.9854
IRF8	6.24337e-07	8.30971e-06	-0.641653	0.128755	1289.23	-4.98353
XPOT	6.27728e-07	8.34891e-06	0.452025	0.0907229	5364.28	4.98249
CBX7	6.30875e-07	8.38482e-06	-0.517827	0.10395	1150.41	-4.98152
LYST	6.36016e-07	8.44716e-06	-0.437366	0.0878254	1676.16	-4.97995
PRDM4	6.4194e-07	8.51979e-06	0.273003	0.0548402	1535.01	4.97815
DRGX	6.44679e-07	8.55009e-06	-1.68712	0.33896	122.349	-4.97733
TAOK3	6.49093e-07	8.60255e-06	-0.345961	0.0695258	2365.39	-4.97601
RASGRP1	6.51587e-07	8.6295e-06	-0.640395	0.128716	652.246	-4.97526
NKIRAS2	6.52593e-07	8.63672e-06	0.295199	0.0593369	2515.62	4.97497
ANG	6.56433e-07	8.68141e-06	0.749782	0.150746	320.467	4.97383
ITIH4	6.61513e-07	8.73793e-06	0.91437	0.183891	14.7674	4.97233
PTCD3	6.61639e-07	8.73793e-06	0.27762	0.0558332	2788.37	4.9723
FAM71F1	6.64445e-07	8.7688e-06	1.40442	0.282496	3.23433	4.97148
NSMCE4A	6.66382e-07	8.78817e-06	0.343753	0.0691528	1064.94	4.97091
UBE2L3	6.68041e-07	8.80387e-06	0.292857	0.0589199	4370.95	4.97043
EIF4EBP1	6.68898e-07	8.80896e-06	0.760306	0.152973	2286.94	4.97018
CERK	6.69403e-07	8.80942e-06	0.377617	0.0759788	2772.3	4.97004
C6orf118	6.70715e-07	8.8205e-06	-1.64332	0.330671	66.5453	-4.96966
KCNE4	6.73683e-07	8.8471e-06	1.12859	0.227134	1206.55	4.9688
PUS10	6.73386e-07	8.8471e-06	-0.36083	0.0726178	529.038	-4.96889
PSMB10	6.78602e-07	8.90546e-06	-0.500056	0.100668	962.346	-4.96739
ANO1	6.85364e-07	8.98791e-06	-0.863902	0.173982	1204.25	-4.96547
RCSD1	6.86792e-07	9.00034e-06	-0.594129	0.119662	1146.52	-4.96506
GMIP	6.9139e-07	9.04822e-06	-0.330796	0.0666422	1554.49	-4.96377
TSPYL5	6.91411e-07	9.04822e-06	0.804042	0.161982	1665.54	4.96376
FAM131C	7.0047e-07	9.16036e-06	1.2147	0.244837	17.2487	4.96123
SLC45A3	7.06877e-07	9.23771e-06	-0.634658	0.127969	724.396	-4.95946
RAB40B	7.13192e-07	9.30772e-06	0.51426	0.103729	985.167	4.95774
MORN5	7.13228e-07	9.30772e-06	-1.53232	0.309078	65.3919	-4.95773
ZWILCH	7.13954e-07	9.31071e-06	0.433229	0.0873881	635.645	4.95753
SLC39A6	7.1767e-07	9.35266e-06	0.499156	0.100707	4217.73	4.95652
ITGB2	7.18903e-07	9.36222e-06	-0.664149	0.134004	10003.6	-4.95619
CCDC34	7.20736e-07	9.37958e-06	0.589457	0.118945	647.376	4.95569
ATP2A2	7.25421e-07	9.434e-06	0.361849	0.0730353	20533.8	4.95443
VIPR1	7.27543e-07	9.45503e-06	-0.81086	0.163682	684.846	-4.95386
ELAPOR1	7.42903e-07	9.64796e-06	1.16734	0.235836	5799.98	4.9498
BNC1	7.49152e-07	9.72237e-06	-1.49135	0.301394	19.7659	-4.94817
WNT4	7.52826e-07	9.7633e-06	1.02178	0.206537	371.162	4.94722
PRKCG	7.5458e-07	9.77252e-06	1.27563	0.257871	21.0618	4.94676
MAT1A	7.54527e-07	9.77252e-06	1.25426	0.253551	150.168	4.94678
DRG2	7.58457e-07	9.81595e-06	0.296977	0.0600467	1108.66	4.94576
SLC29A2	7.68577e-07	9.94006e-06	0.517662	0.104722	1154.91	4.94318
HECTD4	7.70866e-07	9.96277e-06	0.38804	0.0785091	2885.58	4.9426
H3C3	7.77973e-07	1.00477e-05	1.19822	0.242514	4.17414	4.94081
PDLIM2	7.80457e-07	1.00728e-05	-0.48845	0.0988728	800.88	-4.94019
FUT7	7.81069e-07	1.00738e-05	-0.779303	0.157752	42.8215	-4.94004
WNT10A	7.86019e-07	1.01307e-05	-1.0476	0.212116	302.689	-4.93881
NEK1	7.88534e-07	1.01561e-05	-0.353398	0.0715644	610.26	-4.93818
GINS4	7.92985e-07	1.02064e-05	0.712657	0.144348	280.82	4.93709
PITPNM3	7.99861e-07	1.02879e-05	-0.616203	0.124854	871.487	-4.9354
TRPV3	8.0876e-07	1.03952e-05	0.944418	0.19144	87.7761	4.93324
DUSP4	8.1122e-07	1.04133e-05	1.04707	0.212273	5505.2	4.93265
PFAS	8.11279e-07	1.04133e-05	0.384581	0.0779667	1295.76	4.93263
B3GALNT2	8.19545e-07	1.05122e-05	0.345055	0.0699815	1008.1	4.93065
C22orf15	8.20718e-07	1.052e-05	-1.21845	0.247131	45.0655	-4.93038
GPRIN3	8.27568e-07	1.06006e-05	0.6165	0.125082	1394.34	4.92875
NYAP2	8.3371e-07	1.06647e-05	1.14001	0.231365	62.9512	4.92731
SYT8	8.33405e-07	1.06647e-05	-1.33301	0.270532	662.562	-4.92738
CD274	8.35587e-07	1.06814e-05	-0.869348	0.17645	800.634	-4.92687
STAC	8.41212e-07	1.07459e-05	-0.919145	0.186607	361.973	-4.92556
GNG7	8.43262e-07	1.07648e-05	-0.627177	0.127343	413.358	-4.92508
NTRK2	8.54558e-07	1.09016e-05	-1.12669	0.228887	274.457	-4.92248
TRIM71	8.56879e-07	1.09238e-05	-1.41913	0.288327	56.8309	-4.92195
CPE	8.57499e-07	1.09242e-05	0.986006	0.200334	8149.06	4.9218
CPNE4	8.58576e-07	1.09305e-05	-1.03353	0.210002	198.523	-4.92156
CAV2	8.60962e-07	1.09534e-05	-0.736438	0.149652	4187.25	-4.92102
GATC	8.63215e-07	1.09747e-05	0.293035	0.0595538	856.908	4.9205
BOP1	8.64275e-07	1.09807e-05	0.538723	0.109491	3138.34	4.92026
FOXP2	8.67236e-07	1.10108e-05	0.821694	0.167025	402.653	4.91959
ARL5B	8.73136e-07	1.10782e-05	0.396214	0.0805597	2044.63	4.91827
ULK1	8.74079e-07	1.10827e-05	0.384463	0.0781738	3452.46	4.91806
SPAG5	8.75176e-07	1.10891e-05	0.669234	0.136084	1312.77	4.91781
SDF2L1	8.8292e-07	1.11685e-05	0.493228	0.100329	1679.62	4.91609
STAT4	8.82489e-07	1.11685e-05	-0.560759	0.114064	280.347	-4.91618
C20orf203	8.83229e-07	1.11685e-05	1.14379	0.232665	2.1126	4.91602
MYRF	8.89115e-07	1.12354e-05	-1.03405	0.210398	2005.98	-4.91472
ACKR2	8.9628e-07	1.13182e-05	1.13734	0.231489	305.709	4.91314
TM9SF1	8.97454e-07	1.13254e-05	0.291834	0.0594018	216.639	4.91289
ARHGEF6	9.08304e-07	1.14547e-05	-0.516785	0.10524	1194.32	-4.91053
ELAVL3	9.14922e-07	1.15304e-05	1.36928	0.278927	3.22292	4.90911
DNAJB11	9.15557e-07	1.15306e-05	0.341988	0.0696659	1892.98	4.90897
MLC1	9.1632e-07	1.15325e-05	0.953669	0.194277	71.7044	4.90881
ARL8B	9.20459e-07	1.15768e-05	-0.277902	0.0566232	4877.15	-4.90792
CCL23	9.21673e-07	1.15843e-05	-0.911738	0.185778	54.6671	-4.90766
C1orf141	9.28486e-07	1.16621e-05	-2.0404	0.415881	15.2139	-4.90622
OIP5	9.31316e-07	1.16898e-05	0.691681	0.140998	40.9487	4.90562
ZFR2	9.34233e-07	1.17107e-05	-1.65105	0.336605	73.8514	-4.90501
GCNT4	9.3421e-07	1.17107e-05	-0.851806	0.17366	180.662	-4.90501
EPHA2	9.36174e-07	1.17272e-05	-0.73722	0.150312	3785.86	-4.9046
LMO3	9.51793e-07	1.19149e-05	-0.9543	0.194701	5724.06	-4.90135
ZNF197	9.65871e-07	1.20831e-05	-0.27395	0.0559256	752.114	-4.89847
RASL11B	9.75804e-07	1.21992e-05	0.981302	0.200411	9.44889	4.89646
CYP8B1	9.88955e-07	1.23554e-05	1.20829	0.246901	20.4999	4.89382
ANXA11	1.00337e-06	1.25271e-05	-0.310159	0.0634146	14584.1	-4.89098
MAPK8	1.01079e-06	1.26113e-05	0.28153	0.0575782	1521.17	4.88953
PREB	1.01339e-06	1.26354e-05	0.287624	0.0588305	3347.95	4.88902
SSB	1.02812e-06	1.28105e-05	0.287769	0.0588944	3402.5	4.88618
LIPT2	1.02992e-06	1.28244e-05	0.49761	0.101848	128.604	4.88583
AKAP14	1.03276e-06	1.28512e-05	-1.54917	0.317109	34.5367	-4.88529
MAGIX	1.03458e-06	1.28653e-05	0.598291	0.122476	487.4	4.88494
C10orf88	1.04506e-06	1.2987e-05	0.277168	0.0567623	495.348	4.88296
CDKL5	1.05996e-06	1.31635e-05	-0.460427	0.0943466	948.682	-4.88017
NRF1	1.06548e-06	1.32232e-05	0.17567	0.0360042	797.729	4.87914
DVL2	1.07131e-06	1.32868e-05	0.310508	0.0636539	1624.91	4.87807
ARHGAP39	1.08382e-06	1.34331e-05	0.509353	0.104466	897.613	4.87577
ATG101	1.08813e-06	1.34775e-05	0.37027	0.0759529	939.263	4.87499
PRNP	1.09113e-06	1.35058e-05	-0.443409	0.0909661	4825.73	-4.87445
PHOX2B	1.09806e-06	1.35736e-05	3.2022	0.657103	13.5129	4.8732
FBXL13	1.098e-06	1.35736e-05	-0.863322	0.177157	79.9841	-4.87321
STOML3	1.10304e-06	1.36263e-05	-1.56519	0.321243	85.7464	-4.8723
VAMP3	1.11113e-06	1.37031e-05	-0.262192	0.0538286	5361.8	-4.87086
DNASE2B	1.11146e-06	1.37031e-05	-1.10261	0.226371	30.6754	-4.8708
EGFR	1.11046e-06	1.37031e-05	-0.803313	0.164918	9027.7	-4.87098
HMGB4	1.11571e-06	1.37465e-05	3.55121	0.729194	0.754324	4.87005
VAX2	1.11834e-06	1.37698e-05	0.884005	0.181536	56.5377	4.86958
RACGAP1	1.11975e-06	1.37782e-05	0.582079	0.11954	1780.33	4.86933
GPR37L1	1.12679e-06	1.38557e-05	0.891961	0.183226	36.1415	4.8681
HSD17B10	1.14341e-06	1.40278e-05	0.344968	0.0709052	2969.4	4.8652
CFHR5	1.14453e-06	1.40278e-05	1.95954	0.402782	1.57538	4.86501
PDK1	1.14453e-06	1.40278e-05	0.502216	0.10323	1514.24	4.86501
EMB	1.14267e-06	1.40278e-05	-0.663615	0.136397	4933.43	-4.86533
PCDHAC2	1.14305e-06	1.40278e-05	-0.961029	0.197529	142.693	-4.86526
CCDC141	1.15556e-06	1.41537e-05	-0.971894	0.19985	62.606	-4.86311
NWD1	1.15761e-06	1.41696e-05	-1.31888	0.271221	285.597	-4.86276
RNF138	1.16155e-06	1.41992e-05	0.375183	0.077165	1217.07	4.86209
WDR38	1.161e-06	1.41992e-05	-1.46112	0.300508	147.144	-4.86218
LILRA2	1.16391e-06	1.42189e-05	1.07396	0.220904	312.899	4.86168
TBC1D3B	1.16582e-06	1.42329e-05	0.932519	0.191823	6.00221	4.86136
PGR	1.16673e-06	1.42347e-05	-0.787681	0.162034	124.671	-4.86121
SLC5A5	1.1688e-06	1.42507e-05	1.62938	0.335205	260.757	4.86085
SPTSSA	1.17478e-06	1.43142e-05	0.629233	0.129476	7975.46	4.85985
ESRP1	1.17834e-06	1.43483e-05	0.415201	0.0854456	5876.01	4.85925
PAGE5	1.18054e-06	1.43658e-05	2.06117	0.424206	6.99519	4.85888
FMR1NB	1.18523e-06	1.44135e-05	2.01402	0.41457	1.84414	4.85809
ZSCAN10	1.20689e-06	1.46674e-05	1.69811	0.349801	3.64116	4.8545
CD22	1.20859e-06	1.46786e-05	-0.857102	0.176568	456.766	-4.85422
MST1R	1.21559e-06	1.47539e-05	-0.594122	0.122422	2246.59	-4.85308
CFD	1.21644e-06	1.47547e-05	-0.81145	0.167208	1201.35	-4.85294
ARHGEF3	1.2224e-06	1.48079e-05	-0.327764	0.0675527	1823.57	-4.85197
TSPAN19	1.22215e-06	1.48079e-05	-1.7458	0.35981	76.683	-4.85201
MCC	1.22408e-06	1.48186e-05	-0.586933	0.120975	621.102	-4.8517
MBNL3	1.22609e-06	1.48333e-05	-0.497131	0.102472	1075.92	-4.85137
MCRS1	1.23087e-06	1.48816e-05	0.275511	0.0567994	2751.41	4.8506
ESYT3	1.2335e-06	1.48942e-05	-0.818587	0.168775	925.308	-4.85018
REELD1	1.23284e-06	1.48942e-05	-1.10475	0.227769	25.9188	-4.85029
FOXN4	1.24256e-06	1.49843e-05	1.84609	0.380738	25.6796	4.84873
RNF150	1.24249e-06	1.49843e-05	0.875033	0.180466	340.055	4.84874
CDHR1	1.25383e-06	1.51104e-05	-0.99875	0.206058	34.2245	-4.84694
TAF2	1.25479e-06	1.51123e-05	0.337282	0.0695888	1789.36	4.84678
FUCA2	1.27897e-06	1.53937e-05	0.389997	0.0805281	2569.72	4.84299
ALKBH2	1.29387e-06	1.5563e-05	0.421891	0.0871551	571.007	4.84069
TROAP	1.2954e-06	1.55714e-05	0.791474	0.163512	638.032	4.84046
SLC35E1	1.29957e-06	1.56115e-05	-0.275468	0.0569169	3137.92	-4.83982
PPIB	1.30807e-06	1.57036e-05	0.444145	0.0917935	6716.45	4.83852
CNTN2	1.30994e-06	1.57159e-05	-1.18663	0.24526	12.212	-4.83824
PDHA1	1.31712e-06	1.57839e-05	0.304913	0.0630357	2501.06	4.83715
LRATD1	1.31729e-06	1.57839e-05	0.935234	0.193345	1072.9	4.83713
HCK	1.32131e-06	1.5822e-05	-0.658136	0.136076	1739.07	-4.83652
ANKRD53	1.33197e-06	1.59394e-05	0.647913	0.134007	51.7398	4.83492
ERP29	1.34271e-06	1.60577e-05	0.404071	0.083601	11017.9	4.83333
PODNL1	1.35158e-06	1.61535e-05	-0.955058	0.197652	812.336	-4.83201
APBA1	1.35716e-06	1.62098e-05	-0.550464	0.11394	325.643	-4.83119
IQGAP1	1.36009e-06	1.62344e-05	-0.329107	0.0681273	18275.7	-4.83077
C1orf162	1.3675e-06	1.63125e-05	-0.56918	0.11785	987.381	-4.82968
GDI1	1.37023e-06	1.63346e-05	0.304337	0.0630191	6531.67	4.82929
CFAP53	1.38045e-06	1.64461e-05	-0.850253	0.176116	141.812	-4.82781
MARK1	1.38507e-06	1.64906e-05	0.860554	0.178274	475.943	4.82714
MLEC	1.38984e-06	1.65369e-05	0.409786	0.0849042	11651.2	4.82646
CPNE6	1.40292e-06	1.66819e-05	1.4093	0.292109	4.4679	4.82459
CARMIL3	1.40594e-06	1.67073e-05	0.886454	0.183753	116.054	4.82416
CENPO	1.41089e-06	1.67554e-05	0.453094	0.0939354	444.895	4.82346
SLC35B1	1.41821e-06	1.68316e-05	0.292523	0.0606588	3560	4.82243
ATP2B1	1.43537e-06	1.7003e-05	0.529265	0.109805	2472.97	4.82003
STX12	1.4349e-06	1.7003e-05	-0.250248	0.0519177	3094.42	-4.8201
VCP	1.43402e-06	1.7003e-05	0.246698	0.0511799	16474.1	4.82022
TMEM170B	1.44703e-06	1.71303e-05	0.492771	0.102268	537.366	4.81842
MGME1	1.47305e-06	1.74274e-05	0.329901	0.0685172	1023.13	4.81486
CCRL2	1.47798e-06	1.74747e-05	-0.634971	0.131896	379.45	-4.81419
KIRREL3	1.49319e-06	1.76434e-05	-1.01197	0.210295	36.3183	-4.81215
SEPTIN14	1.49494e-06	1.76529e-05	2.88113	0.59875	13.9627	4.81191
P3H4	1.5046e-06	1.77558e-05	0.563977	0.117236	2108.31	4.81062
UPRT	1.51241e-06	1.78367e-05	-0.292213	0.0607564	560.658	-4.80959
ITGB4	1.52875e-06	1.80181e-05	-0.821629	0.170908	12094.4	-4.80744
SLC25A33	1.53352e-06	1.80516e-05	0.412016	0.0857149	495.037	4.80682
ROBO2	1.53261e-06	1.80516e-05	-0.961616	0.200048	346.318	-4.80694
RFESD	1.55074e-06	1.82429e-05	-0.434181	0.0903682	42.7414	-4.80458
C12orf75	1.55194e-06	1.82455e-05	0.945388	0.196774	946.136	4.80443
BLMH	1.55358e-06	1.82533e-05	0.44474	0.0925729	1494.57	4.80422
E2F1	1.55559e-06	1.82656e-05	0.622509	0.129582	1137.86	4.80396
NUF2	1.56051e-06	1.83118e-05	0.762777	0.158802	636.587	4.80333
MRC1	1.57892e-06	1.85163e-05	-0.861244	0.179389	4359.94	-4.80098
EMSY	1.5855e-06	1.85818e-05	0.292534	0.0609428	1030.55	4.80015
ADCYAP1	1.59102e-06	1.86348e-05	1.21086	0.252291	58.2102	4.79945
AARS1	1.60098e-06	1.87281e-05	0.349976	0.072939	8552.56	4.7982
CCR7	1.60066e-06	1.87281e-05	-0.755258	0.157403	404.926	-4.79824
AGT	1.61105e-06	1.88341e-05	1.20312	0.250809	1133.68	4.79694
XYLT1	1.62358e-06	1.8957e-05	0.674336	0.140622	887.095	4.79539
CRABP2	1.62283e-06	1.8957e-05	-1.12794	0.235209	9363.83	-4.79548
KCNMB4	1.63711e-06	1.9103e-05	1.003	0.209231	943.813	4.79373
CIBAR2	1.63929e-06	1.91165e-05	-1.25827	0.262498	174.272	-4.79346
VWA3A	1.64292e-06	1.9147e-05	-1.37027	0.285889	143.659	-4.79302
ZNF214	1.6455e-06	1.91532e-05	-0.657686	0.137227	81.5769	-4.7927
MAMDC2	1.64494e-06	1.91532e-05	-0.916184	0.19116	397.458	-4.79277
UBE2QL1	1.65543e-06	1.92568e-05	1.11387	0.232468	92.3234	4.7915
SART3	1.6573e-06	1.92667e-05	0.236292	0.0493172	2194.25	4.79127
DDAH1	1.66268e-06	1.93172e-05	-0.487843	0.101833	5555.84	-4.79062
LYG1	1.66985e-06	1.93798e-05	0.661795	0.138169	45.3655	4.78975
PTS	1.67014e-06	1.93798e-05	0.406194	0.0848053	823.912	4.78972
ARHGEF1	1.68786e-06	1.95733e-05	-0.403782	0.084339	6304.6	-4.7876
ANKFN1	1.69465e-06	1.96399e-05	-1.07802	0.225207	115.618	-4.7868
CFAP161	1.7035e-06	1.9721e-05	-1.14859	0.240002	30.9532	-4.78575
SPATA18	1.70375e-06	1.9721e-05	-0.975336	0.203801	600.185	-4.78572
KRT14	1.70753e-06	1.97525e-05	-1.63083	0.340802	134.525	-4.78528
TIGD3	1.70936e-06	1.97615e-05	0.632901	0.132266	55.2913	4.78506
TEPP	1.71055e-06	1.97631e-05	-1.25784	0.262877	100.946	-4.78492
GLYCTK	1.73302e-06	2.00103e-05	0.621525	0.129964	207.579	4.7823
NOP56	1.74185e-06	2.00999e-05	0.361769	0.0756638	4321.6	4.78128
KANK4	1.74452e-06	2.01183e-05	1.06959	0.223719	227.163	4.78097
ADRA1A	1.74648e-06	2.01286e-05	-1.346	0.281547	13.6899	-4.78074
MTCH2	1.75655e-06	2.02322e-05	0.295215	0.0617659	3911.34	4.77959
H2BC13	1.76514e-06	2.03187e-05	0.874011	0.182901	6.54475	4.77861
PAX9	1.76685e-06	2.03258e-05	1.0587	0.22156	712.734	4.77841
DLC1	1.771e-06	2.03611e-05	-0.742853	0.155476	3871.04	-4.77794
QDPR	1.77972e-06	2.04488e-05	0.388606	0.0813501	1309.67	4.77695
EFCAB6	1.78516e-06	2.04987e-05	-0.701659	0.146903	116.833	-4.77634
IPCEF1	1.79043e-06	2.05467e-05	-0.906922	0.189902	580.502	-4.77575
HDAC4	1.7944e-06	2.05796e-05	0.393844	0.0824752	878.322	4.7753
HDC	1.80448e-06	2.06825e-05	-0.875019	0.183282	146.721	-4.77417
SPAG4	1.81582e-06	2.07998e-05	0.630778	0.132158	802.482	4.77291
RAMP1	1.82322e-06	2.08718e-05	0.832286	0.174407	1827.13	4.77209
NCAM1	1.82943e-06	2.09301e-05	1.23544	0.258925	294.156	4.77141
RS1	1.83678e-06	2.10014e-05	-1.44966	0.303874	10.827	-4.7706
MEOX1	1.83943e-06	2.1014e-05	-0.830643	0.174128	52.0015	-4.77031
POLR3GL	1.84012e-06	2.1014e-05	-0.36195	0.0758768	751.286	-4.77023
TEK	1.84233e-06	2.10263e-05	-0.642432	0.134682	526.304	-4.76999
F11	1.87722e-06	2.14115e-05	-1.4968	0.314044	63.0612	-4.76621
DOK2	1.88273e-06	2.14613e-05	-0.616009	0.129261	809.429	-4.76562
C7	1.88741e-06	2.15016e-05	-1.02772	0.215676	4365.06	-4.76512
PHLDA3	1.89128e-06	2.15325e-05	-0.561081	0.117758	3260.72	-4.76471
NUDT12	1.89972e-06	2.16155e-05	-0.520112	0.10918	740.674	-4.76381
ALOX5	1.90733e-06	2.1689e-05	-0.630282	0.132329	2506.06	-4.763
TIAL1	1.91815e-06	2.17987e-05	0.229432	0.0481811	3642.22	4.76186
NKX1-2	1.93695e-06	2.19991e-05	1.81933	0.382221	97.5791	4.75989
FADS1	1.94296e-06	2.20539e-05	0.551584	0.115897	3336.57	4.75927
GPR33	1.95153e-06	2.21378e-05	-1.52049	0.319538	2.08845	-4.75838
SUV39H2	1.95287e-06	2.21396e-05	0.410918	0.0863593	443.077	4.75824
AMY2B	1.95983e-06	2.22051e-05	-0.808419	0.169924	300.469	-4.75752
CAPNS2	1.9662e-06	2.22638e-05	-1.56312	0.328602	25.0571	-4.75687
CEP76	1.9766e-06	2.2368e-05	0.361745	0.0760638	317.474	4.7558
FUCA1	1.98885e-06	2.24931e-05	-0.455958	0.0958991	5793	-4.75455
ARHGAP15	1.99887e-06	2.25928e-05	-0.554844	0.116722	454.646	-4.75354
FCMR	2.00061e-06	2.25989e-05	-0.659762	0.138799	627.808	-4.75336
MED24	2.00505e-06	2.26353e-05	0.301646	0.0634654	4351.25	4.75291
H2AC11	2.01716e-06	2.27583e-05	0.914533	0.192464	74.2006	4.7517
PRDX4	2.02582e-06	2.28422e-05	0.495027	0.104198	6275.24	4.75083
DCSTAMP	2.03413e-06	2.29222e-05	-0.916449	0.192936	93.3259	-4.75
BMP3	2.05738e-06	2.31702e-05	-1.11946	0.235789	1485.73	-4.7477
TM4SF20	2.0665e-06	2.3259e-05	2.10986	0.444479	14.7641	4.74681
GIMAP2	2.08501e-06	2.34392e-05	-0.552582	0.116455	586.373	-4.74501
H2AC21	2.08391e-06	2.34392e-05	1.18233	0.249167	2.22851	4.74511
RARG	2.08766e-06	2.34549e-05	-0.519464	0.109482	1756.49	-4.74475
STK39	2.08991e-06	2.34661e-05	-0.497173	0.104789	3196.6	-4.74453
LARP4	2.11452e-06	2.37282e-05	0.30945	0.0652551	3065.35	4.74216
CDK16	2.12879e-06	2.38475e-05	0.335881	0.070849	5512.6	4.7408
TDRD9	2.12742e-06	2.38475e-05	-1.20565	0.254306	151.272	-4.74093
SLC35A1	2.12897e-06	2.38475e-05	-0.454939	0.0959629	579.026	-4.74078
CLN8	2.14326e-06	2.39932e-05	0.394225	0.08318	782.295	4.73942
FPGT-TNNI3K	2.14615e-06	2.40113e-05	-0.878032	0.185272	23.8783	-4.73915
COL6A5	2.15408e-06	2.40856e-05	-0.936299	0.197598	230.455	-4.7384
UBXN2B	2.15694e-06	2.41032e-05	0.341088	0.0719878	1753.27	4.73814
SON	2.16187e-06	2.41351e-05	-0.259198	0.0547099	10502.1	-4.73767
INHBC	2.16237e-06	2.41351e-05	0.898542	0.189661	9.47832	4.73763
MS4A6A	2.1814e-06	2.43185e-05	-0.632684	0.133595	2671.85	-4.73585
FKBP1B	2.18013e-06	2.43185e-05	0.722423	0.15254	92.8187	4.73597
MRPL15	2.1864e-06	2.43598e-05	0.444269	0.0938191	2664.29	4.73538
FAM83D	2.19713e-06	2.44648e-05	0.687252	0.145162	738.38	4.73439
SPRR2A	2.20198e-06	2.45042e-05	-2.25286	0.475895	18.3347	-4.73394
DCDC2B	2.20523e-06	2.45258e-05	-1.03839	0.219365	34.7942	-4.73365
PLPPR4	2.21675e-06	2.46393e-05	-0.739585	0.156275	165.269	-4.73259
TP63	2.22368e-06	2.47017e-05	-1.23667	0.261344	742.723	-4.73195
CATSPERD	2.22675e-06	2.47212e-05	-1.50386	0.317827	27.5898	-4.73167
NAA40	2.23814e-06	2.48329e-05	0.347251	0.0734047	1478.8	4.73064
PPME1	2.23995e-06	2.48382e-05	0.311167	0.0657793	3034.52	4.73048
MYOC	2.24966e-06	2.49312e-05	-1.31955	0.278998	7.87696	-4.7296
SPRY4	2.26376e-06	2.50726e-05	-0.579547	0.122569	3089.46	-4.72833
CNOT8	2.26993e-06	2.51113e-05	-0.367439	0.0777191	4054.12	-4.72778
CFAP100	2.26973e-06	2.51113e-05	-1.27574	0.269839	61.1436	-4.72779
MTUS2	2.27908e-06	2.51976e-05	1.15606	0.244566	47.4536	4.72696
MYL6B	2.29878e-06	2.53855e-05	0.426312	0.0902207	1310.9	4.72521
HLA-DOB	2.29766e-06	2.53855e-05	-0.688597	0.145725	243.637	-4.72531
EGR4	2.30502e-06	2.54192e-05	-1.28944	0.272917	26.0137	-4.72466
FOLR2	2.3059e-06	2.54192e-05	-0.751513	0.159064	1057.45	-4.72458
HSPA12A	2.30349e-06	2.54192e-05	-0.417909	0.0884502	524.793	-4.72479
CD96	2.31577e-06	2.55129e-05	-0.753225	0.159456	676.888	-4.72371
PFN2	2.32151e-06	2.55611e-05	0.775382	0.164164	4450.42	4.72321
ZFP36L2	2.3594e-06	2.59631e-05	-0.491014	0.10403	4444.78	-4.71992
MATK	2.36157e-06	2.59718e-05	-0.644894	0.136638	241.76	-4.71973
APOA5	2.36457e-06	2.59743e-05	1.8431	0.39053	4.61343	4.71947
UQCRB	2.36375e-06	2.59743e-05	0.376142	0.0796988	5749.06	4.71954
UBE2T	2.37932e-06	2.60795e-05	0.632374	0.134029	953.834	4.71821
TFPI2	2.3779e-06	2.60795e-05	-1.48443	0.31461	7550.87	-4.71833
MTERF3	2.37972e-06	2.60795e-05	0.363847	0.077116	901.649	4.71817
MAP3K19	2.37717e-06	2.60795e-05	-1.26855	0.268852	99.2737	-4.71839
DCAF13	2.38821e-06	2.61572e-05	0.404891	0.0858284	2761.56	4.71745
KCNT2	2.39811e-06	2.62395e-05	0.752169	0.159473	71.0252	4.71661
ZNF572	2.39852e-06	2.62395e-05	0.599932	0.127197	143.072	4.71657
CCDC102A	2.40921e-06	2.63411e-05	-0.428576	0.0908835	413.109	-4.71567
STARD8	2.41823e-06	2.642e-05	-0.493026	0.104568	535.537	-4.71491
SNX30	2.41925e-06	2.642e-05	-0.632486	0.134148	3600.06	-4.71482
SLC16A5	2.44597e-06	2.66963e-05	-0.61471	0.13044	1462.59	-4.71258
SSTR2	2.4522e-06	2.67487e-05	0.707632	0.150175	117.844	4.71206
SLC16A9	2.45792e-06	2.67954e-05	-1.16745	0.247783	1286.86	-4.71159
ZNF710	2.46063e-06	2.68095e-05	0.692724	0.147033	2581.49	4.71136
NONO	2.51156e-06	2.73484e-05	0.261213	0.0554923	18019.9	4.70719
NTSR1	2.51689e-06	2.73838e-05	-1.62221	0.344655	39.8319	-4.70676
TEKT4	2.51773e-06	2.73838e-05	-1.2087	0.256804	22.4141	-4.70669
EDNRB	2.52125e-06	2.74061e-05	-0.725218	0.154092	775.004	-4.7064
S100Z	2.5385e-06	2.75617e-05	-0.791036	0.168126	12.098	-4.70501
C5orf49	2.53734e-06	2.75617e-05	-1.07202	0.227843	267.343	-4.70511
CHRNA1	2.54624e-06	2.76298e-05	1.03865	0.220783	98.2738	4.70439
NDUFA4L2	2.55423e-06	2.77003e-05	0.912246	0.19394	1484.68	4.70375
PPP1R27	2.55676e-06	2.77118e-05	0.98984	0.210445	2.90849	4.70355
ZNF605	2.56895e-06	2.78279e-05	0.393585	0.0836956	726.733	4.70258
SERTAD1	2.57175e-06	2.78421e-05	-0.456277	0.0970314	1259.28	-4.70236
DRC1	2.57666e-06	2.78791e-05	-1.24788	0.265395	173.31	-4.70197
TSPAN32	2.58992e-06	2.8006e-05	-0.727626	0.154784	89.7245	-4.70092
TRIM23	2.59229e-06	2.8006e-05	-0.325547	0.0692545	675.046	-4.70073
PTPN22	2.59287e-06	2.8006e-05	-0.657445	0.139862	503.593	-4.70069
MAS1L	2.5986e-06	2.80517e-05	-1.66574	0.354394	2.12982	-4.70024
ADAMTS8	2.60536e-06	2.81084e-05	-1.01652	0.216293	240.854	-4.69971
TNFAIP8L2	2.62147e-06	2.8266e-05	-0.587153	0.124967	294.579	-4.69845
RFC3	2.64609e-06	2.84987e-05	0.484301	0.103119	711.276	4.69654
LRRK1	2.64525e-06	2.84987e-05	-0.446505	0.0950698	1170.59	-4.6966
NDRG3	2.65227e-06	2.85488e-05	0.269288	0.0573434	2348.64	4.69606
PIK3R1	2.65467e-06	2.85583e-05	-0.400071	0.0851961	2293.33	-4.69588
AKR1C4	2.66485e-06	2.86513e-05	1.91654	0.4082	52.1212	4.69509
LYSMD2	2.70491e-06	2.90654e-05	-0.380327	0.0810579	575.184	-4.69204
VWC2	2.71382e-06	2.91444e-05	-1.15047	0.24523	6.99833	-4.69137
THBD	2.722e-06	2.92155e-05	-0.644904	0.137484	2079.44	-4.69075
H2BC11	2.7273e-06	2.92557e-05	0.908522	0.1937	101.801	4.69036
BTN3A2	2.73063e-06	2.92746e-05	-0.484093	0.103216	3170.48	-4.69011
FAM20A	2.75997e-06	2.95723e-05	-0.666587	0.142193	3006.68	-4.68792
PUF60	2.76477e-06	2.96067e-05	0.352873	0.0752785	7761.75	4.68756
HR	2.79711e-06	2.9936e-05	-0.923553	0.197122	148.009	-4.68518
HYOU1	2.80106e-06	2.99612e-05	0.426366	0.0910087	10908.5	4.68489
TNFRSF12A	2.81774e-06	3.01223e-05	-0.643106	0.137308	4409.25	-4.68368
ERVMER34-1	2.82005e-06	3.01298e-05	0.905962	0.193437	214.356	4.68351
ZNF136	2.82339e-06	3.01483e-05	-0.290684	0.0620686	456.217	-4.68327
PYCR1	2.86065e-06	3.05288e-05	0.544276	0.116284	4260.51	4.68058
SYT5	2.89368e-06	3.08638e-05	1.44951	0.309841	76.0265	4.67823
XKR6	2.89618e-06	3.08729e-05	-0.747704	0.159832	46.46	-4.67805
MANF	2.90118e-06	3.09085e-05	0.38865	0.0830859	4368.34	4.67769
UCHL1	2.90641e-06	3.09466e-05	1.26947	0.271408	3655.05	4.67733
ATP6V1G2	2.91125e-06	3.09806e-05	0.580303	0.124076	20.7969	4.67698
KCNJ5	2.93948e-06	3.12495e-05	-0.872782	0.186691	404.974	-4.675
TEX26	2.93986e-06	3.12495e-05	-1.48181	0.316967	13.6951	-4.67498
COQ10A	2.95397e-06	3.13817e-05	0.380071	0.0813162	334.816	4.67399
KCNJ11	2.96508e-06	3.14819e-05	0.839964	0.17974	316.267	4.67322
C1orf189	2.98466e-06	3.16719e-05	-1.23206	0.263718	32.6758	-4.67187
ZBTB4	3.00939e-06	3.19163e-05	-0.342012	0.0732332	5266.28	-4.67018
TULP2	3.01124e-06	3.19178e-05	0.747635	0.160091	12.4104	4.67005
GPR132	3.01689e-06	3.19596e-05	-0.590644	0.126485	548.911	-4.66967
TMEM130	3.02242e-06	3.20001e-05	-1.09343	0.234175	897.329	-4.66929
SHOC1	3.03003e-06	3.20626e-05	-1.08084	0.231505	139.182	-4.66877
ENY2	3.03684e-06	3.21081e-05	0.307549	0.0658801	2620.16	4.66831
ADAM18	3.03948e-06	3.21081e-05	2.13916	0.458248	1.83014	4.66813
RAB6A	3.0379e-06	3.21081e-05	0.277322	0.059406	6643.35	4.66824
TRIM38	3.04859e-06	3.21862e-05	-0.266306	0.0570551	2400.78	-4.66752
GRIN2A	3.06596e-06	3.23514e-05	-1.5179	0.325286	96.8132	-4.66635
PRB4	3.07336e-06	3.24112e-05	-3.94235	0.844937	4.81301	-4.66586
RB1CC1	3.08064e-06	3.24698e-05	0.312992	0.0670884	3319.49	4.66537
ITIH1	3.08252e-06	3.24713e-05	0.989098	0.212014	8.05337	4.66524
DISP3	3.11615e-06	3.28071e-05	-1.16007	0.248781	37.539	-4.66301
NSD2	3.13188e-06	3.29542e-05	0.402438	0.0863235	4312.9	4.66198
AHNAK	3.15092e-06	3.3136e-05	-0.614845	0.13192	30583.7	-4.66073
HYDIN	3.15697e-06	3.31773e-05	-1.21135	0.259928	202.626	-4.66033
ZNF69	3.1584e-06	3.31773e-05	-0.521707	0.111949	247.768	-4.66024
SYT7	3.17878e-06	3.33727e-05	0.869216	0.18657	3702.67	4.65892
UBE2N	3.18232e-06	3.33912e-05	0.320441	0.0687835	4190.1	4.65869
NAV1	3.20486e-06	3.36089e-05	0.515489	0.110686	2582.22	4.65723
CDON	3.23977e-06	3.39559e-05	0.745099	0.160064	424.793	4.655
H4C4	3.24839e-06	3.40273e-05	1.11599	0.239769	4.79596	4.65445
ITM2A	3.25464e-06	3.40737e-05	-0.594264	0.127687	884.013	-4.65406
P4HA1	3.26819e-06	3.41965e-05	0.461918	0.0992688	5372.04	4.6532
B4GAT1	3.27567e-06	3.42556e-05	-0.350825	0.075402	1093.58	-4.65273
C11orf97	3.28509e-06	3.43349e-05	-1.70664	0.366851	19.7983	-4.65214
NLRP5	3.3081e-06	3.45562e-05	3.09365	0.665201	7.46377	4.6507
RGL1	3.31687e-06	3.46285e-05	-0.495752	0.10661	2192.69	-4.65015
FAM72C	3.33973e-06	3.48478e-05	0.904055	0.194473	21.6979	4.64874
RBM4B	3.34569e-06	3.48905e-05	0.273051	0.0587413	735.559	4.64837
NMUR2	3.35397e-06	3.4938e-05	-1.39207	0.299509	8.09713	-4.64786
LMNTD1	3.35378e-06	3.4938e-05	-1.6343	0.351623	11.2051	-4.64787
GINS1	3.36245e-06	3.50063e-05	0.647011	0.139222	769.589	4.64734
PHKB	3.36426e-06	3.50063e-05	-0.341993	0.0735909	4424.05	-4.64723
PRKDC	3.38907e-06	3.52448e-05	0.451431	0.0971716	10866.8	4.64571
NDUFAF4	3.4153e-06	3.54979e-05	0.357001	0.0768716	521.759	4.64412
MYBPC2	3.47542e-06	3.6083e-05	-0.931461	0.200724	86.0583	-4.64051
CCDC183	3.47545e-06	3.6083e-05	0.551556	0.118857	39.4049	4.64051
DNA2	3.52884e-06	3.66171e-05	0.548453	0.118268	429.092	4.63736
LTC4S	3.5352e-06	3.66628e-05	-0.567733	0.122436	103	-4.63699
LCN2	3.54792e-06	3.67744e-05	1.12007	0.24159	10556.6	4.63625
SPATA9	3.55535e-06	3.6831e-05	-0.563612	0.121578	19.1961	-4.63581
MEF2A	3.58716e-06	3.714e-05	-0.257839	0.0556411	2089.88	-4.63397
DNM3	3.60375e-06	3.72912e-05	-0.735051	0.158655	335.972	-4.63302
MT1A	3.63359e-06	3.75792e-05	-1.13799	0.245717	70.2624	-4.63131
EIF3CL	3.66809e-06	3.7915e-05	-0.938593	0.202748	44.0404	-4.62935
MED13L	3.67933e-06	3.80103e-05	0.41161	0.0889251	4427.43	4.62872
SYNPO	3.68403e-06	3.80379e-05	-0.482969	0.104348	5888.47	-4.62846
DELE1	3.69311e-06	3.80984e-05	-0.293052	0.0633223	2672.63	-4.62795
ZNF175	3.69736e-06	3.80984e-05	-0.390025	0.0842804	341.811	-4.62771
HMGA2	3.69802e-06	3.80984e-05	-1.65309	0.357219	831.146	-4.62767
GPD1	3.69717e-06	3.80984e-05	-0.983835	0.212596	247.222	-4.62772
ARMH4	3.70766e-06	3.81712e-05	0.668212	0.144412	212.643	4.62713
HOXC4	3.70916e-06	3.81712e-05	0.88697	0.191693	122.966	4.62705
AP000812.4	3.71249e-06	3.81845e-05	0.612789	0.132442	3.7427	4.62686
P2RY14	3.73089e-06	3.83527e-05	-0.576982	0.12473	175.336	-4.62584
ZNF24	3.76407e-06	3.86725e-05	0.350228	0.0757413	4086.6	4.624
CTC1	3.78752e-06	3.88922e-05	0.365977	0.0791693	1681.04	4.62271
AIM2	3.83338e-06	3.93415e-05	-1.02277	0.221368	515.483	-4.62022
THOC1	3.8457e-06	3.94463e-05	0.343261	0.0743061	1071.11	4.61955
ZNF671	3.85244e-06	3.94541e-05	-0.476884	0.10324	306.295	-4.61919
PKNOX2	3.85278e-06	3.94541e-05	-0.759203	0.164359	169.653	-4.61917
ZNF563	3.84978e-06	3.94541e-05	-0.387651	0.0839192	112.078	-4.61933
TUBG1	3.86206e-06	3.95276e-05	0.397428	0.0860481	1946.26	4.61867
ACAA1	3.8778e-06	3.9667e-05	-0.34048	0.0737316	1902.74	-4.61783
ADAM8	3.88105e-06	3.96786e-05	-0.645365	0.13976	3412.22	-4.61765
FHL1	3.90268e-06	3.9878e-05	-0.770306	0.166859	1635.78	-4.6165
RCCD1	3.92522e-06	4.00865e-05	0.399735	0.0866107	648.381	4.6153
AMN	3.99458e-06	4.07726e-05	-0.976755	0.211801	536.168	-4.61166
DHCR7	4.00088e-06	4.08146e-05	0.458097	0.0993415	3751.92	4.61134
BRMS1L	4.01639e-06	4.09506e-05	0.501887	0.108857	636.584	4.61053
MTA3	4.04669e-06	4.12147e-05	0.310788	0.0674312	2202.91	4.60897
SLC14A1	4.04556e-06	4.12147e-05	-0.871997	0.189193	98.6386	-4.60903
TMEM154	4.06353e-06	4.13412e-05	-0.478981	0.103943	756.865	-4.60811
FOXD2	4.06133e-06	4.13412e-05	-0.606472	0.131607	91.0756	-4.60822
IRAG2	4.06987e-06	4.13833e-05	-0.734798	0.159469	360.955	-4.60778
PON3	4.08027e-06	4.14665e-05	-0.835894	0.18143	2543.1	-4.60725
MAP3K3	4.09322e-06	4.15756e-05	-0.325739	0.0707115	1718.23	-4.60659
FKBP15	4.11605e-06	4.17849e-05	-0.25781	0.0559796	2927.08	-4.60543
SH3BGRL	4.13255e-06	4.19297e-05	-0.345858	0.0751114	5019.83	-4.6046
TBXT	4.1439e-06	4.2022e-05	-1.85795	0.403548	31.7656	-4.60403
FAM50A	4.14784e-06	4.20392e-05	0.369805	0.0803254	4441.97	4.60383
RPS6KA2	4.16113e-06	4.21512e-05	-0.514059	0.111675	6078.71	-4.60317
MAP2K6	4.17762e-06	4.22953e-05	0.735918	0.159901	687.756	4.60234
BTG3	4.22526e-06	4.27545e-05	-0.438514	0.0953295	2743.43	-4.59998
CCDC73	4.22984e-06	4.27778e-05	0.690667	0.150153	5.87005	4.59976
KRT81	4.25907e-06	4.30502e-05	-1.4396	0.313071	365.787	-4.59832
HOXD10	4.27668e-06	4.32048e-05	1.43237	0.311556	39.4612	4.59746
RBM23	4.28452e-06	4.32608e-05	0.221154	0.0481074	3367.78	4.59708
CSKMT	4.30292e-06	4.34231e-05	0.454899	0.0989732	123.486	4.59619
RBPMS2	4.30573e-06	4.34281e-05	0.750314	0.163252	264.814	4.59605
CPXM2	4.30903e-06	4.3438e-05	0.900409	0.195916	1284.98	4.59589
SCRIB	4.32122e-06	4.35375e-05	0.45933	0.0999565	5913.61	4.5953
INPP1	4.33636e-06	4.36435e-05	-0.417122	0.0907859	858.288	-4.59457
TLR5	4.3364e-06	4.36435e-05	-0.500415	0.108914	610.388	-4.59457
PRRT2	4.34392e-06	4.36956e-05	-0.790604	0.172087	137.552	-4.59421
RSPO1	4.35333e-06	4.37668e-05	-0.915994	0.1994	29.1743	-4.59376
CNPY2	4.36768e-06	4.38876e-05	0.423722	0.0922525	159.409	4.59307
POLR2K	4.38014e-06	4.39892e-05	0.389154	0.0847374	2557.13	4.59248
POMT2	4.38398e-06	4.40042e-05	0.325939	0.0709752	1187.72	4.59229
TMEM63B	4.41127e-06	4.42544e-05	-0.407586	0.0887793	5418.12	-4.591
CCNF	4.41776e-06	4.42958e-05	0.480481	0.104664	794.147	4.59069
SPRED2	4.42662e-06	4.43609e-05	-0.375991	0.0819104	3247.37	-4.59028
CRTAM	4.44193e-06	4.44905e-05	-0.70341	0.153263	108.976	-4.58955
CD33	4.45879e-06	4.46355e-05	-0.60669	0.132212	283.728	-4.58876
KDM1A	4.46909e-06	4.47148e-05	0.287616	0.062685	4344.2	4.58828
FAM166B	4.52394e-06	4.52394e-05	-1.04882	0.228715	119.022	-4.58573
DPYSL3	4.54982e-06	4.54739e-05	0.615404	0.134235	9932.51	4.58454
GOLGA6L7	4.55791e-06	4.55305e-05	1.40384	0.306236	8.12947	4.58417
STIP1	4.56828e-06	4.56098e-05	0.309257	0.0674689	9217.35	4.5837
TREML1	4.63793e-06	4.62805e-05	-0.693079	0.15131	32.562	-4.58053
PGM3	4.64278e-06	4.63042e-05	0.338805	0.0739699	1925.5	4.58031
ISG20	4.65571e-06	4.64085e-05	0.543052	0.118577	1933.64	4.57973
JAK2	4.66248e-06	4.64513e-05	-0.417096	0.0910803	985.968	-4.57943
ERMAP	4.66668e-06	4.64684e-05	-0.357248	0.0780147	479.501	-4.57924
SCN8A	4.70395e-06	4.68146e-05	0.843371	0.18424	243.742	4.57758
JAK1	4.71109e-06	4.68554e-05	-0.290568	0.0634809	8351.67	-4.57726
SLC9A9	4.71304e-06	4.68554e-05	-0.518681	0.113319	386.494	-4.57717
ATP8B4	4.72362e-06	4.69108e-05	-0.518134	0.113211	220.298	-4.5767
RAPGEF2	4.72328e-06	4.69108e-05	-0.327747	0.0716117	2128.45	-4.57672
SERPINF2	4.7296e-06	4.69453e-05	0.816503	0.178415	1044.08	4.57644
SELPLG	4.76261e-06	4.7223e-05	-0.52833	0.115482	1892.91	-4.57498
NSMF	4.7618e-06	4.7223e-05	0.486413	0.106319	2860.72	4.57502
SYNE1	4.783e-06	4.74e-05	-0.57051	0.124727	4486.95	-4.57409
SCARB1	4.79398e-06	4.74838e-05	0.573648	0.125426	2036.22	4.57361
GALNT5	4.79748e-06	4.74932e-05	-0.803328	0.17565	2276.63	-4.57345
H3C2	4.81199e-06	4.76118e-05	1.15011	0.25151	6.3306	4.57282
SFTPA1	4.85792e-06	4.80409e-05	-1.32528	0.289943	128949	-4.57083
EFHB	4.93191e-06	4.87469e-05	-0.940224	0.205843	90.6376	-4.56766
ERCC6L	4.94559e-06	4.88563e-05	0.630288	0.138007	226.621	4.56708
HSPE1	4.96682e-06	4.90402e-05	0.456755	0.10003	1051.74	4.56618
SIM1	4.99332e-06	4.92759e-05	2.00468	0.439135	16.0303	4.56507
CYB5A	5.02294e-06	4.9542e-05	-0.650071	0.14244	8429.35	-4.56383
DLX3	5.04499e-06	4.97334e-05	-1.00599	0.220471	204.343	-4.56291
BBS2	5.07309e-06	4.99841e-05	-0.284522	0.0623713	1461.27	-4.56174
PTPRU	5.09776e-06	5.02007e-05	-0.635709	0.139388	4137.44	-4.56072
SPINK7	5.12119e-06	5.0405e-05	-1.43201	0.314055	2.42956	-4.55976
RNF165	5.15956e-06	5.07559e-05	-0.980268	0.215056	101.165	-4.55819
NGFR	5.17699e-06	5.09008e-05	-0.871819	0.191294	155.062	-4.55748
USP41	5.18716e-06	5.0974e-05	1.3532	0.296945	11.6365	4.55707
ACOT12	5.21437e-06	5.12066e-05	1.65293	0.362806	1.07616	4.55597
CCDC43	5.21785e-06	5.12066e-05	0.2791	0.0612622	946.314	4.55583
CIBAR1	5.21903e-06	5.12066e-05	0.397952	0.0873508	718.179	4.55579
MBOAT4	5.23032e-06	5.12637e-05	0.635194	0.13944	7.10632	4.55533
DYNC2H1	5.23006e-06	5.12637e-05	-0.577031	0.126671	598.035	-4.55534
WSB2	5.25787e-06	5.15067e-05	0.341946	0.0750833	3719.37	4.55423
FGF21	5.27318e-06	5.16029e-05	1.94018	0.426075	1.16096	4.55361
ALDH3B2	5.27145e-06	5.16029e-05	0.96629	0.2122	673.263	4.55368
PLEKHB1	5.27623e-06	5.16057e-05	0.655691	0.143997	1891.48	4.55349
SLC7A2	5.27935e-06	5.16093e-05	1.13902	0.25015	6148.43	4.55337
DRD1	5.29237e-06	5.17096e-05	1.1798	0.259135	60.7711	4.55285
SLC22A4	5.30861e-06	5.18413e-05	-0.662092	0.145444	139.864	-4.55221
ICA1	5.32852e-06	5.19815e-05	0.424238	0.0932101	2220.13	4.55142
STK17B	5.32712e-06	5.19815e-05	-0.39164	0.0860468	4342.55	-4.55147
AGFG1	5.3319e-06	5.19874e-05	0.331485	0.0728333	4335.75	4.55129
CFAP126	5.33598e-06	5.20002e-05	-0.554567	0.121853	394.415	-4.55112
MAP7	5.37268e-06	5.23305e-05	0.428869	0.0942635	2336.65	4.54968
CCDC187	5.37633e-06	5.23389e-05	-1.02333	0.224931	167.529	-4.54954
NEK5	5.38996e-06	5.24444e-05	-0.842921	0.185298	141.171	-4.54901
RIMS3	5.40671e-06	5.25528e-05	-0.623112	0.136997	453.731	-4.54835
PCDH9	5.40593e-06	5.25528e-05	-0.945655	0.20791	194.015	-4.54838
ATP1A2	5.43221e-06	5.27733e-05	-0.897038	0.197266	108.383	-4.54736
SH2D1B	5.44812e-06	5.29004e-05	-0.812591	0.178719	36.8503	-4.54675
CACNG6	5.49813e-06	5.33583e-05	-1.53081	0.336825	80.2387	-4.54482
POLR2B	5.51161e-06	5.34469e-05	0.269482	0.059301	4424.6	4.54431
STARD10	5.51296e-06	5.34469e-05	0.548738	0.120754	6216.95	4.54426
MRPS26	5.53495e-06	5.36304e-05	0.442164	0.0973198	2152.35	4.54342
TM6SF2	5.53761e-06	5.36304e-05	0.763077	0.167956	12.8355	4.54332
SGCG	5.54379e-06	5.3646e-05	-0.933313	0.205436	18.7781	-4.54308
BCL10	5.54495e-06	5.3646e-05	-0.370977	0.0816583	1466.36	-4.54304
LHCGR	5.55349e-06	5.37009e-05	-1.58359	0.3486	14.6453	-4.54271
ZNF891	5.56705e-06	5.38043e-05	0.43431	0.0956167	274.571	4.5422
OSBPL7	5.57158e-06	5.38203e-05	-0.50904	0.112073	1050.22	-4.54203
CFAP97	5.58075e-06	5.38811e-05	-0.304081	0.0669535	2134.92	-4.54168
SPRING1	5.59584e-06	5.3999e-05	0.419425	0.0923617	4668.7	4.54111
PLK4	5.60224e-06	5.40329e-05	0.569767	0.125475	438.901	4.54087
CNN2	5.62265e-06	5.4174e-05	-0.353611	0.0778862	9612.02	-4.5401
POU2F1	5.62057e-06	5.4174e-05	0.309611	0.0681935	1593.79	4.54018
KCNU1	5.63086e-06	5.42252e-05	2.66416	0.586845	31.7879	4.5398
SUFU	5.66234e-06	5.45004e-05	-0.248597	0.0547738	1154.97	-4.53862
FLI1	5.67089e-06	5.45546e-05	-0.469854	0.103531	1035.86	-4.5383
SNX21	5.7279e-06	5.50748e-05	-0.587807	0.129582	1317.32	-4.53619
SPRY3	5.73667e-06	5.51309e-05	0.611616	0.13484	180.719	4.53587
CNTN6	5.74611e-06	5.51932e-05	-1.168	0.257523	74.1244	-4.53552
TNFAIP8	5.79029e-06	5.55889e-05	-0.468346	0.103299	1401.37	-4.53391
HCAR1	5.79323e-06	5.55889e-05	1.08223	0.238702	516.087	4.5338
NFXL1	5.81919e-06	5.58094e-05	0.330109	0.0728259	539.296	4.53285
CLCF1	5.84428e-06	5.60214e-05	-0.648186	0.143026	918.517	-4.53195
C16orf89	5.86149e-06	5.61576e-05	-1.14492	0.252668	12101.6	-4.53132
RHPN2	5.87127e-06	5.62226e-05	0.622644	0.137419	1883.32	4.53097
BBS12	5.87629e-06	5.62419e-05	-0.359824	0.0794174	246.691	-4.53079
CYP27A1	5.91862e-06	5.6594e-05	-0.621399	0.137196	3315.32	-4.52928
HIC2	5.91912e-06	5.6594e-05	0.530321	0.117088	410.025	4.52926
POP1	5.93084e-06	5.66772e-05	0.362628	0.0800707	448.657	4.52884
CACNA1G	5.96854e-06	5.69951e-05	-0.998038	0.220439	60.5512	-4.5275
ZBBX	5.97019e-06	5.69951e-05	-1.37344	0.303359	99.8926	-4.52744
SCN7A	5.97976e-06	5.70573e-05	-0.825646	0.182378	762.543	-4.5271
GPR137C	6.00487e-06	5.72679e-05	0.664595	0.146832	123.487	4.52622
MED26	6.02303e-06	5.74118e-05	-0.266607	0.0589111	288.579	-4.52558
LRRC52	6.02938e-06	5.74431e-05	-1.46442	0.323602	19.3065	-4.52536
PLA2G4C	6.0921e-06	5.79523e-05	-0.559174	0.123625	288.449	-4.52317
VSTM4	6.08955e-06	5.79523e-05	-0.582309	0.128737	858.422	-4.52326
MFAP4	6.08643e-06	5.79523e-05	-0.770775	0.170399	4087.62	-4.52336
DYNLRB2	6.11683e-06	5.8158e-05	-1.12762	0.249346	66.1762	-4.52231
TICRR	6.14512e-06	5.83973e-05	0.671731	0.148569	259.996	4.52133
RAP2B	6.1691e-06	5.85955e-05	-0.373653	0.0826573	3095.92	-4.52051
UBR5	6.17967e-06	5.86661e-05	0.365719	0.0809087	4773.61	4.52015
ESR1	6.18675e-06	5.87036e-05	-0.89858	0.198805	639.012	-4.5199
PJA2	6.19271e-06	5.87305e-05	-0.300865	0.0665675	5559.71	-4.5197
SCNN1G	6.19919e-06	5.87622e-05	0.962511	0.212969	770.679	4.51948
DDX51	6.21214e-06	5.88551e-05	0.32119	0.0710749	1200.54	4.51904
PLXNC1	6.24405e-06	5.91276e-05	-0.482297	0.106751	1519.76	-4.51795
DPEP1	6.25144e-06	5.91677e-05	0.983865	0.21778	173.501	4.5177
CCNY	6.26412e-06	5.92578e-05	0.274685	0.0608077	4786.68	4.51727
TANGO6	6.27791e-06	5.93582e-05	-0.279119	0.0617957	615.447	-4.51681
PTEN	6.36136e-06	6.01169e-05	-0.260424	0.0576923	3941.76	-4.51401
TLL2	6.37884e-06	6.02214e-05	0.967018	0.214254	67.5319	4.51343
H2AZ1	6.37606e-06	6.02214e-05	0.415726	0.0921067	5898.72	4.51352
REN	6.38922e-06	6.0289e-05	-0.987089	0.218717	33.8075	-4.51308
USP54	6.42189e-06	6.05668e-05	-0.426283	0.0944776	2177.44	-4.512
NEXMIF	6.44165e-06	6.07226e-05	-1.07373	0.238006	127.824	-4.51135
CNGB1	6.4464e-06	6.07368e-05	1.06477	0.236028	134.033	4.51119
SLC3A2	6.48508e-06	6.10706e-05	0.38149	0.0845889	8744.3	4.50992
DNAAF6	6.49608e-06	6.11434e-05	-1.48543	0.329396	32.1662	-4.50956
SRGAP3	6.54724e-06	6.1594e-05	-0.555223	0.123167	318.706	-4.5079
CD4	6.55552e-06	6.1641e-05	-0.517362	0.114775	5496.28	-4.50763
CCND3	6.56557e-06	6.17045e-05	-0.492267	0.109215	6593.94	-4.50731
FAM72A	6.62328e-06	6.22157e-05	0.680775	0.1511	50.4783	4.50545
RAD52	6.63012e-06	6.22487e-05	0.373234	0.0828446	412.803	4.50523
SPINK2	6.6648e-06	6.25429e-05	-1.08544	0.240989	60.0473	-4.50412
RXRG	6.6861e-06	6.27115e-05	-1.17349	0.260576	68.116	-4.50344
PDK2	6.69901e-06	6.28011e-05	-0.368483	0.0818299	905.385	-4.50303
[truncated: 17,939 more rows]

## Sheet: Pathway_enrichment_results
Pathway name	FDR-adjusted p-value	Differential expression direction of input genes	Differentially expressed genes from pathway	Pathway term size
ALLOGRAFT_REJECTION	6.52988e-17	Downregulated	FAS|TLR2|EREG|CCL22|TLR3|ELANE|HLA-DRA|ICAM1|IL27RA|CD74|IGSF6|HLA-DMB|CCL19|HLA-DOA|HLA-DQA1|HLA-DMA|IL7|IFNGR1|LY86|CCL13|CD47|CD40LG|HLA-E|CTSS|CAPG|GBP2|IRF8|PSMB10|ITGB2|STAT4|EGFR|HLA-DOB|CD96|CRTAM|JAK2|BCL10|CD4|CCND3|NCF4|NLRP3|LTB|CD80|IL12B|TGFB1|ETS1|FGR|HLA-G|B2M|SPI1|KRT1|IL18|CD40|PTPRC|CCR2|TRAT1|ITK|CD28|IL16|GPR65|LCP2|BCAT1|RPS3A|FLNA|NCK1|CD247|IFNAR2|IL10|PRKCB|WAS|DYRK3|CD2|…	200
INFLAMMATORY_RESPONSE	2.32884e-09	Downregulated	CCL17|TLR2|EREG|ROS1|CCL22|TLR3|DCBLD2|MET|CD82|SGMS2|SCARF1|ICAM1|CX3CL1|HRH1|HBEGF|CD69|PTGER4|HAS2|ADORA2B|GPR183|LDLR|RASGRP1|CCRL2|CCR7|GPR132|CD48|NLRP3|IL1A|IL12B|EDN1|GNA15|CD70|IL18|CD40|AXL|AHR|CYBB|TNFRSF1B|LTA|PIK3R5|NFKB1|PLAUR|IL7R|LCP2|PTAFR|IL15RA|CALCRL|PTGER2|MEFV|P2RX7|ITGB3|RNF144B|LY6E|IL10|C3AR1|TNFSF15|FPR1|LCK|IL4R|IFNAR1|KCNA3|EMP3|IL10RA|CMKLR1|IRAK2|LAMP3|TNFSF9|MSR1|KL…	200
KRAS_SIGNALING_UP	2.32884e-09	Downregulated	KCNN4|EREG|SLPI|DCBLD2|PPBP|SEMA3B|MPZL2|SPRY2|TMEM100|CSF2|HBEGF|ITGA2|ETV1|CTSS|IL33|PLAT|CD37|ANXA10|IRF8|ANO1|ITGB2|FUCA1|ADAM8|MAP3K1|CSF2RA|GALNT3|BIRC3|RETN|MALL|ETS1|CROT|DOCK2|IKZF1|CA2|EMP1|G0S2|TNFRSF1B|SPARCL1|CLEC4A|PLAUR|IL7R|TRAF1|PPP1R15A|TLR8|MAFB|ACE|ENG|C3AR1|BPGM|HSD11B1|F13A1|PECAM1|PTPRR|DUSP6|FBXO4|SATB1|LAPTM5|RABGAP1L|PDCD1LG2|BTC|LCP1|ZNF277|IL10RA|CCND2|TFPI|NAP1L2|CMKL…	200
TNFA_SIGNALING_VIA_NFKB	1.93521e-08	Downregulated	TIPARP|TLR2|CFLAR|AREG|ICAM1|CSF2|STAT5A|SDC4|HBEGF|CD44|CD69|PTGER4|CD83|RCAN1|DUSP1|DUSP2|GPR183|EGR1|LDLR|CCRL2|BTG3|TNFAIP8|CLCF1|SERPINB2|KLF2|FOSB|CD80|JUNB|IL1A|IL12B|BIRC3|SGK1|EDN1|NR4A3|EGR3|IL18|PTX3|ZFP36|G0S2|PLEK|RNF19B|NFKB1|PLAUR|IER2|NINJ1|IL7R|TRAF1|EHD1|PPP1R15A|NFE2L2|IL15RA|IL6ST|TNIP1|TRIP10|BHLHE40|JUN|TSC22D1|FOSL1|TNF|MCL1|GADD45A|PHLDA2|ZC3H12A|EGR2|PLAU|TNFAIP2|BCL2A1|T…	200
IL2_STAT5_SIGNALING	2.33708e-08	Downregulated	HOPX|SLC39A8|CSF2|CD44|NT5E|CD83|CCR4|AGER|IFNGR1|FGL2|CAPN3|CISH|CAPG|IRF8|PRNP|SPRY4|DRC1|AHNAK|SPRED2|CCND3|CD48|ITIH5|LRRC8C|LTB|GATA1|MUC1|CA2|CDC42SE2|IKZF2|CST7|EMP1|AHR|FAH|TNFRSF1B|CD81|ICOS|MAPKAPK2|IL1RL1|GPR65|TRAF1|GBP4|TIAM1|PTGER2|PTH1R|BCL2L1|IL10|BHLHE40|ETFBKMT|GLIPR2|TLR7|NCS1|SWAP70|WLS|RABGAP1L|IL4R|SHE|SELP|IL10RA|CCND2|CD86|GPX4|S100A1|CDKN1C|IL3RA|PTCH1|FLT3LG|KLF6|ITGAV|T…	199
INTERFERON_GAMMA_RESPONSE	7.73754e-08	Downregulated	FAS|HLA-DRB1|ICAM1|CASP1|CD74|TXNIP|ST3GAL5|HLA-DQA1|HLA-DMA|TRIM14|CIITA|CD69|NOD1|IL7|GBP6|FGL2|IRF2|MVP|PML|CASP4|MYD88|IRF8|PSMB10|CD274|STAT4|LYSMD2|P2RY14|JAK2|BANK1|PTPN1|HLA-B|HLA-G|B2M|CD40|SAMD9L|SAMHD1|NFKB1|CSF2RB|AUTS2|LCP2|IL15RA|GBP4|GPR18|EIF4E3|MARCHF1|IFNAR2|LY6E|BPGM|IRF5|FPR1|VAMP8|HERC6|ZNFX1|IL4R|HLA-A|SELP|ARID5B|IL10RA|CD86|PELI1|CMKLR1|TNFAIP2|PARP14|SSPN|TNFSF10|MX2|PSMB…	200
P53_PATHWAY	1.83299e-05	Downregulated	FAS|CLCA2|BAIAP2|CEBPA|CD82|RRAD|CASP1|MAPKAPK3|TXNIP|STEAP3|VDR|HBEGF|ZFP36L1|STOM|AK1|EPHA2|ITGB4|PHLDA3|FUCA1|TP63|IRAG2|RAP2B|CCND3|DEF6|IL1A|XPC|PLXNB2|TGFB1|S100A10|PLK3|S100A4|CTSD|GM2A|PRMT2|ALOX15B|POLH|CD81|RNF19B|CYFIP2|NINJ1|PPP1R15A|DDIT4|RXRA|CDKN2AIP|SDC1|KRT17|RACK1|JUN|TSC22D1|VAMP8|SLC35D1|ZMAT3|PTPN14|GADD45A|ERCC5|SESN1|CCND2|MKNK2|DDB2|MDM2|TNFSF9|F2R|HDAC3|CDKN2B|TOB1|TNNI1|…	200
UV_RESPONSE_DN	1.83299e-05	Downregulated	CDC42BPA|MET|MGLL|PTGFR|CITED2|TGFBR2|RASA2|CELF2|EFEMP1|PRKCE|HAS2|ADORA2B|DUSP1|LDLR|RUNX1|DDAH1|DLC1|SYNE1|PTEN|PTPRM|PIK3CD|TGFBR3|MAP2K5|PRKCA|CAV1|SPOP|ARHGEF9|NFKB1|BDNF|RXRA|ANXA2|NR1D2|ITGB3|AGGF1|NEK7|BHLHE40|DYRK1A|DAB2|ATXN1|SNAI2|MT1E|MAPK14|ADGRL2|PTPN21|NR3C1|TFPI	144
IL6_JAK_STAT3_SIGNALING	4.15242e-05	Downregulated	FAS|TLR2|REG1A|CNTFR|CSF2|CD44|IL7|IFNGR1|MYD88|TNFRSF12A|IL9R|LTB|CSF2RA|TGFB1|PTPN1|TNFRSF1B|PIK3R5|CSF2RB|IL15RA|IL6ST|ITGB3|ACVRL1|A2M|JUN|CD36|TNF|IL17RA|ITGA4|IL4R|IFNAR1|IL3RA|IL2RG|IL12RB1|IRF1|CRLF2|PDGFC|CXCL9|HMOX1|CXCL13|CSF1|IL2RA|BAK1	87
COMPLEMENT	6.04236e-05	Downregulated	CTSO|C3|CASP1|LGALS3|CTSH|GNAI2|GNGT2|S100A13|CD59|IRF2|LIPA|CD40LG|CTSS|CASP4|PLAT|RASGRP1|TFPI2|JAK2|SERPINB2|RBSN|CA2|CTSD|DOCK4|DOCK10|APOBEC3G|PLEK|PIK3R5|SH2B3|PLAUR|LTF|EHD1|GZMK|LCP2|PIK3CG|DOCK9|ZEB1|FCN1|ITGAM|GNG2|WAS|DPP4|CD36|CASP10|DUSP6|LTA4H|MMP13|LCK|PPP2CB|CR1|HPCAL4|F8|PRSS3|FCER1G|CPQ|C1QC|RHOG|C1QA|ANXA5|IRF1|SERPINC1|GP1BA|FYN|TNFAIP3|CTSB|ZFPM2|LAP3|GATA3|DGKH|TMPRSS6|S100A…	200
APOPTOSIS	9.34432e-05	Downregulated	FAS|EREG|ANXA1|CFLAR|CASP1|LGALS3|TXNIP|DPYD|GPX1|CD44|CD69|IFNGR1|CASP4|GSN|PLAT|CYLD|RNASEL|PLPPR4|TNFRSF12A|BTG3|BCL10|IL1A|BIRC3|TGFBR3|IGFBP6|GNA15|EGR3|CCNA1|IL18|CAV1|EMP1|CTNNB1	161
APICAL_JUNCTION	0.00121446	Downregulated	MSN|BAIAP2|ICAM5|ICAM1|NECTIN3|MPZL2|COL17A1|TSPAN4|CX3CL1|ITGA3|GNAI2|RAC2|ITGA2|TGFBI|LDLRAP1|ICAM2|CD274|ARHGEF6|EGFR|ITGB4|CNN2|PTEN|VCL|ITGA9|RRAS|ALOX15B|PTPRC|CDH6|NRXN2|CTNNA1|ITGA10|RASA1|SIRPA|TRAF1|CLDN18|FLNC|PECAM1|ARPC2|CAP1|ADAM15|ACTA1|MAPK14|PARVA|CTNND1|ACTB|CD86|SDC3|MAPK11|ZYX|CLDN8|CDH3|LAYN|CALB2|CD209|CDSN|ADRA1B|SLIT2|LAMA3|FYB1|GTF2F1|LAMC2|PCDH1|CD34|NEXN|ATP1A3|NECTIN4|…	200
ESTROGEN_RESPONSE_LATE	0.0119067	Downregulated	KRT13|AREG|CLIC3|CXCL14|SEMA3B|FOXC1|MYOF|TPSAB1|CD44|NAB2|IGFBP4|CISH|CHST8|DUSP2|KCNK5|PGR|TFPI2|HR|RPS6KA2|BTG3|JAK2|JAK1	200
KRAS_SIGNALING_DN	0.0239811	Downregulated	SPRR3|SLC16A7|KRT13|TFF2|SCGB1A1|KRT5|SLC6A14|PTGFR|CD207	200
COAGULATION	0.0242936	Downregulated	ANXA1|CTSO|C3|CTSH|GNG12|ITGA2|S100A13|CTSE|CAPN2|GSN|PLAT|CFD|F11|TFPI2|THBD	138
INTERFERON_ALPHA_RESPONSE	0.0266396	Downregulated	UBA7|CASP1|CD74|TXNIP|TRIM14|IL7|IRF2|CD47|GBP2|CCRL2|B2M|SAMD9L|GBP4|SAMD9|LY6E|ELF1|MVB12A|HLA-C|HERC6|IL4R|LAMP3|PARP14|NUB1|PSMB8|IRF1|IL15|TRIM21|TDRD7|LAP3|DDX60|CSF1|UBE2L6|PSMB9|IFIH1|DHX58|IFIT3	97
MYOGENESIS	0.0362118	Downregulated	MYBPH|FABP3|MEF2C|DENND2B|HBEGF|AK1|SOD3|GSN|VIPR1|PRNP|CFD|ITGB4|MEF2A|FHL1|SGCG|TNNT3|PLXNB2|TGFB1|LAMA2|CNN3|KLF5|MYH11|PYGM|CAV3|LSP1|BHLHE40|LDB3|CD36|ACTA1|TNNI2|MYLK|GPX3|SORBS1|AGRN|SGCA|RYR1|DES|SPTAN1|MYH2|MYOZ1|IGFBP7|SSPN|SYNGR2|FLII|NOS1|TNNI1|PDLIM7|NOTCH1|FGF2|TNNT1|ADCY9|CASQ2|MYOM2|EIF4A2|APLNR|SIRT2|CASQ1|CDKN1A|GJA5|MAPRE3|EPHB3|MRAS|TNNC1|DAPK2|CLU	200
BILE_ACID_METABOLISM	0.0367467	Downregulated	CH25H|ABCA4|NR3C2|NR1I2|HSD17B6|SULT1B1|NUDT12|CYP27A1|RXRG|SCP2|ABCA6|ABCA8|CROT|HSD17B4|GSTK1|HSD17B11|CYP7B1|CAT|ALDH9A1|RXRA|ABCA9|PEX12|ATXN1|DIO1|LCK|RBP1|ABCD2|PEX19|PEX11A|ABCA3|HSD3B7|EPHX2|ABCD3|CYP7A1|PNPLA8|HACL1|RETSAT|APOA1|ACSL5|BCAR3	112
E2F_TARGETS	1.39662e-30	Upregulated	HMGB3|PNN|CHEK2|AURKA|TIMELESS|AURKB|CDCA3|POLE|MCM4|LBR|TMPO|PAICS|CCNB2|ESPL1|SUV39H1|MTHFD2|DSCC1|ORC6|EZH2|GINS4|SPAG5|RACGAP1|NOP56|PRDX4|UBE2T|RFC3|GINS1|PRKDC|TUBG1|BRMS1L|PLK4|H2AZ1|ATAD2|KIF18B|RAD51AP1|KIF22|CENPE|CDC25A|NCAPD2|PSMC3IP|CSE1L|RAD21|BUB1B|RANBP1|CTPS1|BIRC5|HMMR|CKS2|CHEK1|PAN2|UNG|KIF4A|EXOSC8|HELLS|CDC20|CDKN3|LMNB1|PLK1|RAN|POLA2|BRCA2|DDX39A|SMC1A|MCM7|SSRP1|MSH2|TOP2…	200
G2M_CHECKPOINT	5.37831e-28	Upregulated	HMGB3|AURKA|SLC7A5|GINS2|AURKB|POLE|DKC1|SNRPD1|LBR|TMPO|CCNB2|ESPL1|SUV39H1|PBK|ODF2|ORC6|KIF23|EZH2|SQLE|RACGAP1|TROAP|E2F1|NSD2|CCNF|PLK4|H2AZ1|KMT5A|NEK2|KIF22|SS18|CENPE|CENPF|CDC25A|UCK2|NDC80|CBX1|RAD21|SAP30|TTK|FBXO5|BIRC5|HMMR|CENPA|CDC45|E2F2|CKS2|CHEK1|KIF4A|EXO1|CDC6|ODC1|CDC20|CDKN3|LMNB1|SLC38A1|PLK1|PRC1|POLA2|BRCA2|DDX39A|DTYMK|CCNA2|SMC1A|BUB1|RAD54L|HOXC10|TOP2A|STMN1|EWSR1|KNL…	200
MTORC1_SIGNALING	1.5266e-15	Upregulated	HSP90B1|MLLT11|EGLN3|RDH11|AURKA|SLC7A5|SHMT2|PHGDH|EEF1E1|PSMB5|GOT1|MCM4|IMMT|COPS5|XBP1|HSPD1|MTHFD2|PSMD14|GLA|FADS2|SQLE|ATP2A2|SDF2L1|PDK1|QDPR|FADS1|P4HA1|TUBG1|DHCR7|CCNF|STIP1|HSPE1|CDC25A|ADIPOR2|STARD4|ACLY|PSMG1|DDIT3|UNG|PSMA4|TCEA1|PSAT1|ME1|PLK1|DDX39A|BUB1|GPI|TMEM97|FKBP2|EIF2S2|EBP|ERO1A|TPI1|SC5D|HSPA9|HMBS|RPN1|PSMA3|SLC1A5|CACYBP|SEC11A|ACSL3|PSMD13|SSR1|ASNS|SLC1A4|ALDOA|IDI…	200
MYC_TARGETS_V1	2.17697e-13	Upregulated	PSMD3|SNRPD1|MCM4|SNRPA1|COPS5|HSPD1|AIMP2|TXNL4A|VDAC3|PSMD14|XPOT|UBE2L3|SSB|NOP56|PRDX4|HSPE1|H2AZ1|HDAC2|VBP1|CDK2|PWP1|CYC1|RANBP1|CTPS1|CDC45|TARDBP|PSMA4|ODC1|CDC20|RAN|ACP1|TCP1|CCNA2|MCM7|SLC25A3|EIF2S2|PSMD7|CCT3|PCNA|SRM|CCT5|VDAC1|PSMA7|PABPC1|APEX1|PA2G4|KPNA2|CSTF2|MAD2L1|RFC4|PSMA6|SNRPG|ERH|PSMD1|HNRNPA3|PSMB3|KPNB1|TRIM28|RRM1|IFRD1|SRSF2|TYMS|SRSF1|SRSF7|HSP90AB1|GNL3|PRPS2|DHX1…	200
SPERMATOGENESIS	3.69691e-05	Upregulated	MEP1B|CLGN|SCG3|AURKA|CLPB|CHFR|CCNB2|YBX2|VDAC3|EZH2|ADCYAP1|TULP2|AGFG1|MAP7|ACRV1|SIRT1|NEK2|HSPA2|SCG5|NCAPH|PSMG1|TTK|SLC2A5|CDKN3|PEBP1|BUB1|HSPA4L|GMCL1|PARP2|KIF2C|DDX25|CRISP2|DBF4|DMC1|STRBP|SYCP1|GAD1|RFC4|NEFH|JAM3|HOXB1|PIAS2|TOPBP1|TKTL1|SNAP91|IL12RB2|CDK1|TUBA3C|NAA11	135
UNFOLDED_PROTEIN_RESPONSE	3.8366e-05	Upregulated	HSP90B1|NFYB|SLC7A5|DKC1|ATF4|XBP1|TARS1|EIF2AK3|MTHFD2|XPOT|EIF4EBP1|PREB|NOP56|HYOU1|PDIA5|PDIA6|BANF1|STC2|PSAT1|LSM1|CHAC1|ERO1A|H2AX|HSPA9|TUBB2A|ARFGAP1|IGFBP1|ALDH18A1|SRPRB|SEC11A|CEBPG|SSR1|ASNS|SLC1A4|VEGFA|ZBTB17|CALR|EXOSC4|NOP14|CKS1B|PAIP1|EXOSC10|EXOSC1|YWHAZ|KIF5B|YIF1A|EXOSC2|EXOSC9	113
OXIDATIVE_PHOSPHORYLATION	0.000179389	Upregulated	IDH2|OAT|COX6C|PDHX|CPT1A|NDUFV2|IMMT|CASP7|ATP6AP1|AIFM1|VDAC3|AFG3L2|HSD17B10|PDHA1|MRPL15|UQCRB|PHYH|COX6A1|ATP6V1C1|SLC25A11|DECR1|MDH2|CYC1|SUCLG1|COX10|ATP5MC3|CYCS|NDUFV1|TIMM10|ACAA2|ATP6V1H|ACADVL|NDUFA9|IDH3G|GPI|DLST|SLC25A3|POR|TOMM22|TIMM13|SDHA|VDAC1|ATP5F1C|HSPA9|NDUFS1|CS|SUPV3L1|FH|NDUFS6|ATP5F1B|COX8A|COX17	200
MYC_TARGETS_V2	0.00023787	Upregulated	UTP20|MCM4|PUS1|HSPD1|AIMP2|SLC29A2|NOP56|NDUFAF4|HSPE1|PLK4|UNG|PLK1|TMEM97|SRM|MPHOSPH10|IPO4|MRTO4|TBRG4|SUPV3L1|PA2G4|NOC4L	58
MITOTIC_SPINDLE	0.00226506	Upregulated	PIF1|AURKA|ALS2|CCNB2|ESPL1|KIF3C|KIF23|KNTC1|RACGAP1|NEK2|KIF22|HDAC6|CENPE|CENPF|NDC80|TTK|FBXO5|CLIP1|BIRC5|KIF4A|LMNB1|ECT2|CENPJ|PLK1|PRC1|BRCA2|SMC1A|BUB1|TOP2A|KIF2C|CKAP5|INCENP|SASS6|KIF3B|WASF1|KIF11|MAPRE1|RALBP1|KPTN|HOOK3|PLEKHG2|TPX2|TLK1|LRPPRC|ARHGEF7|ATG4B|KIF15|ARHGAP4|CDK1|CEP250|KATNA1|ARFIP2|DLGAP5|CEP72|TBCD|TRIO|RFC1|TUBGCP5|SMC3|ARFGEF1|TUBD1|PCM1|KIF20B|UXT|KIF5B|CEP131	199
ESTROGEN_RESPONSE_LATE	0.00486648	Upregulated	RET|PCP4|IDH2|DNAJC12|BCL2|SLC7A5|COX6C|TFF3|IMPA2|ASCL1|GINS2|MEST	200
COAGULATION	0.0087247	Upregulated	TF|C8G|PROC	138
BILE_ACID_METABOLISM	0.0267557	Upregulated	AMACR|BMP6|PIPOX|IDH2	112
XENOBIOTIC_METABOLISM	0.0462361	Upregulated	CYP2E1|VTN|ARG2|TTPA|SHMT2|MARCHF6|ANGPTL3|HES6|GCH1|ID2|AOX1|DDC|F10|ITIH4|ATP2A2|SLC35B1|PTS|PYCR1|ITIH1	200
