# Supplementary material for: In vivo CRISPR screens reveal Serpinb9 and Adam2 as regulators of immune therapy response in lung cancer
Source: Nat Commun. 2023 May 31;14:3150. doi: 10.1038/s41467-023-38841-7 (PMC10232477; doi:10.1038/s41467-023-38841-7)
Supplement: Supplementary file 11 — Supplementary Data 8 [file 41467_2023_38841_MOESM11_ESM.xlsx]

## Sheet: Mouse models
Animal models	STRAIN	COMMON NAME	COMPANY
B6.129S4-Krastm4Tyj/J	#:008179	LSL-K-ras G12D	THE JACKSON LABORATORY
B6.129P2(Cg)-Braftm1Mmcm/J	#:017837	BRAFF-V600E	THE JACKSON LABORATORY
B6;129-Gt(ROSA)26Sortm1(CAG-cas9*,-EGFP)Fezh/J	#:024857	Rosa26-floxed STOP-Cas9 knockin	THE JACKSON LABORATORY
FVB.129S6 (B6) Gt (ROSA) 26Sortm1(Luc)Kael/J	#:005125	Luciferase Reporter	THE JACKSON LABORATORY
C57BL/6-Tg(TcraTcrb)1100Mjb/J (003831, also known as OTI)	#:003831	OT-I	THE JACKSON LABORATORY
Gt(ROSA)26Sortm4(ACTB-tdTomato,-EGFP)Luo/J (007576, also known as mT/mG)	#:007576	mT/mG , mTmG	THE JACKSON LABORATORY
Gt(ROSA)26Sortm1(CAG-Brainbow2.1)Cle/J (013731, also known as R26R-Confetti)	#:013731	R26R-Confetti , R26R-Brainbow2.1 , Rosa26-CAG-Brainbow2.1/Confetti	THE JACKSON LABORATORY
Cg-Prkdcscid IL2rgtm1Wjl/Sz/J (005557, also known as NSG)	#:005557	NOD-scid IL2Rgammanull, NOD-scid IL2Rgnull, NOD scid gamma	THE JACKSON LABORATORY
NU/J (002019, known as Nude)	#:002019	nude | Also Known As: athymic nude	THE JACKSON LABORATORY
C57BL/6J (000664)	#:000664	B6 | Also Known As: B6J, B6/J	THE JACKSON LABORATORY

## Sheet: Flow cytomerty Ab
Antibody	Fluorochrome	Clone	Company	Cat #	CONCENTRATION USED	Cell numbers
CD3	Purified antimouse	145-2C11	Biolegend	100302	1/200	1x10^6
CD3	FITC antimouse	145-2C11	Bilegend	100306	1/200	1x10^6
CD3	PerCP/Cyanine5.5 anti-mouse	145-2C11	Bilegend	100218	1/300	1x10^6
CD3	UltraLEAF Purified antihuman	145-2C11	Bilegend	317326	5 μg/ml	1x10^6
CD4	PECY7 antimouse	GK1.5	Bilegend	100422	1/400	1x10^6
CD8a	APCCy7 Rat AntiMouse	53-6.7	BD	557654	1/200	1x10^6
CD8a	BV711 Rat AntiMouse	53-6.7	BD	563046	1/200	1x10^6
CD8a	APCCy7 antimouse	53-6.7	Biolegend	100714	1/200	1x10^6
CD11b	FITC antimousehuman	M1/70	Bilegend	101206	1/200	1x10^6
CD11c	APC antimouse	N418	Bilegend	117310	1/200	1x10^6
CD11c	FITC antimouse	N418	Bilegend	117306	1/200	1x10^6
CD25	APC antimouse	PC61	Biolegend	102012	1/200	1x10^6
CD39	APC antimouse	Duha59	Bilegend	143810	1/200	1x10^6
CD44	BV421 antimouse	IM7	Biolegend	103040	1/400	1x10^6
CD44	FITC antimouse	IM7	Biolegend	103036	1/400	1x10^6
CD44	PE Rat AntiMouse	IM7	BD	561860	1/300	1x10^6
CD45RB	PerCPCy55antimouse	C363-16A	Bilegend	103313	1/300	1x10^6
CD45.2	BV 711 anti-mouse	104	Bilegend	109847	1/200	1x10^6
CD62L APC	APC antimouse	MEL-14	Bilegend	104412	1/400	1x10^6
CD45	FITC anti-mouse	30-F11	Bilegend	103108	1/200	1x10^6
CD74	BV605 Rat AntiMouse CD74	In-1	BD	740385	1/200	1x10^6
TIGIT	APC antimouse TIGIT Vstm3 Antibody	4D4/mTIGIT	Biolegend	156106	1/200	1x10^6
CD326 EpCAM	PE antimouse	G8.8	Biolegend	118206	1/300	1x10^6
CD326 EpCAM	PerCP/Cyanine5.5 anti-mouse	G8.8	Biolegend	118219	1/400	1x10^6
CD366 TIM3	PE Mouse AntiMouse	5D12	BD	566346	1/200	1x10^6
CD366 Tim3	APC antimouse	5D12	BD	747624	1/200	1x10^6
CD366 Tim3	APC antimouse	RMT3-23	Bilegend	119706	1/200	1x10^6
CD45R	PerCPCy55antimouse	C363-16A	Bilegend	103313	1/200	1x10^6
CD45.2	PerCPCy55antimouse	104	Bilegend	109847	1/300	1x10^6
CD45.2	FITC anti-mouse	30-F11	Bilegend	103108	1/300	1x10^6
CD223 LAG3	Brilliant Violet 421 antimouse	C9B7W	Bilegend	125221	1/200	1x10^6
CD279 PD1	Alexa Fluor 647 antimouse	29F.1A12	Bilegend	135230	1/200	1x10^6
CD274 B7H1, PDL1	APC antimouse	10F.9G2	Bilegend	124312	1/200	1x10^6
Granzyme B Recombinant Antibody	PE antimouse/antihuman	GB11	Bilegend	372207	5ul	1x10^6
Granzyme B Recombinant Antibody	APC antmouse/antihuman	GB11	Bilegend	515405	5ul	1x10^6
H2Kb	FITC antimouse	AF6-88.5	Bilegend	116505	1/200	1x10^6
H2Kb bound to SIINFEKL	PE antimouse	25-D1.16	Biolegend	141604	1/200	1x10^6
H2Kb Antibody	APC antimouse	25-D1.16	Biolegend	116517	1/200	1x10^6
CD16/32 Antibody	Purified antimouse	93	Biolegend	101302	1/200	1x10^6
TCR V51, 52 Antibody	PE antimouse	MR9-4	Biolegend	139504	1/200	1x10^6
TCR V alpha 2 Monoclonal Antibody	Alexa700 antimouse	B20.1	BD	561239	1/200	1x10^6
CD8a LY 2 MicroBeads			Miltenyi Biotec	130-049-401	10ul/1x10*7 cells	1x10^6
TCR beta	PECY5 antimouse	H57-597	BD	553173	1/400	1x10^6
DAPI			SIGMA	D9542-10MG	1/50,000
ZOMBI Zombie UV™ Fixable Viability Kit			Biolegend	423108	1/1000	1x10^6
InVivoMAb antimouse PDL1 CD274		10F.9G2	BioXcell	BE0101	150ug/mouse
InVivoMAb rat IgG2a isotype control, anti-trinitrophenol		2A3	BioXcell	BE0089	150ug/mouse
InVivoMAb antimouse CTLA4		9D9	BioXcell	BE0164	150ug/mouse
InVivoPlus mouse IgG2b isotype control		MPC-11	BioXcell	BP0086	150ug/mouse
PDL1_10.F9.G2_InVivoPlus mouse PDL1_BioXcell

## Sheet: Microscopy Ab
Antibody	DESCRIPTION	Clone	Company	Cat #
anti-CD3	Rabbit polyclonal to CD3	SP162	abcam	ab5690
anti-CD4	Rabbit monoclonal to CD4	EPR19514	abcam	ab183685
mouse anti-CD8	Rabbit monoclonal to CD8	EPR20305	abcam	ab209775
mouse anti-CD11b	Rabbit monoclonal to CD11b	EPR1344]	abcam	ab133357
mouse anti-PDL1	Rabbit monoclonal to PDL1	D5V3B	Cell Signaling	649885
mouse anti-CD68	Rabbit polyclonal to CD68	EPR20545	abcam	ab125212
mouseMMR/CD206	Polyclonal Goat IgG	AF2535	R&D Systems	AF2535
SerpinB9	Polyclonal Antibody	PA5-51038	ThermoFisher Scientific	PA5-51038
V5 Tag antibody	Monoclonal	R960-25	Life Technologies	R960-25

## Sheet: IMC
TARGET	METAL TAG	CLONE	COMPANY	CATLOG #	LOT #	CONCENTRATION USED
RFP	Nd145	Rabbit Polyclonal	Rockland	600-401-379	42896	5ug/ml
CD8	Sm152	D4W2Z	Cell Signaling Technology	98941BF	3	5ug/ml
CD3	Dy163	CD3-12	Thermo Fisher	MA5-16622	WG3333396	5ug/ml
Granzyme B	Dy164	D6E9W	Cell Signaling Technology	46890BF	4	5ug/ml

## Sheet: Western Blot Ab
Antibody	DESCRIPTION	Clone	Company	Cat #	CONCENTRATION USED
V5 Tag antibody	Monoclonal	R960-25	Life Technologies	R960-25	1/6000
Direct-BlotTM HRP anti-GAPDH	Monoclonal	W17079A	Biolegend	607904	1/5000

## Sheet: Cytokines
Antibody	Company	Cat #	Concentration used
Recombinant Murine IFN	Preprotech	315-05	100ng/ml
mbinant Human IFNβ	Preprotech	300-02BC	100ng/ml
Recombinant Murine TNFα	Preprotech	315-01A	100ng/ml
Proteome Profiler Mouse Cytokine Array Kit, Panel A	Cederlane	ARY006
A	REF	REF																							REF	REF
B	CXCL13/BLC/BCA-1	CXCL13/BLC/BCA-1	C5a	C5a	G-CSF	G-CSF	GM-CSF	GM-CSF	CCL1/I-309	CCL1/I-309	CCL11/Eotaxin	CCL11/Eotaxin	ICAM-1	ICAM-1	IFN-gamma	IFN-gamma	IL-1 alpha/IL-1F1	IL-1 alpha/IL-1F1	IL-1 beta/IL-1F2	IL-1 beta/IL-1F2	IL-1ra/IL-1F3	IL-1ra/IL-1F3	IL-2	IL-2
C	IL-3	IL-3	IL-4	IL-4	IL-5	IL-5	IL-6	IL-6	IL-7	IL-7	IL-10	Il-10	IL-13	IL-13	IL12-p70	IL12-p70	IL-16	IL-16	IL-17	IL-17	IL-23	IL-23	IL-27	IL-27
D	IP-10 CXCL10/CRG-2	IP-10 CXCL10/CRG-2	CXCL11	CXCL11	KC CXCL1	KC CXCL1	M-CSF __	M-CSF __	CCL2/MCP-1	CCL2/MCP-1	MCP-5 CCL12	MCP-5 CCL12	MIG CXCL9	MIG CXCL9	MIP-1α CCL3	MIP-1α CCL3	MIP-1β CCL4	MIP-1β CCL4	MIP-2 CXCL2	MIP-2 CXCL2	RANTES CCL5	RANTES CCL5	SDF-1 CXCL12	SDF-1 CXCL12
E	TARC CCL17	TARC CCL17	TIMP-1	TIMP-1	TNF-α	TNF-α	TREM-1	TREM-1
F	REF	REF

## Sheet: RNA scope
Probe	Company	Cataloge #
Mm-Adam2-C3	ACD	1113181-C3
RNA scope 2.5 LS-probe - tdTomato-C2	ACD	317048-C2
RNA scope -probe - EGFP-04	ACD	538851
hsADAM2	ACD	1141961-C1
hsEPCAM	ACD	310288-C2

## Sheet: Cell lines
Cell line	Description	Organism	Tissue	Company
A549	CCL-185	Human	Lung	ATCC
NCI-H125	CRL-5801	Human	Lung	ATCC
LLC1	CRL-1642	Mouse	Lung	ATCC

## Sheet: QRT Primers
Gene name	Accession #	Forward Primers (5'-3')	Reverse Primers (5'-3')
Ppib	NM_011149.2	caacgataagaagaagggacctaaa	cgtcctacagattcatctccaattt
Pd1	NM_008798.2	ctgggggactgaaccaatcc	agtgctcatgcttcccagac
Lag3	NM_008479.2	gcctttggctttcactggtg	tcccatctccgtctccagtt
Tigit	NM_001146325.1	gctgaagtgacccaagtcga	ggaccacccgatcactgaag
Ifng	NM_008337.4	gcgtcattgaatcacacctg	tgagctcattgaatgcttgg
Tnfa	NM_013693.2	ctgaggtcaatctgcccaagtac	cttcacagagcaatgactccaaag
Ccl5	NM_013653.3	ccctcaccatcatcctcact	agaggtaggcaaagcagcag
Cxcl10	NM_021274.2	gccgtcattttctgcctcat	tgcagcggaccgtcctt
Tim3	NM_134250.2	catgttttcaggtcttaccctcaa	cctcaaacacataagcattttcca
Pdl1	NM_021893.3	tgtccacggtcctcctcttc	acgccacatttctccacatct

## Sheet: CyTOF
																		Marker (Clone)	Source	Catalogue #
																		CD45-89Y (30-F12)	Fluidigm	3089005B
																		Ly6G-115In (1A8)	Biolegend	127602
																		CD44-141Pr (IM7)	Biolegend	103002
																		gp38-142Nd (8.1.1)	Biolegend	127402
																		MHC2-144Nd (M5/114.15.2)	Biolegend	107637
																		CD11b-148Nd (M1/70)	Biolegend	101202
																		CD24-150Nd (M1/69)	Biolegend	101829
																		Epcam-151Eu (G7)	Biolegend	118223
																		PD1-152Sm (RMP-130)	ThermoFisher	14-9981-82
																		CD22-153Eu (Cy34.1)	In-house hybridoma
																		CD8a-154Sm (53-6.7)	In-house hybridoma
																		CD11c-155Gd (N418)	Biolegend	117341
																		IgM-156Gd (II/41)	BD Biosciences	553435
																		Sirpa-159Tb (P84)	Biolegend	144002
																		CD69-160Gd (H1.2F3)	Biolegend	104533
																		SiglecF-162Dy (E50-2440)	BD Biosciences	552125
																		CD3-163Dy (145-2C11)	Biolegend	400302
																		CD31-165Ho (390)	Biolegend	102425
																		CD19-166Er (1D3)	BD Biosciences	553783
																		NK1.1-168Er (PK136)	Biolegend	108702
																		TCRb-169Tm (H57-597)	Biolegend	109235
																		CD25-170Er1 (PC61.5)	Biolegend	102002
																		CD64-171Yb (X54-5/7.1)	Biolegend	139302
																		CD122-172Yb (TM-b1)	ThermoFisher	14-1222-82
																		CD4-174Yb (GK1.5)	Biolegend	100402
																		CD127-175Lu (A7R34)	Biolegend	135029
																		B220-176Yb (RA3-6B2)	Biolegend	103249
