# Supplementary material for: In vivo CRISPR screens reveal Serpinb9 and Adam2 as regulators of immune therapy response in lung cancer
Source: Nat Commun. 2023 May 31;14:3150. doi: 10.1038/s41467-023-38841-7 (PMC10232477; doi:10.1038/s41467-023-38841-7)
Supplement: Supplementary file 13 — Source Data [file 41467_2023_38841_MOESM13_ESM.zip]

Archive with 36 entries (36 files):
- Source Data File.xlsx
- __MACOSX/._Source Data File.xlsx
- Supplementary Figure 30-37.zip
- __MACOSX/._Supplementary Figure 30-37.zip
- Supplementary Figure 19-22A .zip
- __MACOSX/._Supplementary Figure 19-22A .zip
- Supplementary Figure 12.zip
- __MACOSX/._Supplementary Figure 12.zip
- Supplementary Figure 8D,E.zip
- __MACOSX/._Supplementary Figure 8D,E.zip
- Supplementary Figure 7A.zip
- __MACOSX/._Supplementary Figure 7A.zip
- Figure 4E.zip
- __MACOSX/._Figure 4E.zip
- Figure 6C.zip
- __MACOSX/._Figure 6C.zip
- Figure 3G.zip
- __MACOSX/._Figure 3G.zip
- Figure 3F.zip
- __MACOSX/._Figure 3F.zip
- Figure 3E.zip
- __MACOSX/._Figure 3E.zip
- Figure 3A,B.zip
- __MACOSX/._Figure 3A,B.zip
- Figure 3D.zip
- __MACOSX/._Figure 3D.zip
- Figure 2C,D.zip
- __MACOSX/._Figure 2C,D.zip
- Figure 2A,B.zip
- __MACOSX/._Figure 2A,B.zip
- Figure 1G.zip
- __MACOSX/._Figure 1G.zip
- Figure 1D,E.zip
- __MACOSX/._Figure 1D,E.zip
- Figure 1F.zip
- __MACOSX/._Figure 1F.zip
