# Supplementary material for: In vivo CRISPR screens reveal Serpinb9 and Adam2 as regulators of immune therapy response in lung cancer
Source: Nat Commun. 2023 May 31;14:3150. doi: 10.1038/s41467-023-38841-7 (PMC10232477; doi:10.1038/s41467-023-38841-7)
Supplement: Supplementary file 13 — Source Data [file 41467_2023_38841_MOESM13_ESM.zip › Source Data File.xlsx]

## Sheet: Figure 1C
Luminoscore analysis for KrasG12D mice inhaled with NTC
Untreated or treated with CD8 T cells + Ig2b or PDL1 or CTLA4		Front_wk4	Back_wk4	AVERAGE	Front_wk5	Back_wk5	AVERAGE	Front_wk6	Back_wk6	AVERAGE
Calculations were obtained from the front and the back of the mice	2330	14320000	57400000	35860000	9367000	537200	4952100	13400000	27210000	20305000
	2331	1548000	1778000	1663000	6419000	952600	3685800	11410000	8028000	9719000
IgG2b	2342	13310000	12970000	13140000	13790000	2198000	7994000	16300000	6605000	11452500
PDL1	2343	7930000	29600000	18765000	7890000	745000	4317500	12400000	17600000	15000000
CTLA4	2344	10600000	21300000	15950000	10800000	1470000	6135000	14400000	12100000	13250000
Untreated	1880	862000	1269000	1065500	666500	106900	386700	1004000	1932000	1468000
	1890	8286000	9405000	8845500	41130000	9405000	25267500	85890000	43280000	64585000
Antibodies used:	1891	8740000	27340000	18040000	14030000	6028000	10029000	14010000	53580000	33795000
IgG2b_2A3_InVivoPlus mouse IgG2b isotype control_BioXcell	1892	2670000	18970000	10820000	9403000	1657000	5530000	3031000	16340000	9685500
PDL1_10.F9.G2_InVivoPlus mouse PDL1_BioXcell	1893	5140000	14200000	9670000	1630000	4300000	2965000	16000000	18800000	17400000
CTLA4_9D9_InVivoMAb antimouse CTLA4_BioXcell	2337	13130000	25910000	19520000	19300000	1565000	10432500	23700000	15290000	19495000
	2339	1561000	2918000	2239500	1524000	511100	1017550	2425000	1800000	2112500
	2341	23580000	82860000	53220000	14630000	26830000	20730000	17710000	6050000	11880000
	2345	12800000	37200000	25000000	96400000	96400000	96400000	14600000	77100000	45850000
	2346	73500000	14400000	43950000	10400000	1040000	5720000	13100000	8550000	10825000
	2137	16640000	1862000	9251000	78580000	91680000	85130000	198100000	146200000	172150000
	2138	28980000	10010000	19495000	250000000	89100000	169550000	327000000	337400000	332200000
	2139	33010000	23460000	28235000	116600000	73840000	95220000	209700000	231900000	220800000
	2140	115300000	31980000	73640000	474500000	102700000	288600000	37560000	11750000	24655000
	2141	21110000	2812000	11961000	29160000	23540000	26350000	29000000	26870000	27935000
		Wk4	wk5	wk6
	2330	100	13.8095	56.623
	2331	100	221.636	584.426
	2342	100	60.8371	87.1575
	2343	100	23.0083	79.9361
	2344	100	38.4639	83.0721
	1880	100	36.2928	137.776
	1890	100	285.654	730.145
	1891	100	55.5931	187.334
	1892	100	51.1091	89.5148
	1893	100	30.6618	179.938
	2337	100	53.4452	99.8719
	2339	100	45.4365	94.3291
	2341	100	38.9515	22.3224
	2345	100	385.6	183.4
	2346	100	13.0148	24.6303
	2137	100	920.225	1860.88
	2138	100	869.71	1704.03
	2139	100	337.241	782.008
	2140	100	391.907	33.4804
	2141	100	220.299	233.551

## Sheet: Figure 1D
	KRAS LUMINOSCORE	UNTREATED					KRAS LUMINOSCORE TREATED
Total Flux [p/s] was measured by BLI	WK4	FRONT	BACK	AVERAGE	RATIO		WK4	FRONT	BACK	AVERAGE	RATIO
Calculations were obtained from front and back of the miice	4137	16640000	1862000	9251000	100		3430	2313000	457000	1385000	100
	3696	28980000	10010000	19495000	100		3433	101900000	207700000	154800000	100
Untreated mice are in yellow	3431	33010000	23460000	28235000	100		3434	24340000	125200000	74770000	100
Treated mice are in green	8360	115300000	31980000	73640000	100		8359	8697000	310200	4503600	100
KrasG12D;Cas9	8496	12600000	8172000	10386000	100		8501	84920000	169000000	126960000	100
	1651	68850000	8550000	38700000	100		8368	10560000	49720000	30140000	100
Please see zipped File - Figure 1D,E	8360	92690000	1811000	47250500	100		1683	29930000	7646000	18788000	100
							1860	36820000	23610000	30215000	100
							8371	3487000	4692000	4089500	100
							8497	9388000	534800	4961400	100
	WK5						WK5
	4137	78580000	91680000	85130000	920.225		3430	6822000	17820000	12321000	889.603
	3696	147700000	191600000	169650000	870.223		3433	80820000	13740000	47280000	30.5426
	3431	116600000	73840000	95220000	337.241		3434	50120000	4352000	27236000	36.4264
	8360	474500000	102700000	288600000	391.907		8359	12840000	7753000	10296500	228.628
	8496	21110000	2812000	11961000	115.165		8501	21430000	245700000	133565000	105.202
	1651	255100000	12050000	133575000	345.155		8368	40980000	7684000	24332000	80.7299
	8360	115300000	31980000	73640000	155.85		1683	6624000	9265000	7944500	42.285
							1860	924800	718200	821500	2.71885
							8371	883100	6167000	3525050	86.1976
							8497	33690000	10320000	22005000	443.524
	WK6						WK6
	4137	198100000	146200000	172150000	1860.88		3430	3206000	1799000	2502500	180.686
	3696	327000000	337400000	332200000	1704.03		3433	27730000	27000000	27365000	17.6776
	3431	209700000	231900000	220800000	782.008		3434	46570000	36740000	41655000	55.7108
	8360	37560000	11750000	24655000	33.4804		8359	3127000	48660000	25893500	574.951
	8496	29160000	23540000	26350000	253.707		8501	90400000	5823000	48111500	37.895
	1651	295900000	20470000	158185000	408.747		8368	136800000	37280000	87040000	288.786
	8360	474500000	102700000	288600000	610.787		1683	18200000	38190000	28195000	150.069
							1860	49990000	1584000	25787000	85.345
							8371	10880000	4072000	7476000	182.81
							8497	17830000	18910000	18370000	370.258
	WK7						WK7
	4137	110700000	96060000	103380000	1117.5
	3696	330500000	492800000	411650000	2111.57
							3434	78040000	107100000	92570000	123.806
	8360	501200000	214100000	357650000	485.674
	8496	29000000	26870000	27935000	268.968		8501	116100000	116100000	116100000	91.4461
	1651	25150000	370300000	197725000	510.917		8368	106900000	106900000	106900000	354.678
							1683	49480000	42690000	46085000	245.29
							1860	49990000	59500000	54745000	181.185
							8371	8052000	8052000	8052000	196.894
							8497	29320000	19670000	24495000	493.711

## Sheet: Figure 1 E
		BRAF LUMINOSCORE
Total Flux [p/s] was measured by BLI
Calculations were obtained from front and back of the mice		WK4	FRONT	BACK	AVERAGE	RATIO
Braf V600E;Cas9		8891	627000	216000	422000	100
Untreated mice are in yellow		8892	636000	1130000	881000	100
Treated mice are in green		8893	3430000	3570000	3500000	100
		8894	4400000	27400000	15900000	100
Please see zipped File - Figure 1D,E		8895	551000	2290000	1420000	100
		8896	3310000	4270000	3790000	100
		8897	697000	1330000	1020000	100
		8898	889000	507000	698000	100
		8899	1280000	944000	1110000	100
		8900	953000	1520000	1240000	100
		8901	290000	1990000	1140000	100
		8902	12400000	249000000	130000000	100
		WK5
		8891	388000	112000	250000	59.4
		8892	786000	153000	469000	53.3
		8893	34300000	4680000	19500000	556
		8894	894000	460000	677000	4.26
		8895	3130000	2100000	2610000	184
		8896	21500000	1950000	11700000	309
		8897	11600000	3780000	7710000	759
		8898	419000	59800	240000	34.3
		8899	4790000	1070000	2930000	264
		8900	1600000	87200	842000	68.1
		8901	382000	153000	267000	23.5
		8902	52900000	5940000	29400000	22.6
		WK6
		8891	572000	160000	366000	86.8
		8892	10800000	2810000	6820000	774
		8893	73700000	6350000	40000000	1140
		8894	1490000	494000	994000	6.26
		8895	9360000	6540000	7950000	559
		8896	1220000	19000000	10100000	267
		8897	2550000	17100000	9820000	967
		8898	26600	102000	64000	9.17
		8899	1660000	4770000	3210000	289
		8900	937000	87000	512000	41.4
		8901	1410000	353000	879000	77.3
		8902	157000000	4010000	80400000	61.6
		WK7
		8891	348000	493000	421000	99.8
		8892	23400000	43200000	33300000	3780
		8893	21300000	38500000	29900000	854
		8894
		8895	12300000	52200000	32300000	2270
		8896	20100000	20000000	20000000	529
		8897	29000000	36400000	32700000	3220
		8898
		8899	14300000	34200000	24300000	2180
		8900	2650000	981000	1810000	147
		8901	1930000	9810000	5870000	516
		8902	46900000	841000000	444000000	340
		WK8
		8891	634000	985000	809000	192
		8892	33800000	33000000	33400000	3790
		8893	36000000	45900000	40900000	1170
		8894
		8895	17400000	55900000	36600000	2580
		8896	19600000	16200000	17900000	473
		8897	62900000	92400000	77700000	7650
		8898
		8899	30700000	32800000	31800000	2860
		8900	1350000	1860000	1610000	130
		8901	2200000	10000000	6110000	537
		8902

## Sheet: Figure 1F
F, Top 10 genes whose sgRNAs are depleted in lungs of ACT-treated KrasG12D;Cas9 (F) ) (untreated, n=10; treated, n=10). RRA, Robust Rank Aggregation, which identifies statistically significant depleted genes across the two experimental conditions with the p-values gained from the negative binomial (NB) model used by MAGeCK RRA to rank the sgRNAs.
Please see zipped file - Figure 1F

## Sheet: Figure 1G
G, Top 10 genes whose sgRNAs are depleted in lungs of ACT-treated BrafV600E;Cas9 (G) ) (untreated, n=10; treated, n=10). RRA, Robust Rank Aggregation, which identifies statistically significant depleted genes across the two experimental conditions with the p-values gained from the negative binomial (NB) model used by MAGeCK RRA to rank the sgRNAs.
Please see zipped file - Figure 1G

## Sheet: Figure 2A
	sg SerpinB9 untreated						sg SerpinB9 OTI treated						CTRL untreated						CTRL OTI treated
Total Flux [p/s] was measured by BLI	WK3	FRONT	BACK	AVERAGE	RATIO		WK3	FRONT	BACK	AVERAGE	RATIO		WK3	FRONT	BACK	AVERAGE	RATIO		WK3	FRONT	BACK	AVERAGE	RATIO
Calculations were obtained from front and back of the mice	1205	108200000	85890000	97045000	100		1331	41640000	10690000	26165000	100		4137	16640000	1862000	9251000	100		3432	127100000	90450000	108775000	100
	1206	712800000	267500000	490150000	100		1332	20840000	6162000	13501000	100		3696	28980000	10010000	19495000	100		3433	101900000	207700000	154800000	100
Untreated mice are in yellow	1208	247700000	189900000	218800000	100		1209	42440000	39350000	40895000	100		3431	33010000	23460000	28235000	100		3434	24340000	125200000	74770000	100
Treated mice are in green	1211	120100000	322300000	221200000	100		1210(5199)	17460000	25280000	21370000	100		8360	115300000	31980000	73640000	100		8359	8697000	310200	4503600	100
	8872	5764000	3763000	4763500	100		8871	5931000	1732000	3831500	100		8496	12600000	8172000	10386000	100		8501	84920000	169000000	126960000	100
	8870	28650000	14030000	21340000	100		8886	21150000	63020000	42085000	100		1651	68850000	8550000	38700000	100		8368	10560000	49720000	30140000	100
	8885	193200000	94190000	143695000	100		8884	46300000	149200000	97750000	100		8360	92690000	1811000	47250500	100		1683	29930000	7646000	18788000	100
	1204	257500000	99410000	178455000	100		8887	22620000	115600000	69110000	100		1691	3188000	49780	1618890	100		1860	36820000	23610000	30215000	100
	4839	64140000	1335000	32737500	100		8907	2526000	173800	1349900	100		4138	65910000	240300000	153105000	100		8371	3487000	4692000	4089500	100
	4840	8158000	31510000	19834000	100		8908	3267000	332300	1799650	100		8499	6369000	5174000	5771500	100		8497	9388000	534800	4961400	100
	WK4	FRONT	BACK	AVERAGE	RATIO		WK4	FRONT	BACK	AVERAGE	RATIO		WK4	FRONT	BACK	AVERAGE	RATIO		WK4	FRONT	BACK	AVERAGE	RATIO
	1205	953400000	752400000	852900000	878.871		1331	7993000	74340	4033670	15.4163		4137	78580000	91680000	85130000	920.225		3432	173500000	390500000	282000000	259.251
	1206	192300000	338300000	265300000	54.1263		1332	82660000	12130000	47395000	351.048		3696	147700000	191600000	169650000	870.223		3433	80820000	13740000	47280000	30.5426
	1208	69870000	232400000	151135000	69.0745		1209	6341000	23880000	15110500	36.9495		3431	116600000	73840000	95220000	337.241		3434	50120000	4352000	27236000	36.4264
	1211	370300	918000	644150	0.291207		1210(5199)	125700000	69940000	97820000	457.745		8360	474500000	102700000	288600000	391.907		8359	12840000	7753000	10296500	228.628
	8872	5764000	13680000	9722000	204.094		8871	1449000	2264000	1856500	48.4536		8496	21110000	2812000	11961000	115.165		8501	21430000	245700000	133565000	105.202
	8870	12730000	33310000	23020000	107.873		8886	22620000	115600000	69110000	164.215		1651	255100000	12050000	133575000	345.155		8368	40980000	7684000	24332000	80.7299
	8885	352100000	351800000	351950000	244.928		8884	15780000	2870000	9325000	9.53964		8360	115300000	31980000	73640000	155.85		1683	6624000	9265000	7944500	42.285
	1204	885300000	225800000	555550000	311.311		8887	2575000	23560000	13067500	18.9083		1691	2102000	166200000	84151000	5198.07		1860	924800	718200	821500	2.71885
	4839	88270000	42120000	65195000	199.145		8907	1695000	1184000	1439500	106.638		4138	98190000	74200000	86195000	56.298		8371	883100	6167000	3525050	86.1976
	4840	66740000	7143000	36941500	186.253		8908	4778000	7346000	6062000	336.843		8499	5453000	1527000	3490000	60.4695		8497	33690000	10320000	22005000	443.524
	WK5	FRONT	BACK	AVERAGE	RATIO		WK5	FRONT	BACK	AVERAGE	RATIO		WK5	FRONT	BACK	AVERAGE	RATIO		WK5	FRONT	BACK	AVERAGE	RATIO
	1205	208100000	210700000	209400000	215.776		1331	4597000	1786000	3191500	12.1976		4137	198100000	146200000	172150000	1860.88		3432	587400000	18900000	303150000	278.695
	1206	367500000	183900000	275700000	56.2481		1332	63540000	28520000	46030000	340.938		3696	327000000	337400000	332200000	1704.03		3433	27730000	27000000	27365000	17.6776
	1208	6440000	16530000	11485000	5.24909		1209	4080000	12520000	8300000	20.2959		3431	209700000	231900000	220800000	782.008		3434	46570000	36740000	41655000	55.7108
	1211	6304000	29540000	17922000	8.10217		1210(5199)	76030000	72690000	74360000	347.964		8360	37560000	11750000	24655000	33.4804		8359	3127000	48660000	25893500	574.951
	8872	10480000	321000	5400500	113.373		8871	2559000	277800	1418400	37.0194		8496	29160000	23540000	26350000	253.707		8501	90400000	5823000	48111500	37.895
	8870	18100000	810600	9455300	44.3079		8886	2575000	23560000	13067500	31.0503		1651	295900000	20470000	158185000	408.747		8368	136800000	37280000	87040000	288.786
	8885						8884	62290000	110900000	86595000	88.5882		8360	474500000	102700000	288600000	610.787		1683	18200000	38190000	28195000	150.069
	1204						8887	5605000	19220000	12412500	17.9605		1691	138300000	48460000	93380000	5768.15		1860	49990000	1584000	25787000	85.345
	4839	86550000	70280000	78415000	239.527		8907	2222000	1573000	1897500	140.566		4138	348400000	259000000	303700000	198.361		8371	10880000	4072000	7476000	182.81
	4840	70460000	84390000	77425000	390.365		8908	1854000	4153000	3003500	166.894		8499	44010000	26110000	35060000	607.468		8497	17830000	18910000	18370000	370.258
	WK6	FRONT	BACK	AVERAGE	RATIO		WK6	FRONT	BACK	AVERAGE	RATIO		WK6	FRONT	BACK	AVERAGE	RATIO		WK6	FRONT	BACK	AVERAGE	RATIO
	1205						1331	10170000	2195000	6182500	23.6289		4137	110700000	96060000	103380000	1117.5		3432	204300000	169500000	186900000	171.823
	1206						1332	156600000	59000000	107800000	798.459		3696	330500000	492800000	411650000	2111.57		3433
	1208	599700000	9.171e+07	599700000	226.046		1209	5027000	6390000	5708500	13.9589								3434	78040000	107100000	92570000	123.806
	1211	9129000	31450000	20289500	13.4248		1210(5199)	195400000	48330000	121865000	570.262		8360	501200000	214100000	357650000	485.674		8359
	8872	11190000	20630000	15910000	333.998		8871	2750000	11670000	7210000	188.177		8496	29000000	26870000	27935000	268.968		8501	116100000	116100000	116100000	91.4461
	8870	38160000	37430000	37795000	177.109		8886	5605000	19220000	12412500	29.4939		1651	25150000	370300000	197725000	510.917		8368	106900000	106900000	106900000	354.678
	8885	1128000	112500000	56814000	39.5379		8884	15830000	67590000	41710000	42.6701		8360						1683	49480000	42690000	46085000	245.29
	1204						8887	4554000	2893000	3723500	5.38779		1691						1860	49990000	59500000	54745000	181.185
	4839	1128000	112500000	56814000	173.544		8907	2910000	1185000	2047500	151.678		4138						8371	8052000	8052000	8052000	196.894
	4840	1549000	111800000	56674500	285.744		8908	7335000	16180000	11757500	653.321		8499	16250000	63850000	40050000	693.927		8497	29320000	19670000	24495000	493.711
	WK7	FRONT	BACK	AVERAGE	RATIO		WK7	FRONT	BACK	AVERAGE	RATIO		WK7	FRONT	BACK	AVERAGE	RATIO		WK7	FRONT	BACK	AVERAGE	RATIO
	1205						1331	308950	7418000	7398735	28.2772		4137	81950000	140900000	111425000	1204.46		3432	239900000	239500000	239700000	220.363
	1206						1332	126405000	69000000	73948500	547.726		3696						3433
	1208						1209	12298000	20165000	16231500	39.6907								3434	71680000	117200000	94440000	126.307
	1211						1210(5199)	4877600	1636950	3257275	15.2423		8360	815000000	300000000	557500000	757.061		8359
	8872	17510000	23050000	20280000	425.737		8871	2838000	13530000	8184000	213.598		8496	35950000	26760000	31355000	301.897		8501	138200000	204000000	171100000	134.767
	8870	39740000	29420000	34580000	162.043		8886	4554000	2893000	3723500	8.84757		1651	457500000	31770000	244635000	632.132		8368	139700000	223300000	181500000	602.19
	8885						8884	14900000	33860000	24380000	24.9412		8360						1683	12580000	7796000	10188000	54.2261
	1204						8887	4771000	9634000	7202500	10.4218		1691						1860	106200000	125300000	115750000	383.088
	4839	318800	127400000	63859400	195.065		8907	3491000	1229000	2360000	174.828		4138						8371
	4840	142500000	161200000	151850000	765.605		8908	6694000	15500000	11097000	616.62		8499	23730000	49410000	36570000	633.631		8497
	WK8	FRONT	BACK	AVERAGE	RATIO		WK8	FRONT	BACK	AVERAGE	RATIO		WK8	FRONT	BACK	AVERAGE	RATIO		WK8	FRONT	BACK	AVERAGE	RATIO
	1205						1331	14730000	67470	7398735	28.2772		4137	187700000	216800000	216800000	2343.53		3432
	1206						1332	146800000	1097000	73948500	547.726		3696						3433
	1208						1209	20730000	531300	10630650	25.995								3434	89850000	152700000	121275000	162.197
	1211						1210(5199)	1667000	13840	840420	3.93271		8360						8359
	8872	23050000	22490000	22770000	478.01		8871	8644000	14450000	11547000	301.37		8496	190000000	37780000	113890000	1096.57		8501	250200000	277000000	263600000	207.624
	8870	75840000	74920000	75380000	353.233		8886	4771000	9634000	7202500	17.1142		1651						8368	193900000	157000000	175450000	582.117
	8885						8884	23850000	42410000	33130000	33.8926		8360						1683	74580000	103300000	88940000	473.387
	1204						8887	5391000	10680000	8035500	11.6271		1691						1860	61230000	86760000	73995000	244.895
	4839	6230000	4688000	5459000	16.6751		8907	6969000	3244000	5106500	378.287		4138						8371
	4840	123300000	354900000	239100000	1205.51		8908	4125000	11820000	7972500	443.003		8499	22010000	59180000	40595000	703.37		8497
	WK9	FRONT	BACK	AVERAGE	RATIO		WK9	FRONT	BACK	AVERAGE	RATIO		WK9	FRONT	BACK	AVERAGE	RATIO		WK9	FRONT	BACK	AVERAGE	RATIO
	1205						1331	6831000	5036000	5933500	22.6772		4137	161400000	201000000	181200000	1958.71		3432
	1206						1332	195900000	93020000	144460000	1069.99		3696						3433
	1208						1209	5808000	16660000	11234000	27.4704								3434	47320000	62670000	54995000	73.5522
	1211						1210(5199)	6377000	3581000	4979000	23.299		8360						8359
	8872	39960000	54470000	47215000	991.183		8871	3417000	19100000	11258500	293.841		8496	152400000	39420000	95910000	923.455		8501	437200000	337000000	387100000	304.899
	8870	52930000	97690000	75310000	352.905		8886	5391000	10680000	8035500	19.0935		1651						8368	232100000	178900000	205500000	681.818
	8885						8884	31480000	32390000	31935000	32.6701		8360						1683	78500000	139200000	108850000	579.359
	1204						8887	5114000	13250000	9182000	13.2861		1691						1860	52480000	82780000	82780000	273.97
	4839	383300000	242300000	312800000	955.479		8907	7504000	3679000	5591500	414.216		4138						8371
	4840	154700000	319900000	237300000	1196.43		8908	1726000	6972000	4349000	241.658		8499	92910000	80930000	80930000	1402.24		8497
	WK10	FRONT	BACK	AVERAGE	RATIO		WK10	FRONT	BACK	AVERAGE	RATIO		WK10	FRONT	BACK	AVERAGE	RATIO		WK10	FRONT	BACK	AVERAGE	RATIO
	1205						1331	4950000	6981000	5965500	22.7995		4137						3432
	1206						1332	120300000	101100000	110700000	819.939		3696						3433
	1208						1209	14840000	18940000	16890000	41.3009								3434
	1211						1210(5199)	4110000	2103000	3106500	14.5367		8360						8359
	8872	25300000	48870000	37085000	778.524		8871	4504000	20230000	12367000	322.772		8496	298000000	60780000	179390000	1727.23		8501
	8870	73850000	83110000	78480000	367.76		8886	5114000	13250000	9182000	21.8177		1651						8368
	8885						8884	27130000	42320000	34725000	35.5243		8360						1683
	1204						8887	3360000	11100000	7230000	10.4616		1691						1860
	4839						8907	1429000	12490000	6959500	515.557		4138						8371
	4840						8908	4207000	4991000	4599000	255.55		8499	107900000	95010000	101455000	1757.86		8497
	WK11	FRONT	BACK	AVERAGE	RATIO		WK11	FRONT	BACK	AVERAGE	RATIO								WK11	FRONT	BACK	AVERAGE	RATIO
	1205						1331	4149000	2208000	3178500	12.1479								3432
	1206						1332	19710000	65310000	42510000	314.866								3433
	1208						1209	4023000	1832000	2927500	13.6991								3434
	1211						1210(5199)												8359
	8872						8871	1429000	12490000	6959500	181.639								8501
	8870	75770000	82460000	79115000	813.773		8886	3360000	11100000	7230000	17.1795								8368
	8885						8884	28790000	35090000	31940000	32.6752								1683
	1204						8887	2965000	10380000	6672500	9.6549								1860
	4839																		8371
	4840																		8497

## Sheet: Figure2B
	sg SerpinB9 untreated						sg SerpinB9 OTI treated
	WK4	FRONT	BACK	AVERAGE	RATIO		WK4	FRONT	BACK	AVERAGE	RATIO		WK4	FRONT	BACK	AVERAGE	RATIO		WK4	FRONT	BACK	AVERAGE	RATIO
Total Flux [p/s] was measured by BLI													8892	636000	1130000	881000	100		8891	627000	216000	422000	100
Calculations were obtained from front and back of the mice	1544	4356000	2575000	3465500	100		1545	81000000	180400000	130700000	100		8895	551000	2290000	1420000	100		8893	3430000	3570000	3500000	100
	1547	15060000	16780000	15920000	100		1546	12850000	25540000	19195000	100		8897	697000	1330000	1020000	100		8894	4400000	27400000	15900000	100
Untreated mice are in yellow	1549	6511000	12420000	9465500	100		1548	8902000	10960000	9931000	100		8899	1280000	944000	1110000	100		8896	3310000	4270000	3790000	100
Treated mice are in green	1802	129700000	101300000	115500000	100		1801	8921000	14250000	11585500	100		8901	290000	1990000	1140000	100		8898	889000	507000	698000	100
Braf V600E	604	363900	775600	569750	100		601	276300	628600	452450	100		8902	12400000	249000000	130000000	100		8900	953000	1520000	1240000	100
	605	15330000	59130000	37230000	100		603	15630000	60700000	38165000	100		789	3139000	128300	1633650	100		793	6945000	7172000	7058500	100
													790	2949000	375200	1662100	100		794	729600	4163000	2446300	100
													791	2170000	164500	1167250	100		797	2269000	964000	1616500	100
	WK5	FRONT	BACK	AVERAGE	RATIO		WK5	FRONT	BACK	AVERAGE	RATIO
	1544	125500	55200	90350	2.60713		1545	14540000	35150000	24845000	30.6728		WK5	FRONT	BACK	AVERAGE	RATIO		WK5	FRONT	BACK	AVERAGE	RATIO
	1547	21140000	3512000	12326000	77.4246		1546	2471000	232900	1351950	10.521		8892	786000	153000	469000	53.235		8891	388000	112000	250000	59.2417
	1549	5054000	4676000	4865000	51.3972		1548	615200	1831000	1223100	13.7396		8895	3130000	2100000	2610000	183.803		8893	34300000	4680000	19500000	557.143
	1802	80790000	126900000	103845000	89.9091		1801	905800	3987000	2446400	27.4229		8897	11600000	3780000	7710000	755.882		8894	894000	460000	677000	4.25786
	604	1651000	704600	1177800	206.722		601	543900	476600	510250	184.672		8899	4790000	1070000	2930000	263.964		8896	21500000	1950000	11700000	308.707
	605	157900000	24910000	91405000	245.514		603	102800000	45010000	73905000	472.841		8901	382000	153000	267000	23.4211		8898	419000	59800	240000	34.384
													8902	52900000	5940000	29400000	22.6154		8900	1600000	87200	842000	67.9032
	WK6	FRONT	BACK	AVERAGE	RATIO		WK6	FRONT	BACK	AVERAGE	RATIO		789	7975000	5353000	6664000	407.921		793	9506000	1482000	5494000	77.8352
	1544	19640000	17410000	18525000	534.555		1545	31610000	2831000	17220500	21.2599		790	38700000	7298000	22999000	1383.73		794	3820000	654800	2237400	91.4606
	1547	30320000	34680000	32500000	204.146		1546	9432000	42470000	25951000	201.953		791	42690000	5894000	24292000	2081.13		797	3823000	702700	2262850	139.985
	1549	14670000	1079000	7874500	83.1916		1548
	1802	251100000	13570000	132335000	114.576		1801	2039000	928000	1483500	16.6293		WK6	FRONT	BACK	AVERAGE	RATIO		WK6	FRONT	BACK	AVERAGE	RATIO
	604	1903000	1183000	1543000	270.821		601	347300	290300	318800	115.382		8892	10800000	2810000	6820000	774.12		8891	572000	160000	366000	86.7299
	605	92320000	93980000	93150000	250.201		603	72040000	24200000	48120000	307.869		8895	9360000	6540000	7950000	559.859		8893	73700000	6350000	40000000	1142.86
													8897	2550000	17100000	9820000	962.745		8894	1490000	494000	994000	6.25157
	WK7	FRONT	BACK	AVERAGE	RATIO		WK7	FRONT	BACK	AVERAGE	RATIO		8899	1660000	4770000	3210000	289.189		8896	1220000	19000000	10100000	266.491
	1544	30030000	31540000	30785000	888.328		1545	57130000	52760000	54945000	67.8333		8901	1410000	353000	879000	77.1053		8898	26600	102000	64000	9.16905
	1547	49820000	62200000	56010000	351.822		1546	1547000	2615000	2081000	16.1946		8902	157000000	4010000	80400000	61.8462		8900	937000	87000	512000	41.2903
	1549	22340000	30810000	26575000	280.756		1548						789	15250000	8828000	12039000	736.939		793	14640000	1897000	8268500	117.142
	1802						1801	5544000	12420000	8982000	100.684		790	32570000	8364000	20467000	1231.39		794
	604	359700	206000	282850	49.6446		601	570300	661400	615850	222.892		791	36190000	15860000	26025000	2229.6		797	3449000	3054000	3251500	201.144
	605	141300000	38800000	90050000	241.875		603	15630000	775600	8202800	52.4811
													WK7	FRONT	BACK	AVERAGE	RATIO		WK7	FRONT	BACK	AVERAGE	RATIO
	WK8	FRONT	BACK	AVERAGE	RATIO		WK8	FRONT	BACK	AVERAGE	RATIO		8892	23400000	43200000	33300000	3779.8		8891	348000	493000	421000	99.763
	1544	51610000	41270000	46440000	1340.07		1545	44780000	86190000	65485000	80.8457		8895	12300000	52200000	32300000	2274.65		8893	21300000	38500000	29900000	854.286
	1547	79400000	105100000	92250000	579.46		1546						8897	29000000	36400000	32700000	3205.88		8894
	1549	59420000	56770000	58095000	613.755		1548						8899	14300000	34200000	24300000	2189.19		8896	20100000	20000000	20000000	527.704
	1802						1801	36590000	13080000	24835000	278.388		8901	1930000	9810000	5870000	514.912		8898
	604	1651000	476600	1063800	186.713		601	543900	704600	624250	225.932		8902	46900000	841000000	444000000	341.538		8900	2650000	981000	1810000	145.968
	605	157900000	45010000	101455000	272.509		603	102800000	24910000	63855000	408.541		789	16620000	13530000	15075000	922.78		793
													790						794
	WK9	FRONT	BACK	AVERAGE	RATIO		WK9	FRONT	BACK	AVERAGE	RATIO		791	18670000	13570000	16120000	1381.02		797	10640000	23130000	16885000	1044.54
	1544	74430000	39430000	56930000	1642.76		1545	3639000	9903000	6771000	8.35926
	1547	101600000	77740000	89670000	563.254		1546						WK8	FRONT	BACK	AVERAGE	RATIO		WK8	FRONT	BACK	AVERAGE	RATIO
	1549	16350000	17980000	17165000	181.343		1548						8892	33800000	33000000	33400000	3791.15		8891	634000	985000	809000	191.706
	1802						1801	42560000	16490000	29525000	330.961		8895	17400000	55900000	36600000	2577.46		8893	36000000	45900000	40900000	1168.57
	604	1903000	290300	1096650	192.479		601	347300	1183000	765150	276.927		8897	62900000	92400000	77700000	7617.65		8894
	605	1232000	24200000	12716000	34.1553		603	72040000	1398000	36719000	234.926		8899	30700000	32800000	31800000	2864.86		8896	19600000	16200000	17900000	472.296
													8901	2200000	10000000	6110000	535.965		8898
													8902						8900	1350000	1860000	1610000	129.839
													789	26530000	21130000	23830000	1458.7		793
													790						794
													791						797	10640000	23130000	16885000	1044.54
													WK9	FRONT	BACK	AVERAGE	RATIO		WK9	FRONT	BACK	AVERAGE	RATIO
													8892	38680000	27860000	33270000	3776.39		8891	1376000	1761000	1568500	371.682
													8895	100300000	19790000	60045000	4228.52		8893	45020000	26800000	35910000	1026
													8897	38840000	68560000	53700000	5264.71		8894
													8899	50240000	56900000	53570000	4826.13		8896	13060000	15360000	14210000	374.934
													8901	2114000	19330000	10722000	940.526		8898
													8902						8900	2470000	1799000	2134500	172.137
													789						793
													790						794
													791						797

## Sheet: Figure 2C
		Weeks	SERPINB9 untreated	SERPINB9 treated	CTLR untreated	CTLR treated
	1205	5.3	1
Survival_ Kras mice	1206	5.35	1
SerpinB9	1208	6.1	1
	1211	6.4	1
	8885	4.9	1
	4839	12.7	1
	4840	13.6	1
	8870	11.3	1
	8872	11.28	1
	1204	5.28	1
	1332	11.6		1
	1209	12.6		1
	8907	17.6		1
	8909	22.1		1
	1210(5199)	17.3		1
	8886	19.4		1
	8884	16.7		1
	1331	22.6		1
	8871	13.1		1
	4137	16			1
	1691	5.7			1
	8360	9.3			1
	1807	7.6			1
	1862	14.4			1
	1651	10.4			1
	4138	6.7			1
	1695	4.6			1
	3431	6.7			1
	3696	10.6			1
	1860	14.4				1
	8368	12				1
	1301	22.6				1
	1693	4.6				1
	8499	17.7				1
	8497	18.4				1
	1683	14.6				1
	8371	18				1
	8501	10.7				1
	8359	7				1

## Sheet: Figure 2D
		weeks	SERPINB9 untreated	SERPINB9 ACT	CTLR untreated	CTLR ACT
Survival_ Braf mice	1544	16.4	1
SerpinB9	1547	10.4	1
	1549	14	1
	1802	6.1	1
	605	12.6	1
	799	12.7	1
	233	5.7	1
	235	7.6	1
	604	32.9	1
	1545	15.6		1
	1546	7		1
	1801	18.3		1
	236	32		1
	612	32.9		1
	601	34.6		1
	603	8.7		1
	8895	7.7			1
	8897	15.6			1
	8899	16			1
	8902	7.6			1
	790	6.9			1
	791	6.9			1
	793	6.6			1
	8893	15				1
	8894	6				1
	8896	17.3				1
	8898	6				1
	8900	18				1
	793	6.6				1
	794	6.6				1
	797	21.9				1
	798	6.4				1

## Sheet: Figure 2E
Killing assay_ SerpinB9 ko	Ratio of T cell vs. LLC	LLC CTRL							LLC serpinB9_sg1
4hours	10	44.7512	43.4221	44.0377					91.0783	91.8053	89.3931
	5	34.4401	51.5926	49.8857					83.1149	82.7184	76.2088
	2.5	36.8535	15.0632	54.9713					74.788	75.5975	75.2671
	1.25	14.0069	12.356	21.9466					59.0263	57.5394	57.8698
	0.625	0	6.45199	11.2787					44.636	32.3108	30.9065
	10	5	2.5	1.25	0.625	00:01:00			10	5	2.5	1.25	0.625	0
	7898	9372	9027	12293	14468	13734			540	1022	1526	2480	3351	5673
	8088	6920	12142	12529	13373	15418			496	1046	1477	2570	4097	5963
	8000	7164	6437	11158	12683	13734			642	1440	1497	2550	4182	6522
						14295.3								6052.67
	10	5	2.5	1.25	0.625				10	5	2.5	1.25	0.625
	55.2488	65.5599	63.1465	85.9931	101.208				8.92169	16.8851	25.212	40.9737	55.364
	56.5779	48.4074	84.9368	87.644	93.548				8.19474	17.2816	24.4025	42.4606	67.6892
	55.9623	50.1143	45.0287	78.0534	88.7213				10.6069	23.7912	24.7329	42.1302	69.0935
	10	5	2.5	1.25	0.625				10	5	2.5	1.25	0.625
	44.7512	34.4401	36.8535	14.0069	-1.20785				91.0783	83.1149	74.788	59.0263	44.636
	43.4221	51.5926	15.0632	12.356	6.45199				91.8053	82.7184	75.5975	57.5394	32.3108
	44.0377	49.8857	54.9713	21.9466	11.2787				89.3931	76.2088	75.2671	57.8698	30.9065
	10	5	2.5	1.25	0.625				10	5	2.5	1.25	0.625	0
	335	602	989	1549	2150	2784			695	534	814	1676	2338	3005
	510	676	926	1632	2050	2725			598	636	761	1232	2452	3610
	533	639	800	1780	2106	2356			510	486	841	1644	2090	3268
						2621.67								3294.33
	12.7781	22.9625	37.7241	59.0846	82.0089				21.0968	16.2097	24.7091	50.8752	70.9704
	19.4533	25.7851	35.321	62.2505	78.1945				18.1524	19.3059	23.1003	37.3976	74.4308
	20.3306	24.3738	30.5149	67.8957	80.3306				15.4811	14.7526	25.5287	49.9039	63.4423
	87.2219	77.0375	62.2759	40.9154	17.9911				78.9032	83.7903	75.2909	49.1248	29.0296
	80.5467	74.2149	64.679	37.7495	21.8055				81.8476	80.6941	76.8997	62.6024	25.5692
	79.6694	75.6262	69.4851	32.1043	19.6694				84.5189	85.2474	74.4713	50.0961	36.5577
	Ratio of T cell vs. LLC	LLC CTRL			LLC CTRL				LLC serpinB9_sg1			LLC serpinB9_sg1
	10	44.7512	43.4221	44.0377	87.2219	80.5467	79.6694		91.0783	91.8053	89.3931	78.9032	81.8476	84.5189
	5	34.4401	51.5926	49.8857	77.0375	74.2149	75.6262		83.1149	82.7184	76.2088	83.7903	80.6941	85.2474
	2.5	36.8535	15.0632	54.9713	62.2759	64.679	69.4851		74.788	75.5975	75.2671	75.2909	76.8997	74.4713
	1.25	14.0069	12.356	21.9466	40.9154	37.7495	32.1043		59.0263	57.5394	57.8698	49.1248	62.6024	50.0961
	0.625	0	6.45199	11.2787	17.9911	21.8055	19.6694		44.636	32.3108	30.9065	29.0296	25.5692	36.5577
	1st time			2nd time					Combined
	1: LLC_CTRL_001.fcs	7898		1: LLC TIGRE_A1 10,3a,1_A01_001.fcs 335			335
	2: LLC_CTRL_002.fcs	8088		2: LLC TIGRE_A2_A02_002.fcs 510			510
	3: LLC_CTRL_003.fcs	8000		3: LLC TIGRE_A3_A03_003.fcs 533			533
	4: LLC_CTRL_004.fcs	9372		4: LLC TIGRE_B1 5,3a,1_B01_004.fcs 602			602
	5: LLC_CTRL_005.fcs	6920		5: LLC TIGRE_B2_B02_005.fcs 676			676
	6: LLC_CTRL_006.fcs	7164		6: LLC TIGRE_B3_B03_006.fcs 639			639
	7: LLC_CTRL_007.fcs	9027		7: LLC TIGRE_C1_C01_007.fcs 989			989
	8: LLC_CTRL_008.fcs	12142		8: LLC TIGRE_C2_C02_008.fcs 926			926
	9: LLC_CTRL_009.fcs	6437		9: LLC TIGRE_C3_C03_009.fcs 800			800
	10: LLC_CTRL_010.fcs	12293		10: LLC TIGRE_D1_D01_010.fcs 1549			1549
	11: LLC_CTRL_011.fcs	12529		11: LLC TIGRE_D2_D02_011.fcs 1632			1632
	12: LLC_CTRL_012.fcs	11158		12: LLC TIGRE_D3_D03_012.fcs 1780			1780
	13: LLC_CTRL_013.fcs	14468		13: LLC TIGRE_E1_E01_013.fcs 2150			2150
	14: LLC_CTRL_014fcs	13373		14: LLC TIGRE_E2_E02_014.fcs 2050			2050
	15: LLC_CTRL_015.fcs	12683		15: LLC TIGRE_E3_E03_015.fcs 2106			2106
	16: LLC_CTRL_016.fcs	13734		16: LLC TIGRE_F1_F01_016.fcs 2784			2784
	17: LLC_CTRL_017fcs	15418		17: LLC TIGRE_F2_F02_017.fcs 2725			2725
	18: LLC_CTRL_018.fcs	13734		18: LLC TIGRE_F3_F03_018.fcs 2356			2356
	19: LLC_SerpinB9_019.fcs	540		19: LLC serpinB9 sg1_A4_A04_019.fcs 695			695
	20: LLC_SerpinB9_020.fcs	496		20: LLC serpinB9 sg1_A5_A05_020.fcs 598			598
	21: LLC_SerpinB9_021.fcs	642		21: LLC serpinB9 sg1_A6_A06_021.fcs 510			510
	22: LLC_SerpinB9_022.fcs	1022		22: LLC serpinB9 sg1_B4_B04_022.fcs 534			534
	23: LLC_SerpinB9_023.fcs	1046		23: LLC serpinB9 sg1_B5_B05_023.fcs 636			636
	24:LLC_SerpinB9_024.fcs	1440		24: LLC serpinB9 sg1_B6_B06_024.fcs 486			486
	25: LLC_SerpinB9_025.fcs	1526		25: LLC serpinB9 sg1_C4_C04_025.fcs 814			814
	26: LLC_SerpinB9_026.fcs	1477		26: LLC serpinB9 sg1_C5_C05_026.fcs 761			761
	27: LLC_SerpinB9_027.fcs	1497		27: LLC serpinB9 sg1_C6_C06_027.fcs 841			841
	28: LLC_SerpinB9_028.fcs	2480		28: LLC serpinB9 sg1_D4_D04_028.fcs 1676			1676
	29: LLC_SerpinB9_029.fcs	2570		29: LLC serpinB9 sg1_D5_D05_029.fcs 1232			1232
	30: LLC_SerpinB9_030.fcs	2550		30: LLC serpinB9 sg1_D6_D06_030.fcs 1644			1644
	31: LLC_SerpinB9_031.fcs	3351		31: LLC serpinB9 sg1_E4_E04_031.fcs 2338			2338
	32 LLC_SerpinB9_032.fcs	4097		32: LLC serpinB9 sg1_E5_E05_032.fcs 2452			2452
	33: LLC_SerpinB9_033.fcs	4182		33: LLC serpinB9 sg1_E6_E06_033.fcs 2090			2090
	34: LLC_SerpinB9_034.fcs	5673		34: LLC serpinB9 sg1_F4_F04_034.fcs 3005			3005
	35: LLC_SerpinB9_035fcs	5963		35: LLC serpinB9 sg1_F5_F05_035.fcs 3610			3610
	36: LLC_SerpinB9_036fcs	6522		36: LLC serpinB9 sg1_F6_F06_036.fcs 3268			3268

[truncated: 75 more sheets: Figure 2F, Figure 3A,B, Figure 3D , Figure 3E, Figure 3F, Figure 3G, Figure 3H, Figure 4A, Figure 4B, Figure 4C, Figure 4D, Figure 4E, Figure 4F, Figure 4G, Figure 4H, Figure 4I, Figure 5A, Figure 5B, Figure 5C, Figure 5D …]
